# Supplementary material for: Transcripts with systematic nucleotide deletion of 1-12 nucleotide in human mitochondrion suggest potential non-canonical transcription
Source: PLoS One. 2019 May 23;14(5):e0217356. doi: 10.1371/journal.pone.0217356 (PMC6532905; doi:10.1371/journal.pone.0217356)
Supplement: S1 File — (TXT) [file pone.0217356.s002.txt]

>delRNA_3-1.0
GATACAGTCATCCCCATTACCCTCCGGAGCCTCATGATTGGTTTTCGTTGGGGGATGACGGATGCATGCAGAGCTGAGCGGGCACCTTGTGCATATTGTTTTATTCTGCTCTCCATTTTTTCGACCACGTCATATACAGCGACAACTACTAAGGTGTAATAATAAGCTGTAGACTAAAATACATTGATGCTGACACCATTTCACCAGCATATACAAAAATTCACCAACCCCCTCCCCCTTTGGCACGCATTAACAATCCTGCAACCCAAAACAAGACCCAACCCACCTACCGATTCAATTTATTTTGGCGTAGCATTTAACGTCCCCCCACTACACTTATTTCCCCCCCTCCATCTATAACTCTCATACACCCCGCCACCTCCCGCAACAACACGCGCTACCCATCCCGAACAACAACCCAAAACACCCCACGTTATGAGCTACTCCCAAGCATACCTGAAAGTTAGAGGGTCAATCCCCATAACAATAGTTGGTCTACCTTCTTTACTCTAGAAGTTAACAGCAGCACCCGTTCAGGAGTCACCTTAATCACACATCAAAGAAAAGATCAGCCGCGCATGCGCTAAACGCTAGCTACCAACCCCAGGGAACGCATGATAACTTAGCATAACGAAGTTACTAGCTTACAACCCAGGTGGTAATTCGGCCGCCCCGGGTACAGATAACCAATCATAGAGCGGCTAAGAGGTTTAGTCACCCTCCCAAAAACTAAACCACTGATTGAAAAACCCATTGCACAAAAGATACAAATGGTTTACAATCGAAACAAATGCTAGACCAACTGGATAGTACCCATATCTTGCCTAACCTAACGTTAATAACAAATGCCGCAGACACACGGCCCAGTTAAACCAAGGACTGCGGGCTCATTCCTCTGAGAGCTGTCTGAATGATAACCCGTCACCTACCCCTTTGTCACCTTATCCGCATTTCGCAACCTGAGAAGCTCAAGTAGCGAAGACCACGAAAACGTAGTCAGGTTAGCCAGAGTGGAAGAATGGCACATTTTACCCAAAACTAGATGCCTTAGAACTTAGGTCGAGGGGATTACAGAAATAAAGTGAGGCTAGTGAAAGGCCCGAACGCTACCACGCCGTCCCCCCTAAGATATTCAAGACATTACTAAACCCTCGCTTTTATGAGAGAAAGCGTACAGGTAGTTACGGAAGTCACTGGCGACCAAGTTAGTTACACAAGACCAACTACCTTGGAATTCAATTACTTACCCTCGAGTAACCTGCCCAACCCCTCACCTACACCGACACCTAGCAACCATTACCAATAAGTTAGCGAAGAATTAAACTGCGCATAATAAGTCCGAAGGAAGATAAAATTTAACAACATATAAGCAGGCTACCCTATCCTCTGATATGATTACTAAAAAACTTGAAGAGACCAAGCAAGCCCCGAACCGACAGCACCAAGACACTAAAGGCAACCGTCATGAGCAAAAGTGGAGATTATGGTGAGCGAAAACTACGACCTGTGTAGTGGTGTCAAATAAATTTATTCACTTAATTTCCCCAGACCTCTAATCCCTGTAATTAATGTAGTCAAGAGAACGCTTTTGACCTAGAAAAACTTTAGGAGGTAAAATTTACACCAAGTGGCTAAAGCGCCCCATTAGAAGCGTCAGCTAACCCCCTACTAAAATCCAAAATAAACGAATCCCACCCCATTGACAATTATACCTATGAAAACAATTTATATAGTACAGAAACATCTCTCGCAAAGCTGGTCGATAAACACGAATGAAATAACGCCAATTCTCAACAACAAAAGCATATTCCCCACGTCACCAACCAGCATCTCTAAGAAGGTAAAAAATAAAGGACTGGCAATTTACCCCCTTTTCCAAAAATCCCTTAGATCCCATATAGAGCACGCTGCCAGGACCATTTTACGCCGGGTCCCAACGTGAAAGTACATATCCTTTTCTTAATAGGACTGATGATGCTCACGGGGTCACTGCTCTACTTTACCGTGAATGACTGCCGTAAGGGCGGCTAAACACAAACGGAAACCTATGAGTTTATTATTATGAAAAGTCCTACAACCACAGTCTAACTACAACCTCATAAAATTCGGTGGGCGCCTGGACAGACCAACTCCAGCGTAATGTAAACTCACAGTAAACGACTATATCTCATTATCAATACTGACAACGAAAAGTACCTAGGAAACGCGAATCTATCTGAGCCAATCACATAGGTTACGCCTGATTTGATCGGAATCCGAGGTCAGCGCATTAAGTTCTTTTTCACGTTAAGTCTAGTGTCTAGTCAGCCGAGTATCAGGCGGTTCATCACNTCAATTCTCCTGACGAAGACAGAGAATAGGCTATTCCAAGCGCTTCCCGTAATGTATATCCAATTATATATACCAACCACCAAGACAGGTTGTAAGTGGAGACCCGTATCGATAAACTAAACTTACGTCGAGTTCATTCTCTCTAACACAACCATGCCACCTCTATCCCATGTACCATCTATCCAAGGCTTCTAAGCTACCAACAAAATTTAGCTAATAAACACGAAAGCCCAAGTTTAGCCCTACGGCACTCAACCTCGCGACCCAAAACTCTCACAAGAGCCCAAACCCCCAATCACCTCACCTTACTCACGCCCGCCTAGCCTCCCACGCCTTTACATGACCCCCCCCATACCACCCCTGTCACCTAACTAGCCTCTATTATCTGCCCCTTAGCTACCGTTATCATCCCTGTCAGGTAGCTCAACTAAATACCCCGATGGCCACGCGGCATAGCCAACATCTATAGAATCACCTGCCTCATCTCTACAAATTCTATAATGGTCCTTACCTTCCCCCTATACACACAGACACTCTATTCTCTGCATCTGACCTGGCATATATATTATCCCAACTGCAAGACAACGACCCCTTGACTTGCGAGGGAGTCGACTATCTAGGTTCACACGATACCCGAGGCCCTCGCCTTTCTCAAGCGAAACAAAAATTTTAAATAACCCCCACACTCAACTTCTAGAAAACTATACGACTTCCCTGACTTACCAAATATTTTCACAAACCTACTCTACCCCCGTTTTAGAATCGACACATCCCCGATCCCTAGACAACCATCACTCCATGAAAACTCCTCCATCACCTGCATACTATTGAATGCTCATACCATACATCCCACATCCCCTCAACTAAAAAATGCTGTAAAGATTATTTATAAGTAATATAGAGTTAACCCCTATTCTAGACATGGAACGACCCTCCTGAAATCAAATTTCCTGCACCATCCACCCACCTAAGAAGTCACTAATAGCTTCGGCCATACCCAAATGTGGTATACCTCCCTACAATAATCCCGGCCAACCGCATTACCTACATTTTCAGCACCTCTCAAGCCTAGCTGCATGATTTTACTGATAGCCTGAATAACATCTACTTTATCCATTCAACAAAAAAAAACCTGTTCACGAACTGCATAAGATTCCTACGAAGAACGCACCAAATCTTTAAAGCATCTCTCAAAATTACCTCGGAAATAACATACCATACACCATCATATCACATAATATCTAAAGCATACAAAAACTAGAAAGCCCCTTCCTTTGATCCAGAGTTCCCAGGACCCTCGACTCCGCCGCTCTTTCAATGCAAAACAGCCCCTCTAATATAACCAATTCTCCTACTAACTAACCTCTCTCATCTTCATCTATCATCTAGAGGAGTGAGTGGTTAACCAACCAGTACCAAATCTAGATATCCCAATACCACTAGATGATATAGAGTCTACGTCAACCTACAAACATTTTATTTACTTTTTATATCTAATACACCCATCCTCTATCACTTAACCCACACACGCCCACTCTACTCCACTGAACAGCTACAGACAACCCCTAATCCTCCCCCCCTTCCTAGAGGCTGCCCGCTACCGCTTTTCCCAATGGCATTTCGAGATTCCAAAAAAATGCCCATATCCCACATATACCACATACCTCCTAACTCACTCTACTAGCCAATTACCCACTCATCCACACTCCCTATTAAAACTAAAATAAAGACGTTGAAATAAAACCCCCCATTCTCCCAACTATCCCCTACACGTACCCTCCTTCTCCCTTTTACAATATCTATGAATTTGGTAAAACAACCAGACCTCAAGCCTCATAATTGAATCTTATTCTGAACGCTAGGCTGAAACCCACTTGCTCACTGACGAAACAGCACTTATTAGCTAGCCTTCTAACCATGGACTAACCCCAACACTAGTAAAGCAAGACCTAACAATGGTTCATCACTCTCCGCGCCGGAAAAGGCGGAAAGCCCGCAGTTGAACTGTTCTCGATTGCATTCATAGAAATCCCTGGACTGTAAAAGGGCTAACCCGTCTTAATTACATCCATGTTCCTCGCCTTTACCCACCCCCTGTGTCGCGACGTTACTTTCCTAAAACACAAGCATGGACACATACTATATCGGGCAGAGTGGGTCTAGCACGCTTAACCTCTTTTCAGCGAGTGGCCACCAGCACCTCTAGTACGACACTCTCAAGTTTCGCACGCCATGATTGTATAACTTTTCTAGAATCCCTCAAATGGAGCTTGGAACGACAGTCCCTAAAATGGTCCCCGAATGCGTTCCCGCTAACAAATAGCTCTGCTCTACTCCTCTTCCACTCTGTCGATCGCTTAGGGAGCCGAGAGGACAGTTAACGTCACCTCCTTACAGGAATACCCCCCCGGACCTCGTGACTAACATTTCCCTACACTACAGTGTTCCCTACTTGGGCCACAATTCTCAAACATTTCATATAAACCCTGCATACCCATACAACGCCCTTTCTCTATCGTCTAACACGCATCCACTCTCTATTCTCCATCCAGCGCTGCACACATATACAACGACGCACCTAACCCACTTTTCACCCGCGGAGAGAGACCCTTCATACAAACCATTTGATTTCGGCACCTGAGTTATTTCTATCTACAGCTTGGATAACTCCATTTGAACTACACTCGGAAAAAGACCTTTGATCATGGTTGGCTGGCTTGAATCATTGCTCCTGGGTTACGTTGACACCCAATATTAAGTGGATAGCGTGACCACAGCTATTCACTCGCTCCAAATATCCTACCCACCGCGCAAGTATTACTGCTCCCAACTCACGAACAAATGAATATCGCTCAGGCTTGACCCAGGTTCTCTTCTTTCCCGAGGGGCTGATGGATTTATAGCAACCATACTGACTCGACTCACACAGTATACTTGAGCCACTCCCTAGTCTATAATGGACTGATTGCCTCAAGGGGCTCATCATGATTCCCTTTCCAGCTAACCTAGCCAACCACGCAAATCATTCACATCTATCATGGCTAATCTACTTCTCCCCAAACTTCTGGCTATCGGATGCCCACGTACCGGCTACCCATGATAACCCATAAAATCTATATCGTAGCTATTATTCTCAACGCATAAATTATATTTCATATTGAGAGCTTCCTTGAACGAAAGCCTATATAGAGACCCCCAAAACTGAGTACTTATGATCCCCCACCTCCAACATCGAGACCCTATCATAAACTAACAAAAGGAGGATCGACCCCCAAGTGGTTCAGCAACCCAGGCTCCTGATTTTCAAAAGTATAGAAACCATTCTAATTTTCAAGTAAATATGGCAAACCTTATTCTAATGCAATGAGCCAATAGTCTCAAACGTACTCCCTACATGAAAGCTATACCTTCTGACACCCCCATATCTTTCCTATCGCTCCTGTCTGTTGCCTTTCCAACCTCCAAAAACTACTATACAACTCTAGAGCTAGGAATGAACCGCTGACTTCCGCCGCCTCACCTGTCTCACGCCTCCATCCTCGCTCCTTAATACAGCGAGTCACGTCCTCCTTACATAAACAATGGCACAATGTATGACCTCGATACCCGCTAGGCGACAATTTCACTCTAATATTCCCCTTATCCAGACCAGCGCCTCGATCCTGAGTTACATCGGTATACCCCATTAAGCCCATTGTAAATATTCATACAGACTCTGCATCAGAGTGTCCCCATAGGTTAAAAAGAGCATTCCGGCGTTAACCAACCCTTCACGCTCACACCGGGTATCTAGGTAATCTCGAATCTTGGGCAACCCAGTTCTGCCATGTCTAGATTATTCCCAAAATCTTGAATGGGCCGATTACCTATGCACCCTCTCCCCTCAGACCCCTGAAACTACTTGCATAACTTTAATTAAGATAAAGACCACACTCTTACGTGAATCCCAACAAAACTCCGATGCCCCCAAATACCCCAACTCTTCACATTCTCTCACCACTAAAAATTAACCAACTACACTACTCCTCACAAGCCATAAAAAAAAATATACAACCCGAGACCAAAGAAGAAATCGTTGCTCATCATGCCCCAAATCTAGCCACCGCCCAGACTATCTTCATTCCCCTCATTATCCCACTCAAAATCCATAACACCACTATCCCACCACAAGACAATAAATAACTCAAAAAAGATACCTACCAAACTAAGACGACCGATTCTATATAGATCTTATCATTTATTCCAAACAACTCCCGGCTCTGCTCATCATTAACCACCCCCACTTCTTAACCTGCCTGGCATCCCTATAGCGGCCAGGATATAGCTTCGTCTAGATAAAATCCCAGCCACTCTACCCAAGCAACCACACCCTATCCCTACAGTATTTCGAACATCGCCACTATTAACAATGCCTGGCGTCGCTAACGCAACTTATGCGGCACCACTATGACCAATGGAGCGCACCTACAAATCACCTTACCTCCCCTAACTATCTCTCACATTTAATCTCTGCTACCTGAATCGTGTGCCTAACCAGCCACGTTTACATTCAGTAGCTCTCCTCACACACACTAAGACCACAATACAGCCATCTATGTAAACCAGCCAGACCCTACAGGGCCTTCACCCCCTATGCCTCGGCTACCAGTGTTTACTCCATCCTAAGCTCTCTACAGGCTATAACAAACATAACATTACAATATGCGCATGAACCGAAAACACTACAAGCCACACCACACCGTCAAAAGGCTTGATCGGATATCCATTATTCCTAGAGTTTTTCTTGCAGATTTTTGACCTTTACACCCACCTGCCCTACCCCAATAGAGGCACGGCCCCACAGCACACCCGTAATCCCTAAAGCCCCTCTAACACTCCTATACTGCACAGAGTTCATCACTGGCTACCTAGCTATAGAAAAACGAACCAATATTCAGCCTGTTATACATTTACGGGCTCATTTACCTCTACAGCTCAAGTCTTGAGCTCCTTACCTTTCGAGGCTCTCGGTCACATTTTGTACCAAGGTTCACGACTCACTCATATGGCCAATTTCTCCTACTGTTCTCCCCACTATATTCATTTCATCAACATACTTGGTTCAAGCGCGCCGATCTGCATTTGAGAGTGTTTACTTTTTGTTGTTCCTCTTTGTGAGGTTTATCTTTATATAATGTACGTAACTCCATTACTGTTTGAAACTTCAAAAGATAAAAATTCCCTAATTTATAACAAACCTCCAGCTTATACAATATTTTAATTTGATACACACTCACGCTAATAAAAATCACCCTTCGATGCGCTCGACCTTATCCCGCCGCGCCCTTCCCAAAATTCTCTAGTGCTTTACTTTTATATTGACTAAAATGCCTCTTTACCCTACATAGCCTAAAAAACAACTGCACTATATTAGTCTCCTCTATTATCTCACCTGCCTAATCTGCCATGGTGCTAAAAAGGTTAACTAACGAATGGATAAGTTAACAAACGATGTTTGACCATAAATATATATCAATTACCAATCCCTCATTAATAATATATCTACATTACATCCACTCTGGATACAGTTATGCTACACTCTATCTCCTATATCCTGAAGAAAATCTACGCGTTATTTAGTACCTCTAACCTAACCCCCTCCTCTAGCAAATTTGCTATGCCTACAGTTTTCCGCTGGAACAGGGTGGCTAGCCTCTATCTAATTCCACAATAGGCTAGCTAGTAATACCTAACTACCCATGCAAACTATCGCCCACATTAATTCTACACGACTGATTTCAAAAAACAAATTGATCACACACCCCCCAGCTATTATAGATCTCCTCTCTATTTTAACAATCACAAAACTATTAGTGTCCCAACTTTCCTCGACCCTAAAACCCCTCCAATCTACTACTGCTCTACCCTACATCAGGCAGCAACCCATTACCATGACCATATACGAAAAACCTACTCCTAACTATCCCCACAATCCCTAATATACATCACGCCCAGACTATCTATTTAATCTCTCGAACCCACTATCCCCCTGGCATCTCACCGTGAGCACCACCAAACCCTAACCAGCACTACTCCATTTACCCCAGTGGCCCCTCCCTATCACGCCTATTTCACCACACACCTGGCCACAAAATTTACACTACTTCATGCCAAAACATCAACCCTAGCAACACTAATTGATAGTTAACATAGTTTATATAAGATCCTTTTCGGCTCACTATGCTCCTAAGCCATTCGAGCCCCTCGTGGTCATAGACTGCCCAGACTTTAAACAGGGGCATGTATATAGCCCACCTCTTCCAACCCTGAAAACACTAGCTACCCTCCTGTCTACCCATGGGCTAATATACAGCTCATTGCTACACAACAACCAAATCGTCATGCTACCTTAATAGCACAAGCCTCTAGAACGCCTTCCATCAACCCCTGAGCTCACGGGCATCATCTATATCGCCAGGGTTAATCTCATACATTTGCTAGAAATCAACTCGACGCCTCCAGCGCTCAAATCTCCTCAGGCTTAAATCTCTCCACAATGCTTTTATGCTTTAGAAGCTCCTACCTGCCTACCCCACTTTACCTCTGGAGACTTCTTGCAGTACCCGTCTCTGACAATATACTTCCACTACAGACCAAATATAGCACGCCTATCTCCTCACAATTACCCAAACATGGGCTACTACCACCCATAACACAAAACCCCATCACCGAAAACACCTCTGTCATCACTATCCCATTTCCCCTTCCTCACCCGACTCATACGGGTTTCTCTGTAATTAGTTACCAAACTCAATTTGATCTACACAGGGCTACACCCTTTTTCCGGAAGCTACAGAATGCAACCATCCCCATTCTACACATGCTTCTAACTTTAAGATACAGTATCATGGTTTAGCCCAAAATTTGTGCACTCAATAAAGTATACCAGCAACTCTAAACACCTAACCTACTCCCAATCCCCCACCTACCCCCCGTAACCTACAAAAAACTATACCCATTTGTAAACCATGTGCACCACTTATTTCATCTTTCCCAAACATATCAGTGCTAACCAGAGTTTTACTCAACGACCTGGCCCAACCAACACCCGCTTCCTAACTTAAATAGCTATTCCCAAATTTCTCCTGTGCATGTCGTACAGGTCATATAAATCTCCTGGATTATAACCAGCCCAACTTATCATTCTCAATACTATCACTTCTATTACATCTATCTAGTACCCTACAACTATCCACTTTCTCGCTGGAGGCGAGGATTTATCTTTTGTCACAGTGAGATCGCCGACAGTGCAACCAGAGCATTAAGAATCTAACACCGATCGCGTATGGTTCACCTGCCTAGATGTTTTCCACATCCACTATGGACCACACAATACCCTCTAACCTATCCAGCTCACCCCTATAGCCTCTCTAGAGCGCAGCAATCGCCAATAGGCTCACCCTGCTCCCTAGCATAAAGCCCACCCAGCTCGCCTACCCATCAGCATATGTTTAGAGGATCTCTACTATCGCTCCACCCTAGAGAAATGCCACTATCAAATCTACATATCTTGGCCTACACACTTGTCGCGCATCTCGCCTTCACAAAGACTCAAAAATCTAGCTTTCCCTTAAGCAATAGACTATATAGTACATCGCACAACAACACCCTGCATCCGCAATCGTACCAGCCTCTCAAGCCTACATTATGGCTCGGTCCTCACCAAACTTACAAGAAAAGTATCGAAAAAGGGGATACCAAACCTACTCTACTCAACTCCTCCCATGGAGCTAGATTGCAGAAACCTTCTCAAGGTTCACTCAAGACACACATGAACCGAAAATACATCACAACCCTAGCCTACTATACCTCTCGTACTCCTGAAAGGCCATACACCGATAATCTCTCCCCAACGGTAACTCGTTCCCACCTACTACATAAGAAATACCCACCTACAAACCCTTAACGCTGCAGCGGAGCTATCGCGGATTCCATACTACACATTCCCCGATCCCCTCCAACACATCCCCTTACTAAACTACACCCCGCGTCCTTCCTGGATTCAACGCCTAGCCTAACACCAACAACAACTAAATAAATCCCCTAGCAATTTATTCTCAAATATCGATTTACCTACATACAACCCACATCCCTTCTGGCTTCTACAGCAAACCTCCCTACCCTCTAACCAACTGATAGAAACTATACTAAACATTTACACACAAACTCACCCCACATACCCAACCAAAAGCAAATAAATTTCTTCTCCTTCTTTTCCACCATCTACCCACTCTATCAATACCTTTCCCCAGCATCCAATACATAATAACCACAACATGTCAACAGAACACTCTATCACGCCATATCTACAAGCCCGCACAAAGGTCCCCCAATAACCTGCCCTCTCTTATAATTTTCGCTCCTCACATTAAGTTACACACCCCACCCTCAACTTTTACCACACACAATCTACTCATCCTACCCACTAAAACTACCAGACTCACCCTGCCCCATCCTAGGTACCCTAATGCCTCGTGTGTAATCAAAACACCACATCCCCTAATAATTAAAAACATTAACCATTAACTCCCCAAATCAAATATACACCCCACCCACGCTACATCATACAAACCCATAATAGAGAGGTTAAAGAAACCCCAACCCATTCTAACCACATCACAGAACAAGATAATCTTATCTGCAGGATACACCCGACAAGATTGAAAACATGTTTATTCACTAAAGACACAAGACCCATACCAAACTACCCCTATAAATAATAACACTATTATCACCCCCACCCATCAAATCCCGATGTGAACTCGGTCATCCTGGGCCGCCGATCTCAAACACACAGACATTCTACCAGCATACCACAGAGCCCAACGCTTTCATAATGCCACACACCGAACGAAATATGCTAATATCGCTCCTCACCCATGGGCCCAAATTTTTTCTCCTTTCTACCATGGGGAGCCTTATACGATCTTTTCTCTCGAACCTAAAATCGCATATCTCTGCTGCACTTAGAACGCCTCAAGGTATTCCCCCTGAGCCAATTCATCTAGGGCCCAGAATACAACTACTTCCCCACCCTACTTGGACGACTAGTCATGATCTAGGGGCACTAGTGACGTCCACCTCCACATTTTTCCTTCATTCTCTGCCTTCTTATGCGCCTAGAACCTCACCCCTTTCTGCCGAACGGATAAAAACCCCAGGATCCCTCCATCCATAAATACCTCCCCCTACACAAATAAAACGCCTGGCTACTCTTTCTTCCTCTTATGAATTACATATCTCCCAACCCCTGGCACCAGAAATATACCTGCCACCCTTAACCCCTCCCACTCAGCCGAAGATTTTCTATCGCTAACATTCCCGTCCTCCTAAAAATAGAGGGTCTTGCCTTTATATCATCTCTCCAGCATATCCCATCTCATAATCAAAAACAAGATATATTCGCCATAACCATCATTTTTGCTCTAGCGCGACTCCCATCTACCTAATGGAGACACCGTAGCTCCCTTTCCACATGGAAAGAGCTCCTACATATTCCAAAATCTATCCAATCCACTACTCCTATTGAAAAAATACCAATGGCCTTCCTGTGTAAAATAAACACAGCTTTAACCGAGAGAAACCTTTCCAGGAAAACAGGAAAAGCTTAACCCACATAGCCCCAAGTAAATTTAATTAACTTTCCTGTCTTCAGGGAAGAGATTGGTACACCAATATGACCACCATAACACCCTAGTATTCTACTTATGCAGCACCTGATATGTAGGTCCAAAAACTGACACCGTATACTAAAACCAACCAATCAAACCCTCCCATCTTCAACAATACGCATCACCCCAATATACAATCACTCAATCCAAGCACCCTACCACTGGAACCACAACCACCACCTTACAGACAAGTCATAAGCATTACGTAATACACTTAAGTAAACCCTCTGTCCCAGGAGACCCCTCAATAGGGCCCTGACACATCTCCTGAATCATACCCCACAGATGCACTTCCCGCCCGGCCATACACTGGGGTGCTAAGGAATGTTCCACACTGTTCTACTCAGGTATAAGCTAATAGCCAACGTCCCTTAATAGAATCCGAG
>delRNA_3-1.1
ATCCAGTCTTCACCTTTACCATCAGGGGCTTCCTGCTTTGTATTTGTCGGGGGTTGCCGCATACATGCGGACCTGAGCGGACACCTAGTCCAGATCGTCTTGTTCTGCTCACCTTTATTACGCCCTCGTCAAATTCAGCGACATCTTCTAAGTTGTAATAATAATCTTTAGACAAATATACAATGATGTTGCCAGCACTTCACAAGAATCTAAAAAAATTCCCCAACCCCCTCCCCGTTCGGCACACACTAACACTCTTGCAAACCCAAACAAGAACCTACACAGCTACCAATTCAATTTATCTTTGCGTATCACTTTACATCACCCCAATAAACATATTTCCCTCCATCCATATACAATTCACAAACACCCCGCCATCTACCACACCACCACGCTCTACCCATACCCAACAACAAACCCAAGCACCCCACATTTTGTGCTACCCCTAAACAAACATGAAATTTTGACGGCCACTCACCCTAACAATAGTTTGTCTAGCTTCTATAGTCTAGTAGATACCATCAACATCCCTTCAGTAGTCACCTCAAACACACGTCAAAGAACAGCTCAGCAGCACAAGCACTCAAAGCTAGCTAGCACCCCCACGGAACACAGGATAACTTTGCATAACGAAGTTAATAACTAACTACCCAGGTTGTCATTCGTCCACCACGCGTCCACATTACCAAGCAAAGAGCCGCGAAAAGTTTTAGACACCCCCCCAATAAGTAAACTACCGAGTGTAAAACTCAGTGAACAAATGACACGAAGGGCTTACATTCTAACCACATACTAGACCAACTGGATAGAACCCACATGTTACCCAAACTCACATTAATCACAAACGCTGCCGAAACTCGACCAAGCTAAACTAAAGACTGGGGTCTTATACCCCTAAGGGCCGTTTGTATCATAACCCGACAACTCCCACTCTGCCAGCTAATACGCATCTCACAACCCGATAAGCTAAAATAACGCAGTCCCCGTAAGCGTAGGCAAGTGAGCCATAGGGGCAGAATGGCTCATTTCACCCAGAAATACATACCCTATAAATTAGGGCGAGGTGATTAGAGTAACAAGGTAAGTCTTGTTAACGGGCCTAAGGCGACAACCCCCTCACCTCTCAGTTACTCAAGGCATTAATAAACCCTAGCATTAATAAGGGACAGTGTACATGTAGTGACTGAAGTGACTGGAGAACAGGTGAGCTAAACAAGCCCCACTACATTAGAGTTTAACTAATTGCCGTCTAGCAAACTACCCAAACCATCCCCTACTCCAACACCTAGCAAACATTACCAATAAGTAAGGGATGAATTGAACTGGGCATAGTATGTACGCAGGAAAATGAAATTAAACAAGATATATGCAGGATAACCCATACTTTGCTAAGAATAATAGAATACTTGCAGGGAGCAAGCTAGACCCGAACCAACGGCTCCTAGACAGTAAAGACACCCCTCTTGTGCAAATGTGGAAATTATAGTAAGGGACAACTACGAGCTGTGAAGCGGTGTCAAGTAGATCTAGTCACTTAAATTGCCAAGACCCCTAATCCCTGTAATTAACGTTGTCAAAAGGACACTCTTGACATAGAAAAACTTGAGAAGATAAAAATTACACCATGTAGCCAAAGCACCACAATAAAAACGTCAACTCACACCATACTAAAAACCCAACTATACTAACCCTACACCATTGACCATCATCCCCATAAAGACTATGTAGATAGTACATAAACATCTCTCCCATAGCTGCTCAATTAAAACTAACGACATTACACCCATACTAAATAACAACAGTATTTTACCTACTTCACCCACAAGGATGTCAAAGAAAGTTAAAAAGAAAGGACTCGCAATCTACCCGCTGTTACAAAACTCACTCAGCTCACAGATTGAGCACGCCGCCAGTACAATGTTACGGCGCGTACCTACCTGCAAGTAGATATCATTGTCCTAATAGGACTGTTGATGGTCCCGAGGTCAGTGTTCTACTTTACCATGAATTACCGCCGTGAGAGCGGCAAACCAGAAGCGAAAGCCCATGAGCTTATTTTTATGCAACGTACTACAACCCCAGTCCAAATACAAACTGATTAAATTTGGTGGGCGACTCGAGAGACCCACCCCGGCATACTGCAAGCTTACCGTCAAGGAATACATATCATTGTCCATACTTACCACGAACAGTACCTAGGATACACGCATCTATCTAAGTCATTCACAAAGGTTTCGACTCATGTGGTCAGACTCCGATGTGAGCGCTTTAAGGTCGTTGTCACGATAAGTCTACTGACTGGTTAGACGGGTATCCGGTGGTTCTTCTCNTCAATTCTCCTGTCGAAGGCAAAGAATAGGCTACTCAAAACGCTTCCCCTAATGAATCTCTAACTAGATTTACCACCCCCCCAGACAGGTTGTTAGAGGCGAGCCGTAACGCTAAACTAAACTTACATCAAGGTCATTCTCTCTTACACATCCCTGGCAACTCTACCCTATTTACCATCTATCGAATGCATCCAATCTTCCGACGAAATTCAGGTATTACACTCGCAAGCCCAACTTGAGGCCCACGGCTCTAAACCTTGCTACGCATAAATCTCACAAAAGCCCTAAACCGCACTCTCCACACCTCACACACGCCCGACTTGCTTCACATGCTTTCACTTGACCCCCTCCCTACCAACCCTGGCAACTCACCAGGCTCTATTATCTACCACTCAGCTAGCGTTACCAACCTTGACAGGTGGCACAACTCAACACGCCTATCGCGACTCGACAGAGCCAACAACTCTATAAGCACCTACCACATCTATATAACTTATAAAAGGGCCCTTAACTCCCACCTATCCAAACAGAAACCCTGTTATCCGCCTCAGACCTTGCCTAAATGTTTTCTCACCTACAGGACAACGAACCCTTCACCTGCGAAGGGGTCGAATAGCTCGGCTCACATGAAACGCGCGGCCCTCGCCTATCTCATGCCAATCACAACTTATATATAACACCTACCCTAAATTTCTAGAACACAATGCGCCTCCCCTGACTCACAAACTATTTGCACAAGCCCACTCTACCTCCTTTCTATAATCGACAGATACCCGATCCGTACACCACTATAACCCCTTGAAAACTTCTACACCACCTACATACTATAGATTGTTCCTACCATACATCTCAGATTCCCTCAACCAAGAATTGTTGAAAAGAGTACTTGTAGGTAATATAGAGCTAACCCCTTTTTTAGACTTGAAATGAACCACCCGAGATCAAATTCCCGGCCCCTTCAACCCATCTAAGTAGGCAGTAATAACTACGGCCCTACCCGAAAGTTGTTTACCTTCCGACTATTATCCCTGCCAACCGTATCACTTACATCTTGAGGACATCACACGCGTAACTCCACGATTTTACCGAGAGGCTAAAAAAAATGTAGTTTATTCAGTCTACCAAAAATAACCTCTTCACAAAGTGCATCAGTTTTCTCCGCAGCACCCATCATATCTTCAATGCTTCCCTTAACATAACTTCCGACATGACCTAACAAACTCCATCATACCATATTATATCAAATGCTTAGAATAAATAGAATGCCCCTTCATTCGAGCCCGAGTTACCAGGCCCCTCTACACCGCCTCTTTTCCACTGAAAAACTGCCCCACTCATCTATCCAATCCTCCTCCTAACGAAGCTTTCCCACCTCCAACTTTCCTCAAGCGGCGTTAGGGGATAACCAACCAGCACGAAATCTAGCTACCCTAATACCACAAGGTGATAAAGCGTTTACGTAAACCTACATACCTTCTAATTACTATTAATTTCCAACACTCCGATTCTATACCAATTAACTCAGACCCGACCTCTATATTCGACCGAACAACTACATACTACACCTAATCCACCACCTCTCCCCAGGGGCTGCCCCCTACCGCTTTTGCCAATGGCCTTACGAGAATCAAAAAACATACCTATCTCCCACATCTAGCACATCCCCCCTAACTCTCTTTACTACCCTATCACTCACTCATCAACTCTCCCAATCAACACGAAAATAAATACATTTAACTACAAACCACCCTTCTCCCACCTCTCGCCTACCCGCACTCTACTACTCCCTTTAACTATATCTATAAAATTAGTTAATCAGCCAGAGCTTAAACCCCAGAAGTGCATATTATTTTGTACACTAGGATGCAAACCCCTCGCACAATGACGCAATAGCACTTAATAACTAGCCTTATAGCCATGGACTAAACCAAAAACTAGTAACGCTAGCCCCAATAACGGCTCATCTCTTTCCGCCCCGGAAAAAGCGGAGAGCCCGCAGTTTAAGTGCTCTCGATTTCAATCATATAAATCACTCGAGTGGAAAAGAGCCAACCCTTCTTAGTTTCAGCCATGCTCATCACCATTTCCTACCCCATGAGTTGCCACCTTGCTATCTTACAACACAAGAATTGAAACTTACTATATTGGCCATAGCGGATCCAGGACACTCAAGCTCTTATCGGCCAGCGGGCAGCAGCAACTTTAGTAAGACACACTAAACTTACGTACACCCTGCTTTTAAAATTTCTCAAGTATACCACATATCGAGCTTGGCACTACTGTTCCCAATATCGTGCCCGATTGGGTTCCCGCAAAAAACTAACTTTGATCTACCCCCCTCCCTCTCTGCCGCTCTCTAAGTGAGCCGAGCGGACAGTTGACATCTCCCCCCTAGAGGAACACTCCACCTGAGCTCGTAACCAACATCTCTCTTCACTAGAGGGTCCCTTATTTAGGGCATAATTCACACACATTACAAATAAACCCCGCCTAACCATACAAAGCCCTCTCGCTGTCCTCCAATACACAGCCTCTTTCCATCCTCCAGCCTGCTCTGCATACTTACACTACAACCCAACTCACACACTTCTCGCCCGCCGAGAGGGACCCATCTTACAACCCTTTCGATTTTGGTACCTGAGTTATATCTATCTACAGGTTCGAAAATTCCATATGTACTACTCTCGGAAAAAGACCATTGATAATAGTAGGTTGACTAGATTCATTGCTTCTAGGTTATGTGGAGACACATTATTACGTAGAAAGAGTAACAACGGCAATTCACTCCCTACATATCTCGTATCCCCCGCGTAAATATTAGTGATCGCACCTCACGAAGAATTGAATGTCTCTGAGTCTCGAGCCTGGATCACTTCTTTCACGTGGTGCCGACGGCTTGATTGCAACTATCCTAACACGTCTAACGCACTACACGTGTGCCACTCCATATTCCATCATAGAGTGTTTTCCACATGGAGCTCATCACGATTCCCTATCTAGGTACCCCAGACAACCTCGCAAATCCTTTACTTCAATTATCGCGAAACTACTTCTTCCAAACCTTCTCGCCATCGGATGCCCGCGTACTGGATACCCGTGCTACCCAATGAACTCCATCTCTTAGCTCTTCTTTTCTACACAGAATTTATAATTTATGTTTAGAGCCTCGTTCAAGGAAAGTCTATAGAGAGAACCTCATAACTGGGTGCTAATGATGCCCCACCTACACCATCGAGAACCGATAATAAATTAGCAAAAAGAAGAACGACCCCCAAGCGGTTCAGCCACCCATGCCCCAGACTTTCAAAAGTATAGAAAACATTCAAACTTGCAAGTTAATATAGCTAATCTAATACTTATGCACTGCGCGAAGAGGCTAAAGCGCACTCCCTATATAAAGGCTATCCCTTCAGATACGCCTATATCATTTCTTTCTCTTCTATCCGTAGCCTTTCCTACATCAAACAAATAATAAACTACACTCGACCTCGGAATAAAACGTTGACTACCTCCCCCACATCTATCCCATGCCTCCATCCTAGCACCTTACTAAAGAGAGTCACGACCCCCCTACATCAATAATGGCACCATGTACGAACTAGAGACACGATACGCGACTATCTCACTCTACTACTCCCCATATCCTGAACAGCGACTGGACCCTGACTTGCAACGATAGACTCCGTTGAGCCCCTTCTATATATTAATCCAAACGCTTCACCATAGCGTCCCAATTGGCTAAAACGATCAATCCGGAGTCAAACAACCATTTACCCTAACGCCGGGGATATACGTCATGTCTAAACTGGGACAACCAAGTTCAGCCATCTCCAGATTATTCCCTAAATCTTGAATAGGCCGTTTTCCCATACACCCCCTACCCTCTGAGCCATGTAAGTAATTACATAACTTTAAGTAAGATAAGGAACAAACCCTTACATGAATGCCCACTAATCTACGTTGGCCACATATTCCCCATCTCTTAACTTTCTCACACCAATAAAATTTAACAAAATACACCACCCCCCACAAACCCTAAAATAAAATTTAAAAACCTAGACCAAATAACAAATCTTTCCTTATTATTCCCCACATCTAGCCTCCCCCGAGTCTGTCATCTTTTCCCTCTTTGTCCCACTCCAATTCTATCACACCGCTATCACACCAAAATACTATCAACAACTCAAACAATATACCAACAAACCTAAGGCGACCTATCCTTTACAGTTCCTAACATTTTTTGCACACTACCCCTGGATCCGCCCACCATTACCCACCACCACTACTAAAACTACCAGGCATCCCTATGGCGGCAAGTATTTAGCTTCGCCTAGATAAAATGCCTGCCACTCTTCCAAAGCACCCTCACCCTATCCCAACTGTTTTACGAACCTCACCTCTCTTCACCATACCCGGCGTAGCCAACGCTACATACGCAGCCCCTCTCTGCCCTATTGAACGCACCTAGAATTCACCATAACTTCCTTACCTTTCACTTACATTCAATCTATGATATCTAAAACGCGTCCCTAATCAACCTCGTTTCCACTCTGTAGCCCTACTGACGCAAACAAATACCACCATCCATCCTTCAATATAAACCAGCCATACCCTACAGGGCCTCCAGCCTCTATGACTCGGCTAGCATTGATTCCTTCACCCAAACCTCTCAACTGGCTACAACAACCACAACATAACCATGTGGGCGTGTACAGAGAAGACAACCAGGCACACAACCCCTTCCAAAGGCTTCATAGGGTAACCTTTTTTACTCGAATTTTTTTTCCAGATTTTCGAGCTTTACACTCAGCTACCCTACCCCAATAGGGGGACTGCCCCACAGCATACCCGCAAACCCTAGAGTCCATCCAAAACACCGATTCTCCATAGGGTACAACACTGACTCCCAAGTTAAAGAAACACCAAACAATAATCAGCATGCTATACATTTACTGGTTCTTTTACCTCCACAGCCCAGGTATTCAGTTCCTTCCCATTCGACGCACTAGGCCAAATTTTTTAGCACGGCTCCCGGCTTACGCATATTGCTAACTTCTCATATTGCTCACCGCAATAAATTCACTTAATCAAAATCCTTGGCTCGAGCGCCCCTATATGGATTTGTGATTGGTTGCTATTCGTAGTCCCACTATGAGAGGTCTACCTTTAGATAATATACGTTACTCCATTACTATTTGACACATCAAAAGAGAATAACTCGCTTATTTAAAATAACCCCCCTGCCTACACTATATTATACTTTGACACCCAATCACGGTACTAGAAATCCCCCTTAGAGGCGCTTGACCTAATCCCCCCCCGTCCTTCTCATAAATCTCTTGTACTATACTTCTATATTGATTAGAATGCCTCCTTTCCCTACATGGCCTACAACACTACCGCCCTATAGTATTCACCCCTTTTATCACATCTACCCAAGCTGCCTTGATGATACAAAGGATAGCTGACCAATGGTTATGTTAAAAAACGATGATTCACTATTAATATGTAACATTTTCCAATGCCCCATTACTAATATATATAGATTACCTCTACTCTAGAAACTGTAATCCTCCACTCAATCTCCTACATGCTAAAGAATATATATGCTTTCTTAAGCACTTCAAACCTCACACCATCCTCTAGCAATTTGGCCATTCCAACTGTCTTGCGCTGCAAGAGCGTGGCCAGCCTATAGCTCATCCCACACTATGCCAGATACTACTAACTAACCACTCAAGCTAAATAACGTCCACAATATTTATACACTACAGACTTCAAAAACCATATTGAACAAACACCACCAAGCTAATATAGCTCACCCCTATATTTTAACAAACAAAACACCATTAGCGTTCCCACCTTTCTCGACCCCAACACCCCCCCTATATAATACTGATCCACCCTCCAACATGCAGCCACGCACTATCAGGAACACATCCGAAAAACTTACTCTTATCTATCTCCTCAATCTCTTATTTAAATTACACCAAGACTATCAATTTATTCTCTTGAACCAACTATCCCACTTGCTTCACACCGAGAGCAACAGCAGACGCTGACGAGGACAACTCCTTTCACACCTGTAGCTCCTCCCTACCATGCATAATTAACTACACACCTAGCTACTAACTTCACTCTCCTCCACGCCAAGACTTCAACTCTGGCCACACTTATAGACAGCTACCAAAGCTTTTAGAAAATACTCTTAGGATCCCTTTGATCCTAAGCCATGCGAGCCCCACGCGGGCAAAGTCTTCCGAGTCTCTAAACTGGCGCTTGGATATACCCTACATCATCTAACCCCGACAAAACAAGCTACCCTCCTGTATATCCTTGAGCAAATATACAACTCATCGCCACGCAACAGCCTAAACGCCATGCAACTTTCATCGCCCATGCCTCGAGTACACCATCTATCAAACCCTGAGCTCACGGCCAGCATCTCTAACGCCACGGCTACTCCCATACTTTCGCCAGCAACCAACTAGAAGCATCAAGTGCACATATCTCTTCAGGATTCAACCTATCCACTATACTTTTGTGATTCAGCAGCTCGTAACTCCCTACCCCCCTATAACTATGGAGACTCCTGGCTGTACCAGTTTCCGATAAAATCCTCCCTCTTCAGACTAACTACAGTACACCCATATCCTCTCATTTTCCAAACCAAGGGCTCCTCCCCCCAATTACACATAAACCTATTACAGAGAAAACCTCAGTTATAACCATCCCCTTCCCTCTACCCCAACCCACACATACCGGTTTCTCTGTAATAAGTTAACAAACACAGTTGGAACTGCAAAGAGCTACGCCCTTATTACGAAAACTCCAAAACGCTACTATGCCCATGCTACAAATGCTTCTCACTTTAAGGTAAAGCATCATTGTCTAGCCCAAAATTTGGGCACTCAAAAAAGTATAACATCACCTATATACCCCCAACCTGCTTCCTATTCCCCATCTTCCACCTGTTACCTAAAAAAAACTCTACCCCTTAGTAAATCATGTCCATCACTTTTTACAGCTCTCCCACACATATCATTGCTAGCCAGAATTATATTCGACTACATGACCAAACCAACAACCACTCCCCAAGTTCAACAGATACTCTCATATATCACCCGTACATGTTGTTCATGTCATCTAGATTTCATGTATAATAACTAGACCAACATAACAGTCTCAATATTACCATTTCTAATACATATAACTTGTTCCGTAAAACTATCCACTGTCACGGTGAAGGCGTGGATTAATCTTCTGCCATAGTGATATAGCCGAGAGAGCCACAAGCGCCTTCAGCATCTATCAACGTTCGCGAATCGTTCATCTCCCTAGCTGATTACCTCACCCACTCTGAACCACACAATAGCCTCTAACGTAACCAGCCCACCCATACAGGCTCTCCAGCGCACAGCAATCACCCATTGGTTCCCCCTGATCCCTCGCCTAGAGGCCCCCCAGTTCACCCACTCACCAACACATATTGAGCGGATCTCTTCTCTCCCTTCACCCCAGCGAAATACCCCTATCCAACCTACACATGTTAGCGTATACCCTCGTTGCACAGCTGGCCTTAACAAATACACAAAAATCGAGCTTCCCATTCAGTAACAGGCTCTAAAGTACATCGCATAACAACACACTACATCCTCACTCTTACCACCCTCTTAAACCAACTTTTTGTCTCGGGCCACATCACACCTAAAATAACAGAATTGAAAATGGAGACACTAAACCAACCCTCCTTAACTCCTCACATGGCGCCAGCTTACAGAATCCTTCCCACGGTTCTCTCAAAACCCATATCAAACGCAACTATATAACAACGCTGGCCTATTATACTTCACGCACCCCCGACAGCCCTTAGACTGAAAATCTTTCACCTACAGTCACCCGCTCCCACCTTCTACATAACAAATAACCCCCCACTAACCCATAACGCTGGAGCGGAGCCATTGCAGATTCTATTCTACAAATTCCCCGCTCCCCTCCAACACAACCCCTCACCAAACTCCAGCCTGCTTCATTTCTAGACTCTACACCCAGACTCACTCCTACCACAACTAAATAAATCCCATATCACTTTATTCTCAACTACCGGTTCACCTAGATCCACCCGACATCCCTACTAGCCTCTACGGCCAAACTGCCCACTCTCTAGCCTACCGACAGAAAGTATACCAAACAATTCCAGACCAATTCCCCTCATATCCCTAACCAAAAGCATATTAACTTATTCTCTTTTTTCTCCACTATCTAACCTCTCTAACACTAACTATCCCCGGCATCTAATACATATTACCCACAACAAGTTAACAGTACTCTATAACAAGCCATATCAACAAGCCCCCACAATGGACCTCCGATCACCTGACCCCTCTTCTAATTATCACTTCTAACTTTAAGTTACACACCACACCCACATCTCTTCCCCCAGACCATCTACTCCTCGTAACCCCTAAACCTCCCAGACTCACCCTGACCCATGCTCGGAACTCTCATACCACGCGTATATTCCAAGCAACATATTCCCTAATAATTAAAAACTTTAACCATAAACTCCCCAAATCAGATATAAACACCGCCAACCCTACAACAAACTAACCCCTAATAGAGAGGCTAGAGAAACCCAAAACCCTTATAACCCCACCAAAGAACAAGCTACTCATATCTCCACGACACACCAGACAATATAGAAAACATCTTGATTCAATACAGACACAATACCCAAACGAAACTACCCCTATAAATTATTACCCTCTTCTCGCCTCCCCCCATCAACTCTCGCTGAGAACTTGGCCACCCTGGCCCTCCTATCTCCAATACCCAGACTTTCTAGCATCACACTACCGACCCTAACGCCTTTATCATCCCCCATACTGAGCGTAATATGCTGATCTCCCTACTTACGCAAGGCCCTAATTTCTTACTGCTCTCCACAATCGGCAGGCTAATTCGGTCATTCCTATCAAAACTGAACTCGCATATCTCCGCTGCACTAAGCACACCTCATGGCATGCCTCCGGAGCCAATACATCTGGGGCCAAGTATTCAACTTCTACCGCATCCAACATGGACAACCAGTCAAGAACTGGGAGCTCTCGTAACATCCACCTCAACGTTCTTACTTCACTCACTTCCCTCATATGCACCCAGCACATCCCCTCTATCTGCAGAACGGATCAACACCCCTGGATCACTCCATCCGTAAATCCCTCCACCTACTCACATCAAGCGCCTCGCTACTCTCTCCTCTTCCTAAGACTTACACATTTCACAGCCTCTAGCGCCCGACATTTACCTACCACCCTTAACACCCCCCACACAACCCAATATATTCTATCGCTACCAATCTCGACCGCCCAACAACAGGGGCTCCTGCCTATACATCATCTCACCTGCATAACCCATCTCCTATTCCAACACAAGCTAAATTCGCCACAAGCAACACTTATGATCCAGCGCAACCCCTATTTAACTGATCGAGACACCATAACTACCTTTACATATTGACAGTGCACCGACTTACTCAAACATCTAACCTATACAATATTCCTAATGAAACAAAACTAAAGGGCTGCCTGTATATAACAATCACAGTTTGAAACGGGATAAACCTTTTCAAGACAATAGAAAAAGTTTTACTCACATTGCACCAAGCAAGTTCAATTAACTATCTTGTCTTCATGGGAGCGATTGGTACACCAAGATTACTACCATCACACCGTATTATTCGACATACGCCGCCCCAGAAATTTACGTACATAATCTTACCCCTTAGACAAAAACCAATCACTCAAACCCCCCCATGTTAAAGAAGACACAACAACCTAACATCCACTCACTGAACCCAAGCACCCTCCCCCTAGATCCACAACCTCCCCCCTAAAGTCATGTAATAAGCATTACCTACTAGACATACGTCAATCCTCTCTCCCATGATACCCCCCAGTAGGGTCCTGACACCTCCCCGGAATCATATCCGACAGAGGCTCTCCCTGCTCGGCCCTAAACTGGGGTACTAAGTAACGTACCGCATTGGTCCACTCAGGTCTAAGCCAAAAGCCACCGTCCCTTAATAGACTCAGAT
>delRNA_3-1.2
TCAAGGCTACACCTATAACACCACGGACTCCCAGCATTGTATTTCTCTGGGGTAGCAGCGTAGATTCGAACGTGGGCCGAGACCTATTCGAGTTCTTCTTGATCCGCCCATCTATATTATGCACTAGTTAATTTAAGGGAAATATTATAAGTGGTTATTATTATGTTGAGGCATATATAAAATGAAGTCGCAAGCACTTCCCACGACTCAAACAAAATTCCACAACCCCCCCCCCGCTCTGCCCAGACTAAAACACTCGCCAACCCAAAAAAAAACCTACACAGCTAACAGTTTAAATTTTCTTTGCGGATGACTTTACAGCACCCCAACAACCATATTTCCCTCCACCCCTACACTATCCATAATCAACCCGCCATCTACCAGACAACAACCCTGTAACCCTACCCGACCACCAACCCAAGAACCCCCCAGTTAGTACTTCCTCTCAAGAATCACGAAATGTTAACGGCTACACACCCAAAAAAAAGGTTGTCCAGCTTTTATAGCCTTGTAGATACAATGAAGATCCCGTCCGTGGTTACCTCTAATACCCGACAAAGGACAGCACAACACCAGAATCAGTCAAACCTTGCCAGCACACCCACGGAACAGAGTATTACCTTACAAAAAGAAGTTAACAAGTATCTACCCAGGTTGTCATTTGTGCAGCACGCGTCAACGTTACCCAGTAATGAACCGCGTAAGGTGTTTGATACCCCTCCCATAAGCAAACTCCCTAGTGTAAAACTCAGTGACCAAATAACTCGAAGTGCTTAAATACTGACAACATAGTAAACCAAATGGATTGATCCCACTTGCTAGCCTAACTCACAGTAATCACAAACTCTCCCAAACCTAGAGCACGCTAAACTCAAGACCGGCGTGTTCTATCCTTAGGGACCTTTCGTATCGTAACCCGATAACTCACACTCTGCTAGCTATTACGCCTCTCAGAAACCTATGAGGTACAAGAAGGCAGTACCAGTAAGAGTTGGTAAGTGTGCCATGGGTGCAGAATGGCTAATTTCTCCCAGAAACACGTAGCCTATGAACTAAGGTGAAGTGATTAGCGTAACTAGATAGGTGTTATTGACAGGCCTGAGCCGTCACCCGCCGCACCTCTCAGTAACTCAAGGAATTAACAAACCCTACCATTATTAGGGAACAGTCTAAATGTAATGTCTGAAATGCCTTGACAACAGATGTGCTAACCAAGCACCACTTCACTAGAGATTCACTAACTGACGCCTGGCTAACTAGCCCAACCACCCACTTCTACAGCAACTTGCCAACATTACCAAAAAATATGGCATAAAATGAACCGGCCAAAGAATATACGCAGGGAAGTGAAAATATACCAGCTAAATACAAGACAACCCTTACTTCGCAAATAATAACAGAATACTTGCAGGAAGCAAACTAGACCCCAAACAGCGACTACTAGAAAGCAAAGAGACACCGCTAGTACAAATATGGAAGTTTTAGTAGGGCACAACCACCAGCTGGGATGCTGTTTCCAGAAGATCTAGTCAATTTAATTGCCACGAACCTTAATCCCTTTAATTTACTTTATCCAAGGGACAGTCTTGGCACAGGAAAACCTGTGAGGAGAAAAATTAAACCATATAGCCTAAACAGCACAATAAGAAGGTTAAGTCACACCACACCAAAAATCCAACAATACTGACTCTCCACCAATGGCCATCTTCACCTTAGAGACTATGTAGTTAATAAATGAAAATTTCCCCGATAGCCGCGCAGTTAAACCTGACTACATTACAGCCATATTACATCACCACAGTCTTATACCTCCTGCAACCACACGGCTGCCATAGGAAGTTAAAAAGTAAAGAATCGCAATCTACCCGCTGTTACAAAACACACTCTGCACACAGTTTAAGGACCCCTCCCGTGCACTGTTAAGGCGCGTACCTACCGGCAAGGAGCTAACACTGTCCTAAAAGGACCGTAGAAGGCCCAGAGGTTAGCGTCCTTCTTTAACAGGAATTGCCTCCCTGAGAGCGGCATACAAGCAGAGAGAGACCTTGGGCTTAATTATAAGCAACATACTAAAAACCAAGGCCTAACACCAACTGCTTAAAATTCGTTGGGGACTCGAGCGAACCACCTCGACAGACAGCTAGATTCCCATCAAGCAACACTTACCAATGACCATAATTGCCACGGACAGTTCCCAGGATACAGGCATCCATTTAGGTCATACAAAATGGGTTAGACTCGTGTGGACAGACACCCATGTGCGCCCTATAAGGTCGTTGTCAAGATAAATCCACGGATTGATTCGACGGATAACCAGTCGTTCTACTANTTAAATCCCCCGTAGAAGGAAAGGAATAAGCCACTCACAAGGCCTCCCCGAAAGATTCACTCACTAGTTTAACCACACCACCAGAAAGGTTTTTAGATGCAAGCCGGAATGCAAAACTTAAATTTCAGCAGGGTCAATCCCTTTTACAAATACCAGGCAACTCCACTCTCTTGACCATTTAACGCATGCATCCTATGTTACGACGAAAATCTGGCATAACACTAGCAAGGCCCACGTGTGGCCCTCGGCTATACACCTTCCTGCGCATAAACCTTACCAAGGCCCTAAACCGCACACTACATACCTCTCATACCCCCGACTTACTCCACATCCTCTCTCTAGAACCCCTCCCAACCAACCCCGGTAACTCACCTGGCTCCATTATTTAGCACTCTGCCAGCGTTACTAATCTCGATAGGTGACATAAATCAACTCGCCTGTCGCGCCTGGAGAGTGCCAAAAATTCAATGAGTACCTAGCATATTTACATCACATACAATAGTGCTCTTAACTCTCACCTTTCAAACCAAAACCCTTGATACCCTCCACATACCTTGCCAAATTGATTACTCACATAGAGAACCACCAACCCCTCGCCTGCCAAGGGATCCAACAGTTCAGCTCAAATCAATCGCGCAGCCCTTGCCTATCTTATACCGATAACAACATATATATAACACCTCCCATACATCTCCAGGACACATTGAGCATCTCCCGAATCTCACACAATTTGTACCAGACCTCTTTAACTCCTGTCTATGATTGAAAGCTACCCCATTCGCACGCCACTCTACCCTCTAGAAAAATTCTACACTACCTAGATTCTTTATATAGTCCCAACCATTCAACTCAGCTTCCCCCAACCTAGAATAGTCGATAAAAGTACTTGAAGATAATAAAGGGCTAAACCCTTATTCAGGCTAGAGATCAACCATCCTAGATCCAAATCTCGTCCACTACACCCCATCTAAGTAGGTAGCAAAAAGTATGGGCCAACCCGAAATTTGTTAACCTTCCGTCTATTATCCCTGCCCACCGTCTCTCTCACCTCTTGCGGCCACCATACACGCAAGTCGACTATTTTTCCTAGTGGCTAGAATAACTGCAGCTTTTTCAGTCTACCAAAAATAACCTCGTCCCAGAGCGCCTCAGTATTCTCAGCAGCACCGATCATATCCTCTATACTACCTTTCACATATCTCCCGACATGACCAAACAATCTACAACAAACTATCTTATAACATATACTAAGCATAAACAGGATACCCCTTCACTCTAGTCCAAGGTACCAAGCACCCCTGCATCGGCTGTTCTCTACAGACAAACTACCCCATTCATCAATACAATCTTCCTCATAACGTAGCTTCCCTACTTCTAATTTACCACATGCAGCATTGGGTGATAAACAACCCGCTCGCAAACTTGCAACTCTCATTCCCCATGGAGAAAATGCATTCACCTACACCTAAATACCATCTAATTAATATTATTTACCTACTCTACGCTTCTACACTAACTAACTCAGCCCAGACCTATACATCCGCCCTAAAAAGTAAATGCTACACCTTATTCATCACCTCTCTCCTGGAGCCGCCCCGTAACGGTTTTGCCAATGGCCATATGAAAATCACAAAACATAGCTCTCACCCACCTCAAGCACCTCACCTCTTACCCTATTCACCACGCTATCTCTCACCCAACACCTATCCCATTCTACACGTAAATAAATGCAGTTGACAACAAACCACCCATCCCCCACATCACGCCTTCCAGCTCTCTACTATTCCCTTTATCTATAACTTTAGAATTAGTTAATAAGACAAAGCTTCAAGCCTAGTAGTGCATACTAATTCGTACAGTAAGACGCAAACCCATCTCATAACGAAGCAATCGCCCTTAATAAGTAACCCTACAGACAAGGGCTTAACCACAACCTTGTTACACTAGCACCTATCACTGCTCAACTATTCCCCCCGCGGAAAAAGCGGAGAGCCCGGAGGTTGAGCGCTCTTGAATTGAATCAAATGAAACACTCGAGCGGTAAAGAGCCTACCCTGCTTAGATTAAGTCAAGCTCACCAGCATTTACTCCCCCACGATTTCCCGCCGTGATATCTCACAACCCAAGACTTGAACCTAACCATTTTCGCGATGGCTGAGCCTGGCCAGTCTAGCTCCTATCGACCGGCTGGCAGCAGGAACTTCAGGAACACCCATTACACGTATGTCCAGCCAGCATTGAATATCTCTCATGTATACCATATATCGAGGTTTGCACTGCTATTCCCTATATCGTGCCCCATAGGCTTTCCCCATAACACAAAGTTCGACCTTCCTCCTTCTCTATCCGCTGCACTGTATGTGAGGCGGGCAGAAAGGTGACAGCTACCTCCTAGCGGGACTCTCCACCTGAGCTCCTAGCCTACCTCTCTCTTAACCAGCGGTTCTCTCATCTAGGGCATCATTCATACACAATATAATTAAACCCCTCCAAACCAAACCAACCCCTCTCGTTGACCGCCTATCCAGAGTCTATTCCCTTCTTCCAGTCTACTGTGGATCCTAACTCTACAGCCGAACTCACACACCTCTCGACCCCCGAGGGGAACCCATCTAACCACACTATCTATTTTCGTCCCCGAATTTTATCTTTCCACCGGCTCGAATATCCCCTATGTACTTCTATCCGAAAAAGAACATTGGTACTAGTATGTCGAGTATATACAATGGTTCTAGGTTATCTGTAGCCACATAATTACATAGAATGACTAGCACCGACATTTTACCCCGTACATATCACGCATCCCACGGGTCAAGATTAGCGACCGCACATCCCGGAGCATAGAATGACTGTGCGTGTCTAGCCTAGATCATTTTTTTCACGTAGTGCCTACTGCATGTTTACAACTCTCATAGCATGTATACCGAACGACTCGTGTACCCCTTCACATGCCTTCATAGAGCGTATTGCATATAGAGCTTATTACTATTCCCTATCTCGGCACACCTGACAAACTAGCCAAACCATTCCTACATTTCTCGCGTAATTAATTTTTCCACACATTTTCGCCTTCCGAAGCCCGAGTTCTCGACACCCGAGCAACACACTGAACACCTTCACTGAGGTCATCATTCCTACAGAGTATATAAAATTTCTGATTGGAACCTCGCTCGAGCAAAGTCTAAAGTGAAAACCTCATAACCGGATGATATTGGTGCCCCACCTACACAATTGAAAACCGTTACTAAATCAGAAAAAAGAAGAATGAACCCCAAGCTGTTCAACCACCCATGCCTCATACTTTTAAAAGGATTGAAAACATTCATACTTGTAAATTAATTTAGCTAATCTATTATTTATGGACAGCACGCAGTGGTTACAGAGCTCTTCCCATCTAGAGACTTTCACTTCATATCCGCCTCTAACATTTCTTACTGTTCTAGCCTTATCCCTTTCTACACCACACAAACAACAATCTACATTCAACGTCAGAATAGAACGTCGAATATCTGCCGCATATCTAGCCTATCCCCCCCTCCTACCATCTTACAAACGACAGGCAAGATCCTCCTACCTCAATCATTGCCCCATGGACTAACTACAGTCACGACACGCGGCTATCTCAATCCACAACTCCCCATATTCTAAACAGGGACTGCACTCTTACGTGAAATGAGAGTCTCCGATGAGCCCCATCGATATAATACTCAAAGCGTTTGACTATGGCTTCCCACTTAGCTAAAACAATGAATCCCGACTCTAACAAACACTTCCCGTACCGACGGGGTTACACGTCATGCCTGAATTGTGAGAAACACGTTCATCCCTCGCCTGAATAATCCCTAAAACTTGAATAGGCCGTATTACCTTAGACCCCTTACCCCCTAAGCCACGTAAGCAACTAGATTACCTTTAGTAAAATTAGAAACAACCCTTTTCAGGAATGCCCACTAATATACGTAGGCCACATATTACCCATATCCTACCTATCCCATACCAACAAAATATAACACAACACCCCTCCTCCTACCAAGCCAAAAATAAAATTAAACAACCTGGAACAAATGACGAAACTGTCGTTCTTCTTGCCCACATCCAGGCTACCGCGCGTATGACATCTATTCCCCCTATGACCCACCCCAATACTCTCACAACGATAACACACCAACATGCTATCAACTACCCAAACAATGTAACATCACACATAAGGAGAACTGTCTTTAACTGTACCTAATATTTTATGCACACTACCTCTCGACCCTCCTACTATTACACAACACCAATATTATAACTAGCATGCCTCCCTTTGACGGCACGTGTTAAGGTTTGCTTAAATTAAATGCCTACCCCTTTTACACAGGACACTAACCCTTTCCCATCTATTATATGAACCACAGCTATCATCACCATAGCCTGCCTACCCTACCCTACATACTCAGCCACTATCAGCACTATTGAAGGCCCCCAGCATACAACATAACTTCCTCACATTACATTTCCAATCTATTTACGACATCTAGAATGCTTCGCTTATCAAGCTAGTTTCAACTCTATAACCTTACTGCCGAAACCATATGCCCCCATCAATGCTACATTAGAAACCCGCCATGCCCTAAAGGGCCTCTAGCCTCTAAGACTCCGCCAGCATGGATTCATTCACTCATACGTCCCATCTAGCCACTACCACAACTACCTATCCATGAGGCCGAGTACACAGAAGCCATCCAGGCACCCACCCACTGCCAAAAGCCTCGTACGGAAATCTATTATACTCAAAGTTTTTCTCGAGGTTTTCTAGCTTTACCCTCAGCTAGCCCACCCCCATTGGAGGCCTGCCCCAAAGGATCCCCGCTAATCCCAGAGTCCACCCTAACCATCGTTTATCGATCGGATATAATACCGAGTCACATGTCAATGAAACACCGAACAAAAATCAACACGCTATTCAATTTCTGGTCCTATTTCCCCCTCAACCTAGATACTCGGTCCCCTCACATTCCACGCATTACGCTAACTTTTTGAGCACAGCTCCAGGATTCCGTATTTTGCTCACTTCCCACATCGCTCATCGCAACAATTTTACTTACTCCAACTCATTTGCTCGAGCCCCGCTGTACGGCTTTGTAATGGGTTGATATTCTTATTCTCATTATGATAGGTCTACTTTTAGTTAATAGACCTTACTTCAATAATAGTTTACACATCAAAAAAGTATAACTCGCTTATTTAATATCACACCTCTACCTACTCTATAATATACATTTACTCCAAACCAAGGCACAAGAAAACCACCCTACAGTCGGTTCACCTATTCCCCGCCGGTCCTTCTCATAAATCTTTTATAGTATACCTCTATTTTTATCAGAATTCCCCCTTTACCCACCTGACCCACAACACTACCTCCATAAAGTATGCATCCTTTATAACATATCTAGCCTAGTTGGCTAGAGGACACAAAAGATAGATGACCGATTGTAATATTTAACAAAGAAGATTCGCTCTTAATTTGAAATATATTACAATGCCCTATTACAAAAATTTACAGCTTTCCACTCCTTTAGAATCTATATTCGTCAACCCATTCCCCCACTTGCTAGAGGATATACATCCTGTCATATGCTCTCCATACCTCACACCACCCCCTTGCCATATGTCCTTTGCATCTATCTTGCGCCGCGAGCGCGTGGCCTGCCTACAGTTCATCTCAAACAATGCCTGACACGACAAACTAACCTCTCAATCTAAACAATGTCCAAAATATATACACCCTGCATACTTCCAAAACAATATTTAATAACCAACACCACGCCAATATTGCACATCCTTACATTTTTACCAATAACACACCTTTTGCTTTCCCACCTTTCTCCACCCCTACACCCCCTCTATACAACACCGACCCTCCCTCAAATATGCAACCACGCACTATCAGTAACACTTCAGAAAAACTCACCCTCATATAACTCCTAAAACTCTTATTAAACTTCCAGCACGAATAACATTTTATACTTTTCAAACACCTTTCCCACTTGCTACATACCGATAGGAACAGCAGACGCTGACGCGGCCATCTTCTATCTCACCTATAGCTCCTTCCCACTATCCACAATTACCTCCAAACCTAGCTCCTAACATCTCTATCATCTACTCCCAGACTACAACTCTGACCACAATTATATACTGCTACAAATGCTTTAAGTAAGTACTCTTACGACCCATTAGACCCCAAACCCTGTGAACCCCATGCTGGTAATGTATTGCGCGTATCTAAACTAGCGCTAGGTTAAACGCTCCACCATCTCACCCCTACAAACCATGCCACCCTTCTTTACATCCTAGAGCATATTTAAAAGTCCTCTCCTCGAAAAAGACTAAATGCTATTCATCTCTCATCACCAATACCCCGTGTACAGCATCTCTCCAACCCCGAACTTACCGCGAGTATTTCAAATGCCACGGCTACACCTATTCTATCTCCTGCAACTAAATACAACCACCACGTCCATATATCCCTCCAAGACTCAACTTACCCCCTATAGTTTTGAGACTCTGCAGCCCGCAACTCGCTTCCCCCATATAACTACGGGGAATCTTGTCTATAACACTTCCCTATCAATTCATCTCTATTAAGGCTCACAACTGTCCAGCCTTACCCCCTAATATTACACACAAATGGGTCATCACCACACTTACAAATAAACCTCTTCCACAGAAACCCCCATTTCTACCCTTCCCCATCTCTCTATCCTAACCCGCATATTCCGGTTTCCCTTTAATATGTTAACAAACATAGATGTAATTGAAACGAGCTTCGACCCTATTACGAGAAGTCAAAGACTCTACTCTGCCCCTGTTAAAACTGGTTTTCACTTTAAGGAAACGCTTCCTTGTCTAGGCCCAAATTTGGTCAATCCAATAAATAAAACATGACATACATACCACCTACCTGATTCCTATTCCCCATCTTACACCTCTTACCCAACAAAAAATCAACCCCATATTAAATCATTTCGATCACCTTATATAGTTCTCCCACACAAATTATGGCCAGACAAAAGTATATCCGACTGCACGAGCACACCAAAAACCAGTCTCCTAGCTCAACTGACACTCTCATATATCATCCTTAGATTTTCTTAATGTCCTCAAGATTCCACGTGTATTAACTCGACCAACATAATAGTCTTAAAATCACTATCTCCAATACCTACAATTTATTACGCAACACCATTCAATGTCATGGCGAGGGGGTAGAATATTCCTCTGCTATCGTTATGTACCCCAGCGATCCACACGCACCATCAGCATCCATAAACGTACGGGATTCGTTTATCTCGCTTGCAGATTATCTAACTCAATCAGAGCCCCAAAAAAGCCTTTAACGCAATCAACCTACCCACACTGGCTCCCCTGCACAGAGGAAACAGCCATTAGTCCCACCCGACCCCTCACCAAGAGGCCCACCCGTCCAGCCTCTCACTAAGACTTAGTGTGCAGAACTTTTATCACCGTTCACCCCTGCAAAATAGCCATAACCAACTTAAACTTGCTAGCGCATCCCATCTTTCCAGAGTTGCCCCTACCAAATGCATAAAAAACGTGCCTCTCACTCAGTCACTGGATCAAATGTTCAACGGATCACCACCCACTAGATTCTGACACTGACCACGCTTTTCAAGCATCTATTAGTGTCCGGTCATATCACACCTAACATGACAGATTTCAAAATAGAGACTCTCAAACATCCTTCATTCACCCCCCACATTGCACCTGCATAGAGGATACTTCCTACAGTTCTATCCAAGCCAATCTCGAACGCAACAATCTACCAACGCTGACCCATCATTCTCCATGCTCCTCCTACAGCGCTAAGCCTCAATATTTTCCACCTACAGTCACCTGCTCCCACCTTATAAATTACGAAAAACCCACCTCTAACCCATAAAGCCGGCGCCGAACCTTTCCAGATTCTCTTATAAAACTTTCCCGCACCCCTTCAACAAAATCCCTCTCCTAAATCAAGCCTCCTGCACTTCTAGACTCTACAGCCTGACTCACTACTACCACAACTTAAAAAATCCCACATGACATTTTTTTCCACAACTGGATCTCCCAGCTCAACACGCCAACCCTATTAGCCTCTTCGACCAAACTGCCCTCTCTCCAGACTACCTACTGAAAGCATTCCTAAAAATTCAAGCCCAATCCCACTCATCTCACTCACCAAAAGGATATTAACTTACTCCCTCTTCTCTCCCCTCTCCAACCTATCCAATACAAACTATCCCCGACAACTCATTCAAATAACACAAAAAAATTTCACCGTACTATACAATAACCCCTAACATCAAGCCCCGACCATAGATCTCCGATCACCCGACCCTTCCTCAAAATATCAGTTCTACCTATAAGTTACCCAACACACCCATATATCTTCACCAAGCCCATCCACCCCACGCAACCCATAAACATCACAAACCCAACCCGACCCCTGCTCAGATCTCTCATAGCATGCTTAGATACCAAGAAACATCTTCCCCAAAAAATAAAAACTATAACCCTATACCCCCCAAATTAGATAAAACCACCGACACCCGTAAAATAATCTAACCCCAAAAAGGGAAGCTAGAGAAACCCACAACCCATACAAACCAACTAACGAACAAGCAACACATATTTCGACGACTCAACACACCATGTATAAAACCTCGTGTTTTAACACAGAAACCATGCCCAATCGCAAATAACCCTAAAAATTATTACCATCATCACGACTCCCACCCTCCACACTCGCAGATAAATTCGCTACTCTTGCGCTGCTGTCCCCAATCCCAAGGCTATCCAGCATGACTCTCCCAACGCTCACCCCTTTCTCATCGCCAATCCTCAGAGTAATTTGGTGATCACCGTACTTCCGCAATGCGCTCATATCTTATTGCTCTCCTCACTCGGCGGGCTATTTAGGACATTCTTACCAGAACTGAACACGGATTTCCCCTCTTCAATATGCACAGCTTATAGCTTGTCTCCGTAGGCAATATATTTGAGGGCACGTATTAAAATTATATCGCATCCATCATGGGCAGCCTGTTAATAATTGAGAGCTATCATAGCAGCCCCCCCACCGATCTTACTTTACTCATTTGCCTCATATTCAGCCTGCACACCCACTCTATCTTCACAAAGGGTCAACACCCCTAGAACACTCCATTCGAAAATCACTTCACCTTCTAACATCAAGAGCCTCGCTTCTTTCTCCTCTCCCTAATACATAAACTTTCCACAGACTCTAGCGACCAACATTAACCTAGCAACCCTAACACCCTCCCCATAAGCCGATGTATTCCATTGCCACAAATCTCGATCGTCCTACAACTGGAGCGCCTGCCTATACTTCCTCCCATCTACAAAATCCCTCCCCAATACCAACACAAGCAAATTTTGCCACTAGCAATACTTATGACCCTGCCCAGCCTCTCTTCAACTGATCGAGGCAACAGAAGTACCTTTACATCTTGACAGTACATCGTCTAACTCACACATCCAATCTATACAACATCCCCAATGAAACAAATCTCAATGGCTGTCTTTAGATAACTATAACCGTCTGTAACGGAATGAAACTTTTCAAGACAATCGAGAAAGTCTTACTCACCTTACACCAAGCTAGATCTATTAAATATCTCGTTTTTATGGGAGCAATTGGGACCCCCAGTTTGCTCCCCTCACAACGCATGATTCGTCATACTCCACCACATAATTTGACGTACATAATATTGCCACTGAGTCATAAACCCATCACACAAACCCCTCCCTGCTACAGCAGTCAGAATAACCTCACTTCAACACAATGCACTCAAGCCCCCTCACCATAGATACAAAAACTACCACCTAACGTAATATACTAAGCCTTTCCGACAAGCCATACATCAATCCTTTCGCCCATGATGCCCCCTAGAAGGGTCCTTACCCCACCTCGTAAACAAATCCGCCAAAGTCTATCTCTCCTCGGGCCAAACCTTGGGTAGTAAGTGACTTATCGAATCGGTCCTCTTAGGTCAAAACCTAATGCCACAGTTCCCTAATAAACACACATG
>delRNA_3-1.3
CACGGTTATACCTATAACACTACGGAGTCTCATCATTGGATTTCGCTGGGGTATCACCGAAGCTTGGAGCGCGGACCGAGCCCCATGCGCGTACTGCTTGATCCTCCTATCTATATTATCCACTACTTCATATACGGCAACTACTACAAATGTTTATTATTATGCTGTGGAATATAAAACATTAATTCTCACGCCCTTCCAACAACACATACAAAATTTCACAAACCCCCTCCCGCTCTGCCAAGCCTTAACCATTCTCCAACCCAAAACAAGACCTAAACCGCCAACAGATTCAATTTACTTTGGGGTTGCCTTTAAAGTACCCCCACTACAATTTTTCCCTCCACTCCAACTCTATCTATCATAAACCCCCCCTCCACCAGCCACCACCCGTGCAACCCAACCCGACCACCAACCCAAGACCCCCCAAGTTATTAGTTACTCTCAAGCATAACTAAATGTTAGCGGCTCCATACCCATAACAATGGTTGGCCTGCCTTCATTGCTTTATAAATTCACTGCAGCTCCCGTCCATGATTCCCCCTAATCCCAGATAAAGGACAACATAAGACGAGCATGAGCCAAACGTTACCTGCCCACCCCCGGAAAAGCGTGTTACCTTAGAATAACAAATTTACTAGCATATAACCCGGGTGGCAATTCTGCAGCACCCGGCACCGATAACCAGTCATAAAGCGGGTAAGATGTTTAATCCCCCTCCCATAAGCTAAATCACTGGTTTAAAAATCCGTTACAAAATAGCTAGAAGTGCTTAACTATTGACACCAAAGCAAGCCCAACGGGTTAATACCCCTAGCTAGCCTAACCCAAAGTAAACAAAAACTGTCGCAGACATACAGCACACTTAAATCAAGGCCTGCGTGCTCAATCCTCAGAGAGCTGTCTTAACGAAAACCCATCACCCACACCCTTCTCGCCATAACCCCACTTAGCAACCTGTGAGGCACAAGTAGCCAATACCACTAAGACTTAGTCAGGGTACCCTGAGTGCAAAAAGGGTACTTTCTACCCGAAACTCGAAGCCTTTGAACTAAGGTCAAGTGGTTTGCATAACTAGAGAGATGCTAGTGACAGGCCTGAGCGGTAACACGCCGTACCTCCCAATATCTTAAAGACTTTACTAAACCCACGATTATAAGAGAGCAATCGAACTGGAAGGTATGGAAGGCATTGACGACCGAGGTACTTACAAAACACCAATTAACTAGGGATTCACTTACTGACGCTTGACTAACCAGCCCAACCACTCACTTATACAGAAACTTACCAACCTTTCCCAATAAGATAGCGTAGAATGAACCTGCGAATGATTAGACCCAAGGAAGAGAAAATATACCAGCAAATTAGAAGACTACCCTAACCTCTCATATGATTACTGAATAATTTCAAGAGGCCAAGTAAACCCCGAACAGAGAGTACTAAAACGCTAAAAGCCACCGTTATTAGAAATAGGGGAGATTAAGGAGAGCGCAACCTCCGGCCGGTATACTGTTGCCAGATGAACTTGTTAACTTAATTGCCACAAACCTCAAACCCTTGAAATTACTGTAGCCAAGAGAAAGCCTTGGAACTGGAAAACCTGTAAGAAGTAAAATTAACCCCTAGAGGCTAAAGAGCACCATTAGAAGCTTCAGCCAAACCACTCCTAAAATCCAACATTAATGACTCTCAACCAATGGACAACTACACCTAAGAGAATAAGTTGTAAAGAACTGAAACTTCCCTCGCTAACCTCGTAGATAAACATGACTGCAATAAAGCCAAATCACATCACCACAATCATATACCTCATGTAACCAAACAGCAGCTATAGGAAGGTAAAAAGTAAAGAACCGGAAACTTCCCGCCGTTACCAAACATACCCTACATACCGTATAGGGCCCGCTGCCATGAACAGTTAACGCCCGGACCTAACGTCAAGGTGCAAATACTGTTCTTAATGGGCCTTATAATGCTCACAGGTTCGCTTCTTTATTTAACAGTAAATGACTGCCGGAAAGGGGGATACACGCAGACAGAGACCTAGGACTTAATTATAATCAACAGACCAACAACCACGGTCTAACTCCAACCGCATAAAATTCGTTGGGCACCCGGGCAAACCAACTCGAGAGTCATCTAGACTCACAGCAAGCGACTCTAACTAATGATCAAAACTGACAAGGACAATTACCTGGGTAAAGCCAACCTTTCAGATCCTATAACATAGGTTACACCCGAGTTGATAGGCATCCGTGGGCACCGTATAAAGTTGTTGTTAACATTAAGCCTCGTATCGAGTCAACCGAGAATCAGTCGTTTTATTACTTCAATCCTCCTTACAAAGACAGAAAAAAGCCTCTTACAAGCCCTCCCCGTAATATACATTCACTTGTATATCCCCACCACCAAAACGGGTTGTAAATGCAGGCCGGTATCCATAAATTAAACTTAAGTAGAGTTAATCCTTTCTAAAACTACCATGCCACCCCTCTCTCATGTCCCTTCAATGCATGGATTCTATGCTACGAAGAAAATCTAGCTTATCAATACCAAGGCCCACGTGTAGCCCTAGGGTACACACCCTCGTGAGCCTAAACTTTCCCAAGACCCTAAACCGCCCATTACATCCCCCTAATCCCGCCCACCTAGTCTACCTCGTCTCTATATAACCCCTCCCATCCCACCCCTGTCACCCAACTAGCCCCTTTTTTCAGCACCCTACCTGCCTTTCTCATCTCTATCGGGGAGATCAACCAACTAGCCTGACGGGCATGCAGCGTACCCAACATCCATTGAGTCCCCAGCATCTTCACTTCACATACTATAGTGCTCTTTACCCTCACCTTACACACAAAGACACTCGATACTCTGCATATGCCCTGGCATATAGATTATTCCCACAGCGAGCCACCGACCCCTCGACTTCCGAGGGAGCCGACTGTCCAGCTTAACTCGATAGCCCAGCCCTTCCCCATTTTCTAGCGATACCAACATATTTAAAAAACCTCACACACATCTCCTGGACAAATAGACCACCTCCCTAACCTAACACATTTTGTCCCAGACCTATTCAACTCCTGTCTTTGATTCAACGCAACCCCGTTCGCTCGACAATCAACACTCTATAAAAACTCCACCCTCCCCAGCTTATTAATGTATTCTCATCCCTTAAATTCCGCATCCCCTAAACTAGAATATTCTATAAAGGTTCTTGATGAGAAAAATGGACTTAACCCCTATTCTGGATATAGATCGACCATCCTGGAACCAAATCTCGTGCACTATACACCCTCCAAATAAGTCGCTAATAGCATCGGCCATCCCGAAATGTGGTATCCCTCCGTATAATAACCCTGGCCACCCTCACTATCTCCACTTGCAGCAACTATCCAGGCTAGCCGCCTGTTTTTACTGGTAGCCAGAATAACAGCTGCTTTATCCGTTTAACAAAAATAACCCCGTCCAAGAGCTCCACAATATTCCCACCAACAACGCTCCTAACCTCTATAGTATCTCTCACAAATATCTCGGCAAGAACATACCATATACAATAATCTCTCATAAAATATATAGTATGCATAAACTGGATAGCCCTTTACTCTGGTCCAGGGTACCAAGCACCCTTGAATCGGCTGCTCTCTCCATACAAAATAGCCCATCCAACATTACAAACTCCCCCACAAAGTAGCCTCTCTCCTCCTCATCTATCATATACAGCAGTGAGTGATTAACAAACCACTAGCAAATTTACATCTCTCATTACCAATAGATAATATACAGTCTCCGACACCCAACTAACATCTTATTAACATTATATATCTACTATACGCATCCACTCTCACTAAATCCGCACACACCTACACTTCTGCACTGAACAGCAACTGATAAACCTTATTCATCACCTCCCTCCTAGAGCCTCCCCGCAACGGCTTTGCCAAAGGGCATATCAAGATTACAAAACAAAGCTCACATCCCCCACATGCCCCACACCTCTTACCTTACTCTCCTCGCTAACTATCCCCTAATACATACCCCATACTACAAGTAAAAAAATGAAGTTGACATCAAACCACCCATCCTCCCCACCATGCCTTACACCTATCCACCATCCCCTTTATATAAAATTTAAGAATTAGGTAATACGACAAGGCCTCAAGCCTCGTAGTTCAAACTAATTCTTAAAGCAAGACTCAAACCCACCTGATCACTAACCAATCACCATTTATTAGCAAGCCTACTGACAATGGATTAACCACAACATTATTACAGTAACACCTATCACTGCTTAATTACTCTCCGCGCGGGAAAAGGGGGGAACCCGGCGGTTGAGCTCTTTTCAATTGCATTAATTGAAATACCCGGGCTGTAAAAAGGCTACCCTGTTTTGATTACGTCAATCTTACTAGCATTTACTCACCCACTATGTCGCGACGTGACATTTCTCAACCAAAAACATGGACATATCCTTTATCGCGCTGACTGAGTCTAGCAAGCCTAGCCCCTATTGAGCGACTGGCCGCCGGCACCTCTGGTACGCCAATCACACGTATCTCAAGCCATCATTGTATATCTCTTATATAAACCATCTAACGGGGCTTGCAATGATAGTCCCTATAACGGGCCCCGTATGCGTTCCCGATAACACATAGCTCTACTTTACTCCTCCTCTACCCTCTCCATTGCATATGGGGCGGACAGAACGGTGAAAGTTACCTCCTTGCAGGACTATCCACCTGGGCCCCGAGACTACCACTTTCCTACCCTGCAGTGCTCTCTTCTAGGGCCTCATTTATCCAAAATATCATAAAACCCCTGCATACCAATCCAACGCCCCTTGTCGATCGTCTATCAAGCGTCTACTCTCTACTCCCCGTCTAGTGCGGCTCATATCTATAAAGACGCACCCAAACCCCTCTTGACCCGCGGGGAGAGCCCATTTATCCACACTATCTGTTTTCGTCACCTAAGTTAATTTTACCTCCAGCTCGGATATCTCCAATTTAATTATACCCGAAAAAAAACATTGGAACAAGGATGTCTAGCATGTATAATGGCTCCAGGTTTTCGGTGGCAACCTATTTTCAGAGGATAACGAGAACAGAGATATTCCCTCGCACCTAACATGCTTCCCACGGCTCAAGTTTTGCTACTGCCCACCCAGGAGCATATAAAGATTGCGCATGCCTGGCCTAGATTATCTTCTTTACCTAGTGGCTGCTGCATGTATAGAAATCACACAGAATCTACACAGACCGTCTAGTTTAGCCATTCACTTGTCTACAAAGGGCTTATTGCATCTAGAGGTTCTTCCTGTTTCCCATTTCAGCTCACCTAACCAACTACCCAAATCATTCATATATATCACGGGTAATCAACTTCTCCACACACTTCCGGCTACCGAATCCCGACTTATCGACTCCCGATCATCACACAGAACATCTACATTGTGGCCATCATTCTTAAAGCGTATATAATATTTCAGATTGAAAGCTTGCTCGAGCGAAATCCAATGTAAAGACCTCCTAACCTGAGGACATAGGAGCCCCCCCCACCCACTTCAAGACCGTAACAAAATCTGACAAAAGGAGGATCAACCCCAAACTGTTTAAGCAACCCTGGCTCATGCTTTTCAAAGGTTTAAAAACCTTTATACTTGTCAAGTAATTAAGGTAATCCATAATCTAAGGCCATCAGGCAGTAGTCACAGACCTATTCCCTTCAAGAGAGTTACACTTTATGTCAGCCTCAAATATTTCCTATTGCTCCAGTCTGATGCCTTTCTAAACTACACAAACTACTATATAAATCCAGCGCCAGAAAAGAACCTCTAACATCTGCCGCATCTCCAGTCTCTCGCCTCCACCCACGATCTTTCATACAACGGGTAACATCCTCCTTCCACAATCATTGCCACAAGGTCTGACCACGGTAACCACTCGGGGATAACTTAACCCTCATCTTCCCATTTTCTAGACCGGCACCGCGCTCTTGCGTGACATCAGTGTATCCGATGAACCCCATCGTTAAAATACACACAGAGTCTGCCTCTGACTGCCCACATAGCTTAAACAGTGCATTCCGACGCTAACCAACACTTCACGCACAGACGGGGTAACTCGGCAAGCTTGAATCGTGAGCAACACATTTATGCCACGTCTAAATAATCCCTAAAATTTTAAAAGGCCCTATTACCTAAGCCCCCTCACCCCTTAGGCCACTTAAGCTACTAGCTTACCTTTAGTTAAGTTAGAGACCACACTCTTAAGTAAAGCCCAATAATACACCTATGCCACCTAATACCCCTACCCTACATATCCTATCCCCACTAAATATAAAACAACTCCACTACTCCTCCCAAGCCATAAATAAAAATATACAACCTGAAACAAATGACGAAATTGTCGCTCATCATGCCCCCAACCTGGCTACCGCGCATACGATATTTATTCCCCTTATGATCCCCCTCAATATTCACAAAACGACAATACCCCCACATGATAACAACTACCTAAACAATGAAACATAACACACAAAGACAACTGACTCTATCTATATCTTATCTTTTATGCCCAATAACTCTCGACTCTGCTCCTCTTTCACAACACCAACATCATAACCAGCATGCCACCCTTAGAGGGGACATGATATGGCTTCCTCAAGTTAAAAGCCTAGCCATTCTACACAGGCCACTACCCCTTACCCATATAGTATATCAAACATAGCTACCATCAACAAAGCCTGCCGACGCTACCGTAAATTCTGAGGCACTACCATCACTAATGGAGCCCACCTGCATATAACATTACCTCCTCTCACTATATCTCAAATCTATTCACTACTTCCAGAATCCTGCGCTTATCCAGCTACTTTCACCTTTAGAAGCTCACCGCAGACACAATATGACCACAACACTGCTATATAAGTAAACCACCCTGACCCAACGGGCCCCTCGCCTCCAATACCCCGCCTGCCTGTATTCACTCCCTCATACGCCCTATATAGCCTCTACCACACCTACCAATACAAGATGCGGATTAAACGGAAGCAATACAAGCCCCAACACACTGTCAAAAGCCTCGAACGGATATCTATTATACCCAGAGTTTTTCTCGCGGATTTCTGGCCTTTCCATCCGCCAGCCCTCCCCCATTAGAGGCATGGCCCAACGGCTCACCCCTAATCCCTGAATCCACTCTAACAATCGTATACCGCTCAGAGATCATCCCTAGCCACATATCTATAAAACAACGAACCAATATTAAGACTCTTTTAAATTTATGGTCTTATTTACCTCTAAAGCTCGAGACTCGATCTCCTCACATTCCGCGGATCACGCTCACATTTTGTGCCCAGCTTCACGACTCAGTCTTATGGTCACTTCCTACTTCTCTTATCGCCACTATATTCCTTACACCAACACACTTGCTTGAACCGCGCTGAACTGCATTTTAGTGTGTTGACATTCTGATGCTCATCATTATGGGGCTTCTCTTTGTAAAAAGTCCGTAATTCAATAACAGTTTGCAAATTAAAAAGGTATAACTTGCCTAATTTATATCACACCTCTAGCTTCTATAAAATATTCATTTGCTACACACTAACGCTCATGAAAATCACCCTACGGTGGGCTCGCCCATACCCCGCCGCTCCTTTTCCTAAATTTTCTAGAGCATTCCTCTTTTATTGTCTGAATTGCCTCTTTACCCTCCAGAGCCTCAACAATAACTGCACAATGTTTGTATCCTCTATAATATCTCCAGCCTAGTCGGCTATAGTACTCAAAAGATTGACGAACGATTGTATTAGTTAACAAACAATATTCGATCATAATTAGATATCTATTACAAAGCCCTCTTTCATAATTTAACTGCATTACATTCATTCAGGATATAGATACGCCACCCTATACCTCCTCTAGCCAGAGGATAAACTTCGTGTCATATACTATCTATACCCCAAACCACTCCTTTACCATATGTGCTATGCATATAGCTTGCCCCTCGAGCACGGGGGCTACCCACTGTCCAACTCAACCATTGGCTAACTCGTCATACCAAACTATCCATGTAAACTATCTCCAACATTTATACTCCATGAATGCTTCCAAAACACTAATTGATCACAAACACCACACCTATTTTACATATCCTCACTTTTTTACCAATCACACAACTATTACTGTCCCAACTTTCCCCGCCCCTACAACCCCTCTAAACTACTCCTACTCTACCCCACATCTGGAAGCAAGCCCTTTCCGTGACCCTACACAAAAAATCTCCTTCTTACAATTCCTACAATTCCTAATATACATCAAGCACAAACAATATATTTTATTTCTCGAACACATTACCCACCTGGTATATCCCCATGGGCACCGCCGAAGCCGAAGCAGCAATATTCTATCTAACCTAGAGGTCCTTCCCTCTCTCGACTATTACATCAAACCCCAGGTCATAACATCTATACCACCTCCTGCCAGAATATAAATCCGAGCAAAACTAAATGCTACTTCACATACTTTATGTAAGAACCCTTACGACTCACTATACTCCTAAGCCAGTCAAGCCCATCCTGGTCATATACTGCGCATACCTTAAATAGCGGTATGTAAATCGCTCAACTATTTCACCCCTGCAAACAATACCTCCCTTCTTGACTTCCTATAGGATATTAAACAGCCCACTGCTAGACAACGACTAAATCCTCTTGATATCTCAACAGCACTAGCCTGTATAAAGCATTTCACCAACCCCTAAGTTCCCGCGCGTCTTCCATATCCCCCGGCTTCATCTCTTATATCTGCTACAACTCAACACGACGACTACATCGATCTAACCTTCTAAGACTCAACTCACTCCATAAAGCTTTGATACTCTACAACCTGCTACCCGCTTACCCCACATTACCACTGGAAACCTCGTGTAGAACACGTCTCTGTCAATACACCTCTACTACGGATCACATCTATCAAGCCTAACTCCTTACTATTACACACACATGGGCCACCACCACACATAAAACTAAACCTCATCAACGGAAACACCTATGTCAACACTACCCCATCTCTCCATCCTCACCCGAATCTTACGGTTTCCTTTGAAAATATTTACCAAAATCGATGTGATCGACACAAGGTTAGACCCTATTACCAGAAGCCACAGACTGTAATCAGCCCCAGTCAACACAGGCTTCCAATTTAAAGATACACTACCATGGCTTGGCCCAAAATTTGTGAACCCAATAAAGAATACCTGCCACACTTAACACCTACCCGACTCCTAATCCCCCTCCTACACCTCGTAACCTACAAAAAACCATCCCCATATGAAATCCTTGCGCTCCCCTTATATCGTCCTTCCCCAAAATTTCTGTCCTGACAAGAGTATTTCTGAATGAACTAGCACACCCAACACCAGCCTCCTAGCTCAACTAACTCTTTCCTAAATTATCCTGAGCTTGTCGTACTGGCCACATGAATCTACTTGAATAAAATCAACCAAAATTATCGTTTTCAATTCTCTCTCTCCTATTCCAACTATCTAGTACGCTACACCTTTCAACGTTATCGCTAGAGGCTAGAATATACCTCTTCTCTCATTGTGAACGCCGGCAATGCAAACACAGCATCAACAACCTTACACCTATGGCATACGGTTCTCCCGCTTACATATTATCTACCTCAACCATAGACCAAACAATGCCTTCAAAGCTATCAAGCTCCCCACTCTAGCCCCTCTACAGAGCGGCAATAGCCAATAGTCTCACCCTACTCCCCAGCATGAAGCCCACCCATCTAGCCTATCCCTCAGCCTAAGTGTACAGAATTTCTACCATCGCTCCCCCCTACAGAAAAGCCACAATCAACTCAACCTAGCTAGGGCTTCACACCTGTCGAGCGTCGCGCCTACAAAATGAATCAAAAATGTACCTCTCACTCAATCACTAGACCATATATTAAATGGCTCACCACCAACCAGCTTCTGCCATTGTCCCCGCTTCTCAAGCATATATTATTGCCCGGTCATCTCCCAACTTACATGACAAATATCGAAATAGAGGCTATCAAACATACTCCACTCACCTCCTACCTTGCAGCTACATAGCGGATACTTTCTCCAGTTTTACCCAAGACACTCACGAACCCAACATTCAACAAAAGCCGAGCCTTCTTTATCTATCCTACTCCTGCAACGCTATGCATCGATATTCTCTACCTAAAGGCAACTCCTTCCCCCCTACAACTTACGAAATACCCACCTATAACCCATTAACCCTGCACCGAAGCTATCGAGGTTTTCATACAACACATTCCCCCATCCCTTCAAAAACATCCCCCTACTAAACCACGCCTCGTGTACTTCCAGGCTTTAAAGCCTAACCCAATACTAACAAAAATTAAATAAACCCACTTGCCATTTATTCCCACATCTCGATCTACCTGCACACCACGCAAATCCCATCAGGCTTTTAGAGCAAACCGCCCTATCCCCTGACTAACTGCTAAAAGCTTTACTAAACATTCACGCACAATCTCACTCCTCACACTCACCCAAAGGCTAATAACTTACTCCTTCTTCTCTTCCATCACCTACCTACCCTATCCATACCATTCCCGAGAATTCATTAAATTATCACAACAACATGTCACCATAATACACTATCACGCCAAATATAAAACCCCGCCCATAGATCTCCGAACAACCTACCCTCCCTCATAATATTAGCTCCACATATAAATTTCCAAACACCCCCATCTACCTTCACCACGCACAACCTCCTCATGCTACCCACAAACACCACAAGCCTAACCCTACCCCAGCCCAGATATCCCAAAGCATCCTGAGTTATCAAGACACCTCATCCCCTAATAATAAAAAATATAAACCAATACCTCCCAAATTCGAAAATACAACCGACACACGCAACATCATATAACCCCATAATGGAAAGCTTGAAAAACCCACAACCCATACTAACCACCTCACAAAAAAACATCATATTTTCCGCCGGCTAAACACGCCATGAATGAAACCACGTGTATTCACTCAAAACCCATGACCCATAGCAAACAACCCCAATAAATAATAACACCATCATGACTCCCACCCACCACATTCCCATATGAACTCGCTCCTCTTGCGCTGCTGACCTCAATCACACGGATATCCTGCCTGCCTATCACAGCGCTCACCGCTTTCACAACGCCACTCATCGGACTAATTAGGCGAACATCGCACCTCAGCCATGCGCTCATATCTTATCGCCCTTCTAACACGGCGAGCCATATACGATATTCTCACTAGAACCGAACATGGCTTACCTCTGTTGAACATACAAAGCTTCTAGCTAGTCTCCGTGGGCAAAATCTTCGAGGGCACATAATACAACTACATCGCCTCCATAATTGGAAGACTATTCATGATCGAGAGGTACCAGAGAAGTCCACCTACAGATCTTACCTTCCTTATCTGCCTTATTTTGAGCCTACAAACTCACTCCATTTTGACGAACGGACAACAACCCTAGAATACCCCCTTCGATAAACACTTCACCTTATACCAACAAGACCCCCGGTTATTCCTTCTTTCTCTTATGCATAACCTATCTACCGACTCCAGGGACCAGCAATATCCCAGCAACCCTAAAACCCTCCCAATCAGCCGATGAATTCCTTTCCCTCACATTTCCATCGTCCTACAACTAGAGCGTCTTCCCATTCTACCACCTATCTAGAATATCCCACCTCATTATCAACAAAAACATATATTCCCCCTAGCCATCCTTATTACTCTACCGAGACTCTCATCTACCGAACGGGGAAACAGTAGCACCTTTACCTCATGGCAATAGATCGTATATCTTACACAACCTATCTAAACCACTTCTCCTATTAAACAAATATCAATGGCCGTCTTGAGTTAACTATACCCATCTGTAACCGAGTGAAACTTTTCCAGGCAATCAAGAAAATCTTAATCCCCATAGACCAAACTAGATCTATTTAACATTTCTTTCTTCTGGGAACAGTTTGGTCCACCAGTATGATCACCACAAAACGCTTGTTTTGTAATTCTGCAGCACATGATATGTCGGACCTAATACTGACACTGTGTAATAAAACCATCCCATAAACCCCTCCCAGCTACAGCAGTAAGCATCACCTCACTACACCATAACGCACTCAAACCACCCCACCACAGGTACAACAACTACCACCTTACATACTAGACAAAACCATTACGTCATGCAATTCAGCAATCCTTCCGTCCCTGGTGACCCCTCGATGGGTCCTTGCCACATCTCGTGAATAATTCCGCAAAGGTGTACCTCTCGTCCGGCCATACATTGGGGAGCAAATGACTGATCGACTCTGTTCTATTCGGGCATAAGCTAATACCCCACTTCCCTAAAAAGCATACGTG
>delRNA_3-2.0
GATCAGCTAACCATTCCACACGAGCTCTGCTTGATTCGTGGGGTACACGATCATCGACGCGAGGGAACCATGGCAATCTCTGATCTGTCACTAATTTCGCCTGTTATAACACGAATATACAAGTGTATTTTAGCTTAGCATTAAACATGAGTCCACCCATTCCACACAATAAAAATTCACAACCCCCCCGCTTGGACAACTAACATCTGCAACCAAACAGAACTAACCCCTCCATTTAATTATTTTCGGTGCTTTACACACCCCCTAACAATTCCCCCCTCCTACCTACTCCAACAACCCCCACTACAGCACACAGCTTAACCACCCAACACCACCAAACACCCCAGTATGGCTCCTTCAGCAACAGAATGTAGAGGCACAACCATACAAAGGTGGCTACTTTATGCTTAGAGAACATGCGCACCCTCCTGATCACTCAATCCAATCAAGACACATAGCGCAAATAGCAAAGCTGCCGCCACCCACGAAAGCTGAAACTTAAATACGAGTAACAGCTACACCAGGTGGAATCGTCAGACCGGTCACTTACCATCAAGACCGGTAGAGTTTGATCCCTCCAATAGCAAACACGAGGTAAAACCATGACAATAGTACAAGGCTAACATCAACACAAGCAGACAATGGTTATACCACTGCAGCTAACTCCAGAAAAACAACCTCCAGCACCGACACCTTAACAAAACCGCGGCTATACCTAGAAGCGTTGTACGAAACCGAAACCACCCTTGCAGCATACCGATCCAGAACTGAAAGTACAGTGCGAGTCCATAAACGAGGAAGGTACCAAGGGCAAAAGGCCATTCTCCCAAATACTAGCTTGAATTAGGTAAGGGATAGGTACTAAGTAGTTTATGAAGGCCTAGCGTACACCCCCACTCCAAGTACCAAGACTTATAACCCACGTTTATAGGACAACGTCATTAAGTAGGAGTGCTTACGCCAGTGGCTACAAAGCCCCTTACTGGATTTACTACTACCTCTGCTACCGCCAAACACCACTACCCACAATTACAACATACCAATAGTAGGATAAATAAATGGCAAGATAGTCGCGGGAGAAAATTAACCGCAATAGCAGACACCTATCTTGCAATGTTATAGATATTTAAGGAGAAATAACCCGAACAGGAGACCAGAAGCAAAGCACCCCTATAGAAAGTGAAGTTAGGTAGGACACCTCGACTGGATCTGTGTAAGAGACTTTTCCTTAATGCCCAGCCCTAACCCTGTATTACTTAGCAAAGGCAGCTTGACTAGAAACCTTAGAGAAAAATTACACATTAGCTAAGCCCAAATAGAGCGCAATCAACCCTATAAAATCAAATAACTACTTCACCCTTGCCACTAACCATAAGATAATTAATATAATGAACACTCCCGTAACTGTCATTAACAGAAGACTTAAGCAATCTAATCCCAAAGATTTACTCAGTCCCCCACGCACTCAAGAAGTAAAAAAAAGAACGGAATTACCGCGTTCCAAACCACCTAATCCAGTTAGGCCGCGCCGTGACATTTCGGGCGACCAACTGCAGGGCAATCTTGCCTAATGGATGTGAAGCTACGGGTAGCTCTTACTTACAGAAAGACGCCTGAAGGGGCAACAGCGACGAACCCTGGCTTATTTTAGCACAGCCTCAACCAGGTTAATACAACGCAAAATTTGTTGGCCCTGAGGAACAATCCGCAACACTAACTACCTCAGCGCTAATACAAGATAATCTTCCAGGAAAGACCAGGTAAGCGATCATTAGACCATCAAATGGTACGCTCTGTGATGGATCCATGGCACGCTTAGGTGTTTTCCGAAAACCTGTGCTGTTCACCAGTTCCGTCTTTATCCNTAAACCTCTGCGAGGAAGAAATGGCACTACAGCGTTCCCGAATTATTCTACTGTAATACACCCACAAACAGTTTTAATGAGACCGAATCATAACAAATTTAGTGAGTCATCCTTCAACCATCCAGCCCCTTACCTCTGTCCACTACGCTGGTTCAATTTAGAAAAATTCGGCTATAACCGCAGGCCAGTTAGGCCTGGGACTAACTTCTGACCAAAACTTCCAGAGCCTAACGCCATCCCAACCCTATCAGCCGACTAGCTCCATCTCCTAATGCCCCTCCATCCACCCGGTACCAACAGGTCCTTTTCTCCATCTCCTCCGTACAATTCTTCAGTGCATAACAAAACGCTGCGGCACCGAAGTCCCACACTCATGGTCCCTCCAATTACTCAATTAAATGTGTCCTAATCTACCTATCAACAAACATCTTTACCTCATTGACTTCCAATAATTTCTACAAGCAGAAACAACCCTGACTGCAAGGAGCGATAGTCACTTACAGAACGCCAGCCCCGCTATTTCAGCAATACACATTTAATACACTCAACTAATTCCGGAAACATGGCACTCCTGCTCCACCATTTTCACAGACTATCTCCTCTGCTTGAACGAAGCACCCGACCGACGCAACATACCCTAAAAACTCTAACTCCCGCAACTTATTATCTCTACATTAATCCAATTCCCAAATAAAATGTCATAAGATACTGAGAGAATTAGGCTAACCCTTTTAGGTATGAAGAACATCTGAATAAATCTGTGACCTCACCCTCCAAGAGGAGCAATGCTCGGCCACCCAAAGTTTTACCCCCCACTTTACCCGGCAACGTCCTACTAATCTGCGCACTCCACCGCAGCGCAGATTTTCTGTAGCTAAATACACTATTTTTCGTTAACAAAATACCCGTTACAAGCCCAAAGTTTTCACAAAACCATATACCTTAAGCTCCTTCAAATACTCCGCAAAACTAAAATTACATCTACATCTAAATCAATCTAGCAAAATAGATACCCTTCTTCAGTCAGGTTCCAGCACCTGACCCGCTGTCTTCATGAAAATAGCCCCTCTCATACAATCTCTCAAAATAACTTCCTCTCTCACTTCCAATAAGGGTTGGTATTACCACCGCTGCAATCAGCACTTCATACACAGGAAATTAGGTTACCACACCTCATCCACTTTTTCTATATTATTAAACTCGCTCCCTACAATAATCCCACCGACTAACTCTCACCAAAAGCACAACTCACTTATCCCCACTCCTCTAGGGCGCCCGCACCCTTTGCAAAGGCTTAGAAATTCAAAACTAGTCAATCCACTCAGCCCATCCCCTTCCTACTTACACGTAATACCACCAAACAACTCCATCTCAATAAATAATGAGTGAATACAACACCATTTCCACACATCCCACCGCTTCCCCTCTCCTTATAAATTCTTAGATTGGTAATAGAAAGCCTAAACCTGTATTGATATAATCTAACCTAGACCAACCCCTCCATACTACGAATGCCTTTTTACTACCCACTACCTGGCTTACCCAAACTGTTCAGAAGCCCATCCTGTTCTCTTTCCCGGCCGAAAAGGGGAAGCCGAGGTGACTGTCTGAATGCTTCTATAAAACCGGATGGAAAAGGTAACCTCTTGATACACCAGCTACTGCCTTTCTCCCCCTGGTTCCGCGTACTTCTACACCAAAGATTAACTATCTAATTGCGTGATGGTCCGGCAGCTAACTCTATGAGGAGGGGAGCGGCCCTTAGAACCCATCTAACTATTCAGCCTGCTTGATACTTTCAGTAACCTCAATCAGGTTGAACACTTTCCTAAATGTGCCCTATCGTCCCCATACAATACTTGACTTATCCCTCCTACCTTCGTCTTATTGGGCCAGCGAAGGTAACTCTCCTCTTCAGAACCTCACCGGACTCTAGCTACATTCTTTACCTCAGGTCCTCTCTGGGCATATTATCAACTTAAATAAACCCGCCAACAATCAAGCCTCTGTCATCTCCATCAGCTCCCTTCCTCTCCCACCTCTGGGCCACTACCTAAGAGCACTCCACCCTTTCCCCCCGGGAAGACCACTACCAACCTTCATTTCGCACTGATTTATTTATTACGGCCGGTAATCCTATTAATACCTCGAAAAAACCTTGTACAGGTGGTGATATTATATTCTTTAGTTTCGTGAGCACTATTTAGTAAATACGGACACGCATTTCCTCCTAATACATCTACCCCGGTCAGTATAGGACGCCACTACGAGCTATAATTCTTGCTGCTGACCTGATATCTCTTCAGTATGGTGAGGCTGTTAGAACATCTAGATCACTACGACGCTATTGGCCCTTACTGTCATCTAGGCTATTCCAATAAGGTCACACATTCCCTTCAGGACACTACCACCTGCCAATATTACTCATTCAGGCAAATAATTCCCCAACTTTCGGTATGGAGCCGACTACGGAACCGATATACCATGACATTATTCTAGGCATATTTCTCAGGTAATTTAATTCGATGAGGCCCGCCGACGAAGTTAAGTAAGACCTATACCTAGTCTATGGGCCCCACTAACATTCAGACCGTACAAACTACAAAAGAGGTCGCCCCAACTGTTCGCCCCCTGGTCCGACTTTAAAGTAAGAAACTTTTAATTGAAATAATATGCTATCATATCTATGACACAGCAAAGGTACGACTACCCCATCAGAAGCATCCTTATGCACCCTTAAATTCCTTCTTTCAGTTGTGCCTTTTAACTCAACAACACTTACACATCACGCAGGATAAACTCTACTCCTCCGATCCCTTCCATCCCTCATCTACATTTTATAAGAAGGAACTCCCCCACCCAACAAGGCCCAGGTTGACTAAGTACCCTAGCGCTACTTACTTACACTCCCTTACCTAACGGCCCTGACCTTCGTACACGAAGTTCCATTAGCCCACGTAATTTATCAAGATCTCACATGCTGCCCATTGCTAAAAGACAACCCACGTAACAACACTCAGCTACGCGGGTACTAGTCTGCTGATCTGGAAAAACATTCGCCTCGCTAATTTTCCTAAATTTGATAGCCTATACCATAACCCTCCCCTCTAGCACTAAATAATAGTTACTTAAGAAATTAAGACAACCTTTAGTGATGCCATAAACTCGTGGCACCAATCCCATACCTCACTTCCATCCCCTAAATTAAACACTAACCCCTCTCCAACCCAAATAAAATTAAAACTGAACCAATACGAATGTTCTTTTCTGCCCAATCAGGTACGCCAGTTGAATTATTCCCCTAGATCCATCCATATCAAACCCGTAAACCCCAAATCTACAATAATCAACATGAACCACAACAAAAACGCCTTCTTATTAGTCCAATTTTATTCACCTACTCCGGTCCCCTCTCTTACCACACAACTCTAAATAGATGCATCCTTGAGGGCAGATTAGGTTCTCTGATAAAGCCAGCACTTTAACAGCACCTACCTTACCCACTTTAATCAACTCACTACATAACATACCTCCGCGCAACCTAATTTGCGCCCTACATACCATTAAGCCACTAAATCAAATTCCTCCTACATATTCTACATCTTTCCTGTATTAGATCTGTCCTATCAGCACGTTCACTTAGAGCCTATGCGACCACAATCCCCAAACACCTCATAGTAACAGCATGCCCACAGGCTCTGCCCCTTGATCCCCTCCATGATCATCCTCCAACTCCATAAGGTACACCCACTAAATACCAGATCGCTGTCACGAACACACCGGCCCACACCCTCCAAAGCTTATAGGAATCATTTTATCAAGTTTTTTCAGGTTTTGACTTACCTCCCCTCCCACCCCATAGGGGCTGCCCACACATCCCCTATCCTAGGTCACTTAAACACGTTACGCAAGGTATATCCTGCTCCATTCTTAGAACCCGACCATATCACACCTTTACTTTCTGTCTATTACCCCTAAGTCAGTATCGTCTCTTCCATCCCGGTCTGGCAACTTTGTACACGCTCACACTACGATTTGGCAATTCCACTCTTTCCCGAACATATCATTATCCACAACTGGCCGACCGGCCATAGGCTTTAGATGGTGAATTTGTGTCCATATTTGAGTCACTTTTTATATAACCTAATCCTTATAGTTGAACTCAAAAGTAAAATCGTTATTTTAAAACCCTTAGTTAACTTAAATTATTGACCCAACTACGTACAGAAATACCTTAAGTGGCCGACTATCCCGCGCGCCTCTCTAATTCCTTTAGATTCTTTATTTTTCTAAAGCCCCTTACCTAATGCCCCAAAACACCCCAAATTTATCACCTTATATCCATTAGCTATCTCCTGAGACTAAAGGAAGAGAAGAAGGTATATTACAACGAGATCGACATAATTGAATCATTCCATGCCTCTTATAAATTACTCATACCCTCTTCGGAACTTATCGCACATCATCCCCTTATCTAAGGTAACTAGCTTCAATATACTCAACCCAACCCTCCCTTCCAATTGCCTTGATAAGTTTGGCCCGACAGGTGCCTCCCCTACTCTCTAACATAGCCGACCGTATACTACCTTCCTGCAAAAATTCCACATATTACCCAGACGACTCCAAAACAATTAATACAACCCCAGCCATTTAGTCACCTACTTTTAACAATACAAACATTGCTTCCAACTTTTCCCCCTAAACCCCTTAACTATACGACCTACCTCAAATGAAGAACCACATCGTGCCAATCGAAAAACTATCTATAAATCCCCAACTCTAAATAATTCAGACAACTTCATTTTATTCTGAACACTTACCCCTTCTAATCCCGGAGAACGCCAACCTGCGCGCATACCCTTCTACCAGTGCTCTTCCTTCAGCAAATACACACCACTAGTCAAAATTCCTACACTCAGCCAGATATAACCTGCCAAACAATGACGCTCACTAGTTTAGTAGACCTTTAGACCACATGTCCAAACCATCGGCCCATCTGTCAAGTTTGGCAACTTAACTACGGATGATAACGTCACTCTCTACCCTGAAAACAGCCCCCTCCGTAATCTATGGCAATTAAAGCCATGCCCGAAACACCAAAGCTTTGTACTTCTCACACAGCTCGGTAAGCTTCATCAACCCTAGCCACGCGGTCTCTTAAGCCCGGTTATCCATTTATTGCAGCACTAACCGAGCACACTCGTCAATCCTCAAGCTTAACTACCCAAATCTTTGAACTTAGAGCCGCACCGCCACCCCAATTCCTTGGGAACTCTGCGTACACTCTTGAAAATCACTCACTCAGCTCCATTAGACACCTACTCTCCATTTAACAACAGGGTCACACACCATTCAATAACCCATTCACGAACACTCATTCACATATCCCTCTTCCTCCCAACCGATCTACGGTTCCTTGAATAGTAACAAATCATTGAATGACCAGGCTCGACCTTTTCGAAAGCACGAAGCTCTCGCCCATCTAAACGGCTCTACTTAAGATCAGATCTTGCTTGCCAAATTTGTGACTAAAAAAAATCCACACTACTAAACCAACTGATCCAATCCCATCTACCCCGTTCCCACAAAACTCACCCATTGTAATATTCGCCCATTTTATGTCTTCCACCAATTCGTGTAGCAAAGTTTATCGCTGACTGCCAACAAAACCGCTCCCAGCCAATAGTACCTCTAATTCCCCTAGTTGCGTCATTCCCATAATTCAGTGATAAACAGACAAATTTCATCTAAATCTTCATTCAATCCACTACTTTTAGCTCAATATCAAGTTTCGTGAGGGTAGATTATCTCTCTCCAGGATTACCCGCAGGCCCACCAGATTAGCTCCTACCCGTCGGATCGGTCACTCCTTCATTTTCCTACTAACATGACCCAAAATCCCCTACGCATCAGCCACCACCTACCTTCCGCAAGCGCATCACCATAGCTCCCCGACCCCAGCTAGGGCCACCAGTCACCTTCCTCACACTAGGTAAGGTCTTTACATGCTCACCCTCAGAATCCCTAACAATCTCACTGCAGGCTAACCTCTTCGGCACTGCCCACAAAAACAAAAAATTAGTTCCACCAACAAAGGTCAATATACTCGATCCCACACCTAATTTGCATCTACACGTTCCAACCACTATATGCTGGGCATTCCAACTAAATGCAATATGAAATAAGGTACAAACATCTCACTAACCCCACCTGGGCCGCAAGCGAACCTCCTCAGTTCCTCAAGCACCATAAAGCACATCATACACGCGAGCTATATCTCATCTACCCCACACGCATAACTAATTTCCTCCCTCAGCAATCGTCCACCTACACAAACAAAACCACCACTACCATTACGTGGGCCAAGTATGCAATTTCAACTCAATTTCCCATCCCTCAAAACTCCCTCCCTAACACACCTCTGACTCCTGACCTAAGCTAGCTCCTATAAAACACTAAAAAACCCTATACATTATCTAACACTGATTACTAGTCACACCACTCCTATAGGTTCACGCCAACCCCCACTTCCGACAACGACGAAGCTTACAAAAATCACCACAATCCATCCCATCCTACCAAAGCAATTACTACTCTCTTTTCTCCACATTAACTACCTTCATAATATCCCAGCTCTATTAATATACCAAAAATGCAAAGTCTAACTTCAGCCTAAATAAAGCCCACCTAGTCCCCGTCACCTCCCCTCTCAAATTTCCTTTACTATAAGTACCAAACCCCCCATTCTCACACAACCTCCCCTATCTAACCAAAAACTCCAACCAACCTGCCCTGCCAGTACCTCTAGATCTGTTATCCAGACCCAATTCCCAATATTAAACTAAAACATAACCCCAAATCAATAAACACCACCACCTAAATCTACAACCCAAATGAGGGCAGAAAACCCAAACCAACTACCCACAACAAAAAGTACCATTTCGCAGACCAAACGCAAATAAAACCAGTTATTAACCAAACAAATCCCATACAACTACCCAATAATATTCCACATATCCCTCCACCACAATCTGCAATGACTGGCACTTTGGCCCCTTCCCAACACCAGCTACCTCCACACCTCCAGGCCAACCCTTCAAATCCCATCTCGACGAATTGGGAAATCCTATTCGCCTGGCCTATACTTTCTCTCCCTACAGGGAGGTATTACATCTTCTACAGACCTAACCGGTTACTCGCTCAAATAAACCCTATACTATCCCCGAGGAAATCACTGGGGACAAATCAATTAATCCCACCACATGGAGACAGTAATATCAGGGCTTCAAGAGTCACCCACGATTTTCTTACTATCGCCTCAATTAGCTAGACACCATCCTTCGCAAAAGGAAAAACCCTAAATCCTCATCGAAAAACCCCACTTTACAATAAGGCCCGGTACCTCCCTTCTTTAGACTAACTACTCCAGCTCAGGACCGACTTACCCGCCCCCTAAACCTCCACAAAGCGAGATTTCATTCCTACATCTGATGTCTAAAACGGACGTTTGCTAACTCCACTCCCTCAAATCCATTCCATACAAAACAGCAATTTCCCAAAGAATCTTTTGTCCGCCAGATCCATTAACGAAGGAACACAGAGCCCCTTAATCTGGAAGGCACGTTATTTCAACTCCATCAATCAAATCCCTTTGAACAATTCATGGCTGCTTAGTAAAAATACCTCTTAACGGATGAACTTTCAAACATCAGAAAGTTTATCCCATGCACAACTAATTAATAAAATTCTGCTTATGGAAAGATGGACCCCATATACTCCCCAAACCTATATTGTATTAGCCCCAATGTATTACTACTAAACTACCCTGGTATAAACCATCCATAAACCCCCCGCTCAAAAGCAGATCCCCAACTCACATACTAACCAACCACCTCCCTAGTACACACCTCCACTTCAGCATTACAAACATACCACAGCATTAGTCATCTTCGTCCATATGCCCTCATAGGTCTTGCACTCCCGTAATATACCGCAAGTGACTCCTCTCGGCATAACTGGGAGCAAGAACTATGACCTGTCCCTTGGGATAGCCAATCCCACGCCCTAAAAGATCGAT
>delRNA_3-2.1
ATCAGGTATCCCTTACACACGAGCTCCGCATGGTTTGTCGGGTATACGATAATTGAGGCTAGCGAGCCCTGTCAGTCTCTTATTTGCCATTATTTTCGCCTATTCTATCAGGAATACACTAGTGTTTTATAACTTAGGATAAATCAAGAATCTACACACTCCACACATTAAAAATTTACCACCCCCCCCCTTGGCCAGCTTACATCTGCCACCAAACAAAACTAACCACTACAGTTCATTATCTTGGGTGCATTTCAGACCCCATAACATTTTCCCCCACCCACTTAATCAAATAACCCGCATTACAGCACACACCTGAACCATCCCACCCCACCCAAGACCCCAGTTTGTCTTCTCCAACAACACAAAGTTGACGCTCATCCCTAAAAAGGTGGTTAGTTTATTCTCAGTGATCACGCACATCCGCCAGAGCACTCTATCCACTCAAGGCAAATCGCACAGATGGCTAAACTTCCTCCACCCACGAAAGCAGATACCTAGATACGAGTTACTGCTACTCCCGGGGGTATTGTGAGCCCGGTCACGTAACAACAAGAACGGTAAAGTTTTATCCCCCCCATAGCTAACACCAGTTAAAACCAGGACAAAAGAACGAGTCTTACATCTACACAAGCTGACAAAGGGTAGACCACTGCTGCCAAATCAAGTAATACAACTTCGAGAACTGAGACATTAACTAAGCCTCGGCTTTATCTCGAGGCCTTCTAAGATACCGATACCACCCTCGCTGCCTATCGCTCTAGCACCGATAGGACAGTACGCGTACACAAACGTGGTAGGTAGCATGGTCAAAATGCTATTCTACCAAAAACGAGCTTAAAATAAGTCAGGGATAGCTAATAAGTAGTGTAGGAAGGGCTGGCGTACACCCCGACCCCTAGTACTAAAACATAAAAACCCCGCTTATAGGAGAAGGTAATGAAGTACGAATGCTTGCGACAGTGTCTTCACAGCCCATTACTTGAGTTCCTTCTTCCGCTGCTACCTCCCAACACTACCACTCAGAACTAGAAAATTCCCATAGTAGGCTAGATTAACGGCAATATAGTAGCAGGAGATAAATATCCACATTATCAAACTCCCATATTCCATTGATAAAGATAATTGAGGAGCAAGAAGCCCAAAAGAAGCCCTGAAGCTAAGCACCCGTATAGCAATTGGAGATATGTAGGCCAACTAGAGTGGATATGGGTCAGAGAATTATCATTTATTCCCAGACCTAAACCCGTATTTCTGAGTAAAGGAAGCTTTACAAGGAAACTTAGAGAGAAATTTCACATAAGGTAAGCACACATTGAACGTAAGCAACCCTACAAAATCAAATATCTGCTCCACCCATGGCAATATCCCTAGGAAAATTAGTAAAACGAACATTCCCGCAAGTGCCAGTAACACAACACATAAGCCATATACTCACAAAGTTTAACCCACTCACCAACACATTCAAGGAGGAAAAAGAAAAACGGCATCACCGCCTTTCAAACAACCTAGTCAAGTTAGGCAGCCCCCTGACATTTAGGCCGGCCCACCGCAGGTCATTCATGTCTTATAGACGTAAATCTCCGAGTTGCTCTCACTTAAAGTAATACCCCCGAAGGCGCAACAGCAACGAAGCCTGGATTTTTTTAACAAAGTCTAAAACACGTCAAAACCACCCATAAATTCTTGGCGCTCAGCAACAACCCGCAGCATTAACTTCCACAACGATACTACAATATCATATTGCAAGAAAGTCCCGGGAACCGCTCCTTCGAGCATCAAATAGTTCGATCGGTTATCGACCCCTGGCAGGCTTAAGTTTTTTCAGATAAGCTATGATGATCACCGGTACCATCGTTCTCTNTTAATCTCTGTGAAGACGAGATAGCCCTTCAACGCTCCCGTATGATCCTCCTTTATTACACACACAAGCAGTTTTAATGGGAGCGGATCATAACTAAATTAGTCAGGCAACCTTCTACAATACATCCACTCACTTCAGTACATTAAGCAGGCTCCATGTACAACAAATCTGCTATAACTGCAGGCCAATTGGGCCTAGGCCTAACCTCGGACCATAACTTCCAAAGCCTAACCCCATCTCATCCCTACCACCCCACCAGCTCAATCTCTTACTGACCCTCCATACAACCCGTCCCTACCGGCCCTTTACTACACCTACTACGTACTATCCTGCAGTGAATCACTAACCGCTGAGGCACTGAGGTACCACAATCATGATCACTACATTTCCTAAACTACATATGGCCTAACCTCCCCATCAACAAGCACCTGTACCTGATCGACTTGCATTATTTTCTCCACGCAGACACCACCCTTACCGCCAGGAGTGAAAGTCAGTTCCATAATGCCAGGCCTGCCATTTCAGCCATACAAATTTATTAAACCCACCTAATCCCTGAAACATGACACTCCTGATCTACAATATTGACCGACTACCTACTCTGTTTAAATGAAGCACCCGATCGCCGAAACATACCTTATAAACTTTACCTCCCTCATCTTATGATGTCCACCTTAATCCAGTTCCCTAACAAGATATCTTAAGAGACTGATAGTATAAGGCTTACCCTTTTCGGAATGAATAACATCTGAATCAAACTCTGCCCTCACCCCCCTAGTGGTGCTATACTAGGGCATCCCAAATTGTATCCTCCGCTATAACCCGCCACCTCATACTACTCTGCACACTCAACAGCTGCTCACATTTTATGAAGGTAGATACATTAGTTTTCCTTCACCAAATAACCTTTCCAGGCTCATAGTTTCCACAAGACCATCTAACTTAATCTACTCCAAATACTCCGGAATACCAACATAACCTCAACTTCAAATTCAATATATCAAAAAAGGTAGCCCTCATCTGTCAGATTACAACACCTCACACGGTGCCTTCACGACAAAAGCCCATCACATACCATCTCCCACAACAAGTTCCTCTCTCAATTACATTAGGGCTTGGTGTTACCACCCCTACAATCTGCACTCCAAACCCATGATATAAGCTTCCCGCAACTAATACATTTATTATATATAATCAACCTAGCACCTTACAACAAACCAACCGACTACCTATCGCCTAACGCTCATCTAACCTAACCACACTCCTCCAGGGCCCCCGCTCCGTTTGCCAATGCCTATAAGTTCAAAACAAGCCATTCCACCCATCCAATCCCTTTACTCCTTACCCGCAATACTACCAATCACCTCCATCTAAACAAATAATGAGTTAACACAACCCCCTTCCCCCACATCCCTCCACTACCTCTATCCTTTTACATACTTAGATTTGTTATAGACAGACTTAAGCTCTAATGCTACAATCTGACATAAACTAAACCCTCTATCCTGCGCATCCCATTATAATAACCTCTACCAGGGTTACCCAAACTTTTAAGCAGCCCTTCATGGTCACTATCTCGCCCGAAAAGGGGAAGCCGGGGTGAATGCCTTAATGCATCAATGAATCCTGAGGGTAAAGGCAACCTGTTTATTCAGCAACTTCTCCCATTATCACCCTGATTCCGAGTTCTACTCCAACACAGATTGACAATATATTTCCGCGAGGGACCTGCAGCTAAGTCCATTAGCAGCGGCGCCGCACTTAGGACGCACCTAACGATCCACCCCGCATGTTAATTCCATTAACCCCATTCGGGCTGGACTCTATCCTAAATCTGCCCGATGGTTCCCATACAATAATTCACTTACCCCTCTTACCTGCGCCTGATAGGACCGGCAAACGTTACACTACTCTTAAGGACTTCCCCCGAGTCCAGATAAATCCTCTACCTAAGGTCTTCTCTTGGGATCTTTTCAACATATATAAAACCCCCAACCATAAAACCCCTTTCTTCCCCTTCAGCACCTTTCCTATCTCAGCTATGCGCAACTACTTAAGACCAATCAACCCTTTCGCCCCGGGAGGACCATTATCAACCTTCTTTTCGGACCGAATTATTCATCACCGCTGGAAATCCCATTAACACTTCCAAAAAGCCATGGACAGGTGGTGAGATGATCTTGTTCAGGTTAGTGAGCACCATATACTAGATACGTACACGAATATCATCCTACTAAATCTATCCAGGCCAATATAGCACTCCACTCCGGGCAATGATGCTGGCAGCTGAGCTAATTTCTCTTCACTAGGGCGACGCAGTAAGCACTTCAAGATCGCTACGACGTTACTGTCCCTTCCTATCCTCAAGGCTGTTTCATTAGGGCCATACTTTTCCTTCTGGCCACTAGCAACTACCAATCTTTCTAATACATGCGAATAACTCTCCAACATTCGGCATCGAACCCACGACTGACCCCATGTACCACGAAATCATCCTGGGCATTTTTCTAAGCTAATTAAATTCAATTAGACCTGCTGAAGAAGTCAATTAGGAACTCTAACTGGTGTATGGACCCCACTACCACTCGGAACGTACAAAATAGAAAAGGGGACGACCCAAATGGTCACCACCCGGCCCAACTTTCAAATATGAAACCTTCAACTGTAAGAAAATACTATCCTATCTTTGGCATAGCAAGGGTACAACGACTCCCTCAGAAGCTTCATTTTGAACGCTCAATTTTCTTCTGTCCGTCGTACCCTTCAACTCAACAACTCTAACTCATCAGGCTGGATAGACCCTGCTACTGCGCTCACTACCTTCGCTCATCTACATCTTATAAGACGGTACGCCCCCTCCAAAAAATGCCCAAGTAGAATACGTACCGTACCGGTAATTCCTCACACTTCCCTATCTAACCGCGCTGACTTTGGTTCAAGAGGTACCCTTGGCCCATGTAATATACCACGACCTTACTTGATGTCCATTACTTAAAGATAATCCGCGTAAAAAAACTCACCTACGAGGGTATTACTCAGCTGAACTGGAGAACCAGTCACCCCGTTAGTTATCCTAAATCTGATAGCCCATTCCCTAGCCCTCTCCCCTAGCCCTGAAGAACAGCTAATTTAGTAAGTAAGAAAACCTCTACTGATGCCAAAAACTAGTAGCCCCAATTCCCTACCTTACTTCCATCCCATAAATAAAACAATACCCTCTCTCAAAACCAAAAAAAATTAACACCGAGCCAATGCGAATCTTCTTCTCAGCCCACTCCGGCACCCCGGTAGATTTCTTTCCCTATATCCACCCATATCATACACGAAATCCACAAATGTAAAAAAACCAACAAGATCCACACCACAAGCGACTGCTCATAAGTCCTATCTTTTTGACATAATCCGGACCTCTCTCATACCAAACCACTCTAAACAGCTGGATCCTTGAGGGCAGTTTAGGCTCGCTAATTAAACCCGCCCTTTACCAACACCTACCCTATCCACTATATTCGACCCAGTACATTACCTAGCTGCGTGCCACCTAATTAGCACCATACATGCCTTTGAGCCACTAGATAAACTTACTTCTCCACATCCTTCAACTATCTTGAATCAGATCGGTCCTTTCCGCCCGTTCACTTAGTGCCTACGCAACAACAATGCCAAATCATCTAATAGTAACCGCCTGACCTCAGGCCCTCCCCCTAGACCCGCTACATGATCACCCACCAACGCCTTACGGCACTCCAACAAACTATCAAATGGCGGTAACGAAAACACCAGCCCACACCCTGCAAAGGTTCTACGATTCCTTTTACCAGGTTTTTTCGGGATTTGAGTTTCCACCACTACCCCCCCAAAGGGGCTGGCCCCAGATCCCCTAACCCAGATCCCTCAAACATGTAACTCATGGAATCTCATGATCAATACTAAGAACACGACCATAACAAACTTTAACATTTTGGCTCTTTCCCCTAAGCCAGTACCGACTCTTCCATCCGGGCCTAGCTACATTTTAGACACTTACGCTTCGTTTAGGCAACTCCACTCTGTCACGCACTTATCACTACCCACATCTTGCTGAACGCCCTTACGCATTGGATGGTGACTTTGTATCTATCTTGGAGTCTCTCTTAATATAGCCGAACCCATAAAGTTGAACACAAAAGTAAAACCGCTAATTAAATACACTCAGCTACCTAAATTTATTTACTCACCTCCGGACAGAAATCCCCTACGTGGCTGACTATCCCGCCCGTCTTTCCAAATCTTTAAGCTTATTCATTTTGCTAAATCCCCTTACCTACTGACCTAAAACTCCTCACATATATCATCTCATTTCAATCAGCTAACTGCTAAGTCTAAAAGATGACAACAATGTATAGTAAAAAGAAATTGACATTATTGATTCATTTCAAGCCTCATACAAATTACTAATTCCATCATCTGAACTAATAGCTCACCATCCTCTAATGTAGGGAAATTATCTGCATTAGACTCATCCCAACCCACCCTTACAATTGCCTTGCTACGTCTGCCCTGAAAGCTGGCTACCTTAGTCACTCACATATCCTACTGTATAATAACTACCAGCTAACATCCCCCAAATAACTCACACAACTCCAAAACATTTTATCCACCCACACCCTTTAAGCCATCTCCTATTTACCATCCAAACCTTTCTGCCCACCTTCCCGCCCAACCCCCTCAATTAAACCACTTACCTCAATTGGAGCACGACTTCCTGACACTCAAAAAACTACCTCTACATCCCTAAATCCAATTAATTCAGCCAGCTACATTTTATCCTTAAAACATATCCATTGTATTCACGAAGGACCCCAACGTGAGCACACACTCTACTACCCGTACTCTTCCTACATCACATTCACACAACCAGGCACAACTCTTACACTCACCCCGAAATCACTTGACAAACTATAACTCTTACAAGCTTAGTAGATCTCTACACTACTTGACCCAAGCATCGACCCATCTGGCAAGTATGCCAGCTCAAATAGGGCTGGTAACGCCACTCACTCCCCTGAAAACATCCTCCCCCTTACTCCATGGCAATTAACGCTATCCCTGACACACCTAATCTCTGCACTTCACAGACAGCCCGTTAAGCCTCTTCCACCCTGGCTACCCGCTCACTCAATCCCGGGTACCCTTTAATTGCCGCACTCACTGAACACACACGCCATTCCTCTAGGTTCACTACTCACATATTTGATCTTAGCGCCGCTCCTCCTCCCCACTTACTAGGGAACTCTGCTTAAACGCTCGATAATCACTCCCTTAGGTCAATAAGTCAGCTACTCTCTATATACCAACAAGGGCACACCCCATTAAACAAACCTTTCACGAAAACCCATTCACACATCCCACTCCCTCCCAACCGATCAACCGTTCCTTGTATAGTTACCAACCAGTGTATCACAAGACTTGACCTTTTAGAGAGCACAAACCTATCACCCATGTAAACAGCTCTCCTTAAAATAAGCTCCTGGTTACCCAAATTTTGCCTCAATAAGATACATACAACTAACCCCACCGACCCCATTCCCTCCACCCCTTTACCTCAAAAATCACCCATTGTAATCTTGGCACACTTAATCTCTTCCACAAATTCATGCAGAAAGGTTTATCGATGACTGCCAACCAACCCCCTCCCTGCTAAAAGAACTTCCAATTCACCTAGCTGTGTTATGCCAATAATTCACTGATATACTGACAAATTACAGCTTAATCTACATTCCATTCATTAATTATACCTAAACATTAACTTCCGGGAGGGCAGGTTATCCCTTTCAAGTATGACGCGAAGACCAACAAGCTTCGCACCTACACGTCGGATAGGTCATTCGTTAATGTTACTACTCACTTGACCCAACATACCTTAAGCTTCCGCCACCACTTAGCTCCCTCAGGCACAACAGCAAAGGTCCCCCACTCCTGCCAGAGCCACCAGTCAGCTACCACAAACTAGTTAGGGACTTTACATCCTTACCCTAAGAATACCAAATAAACTAACTGCTGGCTATCCACTGCGCCAGTGCCCTCACAATCATAAAATCAGCTCTACTAAGAACGGACATTAGACACGGTCACAAACATAGTTCGCATCTACCCGCTCTAAACATTATATGCTCGGTATCCCAACCAACTGAAAGATTAAATAGGGAACTAAAATATCTCTTACCCCTCCAGGCCCTCATGCAAATCTTCTCAGGTCTTCCAGAACAATCAACCAAATAATACAAGCCAGCTATATTTCTTCGACCCCTCAAGCCTAGCTCATATCTTCACTAAGGAACCGCCCCCCCACTCATACGAATCCCCCCCTACCCTTACGCGGCCCGAGCATTCAGTTTCATCTAAACTTCCCGTCCCTTAAAACACCCTCTCTAACTCAGCTCTGTCTTCTAACTTAAGCCAGATCATACAACACACTTAATAATCCAATGCATTATCTCACACTCATTACCAGCCACACCACACCCATCGGCTCTCGACAACCTCCCCTCCCTACCACCACTAAACTAACCAAAATTACAACCATCCACCCAATCCTCCCCAAACATTTACTTCTTTCTTTCCTTCACATCAACTACCTACACAACATTCCCGCACTCTTAATATACCAAAACTGTAACGTATACCTACAACCCAATTACAGCCCGCCAAGGCCTCGACAACTGCCCTCCCATATTTCATTCACAATTAGTACCAACCCACCAATACTTACCCAGCCACCTCTCTCGAACCACAAACTCCAACCTACCTGACCCGCCAGGACTTCAAGCTCGGTAATACAAACACATTTCCCTATATTAAAATATAACATAACCCCCAAACAGTAAACACCCCCACCGAACTCAACTACCCATATAAGAGCTGAAAAACCAAACCATCTACCCACTACAAACAGCACAATTTCTCACACTAACCGAAATTATAAACATTTGTTTACTAAGCACATGCCCTACAAATAACCCATAATTTTACACATTTCGCTCCACCATAACCTCCATTGACTTGCTCTCTGGCCTCTGCCTAAAACCAGGTATCTACATACTTCAAGACCTACCCTTCATATCCCATCACGACGTATTGGCAATTCCTACTCACCAGGCCTCTATTTTCTGTCTCTACATGGCGGCATAACGTCATCTACTGAACTGACAGGCTATTCCCTTAACTAGACACTTTAGTATCCTCGTGGCAATCATTGAGGCCAGATTAAATACTCCCATCATATTGACACCGTTATGTCTGGACTACAGGACTCCCCCACAATTTTATTTCTTTCTCCCCATTTGGCCAGCCACCACCCTTCTCACAACGATAACCCCTAGATCCTCATTGATAATCCTCACTTAACAATCAGACCCGGCACTTCTCTTCTCTAAACAAACTATTCAAGATCCGGCCCCACATATCCTCCACCCAAACCCCCCCATAGCGAAATATCCTTCCTACAACTCATCTCCAACACTGAGGTCTGCTATCTACATTCACTAAATTCCATCCCATATAAAACAGCAATATCGCACAGCATCTTTTGACCTCCGGACCCTTTCACCAATGAGCAAAGTGCTCCTTACTCAGGAAGTCATGTAATATCAACACCTTCCATAAACTCTCTATGAACAATACAAGGGTGTTTGGTAAACATACCACTTAAAGGATGAACCTTTAAGCAACAGAAAGTCTAACCAATTCACAAATAATTCATTAACTTCTGTTTTTGGAAGGATGGGCCACAAATTCTCCCAAACCCGATGTTTTACTACCCACACTGAATTACGACCAAACTTCCATGTTACAAACCCTCCATCAACCCTCCACTTAAGAGTAGCTCACCTACTCACATCCTGACTAAACACCTCCCAAGGACCCAACTACACTTAAGTATAACAAAGATTCCGCATCACTACTCATCCTCTTCCATGTGACCCCAGAGGTCCTGAACCCCTGTGATCTATCGCAAGTGCCTCCTCTCCGCCTAACTTGGGGCTAGTACTATCACATGGCCTTTCGGTTAACCTATACCACGTCCCAAAAGATCAATG
>delRNA_3-2.2
TCAGGTATCCCTTAAACTCGGGCTCCACATGGTTTTTCTGGGATGCGCTAGTTGAGACTGGCCAGCCCTGTCAGTCTGTTTTTCGCCATCATTTTAGCATACTCAATTAGGAACACTCTAGTGTTATAAAATTTGGGATAAATAAATAATCTGCAGACTCCACAGATCAACAAATTCCCACCCCCTCCCTTCGCCAGCTTACACCTCCCACCCAAAAAAACCAACCAGTAAAGATCATTTTCTTGGGTACACTTAAGTCCCCAAAACATTTTTCCTCACCCACTAAATCATATAACCCGCATCACCGCACACACCTGCACCATACCGCCACAACCCAGACCCCACTTTGTATTATCCAAAAATACTAAATTTACGCTCATCCCCAAAAATGTTGTCAGCTTCTTATCTGTAATTACACAAATCCGTCAGAGTACCCTATCAACGCAAGGAAAGTCACACAGCTGCCTCAACTTACTACACCCCCGGAACCAGATTCCTAGCTAAGAATTTCTACTACTACCCGGTGTCTTTTGCGCCCGCTCACGAAACAAGAATAAGGGCAAAGTGTTATCACCCCCCTAACTAACTCCTGTTAAAACTAGTACAAAAGACCGAGTGTTTCATCTGCACAATCTAACCAACGGAAGACCCCTACTTCCCAACCAAGTTATCCAACTGCGCGAACTAAGCCAGTAACTCAGGCTGGGTTTCATCTCTAGGCCTTCTAATATACCCATCCCTCCATCTCTCCCTATAGCCCTTGCACCCATGGGCCAATAAGCATACACGAAGGTTGTCGGTAGCATGGTGAAGATGCTATTTTACCAGAACCGAGCCTATAACAAGTCGGGTATTGCAAAAAAGTAGTGCAGTAACGGCTGACGCACACCGCGTCCCCTCGTACTTAAGCATAACAAACCTGCATATAGAAGAAGTTAATGGAGTACTAAAGCATGGGAAAGAGTATTAACAGCACAATACTTAAGATCATTATTGCGCTGATAACTACCCACCCTCCCTCTAAGAACCAGCAACTTTCCATAATATGCGAGATTGACCGCGATATATTACCAAGAAATGAAAATACAAATAATAAAGCTACCCTACTCTATAGAAAACGAAAACTGCGGAGCCAGCAGACCCAACGACGCTCTAAACCTAAGAACACGTATGGCAATAGGGGATATATAGGCGAAATACAGCGGTTAGGGTTCCGATAATTAGCAATTATTTCCAGAACTCAATCCTTAATTATGTGTCAAGGAAGCTTTGCACGGAAAATTGGAGAGTAAATTAACCTAGGGCAAACAGACCTTAAAAGTTAGCAACCCAACCAAATCCAACATATGATCCACACAAGGAAATATCCCTAGAAACATGAGTAAGACAAAAATTCCTGCAAGCGCGAGAAAAACTACTCAAAACCCCTATACACAAAACGTCTATCCCACTCAACAACAGATGCATGGAGGTAAAAGTAAGACTGCATCTCCCCCTTTAAAACATCCTAGCCACGTAAGACACCCTCCAGACATGTAAGCCGGTCCTCCGCAAGTAATACACGTTTTATAGACCTATATGTCCGAGTTCCTGTCTCTTAACGTGATTCCTCCGAAGGCGCATCACCAACGAAGACTAGAGTTATTAAATAAAGTATAAAACACATCCAACCCACCTATTAAATCGTGGCGATCGGCAACCACCCGAAGTATGAAGTTCCAGAAAGAAACTACTATTTCCTAATGAAACAACGTTCCTGGAACAGCACCTTCTAGTATAAACTAGTTTGACCGATTGTCAACACCGGGTAGCCTAAAATTCTTGCAAATTAGTTACGATGAGCAGCGGTAACAGCGGTCTCTATTCATTTCCGTAAAAACAAGATAACCTTTCAAAGCCCCCGTATGATCATCATTAATTACCCACACCAGAAGGTTGAAGGGCAGCGGTTCGTAACTTAACTACTCAGGTAATCTCCTTCAATACATGCAATCCCTCCATTACATTAATCAAGCACCTTGCACCACGAAACTACTATACCTACAAGCCAACTGTGCCTACGCTTACCCCCGCACGATAACTTCAAAAGCCTAACCCCACCTAATCCCTACAACCCCCCCTGCTCACTCGCTTACTGAACCCCCCTACAACCCTTCACTCCCTGCCCTATATTAGACCTAGTAGGTTCTCTCCTGAAGGGAGTCACTCACTGCCGATGCGCTGAGCTAGCAAAATCATGAACACTAGATCTCTTATACAACTTAAGGCCTTACCTCCCCTTCAACAAGAACCTGAACTTGCTCAACCTGGATAATGTTATCCACTCAGACCCCGCCCTTCCCTCCGGGGGTCAACGTCAGGTCAATCATACCGGGCCTTCCCTTCCATCCGTACAAATTAATAAAACCCACCTACTCTCTAAACCATGACACTCCCGAACTACAATATTGTCCAACCACTTAATCCGTTTATATTAACCATCCCATTGCTGACACTTACCTCATGAAATTCACCTCACTAATTTTATGATGTCCACCCTACTCTAGCTCCCTCACCAGATATCTGAAAAGTCTTATAGTATAAGGATTACCCTTATCTGACTGAATCACCTCCGAGTCCAATTCCGCCCTAACACCACTAGTAGTCCTATAATATGGCATACCGAATTGGATACTTCGTTAAAATCCTCCCCCCCATACTACCCTTCAGACACATCAGCTACTCACTTTTTACGAGGGCAGATAAATGAGCTTACCATCTCCAAAAAAACTCTCCAGACTGATCGTATCCACGAGCCCGTCCAATTTCATATATTCTAACTATTCTGGAATGCCAACCTACCCACAACTCCATATACATTAGATAAATAACGGAAGCCCTCACCTGTCCGAGTACAAGACCTCTCATGGCGCTTTCACAACAAACGCCCATCAAATACCATCTCCCACTACGAGCTCTTCACTCAATTATATCAGCGCATGATGGTAACAACCATACAAACTTCATTCCAATCCCATAATGTAAGCATCTCGTAACTAATAAATTTAATAAATTTATTCCACTTACCATCTAACTACTAACCAGCCAACCACTTATCGCCTGACACTAATGTAACCCAATCATACCCCTCCCGGACCTCCCCTACGGTTTCCCATGCCAATCAGATCAAAACAAGCCATCCCCCCAATACACTCACTCTAATCTTTCCCTGCCATCCTCCCTATCACTTCCATATAAACGAAAAAAGACTTTACACAACCCCCCTCCCCCACTTCGCTTCACTACCTATATCCCTTTACTTAATTAGAATTATTATACACCGAGTTCAGCTCAAAGGCAACTATTTGTCAGAAGCTGAAACCACTGTCATGAGCATCACACTAAAAGAAGCTTTAGCAAGGATAACCAAACTTATAAGCTGCACTACAAGGCCAATACCTCGCCCGGAAAGGCGAGGCCGGCGTTAAGGCTTTCATTCAACAATGAATCCTCAGCGTAAAGGCCACCTGTTTATTTAGTAATTTCTCACATTACCACCCAGATTCGGACTTGTATTCTAAAACAGACTGGCACTACATTTCGGCAAGCGAGCTACACCTCAGCCCTTTCGCCGCTGCCCCACAATTCGGTCGAACATACCGTTCGACACCACATGTAAATTCTATAAATCCAATACGGGCTGGCCTGTAGCCCAATTCGGCCCGATGGTTTCCGTAAAACAAGTCTCTCACCCCTCTCACTTGCGCATGCTAGGAGCGGCAGACATTGCAGTACTCCTAGGGGCTACCCCCTAGCCCGGACAACTCTTCCACATAGGGTCTCCTATTAGGCTCATTCCACCAAATCTATAACCCTCATCCCTACAACCCCTTCCTGCCGCTACACCAGCTATCTTATCTCAGTTAGGCTCATCTACTAAACACCAACCAACCATTCCGACCGGGAAGGACCATTATAAACCTACTGTTTGGTCCCAAGTATTCTTCCCCACTTGAAATCCCATTGACTCTACCGAAAAGACATGGACATGTAGTCAGCTGATCATGGTCCGGGTATTGTGCACCATATACAAGGTAGGTACACGAGTATCACCCGACCAATTCGATCCACGCGAAAATTGCTCTCCACTCCGGACAATGATGATGCCAGCTCAGCTAGTTCCTTTTTACCAGGGCCACTCATTATGCACTCCACGACCGTTACGACGTAACGGTACCATCCTATCCTCAAGGATGTTTGATCAGGGCTATTCTGTTCCTACTCGCTACCAGAAAATACCAATCCTTCTATTATATCCGTATCACTCTTCACCACTCTGCCTCCAATCCCCGTCTCACTCCCTGCACAACAAAATCCTCATGTGCTTTCTTCTAAGCAAATTAAATTCATTTTGAACTTCTTAAGAAATCCATAAGAAACTCCAAATGGTGAATAGATCCCACCACCACACGAAACGTACATAATAGAAAAGGAGAAGAACCCAAGGGTCAACAACCAGCCCATCTTTCAAAGATTAAACCATCAACTGTCAGTAATTAGTAACCTATATTAGGCATGGCGAGTGTCCAACGCCTTCCTCATAAGCTTCACTTCGATCGCTCAATCTTTTTATGCCCTTCCTATCCTTCCACACACCAACTATAACTAATCAGACTCGAAAGACCGTGATATTGCGCCCATTAGCTCCGCTCCTCCACGTCCTACAACACGGTCCGACCTCTTCATAATATTCCAAATTACAACACGTACCGAACGGGAAATTCATCCCATTTCCCAATTTAGCCACGATGCCTCTGATTGAATAGTTACCCGTGACCCATTTATTAAACAACAACGTTGCTCGAGGTCCACTAGTTAAACATGATTCGGGTCAACAACCTTACCTACGACGGGATAACGCAACTCAAATGTAGCACCAGTCATCCAGTCAGATAACCCAAATCTGAAAGGCCGTTTCCTAGCCCCCTACCCTAGCCCTGTAGCACTGCAAACTTTGTTAGAAAGAACACATCTACAGAAGCCAACAATTACTATCCCCATTTACCCACTTTACTACCTTCACAAAAATATAACAAAACCCTATCCCACAAGCATAAAAAATTAACACCCAGACAATGAGAATCTTCGTCACATCCCACACCTGCCCCCCGCTACATCTCTTTCCCTATTTCCACCCAAATCATCCAAGACATCCACAACTGAAATAACACCAAAAAAATACATACAACTAGGGAATGATCTTACGTACTTTCATTTTGCCAAAACCCTGACCTGTCACATACAAACCCCCTATATACCGCCGGCTCCTTAAGCGCAGTGTATGCTCGCTAATTAAATCCTCCCTTCACCAAGACATACCCCATCCATTAGATTCGACCAAGCACTTTCCCAAGCTGGGTACCTCCGAACTACCAGCACACTTGCCTATGGGCGACCAGCTATACCTAATTCTCTACTTCATTCAATTAACTAGACTCCGAACGCTCGTTACCACCTGTTCACTTCGTACCTACCCACCAACATTGACACATCATGTATTATTAACCCCCCGACCTAAGGCCCTCACCTTAAACCCGGTAGATGATTACTCACCATCGCCTCACTGCCCTACAACACACCATAAATTGGCGATAACGAAAGCATCAACCAACACCATGTAAAGGCTCGACGATACCTTTAACCAGATTTTTCCGCGATTTCAGCTTTCACCAGTAGCCTCCCAATGGAGCAGGCCCAAGGTCACCGAAACCCGAACCCTCCAACATCTATCTCATCGAGTCACACGAGCACTAGTAAGAACAAGAACAAAATAAGCTGTATCAATTAGGGTCTTTTCCTTACGCCAGAACTGAGTCCTCAATTCGAGCATACCTCCATTTTAGCCAGTTCCGGTTCGTCTATGCTACTCCTCTATGCCATGCCCTAATTACTACACAAATCTTTCTTAAGGCCCTGACTCATTGTATGGTTACTTTCTATCTCTCTTGAAGGCTTTCTTAGTAAAGTCGTACTCAAAACGTTGACCATAAAAGAAATACTGCCAATTAAATCCACTCCGCCACTTAAATTTACTTTCTAACATCAGGCCATAAATCCCCCACGTGCCTTACCATACCCCCCGTCTTTCCAAAACTTTAGGCTTACTCTTTATGATAGATTCCTTTTCCCACCGAGCTAAACCTACTGACTTAGATGATCTCTTTACATTCCGCCAAGTGGTATGTGTACAAAATTACTACCATTTATAGTAAAAAAAATTTTACTTTATTAATACATTTAAAACCCCATACAAATTATTAGTTTCATCACCTAAATTAGTATCTCACCATACTCTACTGCAGAGAAATAATCTGTATTAGCCTCATACCTACACACCCTTAGAATTGTCTAGCCACTTCTGCCCTGAAGGCGGGGTAGCTAAGTCAATCCCACATGCTACTATACAACAAATACCAACTAACTTCGCCAAATTATCTAACTCATCTTCAAAACATATTGTCAACACACACACTATATGCAATCTCTTATTTTCCATCAAACCCTTTATGTCCCCCTTCCCGACCCACACCCTCCATAAACCCTCTCACCTCAATCGGCGCCCGCCTTCCAGAAACTCACAAAACTACCTCTACTTCTCTAAATCCTATTAACTCAGCCAGATAAATATTATCTTTCAACCACATCCACTGGATCCACGATGGCCCACAGCGCGAACAGACACTTTATTACCCTTAGTCCTCCTACATCACTTTTACTCAACCCGGCACTACACTAACTCTCACTCCAAACTCACTCGAGAACCTTTATCTATTACAAGCTTATTAAATATCTACGCTCCTTGACCCTAGCATGGAACCCTCGGGGAATTACGCCAGTTCTAAAAGGGCTGGTAATGCCACACATTCACCCGACAACATACTACCTCTTACTCCCTGACATTTAACACTCTCTCTAACACAGCTAATCTCAGCACTCCAAAGCCATCCCGTAAACCCACTCCCACCCTGACTTCCGGCACATTCAATCCCAGGCACACTCTACTTCCCTCAATCACTAAACACTCAGGCAATACCTCTCGGATCACTCCTCACTTAGTTTATGTTCGCACCTCTACTCCTTCCCACTTAATACGGAACTCTGCTAAACCGTTCCATCATAACTCCTTTAGGACAATACGTCAGCTATTCCCTATATACCAACAATGGCACTCCCCACTAAACAAAACTCTCACGAAAACCCATGCATACCTCCCATTCCCTACCTACCGACCATCCGTTTCTCGTATATTTTCCAACAAGAGTGTCTCAAGAGTTAACCTTATACAGAGCTCAAACTTAACATCCCTGTAACCATCTTTCATTTAAGTAAGCTCCAGGTTAGCCCAAATTGGCATCCATAAGTTAAATGCACCTAACCCCTCCCACTCCTTTCCCCCCTCCACTCTAACTAAAAAAACATCCCTTATAATCCTGTCATACCTATTCACTCCCCCAAATACATGCCGACAGATTAATCGAAGACTGACACCCCACACCATCTCTACTTAACGACCTTCCAATACATCTGGCAGTTTTATGGCATTAGTTCACTGATATACTCACCAACTAAAGTTTCATATACATCCCTTTAATAAATTAGACCTAAACCTTCACTTCAGGCAGAGCGGGATATCCTTTGCATGTTTGACGCGAGGATCAACAGGCCTCACAACTACAAGTAGGCTATGTTATCCGCTAGTGATATTACTCCCTCGAGCCAACATAGCTTAAACTACCACCTCCCCTAAGGTCCCTAAGCCAGAAAAGCAATGGTCCACCTCTCCTCCCAGAACCCCCCGTCAGCTACCACAAGCTAGTTAGCGAATTCACTTCCTTCCCCTAGGAATAGCACATCAACTAACTACTTGCGATCCACTGTGCAAGTGCGCTTACAATGATCAAATCGGCCCTCCTTAGTACTGACATAAGTCAAGGCCAAAACCACAGCTCCCACCTGCCCGCCCTTAAGATAATTTGTTCCGTCTCACACCCTACAGAAAGATTCAAAAGGGACCTCAACTACCTCTTCCCTCTCCATGCACTAATTCAGATATTTTCAGGTCTACCAGACCATTCGACCAAATATTACAAACCTGCCATCTTACTCCGCCCTCTGAAGCCTAGCTCGTAACTTCACTAAGGTACCGCTCCCCCTCTAATTCGAATACCCCCTTAACCCTAAGCCGCACGGGCCTTCAGGTTCATTTAAACATCCCGCCCCTTCAACCAACCCCTATAACTCAGCTCGGTCTTTTAGCTTAACCCCGACCAAACCACCCAATTAATAATCCACTGCATTATTTCCCATTCGTTCCCCGCAACACCGCAACCCTCTGCCCTTGAGAAACTGCCTTCCCTACCTCCTCTAAAATATCCTAACTTTCAGCCATCTACCCATTCATCACCAAAGATATAATTTTTCCTCTCTTTCACTTCCACCACTTAAACAACCTTCCCGCAATCATACTATACAAACACAGTTACCTAAACTTAAAACCCAATCACAGCCCGCCAAGGACTCGAAAACTGACCTCCTATATTACAGTCCCACTTAGTTCCAACCCACCATTACTTTCCCAGCCAACTATCCCGCACCACTAACTCAAAGCTCCCCGACCCACCTGGACTCCAAGCCCGCTAGTATAAACAAATCTCCCTATAATAAAAAATTACCTATCCTCCCAATAGAAATCACCCGCACCGCACACAACTACCCATATAGGAACTTAAGAACCACACCATTTAACCACTCCAGACAGCACATTTACTCACGCTAACCGACATGATGAAAATCTGTTTCCTAAGAACCTGACCAACGAAAAACCCTTAATTATAAACTTTCCGATCCACCATCACATCCATGGAATTCCTCTCCGGCCTGTGACTCAATCCAGGAATTTAGATGCTACACGACCTCCCGTTTATCTCGCACCACGAGGTATTAGCTATCCCGACCCACCAAGCGTCAATTTTATGCCTTTACATCGCGGCCTATCGGCATCTCCTCAAATGACATGCAATCCCTTTGACTAGCCAGTTCAGGATGCTCGTGGCCATAATTGAGGCCAGTTTAAACACTCCGATCATATTGACACCTTTCTGACTGGAGTACAGTACACCCCCTCACTTCTACTTCTTCCTTCCTATTTGCCCCGCAACTACCCTACTTACGACGATCACACCCAGGTCATCCTTCATAATCCTTACCTACCACTCAGACCCTGCTCTTCTTTTCTCCAATCATACAATTCACGACCCTGCGCCACAAATACTACAACCTAACCCCCCCATCGCCAATTATCCTTCGTACAATTCCTCCCCCACACTAAGGTCCGCCATTTATATCCATTAGATACCCTCCCATATCAACCAACATTATCGCACTGCCTCATTAGACCTACGCACCCTCTCTCCTATCAGGAACGTACTACTTACCCATGACGTAATCTACTACCACCAACTACCTTACACTCTCTAAGAACAATACAAAGGCGTCTGTTATACTTACCAGTTGAACGAGGAACCTTTCAGGAAAAGAAAATCTAACCACTTAACCAAGAAGTCTTTTACTTCTGTTTTCGGGAGCATTGGTCACAAGTTGTCACATACACGCTGTTTCACAACTCAGACCGAATTGCGGCCAAATTTGCACGTAACAAAACCACCATCAACCCTCCATTTAAGCGTAGCACAACTCCTAACATCATGCCTCAAGACCTCACACGGACCAAAATACACCTAAGTATAGCATAGCTTTCGTATAACAACACAACCCCTCCCCTGGGACCCCAGAGGGCCCGACCCACTCTGATCAATCGCAAGAGCTTCTTCGCCGCCCAACTTGGGTCTAGTGCTGTCCCATGGTCTATCAGTCAAACTATAGCACGTTCCTAATGACCACTG
>delRNA_3-2.3
CACGTCTCACTAAACCTCGGGCTCCATATTGTATTCCTGGGGTGCGCGAGCTGCGACTGGCCGGCACTATCGGTATGTTTGTCCCCTTCCTTATATCACACGCAATTAGGCACACTTTAATGTTAAAATATGTGTGACAATTAAATTATGTGCAGCCTTCACAGATCAACAAAATCCCAACCCCTCCCGTCTCCAGCATAAACATCTCAACCCAAAAAGCCCACAAGCAACGATCAATTTCTTGGCTATACTTAAGTCCCCAACACATTATTCCTCACTCATTACATCATCTACCCCGCCTCCCCCCACACACCGGCTCCCTACCGACAAAAACCAGACCCCACATTATAGTACCCTAAGATACTGAATTTACGGTCATCACCAAACATATTTTCCGCCTCTTAGCTTTAATTACATAAGTCCGTTAGTGTTCCCTAACACCGAAAAGAAAGCCAAACGGCAGCATCAACGTAGTAGACACCCGGGACAAGTTTACTTGCAAAAAAATTATAATATTAACCAGTTTCATTCGCCCCAGCGCACGATACCAGTATAAGCGCGAAGTGTTAGCACCCTCCAAAATAACTCCTGTTGAAACTCGTTCACAATACTGAATGGTTAATATGAACAATATAACCCACTGATGATCCCTATTTACCTACCAACTTATCAAAATGCGCCAACTACGCCAGCAAATCAGGATGGGTGTCATCCCTAGGACTGCTGATCTAACCCTCACTCCACCTTTCACTATACCCATTCCAACCTTGAGCTAAAAAGCAAACCCGTAGATTATCAGTGGCCTGATGGAGATGGTACTTTACCAGAACTGATCCCATGACTAGGCGAGTGTTTCAGAACAGAAGAGCTGTTACAGCCGAAGCGCACCGCGTCCCTTCATATTTCAGGATTACTAACCTACATATAGAGGACGTCAACGGTGTGCTGAAGCACGGAAACGAGTAGTAACAACACAACACATAGGATCAATAATGAGCTGAGAAATAGCCACCCTCCCTTTACGACCCTGCCACCTTACAAAAAATACGAGAATGACCTCGCTAGATAACCAAGAAATGAAATTAAAAGTAATAGAGGTAACCTACCCTGTAAAATACTAAAACTGCAGAGCCAGCTGACCCGACCACGCTATAAACATAAGAGCACGTCTGTCAATAGGGAATTTAGAGACGAAACACCGCCGTGAGCGTTCCAATAATCAGTAACTAATTGCACAACTCTATCCTTAAATAAGTTTCCAGAAACCTCTGGACTGAAAACTGTAGAGTAAAATAACCCAGTGCCAAAAGCCCATAAAAGTTCGCTACACACCCTAAACCCACATAAGAACCTCACAATGACATCTCACTAGAAACTTGTGTAAGTCATAAATTCCTCCATGCCCGTGATAAACTGCTGAATACACCAATCCAAAACACATCAATTCCTCTGAACAACAGGTGCATAGAAGTTAAAGTAAGGCTCCAACTTCCCCTGTACAAAATCCTCGCAACCTATGAGACCCTGCAGACATGTAACCCGGTACTACGTAAATAGTAAACTTTCTAAAGGCCTATGTGGCCAAGGTCATGTCTTTTTACCTGATTGCTGCGTAGACGGATAACAAAGGAGGACTATAGCTAATATATGAACTACAACACCCAGCCTACTCAACTGTTAAATCGGGGGGACCGGCAGCCCCCTGAGGTATGCAGATCAAGTAAGAACCTACTCTTGCCAAACGACACGACATTACTAGATCAGCAACTACTAGTCTATACAAGGTTAACCGATTGGCAGCATCGAGTGGCCTATAAGTCGTGTAACTTAGTCACGATCAGTAGAGGAAATAGGGGTCTATACTCATTCCCCTACAAGCAAGAAAAGCTATCAAAGCCTCCCTAAGATCATCAATAGTTACCCACCCCCGAAGGGTGTAGAGCAGCCGTACGCAAATTAACTACACAGGTTATTTCTTTAAACACCTGGAACCCTTCCATTACCTTCATCAATCATCTAGCTCCGCGAAATTAGTATACATACAAACCCACGGTACCCACGCTAACACCTGCTCGCTAACTCCACAAGCCCAAACCGACATACTCACTCCATCCGCCGCTTCTCACCCGCTTCCTAAACCCCCCCACCACCCTGCAATCACTACCTTATATTAGCCCTAGCAGCTTTTCACCTGATGGGAGCCAATCACTACCCATCCGCTGCGCAAGCAAAATCATAAAGACCAGCTCACTAATCCATCTAAAGGCTTTTCCTCCACTTCACCACGAACCTGATCTCGCCCATCCCGGCTAATGATATCCACTAAGACCACGACCCTCGCTTCGAGGGTCCACTTCTGGCCAATCGTACCGCGCCTTCCCTTCTATACGAACAAACTATTAAAACCCTCCAACACTTTAGACAATAACGCTCCCCAACTACAACATTGTCCAACCCCTTAACCCCTTCATGTTCACAATACCCTTCCTAACCCTCACATCCTGAAAATCCCCACACTAGTTATATGATGTCCATCCAACACTCGCACCCTCACCTGAAATGTGAAAAGTTTTTTAGTAAAATGAGTAACCCTATCTAACTGAGTCGCCCCCCAGACCAATTCCGCCATATCACCATTAATAATCATAAAAGATCGCCTACCGAATGGGTTACTTCGTAAATATCCTGCCACCGATCCTCCCATTTAGGCACATCAGCTAATCGCTGTTTACCAGTGCCGAAAAATGCGCTTATCAGCTACAAAAAAACTCGCCAGAATGCTCATATCCTCGCGCACGCCCAATCTCTTAGATCCTTACAATACTCGACTGACATCCAACTCAAAATTCAATTTAAATAAGCTAGATAACTGAAGCCCTTACTTGACCCAGGACCAGGCCCCTGATCGCCCTTTCTCATCAAACTCCCATCAATTATCAACTCCCTCTACGTGCCCTCCACTCTATCATCTCAGCACAGGAGGGAAAAAAACAGACGAAATTAATACCTATTCCATAGTGAAATCAGCTAGTAACCAACAACTTCAATAACTTTATTCCTCTAACCATTTACCTCCTTACTAGCCACCCCCTAATCGCATGACAATAATGAAACCCTATTATCCCCCTCCCTGAGCTGCCCTAAGGCTTTCCATGGCATTCGGAACACAAAAATCCTTCACCCCATTAGACCCACTCCAACCTATCTCTACCTTCTTCCCTCTCACTACCCTATAACCGTAAAAAAACATTGCATAAACCACCACCTCCACTCCGCTTAACGACTTACATCCCCTTACTAAATTATAAATAGTAAACACCAAGCTCAGCCCAGAGTCAACTTTTTGTAAGCAGGTGCAACCACTGCCAAGAACAACAGACTAATAGCAGCTTAAGAAATGACAAACACACATAGAACCTACACTAAAACGCTAATACTTCCCCGGGGAAAGCGAGACCCGCATTTAGCCTTTCGTTTAATAATGAATCATCGGCTTAAAGACCTCCCGTCTAGTTAGTCATGTCACAGATTACCACCCACATGCGCACCTGAATTCTAAACCAAACAGGAACTACCTTACGGCATGCTAGTTAGACATCTGCCCTTTCGCCGCTGCCACAGAACTCTGTAGACCATACAGTTCGTCAGCATATTTAAATCCTTTAGATACATTAAGGACTTGCATGAAGTCCCATACGGCCCGATGGCTTCCGCAAAACAAGCCTGTCTCCTCTCTCCCTCGCTCATGCTAGTAGGGGAAGGCAGTGAAGTACCCCCAGCGGATACCCACTGGCCCGTACCACCCTTCCTCACAGCGTGTCCTATTAGGCCCAATCAACAAATTCAATAACCCTGATACCAACCACGCCTTCGTGACGTTAAACAAGTTACCTCATCTCCGTCAGCCTGATCTATTACACACCGACCAACCACTCTGACCGCGAGGGACCCTTCTACACATATTGATTTGTCCCTAGTATACTTCCTCAGTTCAATTCTCATTGTCTTTACCGGAAAGAAATTGATATATATTCTGCTGATCAAGGCCCTGGTATCGTGCACCATATTCAGGGAAGATAGACAAGCATTACCCGCCCAATCCGCTCCACCCGTAAGTTTCTGTCGACACCAGAAAATGAAGATGCTAGTTCTGCCAGGTCATTTTTTCCGGGTCCTCTGATTATTCAATCAACTACAGTAACAACATACCGTTAGCACCCAATGCTAAATGAGGTATGCTCAGGACTTTTCTGATCCTATTCACTACCCGACAACACGAAACCATCAATCATTTCGGTATCTCTTTTCACAACTCTCCCTCCGATGCCGGTTTCGCTACCGGCACACCATAACCCTCATGTACTCTCATCTAACCAGATAAATTTTATGTTGAAGTTCTTCAGCAAACCTTAGGAAACCCCAAACGGAGACTATATGCCCCCCCCACATGAAACCTATATAATCGACAAAGAAAATAACCCCAGCGTTAAGAACCATCCTATGTTTCAAAGGTTAAAACATCATCTTTCAGTTATTAGGAAACTATATTAAGCATGCCGCGTATCTAAGGCTTTCCTAATAAGATTAACCTCAATCGCCCATTCATTCTATGCTCTACCTATGCTTCCTCACACAAAATAAAATTAATCTGACTCAAAAGAACGTGAAATCGCCCCAATCAGTTCAGCCCCCCCCCGCCCTACAACACGATCAGATCTCTTAATCATCTTGCACATGACTACCCGAACAGACCGGGACATCCAACCTATATCCCATTTCAGACAGGACGCGTCCGACTGAATCGTAACTCGAGAACCCTTCATAAATCATCAACGTTGCTCAAGCTCCACAAGGTAAACATGCTTCGGATCTACCACCTTTCCGACAACCGGGTACCGGAATTCTAATGTGGCACCAGTTATGCATTCCGAAAATCCCAAACTTAAAGGGCGTTTACTAGCACCCTACCCTAGACCAGTAGCTCTTCATACCTTATTAGATAGAACCCACCTTCAGAAACCCACTATAACCATGCCAATATACCCACTCTACTATCTCCACAACAAAATTACAAACCCATACCCCACCAGCATAAATAAATATCAACCTGAAAAAGAAAAACTGCGCCATATTCCCCAACTACCTCCGGCAACTTCACTATCCCTCTTGCCCCCTAAATCTTCAAACACTTCAACCACAGACATCACTCCTAAAAATTAAATACAACTAGGAAACGATCTTACTTATTTACATTTAGCCAACACCCTCACTTGCCACATTCACACCCCATATATACCTCCAGCCCCCTATGCGCACTGAATACTTGCTAAGTAAATGCTACCATCTCCAAGGCACACACCTTCCATAAGTTTAGAACATGCCCTCTCACAAGCCGGCTACCTACGCACAACTAGGACCCTCGCATAAGGACGCCCCGCAATCCCAAACTCCCTACTTCATTCAATTAATTACACTCCTAAAGCTCGCTAACAACTATTTACATCTTAACTCCCTACGAACATAGACACCTCATGCATCATAAAACCACCAACCTAAGGGCCTCAGCTCAATCCTGGCAGCTGTTTTCTTACTATAGCTTCACTACCTTAAAACACTCCATACATGGGCGATAACGAGAGCATAAAGCACCACCACGTCAAAGCCCGACGGTAACTATATCCTGAATTTTCTGCAATTTCTGCCTTAACTAGCAGCCTACCCATTGAGCACGCCCAAGGCCACCGCAATCCTAAGCCACCTACATCCATTTCGTCAAGTCAAACCAGCACCAGTAATAAAAACAAAAAAATTAGCTGCATTAATTACGGTCTATTACTCACACCTGAGCTTAGTCCCCACTTTGACCATACGTCAATTTTGGCCAGGTCCGGATCATCAATTCTCCTTCTCTATGCTATCCCATAATTTCTTCATAAATCATTGTTCAGCCCGTGACTGATTGTATGTTTTCTATCTATGTCCCTAGATGGGTTACTTAGTAAAGTAGTTCTTAATACTTTTACAATTAAAGAGATACTTCCTATTAATTCAACCCCTCCTCTAAATTTAACATTGTACCAACAAGCTATAAAACCACCTCGAGCGTTCCCCTATCCCCCGTCCTTCCATAATTTCAGTCTAACCCTTTATGATAGATTGCTCTTTCCCCCAAGCTACACATAATGCCTAAGTTGTTCCCTTTAAATCCCTCCCAGTGGCATGTGAACAAAGTTACTGCCGTTGATAGTTAACAACATGTTCCTCTAATATTAAATATACAATCCCATTCATATAATAAGCTTAATCACTTAGATAAGTATCTCACCTTATTCCACTGCCGAAAATTACTCGGTTTTAGCTTCTTAACTCCACACTCTCAGCATAGTGTATCCACTACTTCCGTGCAGCCGGGGCAGCTACGTCAATCCAACATGGTAGTACACAACCAACACTAATTAACTACGTCAAATTATTTACCTGATGTTTAAAACATAATGACAACAAACCCAGTAAATTCATTCCCTAATTTTACAACAAACACTATAGGTTCCACTTCCTGACCCTCAACCCCCTTACACTCTGTCCCCCCACTCAGCACCAGCCTTACAGAACCTAACGAAACTCCCTCTACTACTCTACATCCTTTTAACACACCCAGAAAATTATTATCTTTCGACCACTTCCACCGGCTCAACCATGGCACAGAGAGCCAACAGGCATTTCATTACACTAAGGCCCCCCACTTCGCTATTACTCAACCCTGCTCTACATTACCTCTCTCTGCAAACTCAATCCAGCACATTAATGTAGTACAATCTTATAAAATACCTTCGGTCCTTAACTCTAGCCTGTAAGCCCCGCGGTATAACTCCGGTACTTAACGGCCTAGTAATACCTCACATTCAACCCACAACATAGTACCTTTTGCTACCTGAGATATATCAATCCCTGTACCAAAGATAATCGCATCATTCTAATGCCATACCTTAGACACATTCACAACCCGAATTCCGGCAGATTCATTCGCACGCTCATTCAACTTCTCTAAAACAATACACGCTCAGTCATTAACTCTCAGACCAATCTTCCCTAAGCTTTTGATCTCAACTCTAATCGTTACCCCTAAACACTGAGCTCTGTTAGACCGTTCCTTCATATCTCCTATACGACAACACTTCAGCCATACCCTACATTCCAACAATGGCTCTCCCAACAAACCATAACTCACACGAGAACCCTTGTATACCTCCCATTCCTTATCTCCCCACAATTCGGTTTTCTTAAATATTACAACATGATTGACTGAACAGGTACCCCTATACCGAACTCAAGCTGAACATGCCCGTCACAATGTTTCAATTTAGGAACCTACATGTCAGGCCAAATTGGCAACCATAAGTAAACTGCACTTATCCACTACCTCTTCTATCCCCACTTCACTCGAACTAAAAAAACATACCCTATAAACCAGTCATCCCTATTCAGTCTCCCAACTATATGCCTACCGAATATTCTAACACAGAGACACCACAACAGCTCTAATTCACTACTTTCCATTATATCTGTCATTTCTACGGTATCAGATCTCTGATATAATCACCCACAAATGTTTCATATACTTCTCTATACTACATCAGTCCGAACCCTTCCCTGCATGCTGAGCGTGAAATACTTTGCATCTTGGATGCCAGCATGAACAGCCCACAAAATTATAACTATGCGATCTTTTCCGCCAGCGATATCACACCATCAAGACACCAAAGCTTCAACTAACAACTCCCCTACGGCCCTTAGGCAAGGAATGCCATTGTCCACCTGTCCTCACATAAGCCCCCCTCTGCCACTACTAGCTATTTGGCAAATTCTCTCCCGTCCCCCAGCAAAAGCACTTCCACTAACTATTTACGCTCAACTGTTCAGGTCCGCTTACAATGATCAAAACGTCCTTCCTTCGTCCTAACTTAAGTTAATGCAAACACCACCGCACCTACATGTCCACCTTTCAGCTACTTTGTGCCGTCCCATACACTTCAAAACGATTCGAAAGGAACTTCAACCACCTCATCACTCTCAATTCAGTAGTTAAGGTACTTCCACGTTTACCAAACCATCCGACCGAACATCACAAACCTGCCCTCTTACTCAGCTCTCTGAAGCCTAGCACGAAATTTCACCAACGTCCCTCTTCCACTTTAATTAGAATAACCACTAAAACCAAAACCTCAGGGACCTTCGGGATCTTTAAACCATCCCGCACCCTCCACAAATCCCTACAAATCAGCCCGCTCATTCAGGTTCACACCTACCAACCCTCCAAAATAATAATCCACTGCATTTTTTCCAATACGGTCTCCTCATCACCGCAATCCTCTACCTTTAAGCAAATGCCTACCTTAGCTACTGTAGAAGATTCTAACATTCAGCCAACTCCCTATCCACCAACAAAGGTAAAAATTATCCTCTCTTTCCCTCCCTCCCCTCAATCATCCTTCCCGAAATCAAACAATACACACACAATTCCCAAACCTAAATACGCATTCACAACCCGCAAATGATTCCAATACCGACCTCCTTTAATATAGCCCTACTTAATTTCACCCAACCATCACTTTCCCAGCAAATTACCCAGCTCCCCTAACACACAGATCACCCACCCATCTCGATTCCAATCCAGCTAGTATCAAGAACTCACCCTAAAAAAAAAACTTACCCATACTCCCAATTGAAATAACACGAACAGCTCAAAATTAACCCTAAAGGAAGTTAAGAACCACACCCTTAAAACACTCAAGACAACATATCTATTCGCGGTACCCAACCTGATGAAACTCGGTATCATACGAACCAGACCAACGCAACACCCTAAAATAAAACCTCTCAGACCCCCCCTCCCATCCGTGAAAATCGTCACCTGCGTGCGATTCCATCCACGACTTCAGCTGCTACACCACGTCACGCTTTTCACGCACAACTAGATAATATCTGTCACGCCCTACGAATCGCCAATTCTATGCCTTCACATCGCGACCTATTGGAATTTCTTCAAACGAAATCCATTCCCTGTGCCTAGCAAGCTCAGGCTGTTCCTGACCATATTTCAGGCCAGTATACACTCTACGCTCCTACTGGCAGCTATCAGAATGAAGGACTGTACAGCCACTCACGTCTACCTCATCATTGCTTTTAGCACCTCAACTCCCTTATTTGCGACGGTCACAACCCGGACACCCCTCCTAATCATTCCCCACTACACAAACGCTCCTTTTCTTCTCTCCTATGATTCACTTCACCACCCTACGACAGAATTACTAGAACCTTACACCTCCATCACCCATGATTCTACGCACAATTCCGCCGCCTCAATAGGGCCCTCCCTTAATCTCCATCAGCTAACCCCCTATATCCACAAAAATAATTGCCCTACCACACTATACTTAGGCACCTTCACTACTGTCGGGAACCTAATACTTTCCAATTACATAGTCCACTACTACAAATTAACTAACCCTATCCAATAAAAAAACTAATGCCTCCGTAATACTAACAAGTTGTACCAGAAAACTTTCCGGAAATGAGAAACTTACTACCTAGCCCAGCAGACTATTACTACTCTTCTCAGGGGCATTTGTAACCAGTTGACACATCCAAGCTGTATCGCATCTGAGCCCAAATTGTGGTCATATATGAACCTAGCATAAACAACACCAACCCTCCATGTACGCATACCAAAACTCATATCACCAAGCATCCAGCCCCCACACTGATCAAAACACCCCCAACTACAGTATAGCCTTAGTATAGCATCAGAAACCTTCGCCCGGAACCCCTGATGGGCCTACCCATTCCGAACAATCCCACGAGCTACTCCGCCGGCCAACATGGGTATAATGATGTCCGATCGTTTACCAGTCAAAGTAAAGCACATTCCTTATAACAACGG
>delRNA_3-2.4
ACATCTCACTATACCTCAGGATCTATGTTTTATTCGTGGGGTGCACGAGCAGCGACGGGACGGCACTATCGCTATGTCTGACCTCTCCCTTATATCACCCGTAATTACGCGCATTTAAAAGTGAATATTTGCGTAACAATAAACTTGTGTGCAGCCTTTACAGACCATCAAAATCCAAAACCCTCCCGCCTGCACCACAAACATCTGAAACCAAACAGACCTCACGCCACCATTAAATTATTTGCGATGCTTAACTCACCCACTCACTATTCCTCCCTCATAACTTCTTCAACACCCCCCCCTCCAACACACCGCCTACCCACCGAAAACAACCAAACACCCCAGTATAGCACCCTCAGCTACTGAATGTAGGGGCACCACCATACATAGTTGCCTCCTCTAAGCTTAAAGTACATGAGCCCCTTCGTGTTCCCTAAAACCGATAAAAACGCAAAGCGCCAACAGCAACGCAGCAGCCACCCAGGACAGGTGTAATTTCAAAACAAGTAAAAGATAAACCAGTTGCAATCGCCACACCGGACAATTCCCGTCTAGGCCCGTAGAGTTAGAACCCTCCAAAAGAAATCATGATGTAAATCCTTGACAATACTAAAAGGCTAATATGAACACTAGAAGCCACTGATTATACCAATGTAGCTACCTACATAACAAAAAGCTCCAACAACGCCAGCTAAACAAGACGGCTGCCATCCCTAGGAGTGTTGTTCGAAACCGCAATCAACCTTGCAGTATACCCATTCAAAACTGGAACTAAAGAGCAAGCCCGTAGACTAGCAATGTCCCGAGGGCGAAGGGACATTCCCCGAACTAATACCTTGACTTGGGGAATGGTTAAGTACTGAGGAGCTTTTGCAGCCCAAGCGTACAGCCTCACTCCAAATATCAGGATTTCTAACCTACATTTATAGGACATCGACAGTATGTTGGAGTACTGACACCAGTAGCAACAAAACCACTCACAGGATTAACAACGACCTCAGCAACAGCCAACCACCATTAACCACACTTCCACCATACAAAAAGTAGGATAAAGAACTGGCAAGATAGCCGAGGAAGGAAATTAACAGCAATAGCGGAAACCTACCTTGCAATATTCTAAATCTTCAAAGACAACTAACCCGACCACGATACAAGCAGAAAAGCACCTCTGTAAAAAGTGAATTTAGGGAGGACACCCCGCCTTGAGCTTTGCAATAGTCTGTTACTAAATGCACAACCCTATCCTTGAATAACTTACCAGAGACATCTGGACTAAAAACCGTAGAGTAAAATAACCCAGTACCTAAGGCCCAAAAGAGCTCACTCCACACTCTAAAACCACATAACAACCTCACCATTACCTCTCACTATAAGCTAGTTTATGTAATGAACTCTTCCATACCTGTCATTAACTGATGAATTCAGCAATCTAATACCCAACATTTACTCTGTACCACAGGCGCTTAAAAATTAAAATAAGGATCGAAATTACCGTGTACCAAATCATCTCATCCAATTAGGCCGTGCAGTCACGTTACGCGCTACTAAGTGAAGAGCAATCTTTCCAAAGGGCTGTGAGGCCACGGGCAGGTCTTATTTCCAGAATGATGCGTGGAGGGGTAACAGAGAAGAACCATGGCTAATATTTGCACAACCACACCCAGGCTACTAAAATGCTAAATTGGTGGGACCGGAAGACCACTCAGCTACGCTGACCACGTCAGCACTTATTCATGACAAACTACCCGGCAATACTAGATAAGCAATTATTAGTCCATCCAAGGGTACCCTATGGGAAGGATCGATTGCCCGATTAGGCGTGTTACGTAATCCCGTTCTGTTGACGAGATCGGTGTTTATACNCAATCCCCTACGAGGAAGAAAAGGTACCACAGCCTTCCCAAAATAATCAACAGTTATCCACCCCCAAACGGTGTTGATCAGCCCTAAGCAAAATAACTTCAGAGATTCTTCCTTTAAACACCCGGCACCCTACCTTTGCCCTCTTCGATGATTTAACTTCGAGAAATTAGGATACAAACGAAGCCCCGTTAGCCCCGGTACCAACTTCTGGCCAAATCTACCAGACCCAAACGCCATACCCACTCTATCCGCCGATTATCTCCAGCTTCTTATACCCCTCCACCCCCCTGGAACCAATAGCTCATTTTCGCCCTCGCCGCCTTACAACTCATCGGTGCAAAACAATACCCTTCGGCAGCGCAGGCCAACTCTTATAGTCCCGCCCATTACTCAATTTAAAGTCTCTTACTCCACTTAACAACAAACCTCATTTCCCCAATGCCTGCCAATGATATCCACTAGGAGCAAGAACCCCGATTGGAAGGACCGCTACTCGCTAACCGAACGGCACCCTCGCTACTTTAGGAACACACAATTAATACACTCCACCAATTCAGGCAATATCGCTCTCCTACTACAACATTTTCAAAGCCTTTCACCCCTTCTTGATCGCAGTACCCGTCCTACCCATCACACCCTGAAAACCCTCACACCAGCTACATAATATCTATACATCAATCCCATCCCCAACTAAAATGTGATAAGTTATTGAGAAAAATAAGCAAACCCATTTAGCTAAGACGACCACCTGAACAATTCCGTCACATCACCATCAAAAAGCAGAAAAGCTCGCCCACCGAATGTGTTACCTCCTACATTTCCTGGCAACGTTCTTCTCATTTGGGCACTTCAGCGAAGCGCTGATTTCCTGTACCTAAAAACGCTCTTATTAGTTAAAAAAATACCCGTCACAAGGCCCAAATTCTCGCACAAGCACATTCCCTAAGCTCCTTCCAATACTCCACAGAAATACAACTAAATATACATTTAAATTAAGCTAGCTAACTAAATCCCTTTCTTGAGCCAGGTCCCGGCCCCTGATCCCCTTTCCTCATGAAACTACCCTCTATCATAAAATCTCTCTAAGTACCTTCCACTCTCTCTTCCCATCAGAGTAGGGATAACAACAGCCGCAATTAGTACCTCTTACACAGGGAAATAAGTTACTACCCCACAACCTCTATTACTTTATTACTATACCCGTTCACTTCATTACTCGCAACGCCTTACTCTCACGAAAAGAACGACACACTTTTCTCCCCTTCTCTAAGGTGCCCGAACGCTTTGCAAGGGATTCGAAATACAAAAATACTCCATCCAATCAGCCCAACCCCTACCTACCTATACCTACTACCATCACACTACCCCATCACAGTAAATAATCAGTGAATAAAACACCATCTCCACTCAGCCTACCGCCTCACCTCTCCTTATTAAATCATAAATAGGAAACAGCAAGCCCAACCCAGTGTTAATTTATTCTAAGCTGGAGCAACCACTGCAAACAACAAAAGCCTTATTGCTGCCTACGACATGACTAACACACACAGTACATAAACCAATACTCTTATCCTTCCCCGCGGAAAACGGGAACCCCAGTTGGCTTTCCGATTGATTATAAAACACCGGCTGAAAGAGCTACCCTCTAGATACTCCTGCCACAGCTTTCCTCCCACTTGTGCCCCGGACTTCTACACCAAACATGAACTACCTTATGGCATGCTGGTCAGGCAGCTACCTTTACGACGATGGCAGAGGACCCTATAAACCATCCAATTAGTCAGCATGTTTAATTCTTTCAGTTACATCAATGAGTTTCAAGACGTTCCTTAAGGTCCCATAGCGTCCGCAAACCATGCTTGACTTCTCTCTCCTTCCCTCATCCTAGTGGGCGAGGGAAGGGAAGTCCCCCCTGCAGAAACTCACTGGCCTGTACCTCCATTCCTTACCGCATGTCCTATCAGGCCAAATCATCAAATTCAATAACCCTGCTAACAACCACGCCTCCGTGATGTCAATCAGGTCACTTCCTCTCCCTCCGCTTGGTCAATAACTCAGCGCCCTACAACCCTTACCGCCAGGGAGCCCTCTACCCACATTGATTTCTCACTGGTTTATTTACTAAGGTCGATACTCATAGTATTAACTGGAAAAAACTTTATATAGATGCTGCTAATAAATGCTCTAGTTTCGTGAACAATATTTAGTGAAGACAGACACGCATTTCCTGCTCATTCAGCTCCCCCGGTCAGTTTATGACGCCACCACAAGATAAAAATCCTGGTGCTGCCCGGACATTTCTTCCGTGTGCTGTGGTTGTTAAAACATCTACATTACCACCACACTGTTAGCACTCACTGTTATATAAGCTATGCCCATGAGTTCTCAGATCCCATTCAGTACCCTACCACCCGCAAACATCACTCATTCCGGTAACTATTTTCCCAACTTTCGCTACGGTGCCGATTACGGTACCGACATACCATGACACTAATCTAGTCACATCTCACAAGTTATATATTTTGATGAAGCTCGTCGGCGAAGCTAAGTAAGCCCCATACCGAGACTATGTGCCCCCCTCACATTAAGCCCATATAATCTACAAAAAAGATCACCCCAGCTTTTAGCACCATGCTCTGATTTAAAGGTTAGAAAATTATATTTCAATTATTAGGCAATTATATCAATCACGCAGCATAGCTAAGACTATCCTATTAGGAGTATCCTCATTCACCCATACATTCCATCCTTTAGCTGTGCTTTCTAACTCAAAAAAACATAAACCTCACGCAGAATAAAGTCAACTCCCCCCATTCCGTCCATCCCCCACCTGCACTTCATCAGGAGCAAATCTCCTACTCATCATGGACCTGGCTGCCTGAGCACACTGGCACTTCTAACCTATACCCCATTTCCGAAAGGACCCGACCTACGGACTCGTAGCTCGATAAGCCCTCGTAAATTATCAAGGTCGCACATGCTCCCCATGGCAAACAGGCATCCGACCTACCACCATTCCGCCACCCGGGTACTGGTATGCTGATCTGGCAACACTTTTGCATCCCTAATATTCCTAAATTTAATGGCGTATACTATCACCCTACCCTCGAGCACTAACTATTAATTCCTTAATAAATTGAGCCAACCTTTAGTAATCCCCTATACCCGTGGCACTAAACCCATTCCACAATTTCAACCACTAAATTACACACTCACACCCCTCCAGCCTAAATAAAAATAAAACTGAACAAAAACAAATGTGCTATTTTGCCCAATTAGCTACGCCAGCTGCATTATCCCTCTTGACCCCTCAATCTCCAAACCCTACACCCCCAAACTTCACTACTCAACATGAACTACAACTAAGACACCATCTTACTAATCTAAATTTATCCAACTCCTTCGCTCGCCACTTTTACCCCACAAATCTAACTACATCCACCCATGCGGACAGATTAGTTTCTCAGAAAATGCTAGCACCTTCACGGCACCCACCTTCCCTACGTTTATAAAATCCCTTCACAAAATCCCGCCACGTAAGCTCATCTGGGCCCTTCACACAATGAAGCCCCTCAATCACATACCCCCTACTTAATCCACTTCATTACTCTACTAAATCTGGCCAATAAGTACTTTCACCTAAAGTCTCTGCGAACATAAACCCCACACGCCTCATAGAAACAGCATCCCAACGGGCTCAGCTCCATGCTCGCCGCCGTGTTCTTCCTCTAACTCCATTAGCTAAACACACTACATACCTGAGCGATGACAAGAGCATACAGGACCACAACCTCCAAACCTGATGGGAATTATATTCTCAAGTTTCTTCAGTTTCTGCCTTACCTCGCCGCCTACCCCTTAAGGACTCCCAACGCAACCGCTATCCTAAGTCACCTACACCCGTTACGCCAGGTAAATCCTGCTCCAGTCATAAAAACCAACAATTTCGCAGCTTTAATTACTGTCTATTACTCCCAACTCAGTTTCGTCCCTACCTTCACGATCCGGCAATTTTGTCCAGGCCCAGACCACCATTTGTCATTTTCAATCCTTTCCCAAAATTTCTTTATCAACCACTGGTCGGCCCGCGATTGGTTTTAGGTGTTGTATCTGTGTCCATATATGGGTTACTTTGTAAATTACTTATTCATTCTATTTCAATTCAAAAGTTAATTCCTTTTTATACAACCCCTACTTTACATATATCATTGAACCAACAACCTATAGAAACACCTTGAGCGGTCGCCTATCCCGCGCCCCTCTATAATTTCTGTATATCCTTTAATTATCGAATGCTCCTTACCTCATGCCACACAAAACGCCTAAGTTGTCCCCTTAAATTCACTACCTGTCGCCTGAGACCAAAGGTAGTGACGATGGTATTTTACAACGTGATCGTCAAAAATGAATTATACCATGCCTTTTATATATTACGCATACTCTCTTAGGTACGTATCGCACCTCATCCCCCTACCTAAGATAACTCGCTTCTATCTACTCAACTCAACCCTCTCTGCCTATTGCATTCATTAGTTTCGCGCGGCAGGTGCCGCCACTTCTATCCAACATGGCAGAACGCATCCTACCCTCATGAAATAAGTCAACTTATTAACCTGATGATTCAAACACAATGAAAACAACCCCAGCAATTTAATCCCCTACTTTTAAAAAAACCAATATAGCTTCCAATTTCTCACCCTAAACCCCCTAACTCTATGACCTCCCACACATCAACAACCATATAGTACCTATCGAAAATCTCTCTATTAATCCACATCTTTATATCATACACACAACATCATTATATTCCGACCACTTCCCCCTGCTCATCCCTGACAAAGCGAACCTACGGGCATATCCTTCCACTAGGGCCCTCCCCTCCGCTAATACTCAACACTACTCTAAATTACTTCACTCTGCAAGCTAAAACCTGCCCAATAATGAAGCACAATATTTTAGAAGACCTTTGGACCATATCTCTAACCCGTCAGCCCAGCTGTCTAGCTTCGCTACTTAACTGCGTATTATTACCTCACTTTCAACCCTCAACACAGCACCTTCTGTTATCTAAGGTAAATAAAGCCATGCACGAAAGACAAACGCATTATACTTATCCCATAGCTCAGTCAGATTCATAAACCCAAGTCAGGCAGTTTCATACGCACGCTTATCCATCTACTGTAGAACAAAACGCGCTCAGTCATCAATTCTCAAACTAAACTACCCTAAGCTTTGGACCTAAAGTCGAACCGCTACCCCTATACCCTGAGATCTGTGAGTCCATTCCTGCAAATCTCTTACACAACTACACTACACCCCTACCCTACATTTCACCACTGGCTCTCACACCATACAATAACCCATACAAGAACACTCGTTTACCTACCCTTCCTCATCTCACCCCATTTAGGGTTCCTTAAATAGTAAAAAATCATTGAATGAACAGGCACGCCCATTCCGAAATCAAGATGCACTTGCCCATCTCAATGGTTCAACTTAGGAACATATATTTCTGGCCAAATTGGTAACCAAAAATAAACCGCACTAATACACTAACTGTTCTAACCCCATTTAACCCGTACCAACAAAACTTACCCAATGAAACATTCGTCCCTTTTAAGTCTTCCAACAATTTGTCTACCAAAGATTCTCACTCACAGCCAACAAAACAGCTCCAAGTCACTACTATCTATAATTTCCGTAATTTCGACAGTCTCAGAACTCTGTTATAAACAGCCACATATCTTCCAAATCCTCCTTTAAACCACTTCTGTTCGCACACTACCATGTATCCTGAGGGTAAATTATTTCGCTTCATGAATACCCGCATGCACAGCACATAAGATCATAACCATCCGATCGTTCCCTCCTGCAATTTCCCACCAACATGACACAAAAGCCTCTACGAATAAGTCACCAACTGCCCTCAGCCAGGGCATCCCCTTATCTACCTGACCCCAGATAAGGCCACCACTCCCCCTCCTCGCAATATGTCAGATCCTTTCACGCCCACCCGCAAAAGCCCTACCACTCACAATGTAGGCTCACCTCTTCAGCTCTGCCTACAAAGACCAAAAAGTACTTCCATCATCATAGCTCAATTTAATCCATACCCCACCTCATCTGCATGTACACCTTTCAGCCACTTTATGCCGGCCAATCCAATTAAATACAATACGAAATGAGCTACAACCACCTCACCAATCCCACTTGAGCAGCTAGGGAACCTCCACATTTACTAAACCATCAGAACGCACATCACACACGTGACCTCTAACTCATCTATCCGACGCGTATCACGAAATTTCTCCCACATCACTCTTCCACTTAAACTAAAAAAACCACTACAACCATAACCTGAGCGAACTACGCGATCTCTACACAATTCCCCATCCCCCACAAATCCCTACCAAACACCCCGCTCACTCCGGATCTCAGCTACCTACTCTACAAAACAAAAAACCCCTACACTTTTTCCAATACGGACTACTAATCACAGCAATCCTATAGCTTTACGCCAACGCCTACCTCAGATAATGAAGAAGCTTATAACAATCAGCAAAATCCCTCTCAACCAACAAAGGCAATAACTACCCTCTTTTCCCCTCACTACCTTCCATCATACTACCCGAGATCAATCAATATACCCAAAATTCACAGACTTACATCCGCATACATAAACCCCACATAATCCCCATCCCCACCTCTTTCAAAATTGCTCTACTAAAATTAACACACCCCTCACTCTCACACCACATCACCCATCTACCCTAACACACCGACCAACCTCCCATGTCAATACCTATACATCTGGTATCCAGAACCCATCCCAAAAATAAAACTTAACCATAATCCCAATTCAATTAACACGACCACCTAAATATAAAACCCAAAGGAAGGTAGGAACCCCAACCCTACAACACACAAGAAAAAATATCAATTCGCGGAACACACCCAGATGAAACCCGTTATCAAACAAACCAAACCAATGCAACTCCCTAAAAAAATACCTCACATACCCCCCCCCCAATCCGCGATAACCGGCACCTTCGCGCCATCCCATCAACAACTTCCGCCGCAACTCCACGCCAAGCCTTCCAAGCCCATCTCGACAAAATGTGACATGCTCTTCGCATGGCCAATTCTATCCCTTCCCACCGGGAGCTATTAGATTTTCTACAGACCAAATCGATTCCTTGCGCATATCAAGCCCATGCTGTCCCCGAGCAAATCTCTGGGCACTAAACACTTTATGCCCCCACAGGGAGATAGCAAAATGAGGGCCTCTAGAGTCACTCACGACTTCCTCACCATTGCTTCTATCAGCTAAACTCCCTCATTTGCGAAGGGCAAAACCCTGAAACCCCACCGAAACACTCCCCTCTACAAAAACGCTCGTTATCTTCCCTCCTTTGATTAACTTCTCCACCTTAGGACAGAATTACCAGCACCTTACACCTCCACCAACCGTGATTTTATGCCCACTTCCGACGTCTAAAAAGGGCGCTTCCTTACTCCCCTTCCGCAAATCCACTCTATCCACAAAAGTAATTTCCCTAACAAACTATTCTCAGCCAGCTCCATTAATGACGGGACCCAAAGACCTTTCATTTGCAAAGCCCGCTACTTCAAATCAATTAACCATATCCCATTAAAAAACTCATGCCTCCTTAGTAATAACACGTCGTACCGGATAAATTTCCAGACATCAGAAAGTTTCTCCCAAGCCCAGCTGATTAATAATATTCTTCTCATGGACAGTTGTACCCCGTAGACACCTCAAACCTATATCGTATTTGCGCCCATATAGTAGTAATATACGACCCTAGTATAAACAATACAAAACCCCCCTGCACACAAACAAATACCCAAATCACAAACCAACCAGCCCCCACCCTAATAAACACCCCCCCTACAACAGTATAACCATACTACAGCATTAGTAATCTTCGTCCAGATCCCCTCATAGGTCTTCCAATCCCGAAAAATCCCACAAGTTACTCCGCTGGGCATCACGGGTAGAAAGAAGTACGATCTTTCACTAGGCATAGCAAAGCCCACTCCTTATAACATCGA
>delRNA_3-3.0
GATAGGATCCTAACCCACAGCCCAATTTATCGTGGGATGGCGGCACGAGCTGCCGCATATGCATCTTTTTCCCTCCTATTTGCAACGAATACAGAAACTTAAGTGATTTAATTGGACATAACAGAACTGAGCTTTCACCATAACAAACCAAACCCCCCCTCTCACACTACACTCCAACCAACAAACAACAGCACCTTTATTTCTGGCATGTTTCAGCCCAACCACATTCCCCACCATACTCTCAATACCGCCCCTCAGACAACCGCTCCCCCCACCCAACCAACACCCGTTGTATACCTCGCACACAAATTAGGGACACCCAAAATATTGCTATTTTTACTTAAGACAGCAATCGTTGTGTCATCTTCACGAAAAACAATCCACGCACAGAAACTTCTAACACCAGAAGCAATTCTTCAAACGGTTCTATATAACAGGGGTTTTGCCCACGGTACGAACAGTTAGCCGTAAGTGTAGACCTCCATACTACTCTGAGTAAACAGTCACATATACAGTTTTATAGAAACAGCTACCACTATTTACACTCTTCCTCCTCAGAATCAATGCCCACACGAGCAGAAACAAACCCGGTTCTCCTAGAGCTTCAATTAACCGAACACCTCTTCATATCCGTCTGCACCTGAATACGTAGCAACCGTAACGGGTGGTGCCGAGGCAAATCTATTTCCCAAAACGGCCATGCTTGGTAGGATTCAGACTAGTGTGAGTACACCCAGCTACCCGGTCCTCAAGACTAAGATTCTACCCCGCTATGAGACACGTATGAGTCTGAGTCTTCGAAGATAGAACAAGCCATACTAGATTACTCTTCGCGAGAACGCCAACCTCCTTACCCAATAGAACTTAAAAAGTGGCAGATGACTGCAAATATACAAGAAGAAATATCAATAAAGCGACCCCTACCTGAATTTAAGAAACGCAAGAAAAAAGCCCACCCGAACCGAACTAGAGACCCTAAGCATAGGATTTGGTGGCAAAACCCCTGATTGGTCCATATCTTTCTTTTTTCACACCTAACCCTAATAATTACAAGGAGCTTGGCTAAAACTTGAGGTAAATACAATAGGCAAAGCCAATGAAGTTGCTCACCTAAAATCCACAAACACTCACCAAGACTCTACCTAGAACTGTTATTAAGAAATTCTCATACTGCAGAAACTGTGATTAGCCTATCAAACCAAGTTACCCCTGACCCACCATCATGAATTAAAAAAAACTCAATTACGCTTTAAAATCTCTATCAGTAGAACCTGCGTGCATTAACCGTACAACGCAGTATAACTTCCTATAACCATGGGCACGGTTCTGCTTTTTCAGAATCCTCGTGAGGGCACACAAGAGACCTGGTTTTTAATGACACCTAAAACACCTCTAAACCATAAACGGGGGCCTAGCACCCCTAGCACATAATTCAGTAGCCTATACATTCCAACTCCAGAAGTTCTAATAGCGTCCTCTGTCATCAATGTTGACGATGGAGGACCCGGTGCCATTGGTTTTCAATTATCCGTGTGACAGGGAATCGTCTTCCTATCATCCCTGGAAACAGAAAGGACTCAAGCCCCCAAATATCTCTTATTACCACCAAAGAGGTGTGATAGACGGTCGAAATAATTTGTCGGTATTCTTAACATAATGAACCTACTCGTAATTATCATGTTCATGACCCGAATTGGCATACTAAAACCCGTTGGCTACCTACAATTCGACATACTCACCGAGCTACCCACAACCACCTACACCCCGTTACTCATCCTTCTAACCCTCATAAACCTGAACAACGGCCTAATTGCCTCTCTAGTTTCACTCTCATGATCATCATACCTGGGCCTGGCAGCCACATCAGAAACCGCCATTCTAACACTAAGTTCCAACTCCCTTACACAACACTGACTCCCATGATTGATATGAATCACAGCAACCCGACCCGACGCCGGGTCCCTATCATTCATCTACGCACCCGCCTTCATAGAAACAATTATAAACCTCACTATCCTAACATATGCATCCGAATACACATTTACCACCCTTACCCTGTTAATTACATACCGACGCGACCTCCACCTAAAATTCCCAACCGCACTTTGAGTCATAATTATCAGCCCCCAATAAATACTGAAATTATGAAGTTAAGAGAAACCTTTCGACGAGCGACATTGATCCATTCGTACCCACCCATAAAAGAGCATATATGCCACCAAATTGATATTCTACTTACCCCCCCCGTCTCTATCTCAGCACTCACGCGCTACTTTTCCTTAGTAGTAATGCCTTTTCTTCCCAAAAACCGTTCAGCTGTCAATTTCAAAGCCGCCATCCTAACTATCTACATACCCGAATCCACCACTAATCACTCATTAATAACTACAAAACGAACCCTTCTCTTCCAGGCCCGCACTCCATGCCTTCTCAGACAACCCCTCTTCAACCTCTCCTTAATAATTCTCATCTTCTCCATAGGCAGAGGATACCCCCTACAAATAGACTCAACCCTAGGAATAGTTCCGTACCACACCATTATAATTTTTATAACTACATTACTCATAACCACCACCCTACCTCCCTACATAAGACCACTAACATCCCTCTTAGGCCCCCTAAGCTTGCAATCCATCGAATCAAACAGCCTCACCATCACCATCATCCACCACTACCGCCTCTCCACAACACTCCTATACATAATAAGACTTGATAAACCCCTCCCCATCACCCCCATACTACTCTCTTTACTAATATAATGGTATAACCAGCCAACCTTAAGCACTTTTCAACTAACTGAACACTCATCTGGCACAGCTTTTATAACTTAGAATGCTTCCCAACTAGACAAAGCCTCAAGCTATCTTCCGCCGGAAACGGAAGCGGGTTAGCTTCGAAGCACAAGAACACGGAGGTAAGCCTCCCCTTATTAGTATGCACGCCTTACACCACTGTCCGGTTTATCTAACCAAGTTGCACACCTATGCGGAGGAGTAGCAGTAATCCTTCCCGTGGAGCGCATTCGTAACCTCTACGTCGCAGATGTTGTAATCTTAGTACTCATCGGCTGCAGACTTCTAATCGCCCATACGTCCCTAAACAGCTGACTACCCTTCCTCCTCGCTGTAGAGGGAGGAAGTTCAGACCCCTCAGACTCCCCTGCCTTAGTAATCTCCTACCCAGTCTCTATAGCCAATTTCACAATCATAACCCCCACCCACCCGCTCTTCTCCGTAACAGTCCTTCTATTCCTCCCTGGCACTATACCAGGCATCACCATCTACCCCGGAGACCTTCACCACCTCTTTTGTCCTGTTTTTCTCCCAGTCGTAACCCTTGCTTACTGAAAAGCATGATTAGTGGGAGTGACAAGCTTAGTTATGTCACATATTATAGTAGTAGCACCATTCACCGCCATCACTACCAGCGAAGTTAGACCCATCCGAAATAAATCTGCAGTCTCCCGATTCTTTTCCGGTGTGAGCATATCAACATTAGTCGTACACAACTTTGCCCTCCATGTATTAGCTGTTGTCAGAGTCAACTTTCTATCAGACATAGAAAACGAAAATTCTATATTCGTAATAATCTCACACTTCGTATGAACCCGTTCGGACCATGACACATACATATCTGGCTTCACTCCAGTAATAATTTTGAGAGCCTCTTAGCAAGTAATAGAACCCAACCAGTTATGATCCCCCTACATCGAACTATTAACTAAAAGGAAATACCCAATGGCAAAACATGTCCACTTCAAGGTAGAACTTCACTTCATTATATCTACCTTATAATACAAGCAGTTCTAGATACCCCCATAGATATCTTTGACGCCATCATCCTCTGCCTCCTTGCTTTAACCACAAAAACTACCATAGATCAAATAACCTGTATGCCCATCCTCCTCGCCCCCCTCATTTAAACCGACAATCCCCTCATATCTGGCCAGTAAACCGACACCTACGGAATCAACTAACTCCCATTAGAAGGCCTACTTGATGATCGAGTCCCTGACCCTCGAATTACACACGTGCAATGTGTCACAGGAAAAGAAATCGGTCTCCACACCACTACACCGGTCTATCACTCAATTGGAAACAGCATCATCCTATTTCCAAACTTAATGCCATTCCTGCACCTCCCCTACCCGTACTATAGTAATTTTTAATTAGAAACTCTCAGAATCCAAAATACATGCACAATCCCACTTACATTCATCCAAAAATTCACCTACCTTCCACCGCCAAAAAATTACAACTGACCATGGAACTGGCTTTCGCCACACTACTAGCCGTAATCCTACCCCTAATCACCAAACTCAACCGAATCACCCAACTAAAAACCAAAATGACCCACACTGGAACCTCTATAGTATTAATTATTACAAACCTCCTCCCTTCAACAACCCAATCTAACGCCGCCCCCTGAGGCGTGATATTTTCTATTAATCTACACTTACAAACAACACTTCCCCTAATTGAAATCCTAATTCCAGCCGCCCGCACCAACACTGGCCTAATGCTAGGAGCCCTAATAACCAACCCCACAATCTTCATTATTCTGATCGAAGCTGCCATCGCCGTTACACTAAGCTACCACAACTAACCCAATATGATCTAGAACGCCGACTAAGGGTCTCCCTAACCTGCCCCAGATACTACTTAATCCTACGCCTAAACATAATATAATGGCATGCACAAACATAAGACCCACCTGAAAGCCGATGGATCCTTACCTAAGTTTTCGGATTCTCCTACCCCATAGCTACCCTAGGGCGGCCAAGCACCCTAACCCAAGCACTAACATTATTCGCAGTATTCAGAGACCGTCTAGACAGAAAAATTCCACTTACAATACGTCATTCCCTACCCTAGTTCGCTCTCATTTACGTCTGCTCATTTGCCAGCTACGTTCTCATTGCAATCCCTAGCTTCCAACTATACTCATAACACTGCTAAGCCGGATGGCTTGATGTTTTATTGTTCTTCTGATGGTACTTTATAAGTATTATCCTAAGTTACATTCAAATAAACTCCTTTTTAAACATCCCCTTACTAATTATTTTACAACACGACAAAACCACTTAGTGCTACCTATCCGGCGCTTCCAAATTCTTAGTTATCTTATATCAAACCCTTTCCCCATCCCAAACTATGCTAATTACATTCTTAATCATAGTAATGGATGGACAAAGATACTCCGTGGATATAAAAAATGTCGCATATTATAATAACCTGCTCAACAATATACCATCCACACTAGTACTATGCTACCTATCCCTATTAGGAATACCGCTCATAGCTCTAATCACCCCCCTAGATATGCTTGTACTCTCCGGCGCAGTGGTAGTACTCTTCTACAATGTAGACGATATAATACAATAAAAATCCCAATATTACCGACACTCAAACAAATAATCACCACCAGAATTAGCATTCTATTTAAAATCAACCTTAGTTCAACTTCCGACCTAACCCTAATAACCTGCCTCCTAATGGCCCACCAATCTGAACTACGAAACTACTCACTCTCACACTCAATAACCACCACACTCATTTACTTCGACACTATCACGGCCATCCGAGGCCAAGACCTCGCCACCTTATTCACAGTCTCTCCACTCGCAATCACCAACCTCTCAAATCTACTTCTTGCAGAATCCTCAGCCAAAATACTTTAAATTTTAGTGATTCTCGGCCAATGCCCAGCTGTAGCCATTGGAATACTCGCACTAAAAGGCTATATACGCACCATCAACCTAAACATCTACTTTGTATCATGCATTATAAGCATCCTACAAGAAAAGCTTGCCTCAATCCAAGCCGTAACCATCATAACCTGCTTCGGAGTTCTAATCCAGCTATCATTATTCCTAAAAAACGACACCAGCATAATCTCAGGTCATCTCCCAATTTTATGTCTAAGCGCCCTCTTCCCTATCCTGGGACTTGTAGTCACCTCATCTATTCTACTAGGCAAACTCACCCTCTCCTAATTCACACAGGGACTCCACATCAAAAACTCCACAGACACCATCATCCTCCCTCTCCTCCTCCCCATTACGTTCTCTAATAGAACAACAGATGATGACAGCTTACCTATCCGAAGACAACTAACTGCCATTAACATTTTAACTAAATAGCTCATTCTGCCAAATTGCAACAAAAAATAATGACTATAACCACCACTCTACCCATCACCCTCAACAACAAATCACCCTATAAAATTGCAACCATTAGTTTCACAATAATGCTACAAGTTATCAACCACGCCACCACACAGTCCAGCAAAGACTTCATATTCCCTGCATTCACATCCATATTCCTGTATAACGACAACAATTTCAAACTAATCCTAACCCTATTAACCAACCTACAATTCGGCGAGGTAATTTCCTTGATCTGATACCGAGATAACGCAATTGCACTAAACATCGATGGTATCGCCGCATTTCTATCCTCAGACCAAATACTTAACAATAGCACCCTAGGCCTCGCAGCAAAAGCCTTACTCCCCCTCTCAATAGGCACCGTCGCCCTCTCAACTGTTGCAATCTTAATCTTCCCCGCAAATCCAATCACTACATGCGGCATCACTTTCGCATGCCTTCAAGACAAAATCGCCTCCTCACAAGGAATAGTTATCATCCAACACGCACTGATCACCGCCTTCGCCCTAATGTCCTCCATCAACAACGAAGATCGAATAGGACTCACCCCTACTACCCTCATTAGCGCAGCAATATTCACATTCTCCGACATCGAAGCAATATACAACTGACTAATTCTCGCTTCCACAGCCAGCCGAATTCTCCTAGGTCCTTTCACCACTATTGAAAACACCCTACCCAAACTGGCCAGCTTCGGACTCACTAACTCCGCACCCCAAACACCCTACAAAACACTCGTCTTCGGACTAGCCGACAACCTAAACCTTATATCCCTAACATATTCCATAGGATACAGCACACGCATCTATGGCCTTAGCAACCCCCTCCTACTATGAGAACTACCTACATCACACATCACCATCACCACCAAAATAAAATACCTCTTCTTCCTCCTACTACTAACACCTCCCAGCCTCTACATAACCAAATGTACCAACTACTCACCCATCCAACCCACCAGGCTCAATCCCCCCTCCATATATGCTTACATTGTTCACCACCCCATATTTCCACACTCCCTCCGCCCCTAAACTCAACTCCCCCCCTGCAGGCTCAATCATTGTATAAAAAACCATCCCATATAAAACTAACATACCCCCATTAATAACCCCCACGCTAATTACACCATAAGGAGGAGAAAACACCCCTACACCACTCAGCAAATACATTCTACGTACCACCAATATAAATCGTATAACAAGACCGACAATCAATAACCTAAAAATCCAATTCGACCCCCCCAACTCATGAAACGGACTTGGCTGGATCCACACAGGATTAGCGCACTCAGACTCCGCTTCAATCCACACAGAAAATGGAATCCGCCTCGCTGGCTCATTTATCCTCCTCATGCGCCTTTAATCTCTCTCAACAAACGGTATCCTTGCTATAACCTTAGGTGTCCCAGGAATATTAGGCACAATAAAACTCGCCCCCATGACCCTTCAAATAGGCTAAGTCAGCACCACATTTACTCACATGCCCATTGCCCTAACCCACCTCTTCGAGGGAAACCCAGGCACCCACGAAATCTTCCCCTAAATAGACCTCTTTCTCCTCTCAATATTACTCTCAGACCTCGAAGATTACCTCAACTTCACTCCCATGCCATGTTTATTCTAAATCCGCGTTAAACTAGGCCTCCTACTCATCATAGCAATCATCCAATCACAAAGAATTCGACTCCAACTTTGCCTCGCCCTCATAACAATAGGACCAAGCCCTACCATACAAGCCGTATACACAATAATAATAACCTCAATAAAAATCAAGGCTCCTAGAAAATACAGTGTCCGATGACCTTCGGAATCGAAGTCAACACCAGCCAATAATCTTTATATCTGTTTGGGGCATTGACCCAATTGCACTCAACCATGTTCCATTGCCCATGATTGGGTATAACTCCAGTACATAACATCATCACCTCCTGCCAAAGTGCAAACCAATCAATCTGCTCCGCCCCTCCAGGACAAACCCCATTAGTAAGTTAACATCCGATACATAGTATCTCTCCCGGACCCTCAAGGCCCACCATCCGTATCATCCACAGTACTCTCCCGCCACACGGGGCTGTGTGTCGACTGCCTTCATCAAGCAATCCAGTTCTTTAAATCATG
>delRNA_3-3.1
ATCGGTTCATATCCAACGGCTCATTTTATTGTCGGGTGCCGACATGAGCTGCCGCACATGCAGCTGTTGCCTTCATATTTACACCGTATACAGAACCTTAAATGTTTAAATTGTACATAACAAAATTGCGCCTTCACAATCACAAATCACACCCCTCCGCTGACACTTCACTCTAAACAACAAACCACAGCCCCATTCTTTCTTGCGTGCTTTAGTCCCACTACATTTCCTACTATACTATCAATACCCCCCCTAAGCCACCCGCTACCACCCCCAAAACAACACCCATTTTAGACCTCACAAACTAATTAGGGCCATCCCAACTAGTGGTAGTTCTAGTTAAGACACCAATCCTTCTGACACCTACACGATAAGCAATCAACGCAAAGCAAATTATAGCACCACAAACAGTTATTTAATCGATTTTAAATAACCGGGGTCTTCCCAACCGTCCGAACCGTCAGACGGAAATGTAGACCCCCCTAATAATCAGAGTAAACTGTTACATAGACGGTGTTATATAACCAACTACCCCTGTTAACCCTATTACTACTCAGTATCAAAGCTCAGACTAGCAGCAAAAAACCTGGTTCACCCAGAGCCTCTATCAAACGAACCCCACTTCAGATACGCCTTCAACTGAAGACATAACAACCCTAACGTGTCGTGCCCAGGCAAATGTACTTCCCCAAACGACCCTGATTAGTCGGTTTTAGTCTAGTATGCGTTCAGCCTGCGACACGCTCATCCAGTCTTAGGTTTTAACCCGCAATAAGGCAAGTATGGGTGTGGGTGTTGGAAGAGAGCACAAGCCAAACAAGGTTTCTTTTGGCTAGCACCCCCACCTCCTTACCAAACAGCACCTACAATGTAGCGGAAGAATGGAATTATACCAGGAGAAAAATAAAGAATGCAACTCCCACCTGCATGTAAGAAACTCAAGAGAAGAGACCGCCAGAGCCTAACTAAAGCCCCTATGCATAGGAATTAGTAGCGAACCCGCTGATAGGTCCATAGCTTTCATTATTGACACCCAAACCTAAAAACTAGAAAGAACTCGGATAGAAATTGAGATAAATTCACTAGGCCAAGCCAATTAAATTCCTCACCTACAAACCCCATACTCTCACAAATACCCTACCCAGAACTGTTATAAACAAATTCTCCTAATGCAGAAAATGAGACTAACCCATCAATCCAAGTTATCCTTGTCCCACAATGATAAAATAAAAGAAGCTCAAATACGCCTTAAAATCACTATCAGTAGAGCCGGCCTGAATGAACCGCACCACCCAATAGAATTTGCTTTAGCCTTGAGCTCGATTCTGTTTATTAAGTATTCTGGTGAGGGCACACAAGAGACCCGGATTATATTGCCAGCTAAACCAGCTATACACCATTAATGGTGGCCTCGCACCCCTCGCACATAAGTCAGTCGCGTACACTTTGCAACTTCAAAACTTATAGTAACGCCCTCTATCCTCAATATTTACCATGGATGACCCGGTGCCGTTAGTTTTGAACTAACCTTGAGAGAGAGAGTCCTCGTCTTACCAACCTTGTAAACAAAAAGGCCTTAAACCTCCCAATATCTCATAGTATCACCACAGAGGGGTTATGGAGGGTCGCAAAAAATTATCAGTTTTCTTCACATACTGGACCTACTCATACTTCTCGTGGTCCTGCCCGGAATTCGCTTACTACAAGCCATTGGCCACGTACAACTCGACGTAATCTCCAAGCTAACCGCATCCACCCACACCGCGATAGTCATCGTTCTATCCCTCCTACACCTGGACCACCGCCTATTTCCCACTATAGTTTCAATCTCAGGAGCAACAAACGTGAGCGTGCCAGCCCCAACATAAGCCCCCATTCTATCATTAAGTGCCTACCCCATTACAAAAGACCGATTCCCATGACTGGTAAGATTCTCACCAGCCAGAACCTACCCCGGGGCCGTAGCAGTCATCGACGCAGCCTCCCTCTTAGAATCAATTATAAACATCACTATCTTAGCAAATGCACCCCAACACACATTTGCCACCCTTCCCTTGTTATTTCCAGACCGATGCTACCTCAACCTATAAATCCCACCCCCATTTAGATTCTTACTTATCTGCACCCAAAAAGTATTGAAAGTACGATGTAAATAGCAACCTTTCTACTAGAGAAATCGAGCCATTCGTGCCTACACATAAAAGGGCTTAAATCCCCCCCAAATGGTACTCCACTTAACCTCCACGTCTATACCTTAGGACTCACGCTCTCCTGTTTCTGAGGAGAAAAGCTTTTTCCTCTCAAAATCCCTTCAGATGCCAATTTCACAGCCGCCATCCTAATTATCTTCAAACTCGGATGCATCAATACTCACTCATTAATAATTATAATACTAATCCCTCACTGCCCGGTCCACACTCTATCCCTTCTCACACAACTCCCCTCCATCCACTCCTCAAAAAGTCTCACCTCCTTCATAGCCAGAGGATTCCACCAACGAATAGCCTCAATCCAAGGAATAGCTCTGTACCCCATCATTAAAACTTATATAACTACATTACTCAAAAACAGCACCCTACTTCGCTGCAAAACACTACCAATATCCCTCTCAGGCCTCCCAACCTTGCCATGCATCGAATTAAACAACCTCATCACCATCACCACCCTCCTCTTCCTCCTCTACACAATACTCCCATCCAAAAAAAAACATGATACACCCCCCCTCACCATCCTCACACTACCCTCTTTACTAATATAATTGTTTACCCAGCCAAACTCAAGCAATTATCTACAAAGTGCACCCTCATCTGACAAAGCTTTTAAAAGTTAGACTGGTTACCAACAAGTCAGAGCCTAAACCTTTCTTCTGCCGGGAAAGGGAGCGGCTTTGCTTCTAATCAAAATAAAACCGAGGTAAGACTACCTTTTTTTGTCTGCACTCCATACACCACTGTTCGATTGATTTACCCAAGATGGACTCCTATTCGCAGCAGTAGGAGCAAGCCTTCGCGAGGGGCCCAATCTTAACCACTACGTCGTAGCTGCTGTAATCTTAGTACCCATCGGCTTCAAACTTCCAATCGGCCCTATGTTCCGAAACATCTTACTACCCTCCCTCCTCGCTGCAGTGGCAGCAACTTGAGTCCCCTTAGGCTACCATGGCTCAGAAACCTTCTTCCTAGGCTCTATAGGCATTTTCACAATCAAAAACCCCATCCACCAGCCCTTCTGCGTAATAGCCCTTCTATCCCCCCTTGCCATTATACTAGACAACAACACCTTCCCCGGAGGCCCTCTCCACCTCTGTTTTCATGATTATCTCCTAGGCGGAATCCATGTTTACTCAAAAGAATTATAAGGGGTAGCGATAATCTTAGGTATGTGACATATTACAGGAGAAGAACGATACACCGCCATCATTATCACCGTAGTTAGACTCACCCAAAGTATATGTGCAGTCTGCCTATTCTTTTTCGTTGGGACCATATTAAAATCAGACGTACACACCTATGTCCACCATGTATCAGGTGTTGCCATAGGCATCTGTCCATTAGGCACAGAAACCGCAATTTTTATATTCGGAAAAACCTTACACTTCGGATCAATCCGTTAGGACCCTGCCACATGCATATCTGTCTCCATTCTAGCAATAATTTTGATAGACTTTTCGCGAGTAATAGAACCCATCCTGTGATAATGCCCCTACACCGAACCATAAAATAGAAAGAAATCCCCAAAGGTAAGACCTGGCCACTTCAAGGTAGAACCTCACTTCAATAAATATAACTAATCATGCATGCGGTACTAGACACTCCTATAGAGATCTTTGATGCCATAATTCTTTGCCTACTGGCCTTCACAACAAAAACTACTATCGACCAGATAACCTGAATCCCCATCCTACTCGCCCCACTAATCTACACAGAGAACCCCCTTATCTCAGGCCAATACACCGAGACCTACGGAATCAACTACCTTCCATTCGAAGGCCTGCTCGACGACCGAGTACCGGAACCCCGTATAACACAAGTCCACTGAGTCACAGGCAAAGATATTGGACTACAAACTACCACACCGGTATACCAATCTATCGGAAACAGTATGATCCTATTACCCAAATTTATACCCTTTCTACACCTCCCCTAGCCATAATAAAGCAACTTATAATTAGAAACACTTAGTATGCAAAATACCTGGACCATTCCCCTCACATTCATCCAAAAATTAACATACCTACCCCCACCCAAAAAATATAAATGACCATGAAAATGTCTTTCACCCCAATAGTACCCGTACTCATATCCCTATTCCCCTAATTCAACAGACTCACCCAATTAAAACCCTAACTGACCAACACTAGACCCTCTCTACTATTAATTTTTGCAAACCTCGTCCCTCCATCACCCAAACCTAACCCCACCACCTGAGGCATGATAGTTCCTATTAATGTAGACTTACAAGCACCACTTACCATAGTTAAAATCATACTTCCAACCCCCGGCCCCGACACTGGCCTACTGCTAAGAACCATAGTATCCAACCCCTCACTCATCATTCTTCTGATCCAAACTGCCTTCCCCTTTTCACTAGGCCACCACGACAAATCCAATCTGCTCAAGTACCCCCACCAACGGCCTCCCTAATCTCCCTCATATTCTTCTCAACCCTACTCCTAACCACAACATAATGGCGTGTACGAAGATAAGGCCAACCTGTAAACCTATAGATCCTTATCTCAGTTTTCGCATTCTGCTTCCACAGAGCTACCCAAGGGCAGCCAACCATCCCAAACCTAGTACTAAAATCATTCGCAGGATCCACAGCCCATCTAGACAAAAAAATTCAACTTATAATACTTCTTTTCCTACACTCGTACGATCCCACTTCCGGCTACTCATTTGTCACCTTCGGTCACATTGGAACCCTTATCTTCCGACTATTCTTATCACACTTCTTAGCCGCATAGCATGTTGTTTGATTGTACTCCTAATGGTCCTCTAGAAATACTAACCAAACTTTCAATCAAAGAATCTTCTTTTTAATCACCCTCTTACTAATTACTTGACCACTCGGCATAAACACTTAGTGCTTCCCATCCGCCGTTTTCATATTCTTAGCTACCTTATTTCTAATCCTTTTCCTATGCCTAACTAAGCCAATTATATCCTTAATCATAGCAAGGGCTGAACTAAAATTCTGCGAGGTTAGAAAAACTGACGAATTTTATAATATCCAGCCCATCATTATACTATTCATACTAGGACTATACTCCCTATCCCTATGAGAAATACTGCTCATAGCTCTAACCAACCACCTAGCTATGCCTGCACTCTTCGCCGAAGCGGGAGCACTCTCCTCCACTGGAGACGTTAAAAAACTATGAAAATCCCAATTTTACCAACACTTAAACACATTATCACAACCAGCATTAGCATCCTATTTAACATCAACCTAAGCTCCACCTCCGACCTAACCCTCATAACTTGACTACTCATCGCACAACACTCCGAACTACGAAAATACTCTCTATCCCAATCCATTACAACAACACTAATATATTTCGAAACAATCACCGCTATCCGAGGCCAGGAACTGGCAACATTCTTCACCGTATCCCCCCTCGCAATTACTAACCTATCAAACCTACTCCTCGCCGAATCATCCGCCAACATACTATACATATTTGTAATACTTGGACACTGACCTGCCGTCGCCATCGGGATACTTGCACTCAAAGGCTATATACGCACAATTAACCTGAAAATATACTTCGTATCCTGAATAATAAGCATCCTACAAGACAAACTCGCATCTATCCACGCCGTAACAATTATCACCTGATTCGGCGTCCTCATCCACCTTTCCTTATTCCTAAACAACGAAACTAGTATCATCTCTGGACAACTACCAATATTTTGACTAAGCGCTCTCTTACCCATTCTAGGACTCGTGGTAACGTCCTCAATCCTCCTTGGAAACCTAACACTATCCTACTTTACACAAGGCCTCCACATTAACAAATCAACAGAAACCATGATACTACCCCTCCTACTCCCCATCACCTTTTCTAAAAGTACCACAGATGAAGACAGATTACCCATTCGAAGCCAACTGACTGCCATGAACATGTTCACTAAATAACTAATTCTTCCCAAATGGAACAAAAAGTAATGCCTATAACCCCCCCTTTAACCCTCCCCATCGACCACAAAACATCCCATGAATTTGCATCCTTTAGTCTCCCAATATTGTTAGAAGTTATCTACTACTCCACCCCAAAGCCCCGCTAACACTTCTTAATCACTGCATTCGCATCCATAGTCTTGTATAACTACCACAATCTCTAATTACTCTTAACCATAATAGCCGACATATAACTCAGCTAGGTAGTTACCTTGCTCAGATACGGAGATGACACAGTTCCAATATACCTCGATAGTTTCCCCTCATTTATACCCACATACCAACTAGTTCACGATCGCCCCCTACGCCTCCCAGCAGAATCCCTAGTCCCCTTCCCAGTAGGCCCCCTCTCCCTCCCAACTATTGCAGTCTTACTCCTCCCCCCAGATACACTCCCTCCACGCTGCGTCACTCTCGCAGGCGTTAAAAACAAAATCGCCTCCACAAAACGACTAATTATCGTCAAACACCCATTGCTCTCCCCCTTCACCATATTGTCCGCCATCCACCACAAACATAGAATAGGACTCACCACTCCTTCCTTCATTGGCCCATCAGTACTCCCAGTCTCCAACCTCAAAACAATATACAACGGAGTATTTATCACTACCCCAACCTGCAGAATTCTCATAAGTCCTCTCCCCCCTATTAAAAACCCCCTAACCAAACTGGCCGGCCTCGGATTCACTAACACCCCATCCTAAACAACCCACCAACCAGTCGTCATCCGACTAACCCACCACTTAAACATTATAACCCTATCATATTCCATACGATACCGCACACGCATCCATCGCCTTAGCCACCCCCTCCTAGTAAGACAAATATCTACAACACACCTCTCCTTCACCTCCCAAGTAAAACACTTCTTCTTCCTCATAATACTAACATCTACCCGCATCAACATATCCAAACGTTCCAACTACTCAACCATCAAAACCCCCAGGATCCATCCCTCCCCCTTAAATTCTTACATTATTTACAACCCCATACTTCCACACCCCTTCCGCTCCCAAACTCAAGTCACCTCCCGCCGGATCCATAATCGTATATAAGACCATTCCTTAAAAAACTAAAATACCTCCATTCATAACACCGACACTAATCACTCCCTAAGGAGGCGAAAACACACCCACTCCCCTCAGAAAATACATTCTCCGGACAACGAATATGAACCGTATTACTAGACCAACCATAAAAAACCTAAAAATTCACTTCGACCCCCCAAACTCCTGAAACGGCCTCGGCTGCATCCAAACCGGATTCGCCCACTCAGACTCAGCCTCAATCCACACTGACAATGGCATCCGCCTTGCCGGCTCATTCATCCTCCTAATCCGACTATACTCACTCTCAACCAACGGCATCCTGGCAATAACATTCGGCGTCCCGGGCATATTCGGGACAATTAACCTAGCCCCAATTACACTACAAATCGGATACGTAAGTACCACATTCACCCACATCCCCATTGCACTAACACACCTATTGGAAGGAAACCCCGGAACCCATGATATCTTCCCTTACATCGACCTCTTACTCCTTTCCATGTTACTATCAGACCTAGACGACTATCTAAACTTAACCCCCATCCCCTGATTCTTCTACATTCGAGTCAACCTAGGCCTTCTACTAATCATCGCAATCATCCATTCCCAAAGCATACGCCTACAACTTTGACTAGCACTCATTACCATCGGACCAAGCCCTACCATTCAAGCAGTATACACAATCATCATAACTTCCATTAACATAAAAGCCCCTAGTAACTACAGTGTACGGTGACCTTCCGACTCAAAATCTACTCCAGCAAAAAAGCTATAAATTTGTTTCGGGCAGTGGCCAAAGTGAACCCAACCGTGTTCGATTGCCCACGAATGTGTATAACTTCACTAGATAACCTCCTCACCCCCCGCTAAGGTACAAACCAACCACTCAGCACCACCACTCCACGATAACCCTCACTAATACGTAAAAATTCGTTAGATTGTCTCCCTCCCCGATCCCCAGGGGCCTCCATCCGTGTCATCCACAGTGCTCTCGCGGCATACTGGGCTATGAGTAGACTGGCTACAGCATGCCATACACTTCTTAAAGTCATG
>delRNA_3-3.2
TCAGTCCACATTCACCGGCTCATGTTGTTTTCTGGGGCAGATATTAGATGGCGGACCTGTAGTTGTTGACTGCATATTTATACCGTTTATAGGACATTAAAGGTTTAAATGGTACATAATAATATGGCACCATCCCAGTCACAAATTACCCCCCTCCGCTGGCAGTTAACACTGAACAAAAAACCCCACCCTCAGTCATTTTTTCGGGCATTAGTCCCCCTACATTTTCTCCTCTACTAACATTACCCCCCATACGCAACACGCTAACATCCGCAAAACAAAACCCACTTAAGCCCTCAAAATCTGATGAGAGCTATCCCAACAAGGGGTAGCTCTAGCTAGGATACAAAGCCCTCCGAGACCTAAACCATCAGGAAGCAACGCAATGCTAACTAGAGCACCACGAACAGTTAATTAATAGAATTAAAGTACCCCGGTTCATCGCAGCCGTCAGATCCCTCAGAAGGCAAGGTTGATCCCCCCAAAAAACACAGTAAACTCTTGCAAAGACGATGGTAAATCACAAATTAACCATGGTAGCCCTATTAGTAATCAGTTTCAAAACTCAGACTAGCCGCTAACAAGCTGGTGCATCCTGAGCCTCTGTCGAACGATCCTCACTTGAGCTATGCCTTCAAATGAAGGCAAAAGAAGCCAAAAGTTTCATGTCCAGGTAAGTGGACATCTCCAAACGATCCTGAATAATCGGTGTTAGTATAATAGGCTTTGAGGCTGCGCCACGCCCACCCTGTATTCGGATTAAAACCTCATTATGGAAAGTAAGGTTGTGGATGCTGGAACAGTGCTCACGCAAACCACGGATTCTTATGACTCGCTCCTCCCCCCCCATACCAGACCGCCCCAACCATATATCGAAAAAAAGGCATAATACCGGGGGATAAATAAAGCATACAACTACCTCCTGCATGAAACAAACTTAAGAGCAGCGACCGACAGAGCCTAACAAAAGCACCGATGCAAAGTAAGTATTAGCGAACCCGATGGTAGGTTCAAAGATTACAATAATGCCAGCCTAATCTTAATACTAGTAAGAACTCTGACAGGAAATGTGAGAAATTTACCAGTCCTAGCCACTTAAAGTCATCACCCACCAAACCAATACTGTCCCACATTCCATATCCTGAACTATTATAAACAAAATCTCCGAAGGCGGATAACGAAACAAACCCATCTATCCAAGTCATTCTCGTCCCACAGTGCTAAAAGAAAAGTAGGTCGAATACCCCTTACAAACACTAGCACTATAGGCGCCCCGACTGTACGGCGCCCCCGAAAAGCATCTGTTTAAGGCTGGAACTCGAGTCAGTCTACTAAGTGTTGTGCTGAGGCCATACAAGAGAACCTGAGTAAATTGCAAGTTAAACCAGGTAAACCCCTTTAATTGTTGCGTCGCAGCCATCCCAGATGAGACACTCACGAACTCTCTGAAATTTGAACACATACAGGAACGCACTATAGCCACAATAGTTACCTTGTATCACACGATGCCGCTAATTCTGTACGAAACTAGATAGTGACAGTCCACGGCTAACNAAACTCGTAAAGAAGAATGCCTTCAAGCTTCCGATGTCACAAAGTATAACAACCGAAGGTTTATGGAGCGTAGCAAACAAATACCAGTTCTCCTCTCAAACCGGCCCTACTCATACCTCTCGCGGCCCTGCTCGAAAATCTCTAACAACGAGGCAATGTCCCCGGACTACCCGCCGCAAACTTCAAGCCAAACGCATCCATCCTCATCGCGACAGCCACCGCTCTATGCCCCCCACCCCCGGTCCTCCTCCTATTTCTCACTAGAGCTTAAATCTGAGGAGCAAAAAACGCGATCGCGCGAGTCCAAATATAAGTCCTCATTCTATCATTAATTGGCTTCCTCACTATAACAGACCTATTCCTATCACCGGCAATATTCTCACTAGACAAAACCTTCCTCGAGGACGAAGTAGGCAACGACGCAGGCTTCCTCTTAGCATAAAATATAATCACCACTACCTTAGGAACTGAACTCCCACTCACATATGTCAACCTTCTCTCGTTATGTCGAGCCCCATTCTACCACATCCTATGAAACCTACTCCTATTTATATACTCACCTACCTCCATCCCAACAGAATGGATAGAACTATATAAATAGCTACCTTACTACTAGAAAACTCCAGACAATCTTGCCTACACATCAAGGGTCTAAAGTCGCCACCCAATGGTACCCCCCTAAATCTGCAAGTCTACACCTTTGGCCTCACACTATCGTGATTTTGAGGCGAAAACCTATTTCCACTAAAAATACCTTCCGAAGCCAAGTTCACGGCAGCAATACTTATAATCTTCAATCTCGGATGAATAAATACCCAATCATTAATCATAATAATACTAATACCCCACTGACCAGTTCAAACCCTGTCCCTGCTTACACAACTACCCTCAATACAATCTTCAAACAGCCTCACTTCATTAATCGCAAGTGGTTTACAACAGCGCATCGCATCCATTCACGGAATAGCACTATACCCTATAATTAATACTTATATCACTACCTTCCTAAACAACAGCACGCTACTACGCTGAAAGACACTACCCATTTCCCTCTCCGGACTGCCGACCTTTCCCTGGATTGAATTCAAAAATCTCATCACCATAACCACCCTTCTCTTCCTACTATACACCATCCTACCCTCTAACAAAAAACAGGAAACACCCCCACTCACAATCCTTACGCTCCCTTCCTTTCTAATCTAGTTTTTAACACAACCTAAGTCAAGTAATTAACTGCAGAGGGCACCCTCTTCAGAAAAAGCCTTAAAGAGCTACACCGGGTAACACCACGTTAGCGCATAAACTTTCCTACTCCCGGGAAAGGGAGCCGCATTGCTGCTTATTAATATAAAACCTAGCTAAGAGTAACTGTTATTATCCGCTCTCCATACCCCCCTGTTCGACTGATTCACACACGACGGACTACTATTCGCAGCTGTCGGCGCTAGCCTTCGAGAGGGCCCAAACCTAAACCACTACGTTGTCGCCGCAGTAATCTTCGTACCCATAGGATTTAACCTACCCATAGGTCCCATGTTTCGCAACATATTCCTCCCTTCTCTACTGGCAGCTGTGGCCGCAACATGAGTCCCTTTAGGGTACCACGGATCCGACACCTTCTTACTAGGTTCCATCGGGATCTTCACAATTAATAAACCTATACAACAACCCTTCTGAGTCATCGCACTACTCTCTCCACTAGCTATCATACTAGACAACAACACCTTCCCCGGAGGACCCCTACAACTATGATTCCACGAATATCTTCTAGGCGGAATCCATGTATACTCCAAAGAATTTTACGGTGTCGCTATAATTTTCGGGATCTGACACATAACAGGAGACGACCGATATACCGCTATAATCATCACCGTCGTAAGCCTCACACACAGCATGTGAGCTGTGTGACTATTCTTTTTCGTAGGCACTATTTTAAACTCAGACGTACACACGTACGTACACCACGTCTCAGGAGTAGCCATAGGCATTTGACCCTTCGGCACCGACACCGCCATCTTCATCTTCGGCAATACTTTCCAATTTGGCTCCATGCGATACGACCCCGCAACCTGAATCTCAGTATCAATTCTAGCAATAATATTCATTGAATTCTCGCGAGTCATAGAACCCATACTGTGATATTGCCCATACACAGAACCCTACAAAAGAAAAAAGTCGCCCAAGGTTAGCCCCGGCCATTTTAAAGTAGAACCACATTTTAAAAAATAGAAATATTCTTGGATGCGCTAGTACACGCTTCTATAGAGCTCATTCATCCCCTAATTTTTAGCTTAGTGTCCCTCCCACCAAAACCTACTATCTACGAGGTAGCCGGAATCCCCGTCATAGTCACCCCATTACTCCACACAGAGGACGCCTTTATCACAAGCCAATACTCCTAGTCCGACGGACTCTACTACATTCCATTCCAACGCGTGCTCCACGACAGAGTACCGAAAGCCAGTATAACATAAGTCTACTGAGTCCCATGCTAAAATGTTCGACTAAAAACTTCCGCACCGGTATACGAATCTGTCTGAGACCGTTTGCTCGTAGTAACCCAAATTGTAGCCGTTATATACCTCTCCCAGACACAAAAACGCAACCTAAAAATAAAACCACTTTGTGTGCAACATACCGGGCCCATTACCATCCCACTCCTCAAACAAATAACAAACCTACCCTCAACCAAAAAAAATAAACGAGCAAGAAAAAGTTTTCCATCCCAATAGGACCCGCACTCATATTCCCATTCCCCTCATACATCAAACTCACCCAATGAATACTCTCACAGATCATCAATAAACGCTGTCTACTATCAATTTTTGCAACCCTCGGCCTTCAATTACCCACACTTATCCTCATCATCTTAGCCACGATAGGTCGTAATAATGCAGCCTTACCAGGACCACCTATCATAGTTATAACCAGACTTCAAATCCTCGTCCTCGCCATTGCCCAACTGCAAATAAGCACAGCATCCATCCTCTCACTCATCACTCTTCTGACCCTAATTGTCTTCCACTATTTACTAGTCCTCCTCGACACATGCACTCAGCCCATGTACCCCCACCCACAGCCTCACTCATGTCCCTAATGTTTTTCTCCACGCTCCTACTAACCACAACCTACTGACGCGTACGAAGCTACGGCCACCCAGTCAAACTTTACATACTAATTTCAGTTTTCGCATTTTGATTTCACAGCGCCACCCAAGGACACCCCACAATCCCGAATCTAGTCCTCAACTCCTTAGCAGGATCAACCGCTCATCTAGAAAACAACATACAACTGATTATTCTGCTCTTTCTCCAATCATACGAGCCCACCTCCGGCTACTCATTTGTAACATTCGGACACATTGGCACTCTCATCTTCCGCCTATTTTTTTCCCATTTTTTCGCCGCCTACCATGTAGTGTGATTTTATTCCTATTGATCTTCTAGTAATACCAACCAAACTTTTAACCAAAGAATATTCTTATTAATCACCCTATTACTAATTACATGACCACTCGGCATAAAAACCTACTGCTTCCCTTCCGCCGTCTTCATATTCTTAGCTACCTTATTTCTAATTCTCTTACTATGACTAACAAACCCAATAATGTCCTTAATCATCGCCAGTGCCGAGCTAAAATTATGAGAAGTAAGTAACACGGATGACTTATATAATATTCAACCCATTATAATTCTATTTATCCTTGGACTATATTCACTCTCCCTATGCGAAATACTACTGATTGCTCTCACCAACCACCTCGCCATTCCTGCCCTATTTGCCGAAGCGGGCGCCCTATCATCCACAGGCGACGTAAACAACCTCTGCAACTCGCAATTATACCACCATTTTAAAACATTTTCACAACCCGCCTTAGCATCCTACTTTACCTCAACATATGCTCCCCCTCCTACCTAACCCTCCTACCTAGACTACTCATCACAAAACACTCCAAACTATGAAAACACCCTATAACCCAAACCTTTACATCAGCAGTAATATATATCTAAACACTCCCCTCTATCAGATGCAAGCAACTGACAGCATTCCTCTCCCTAGCCCCCCTCACACTTTCTCACATAGCACACATACTCATCACCCAACCAACCTCCAACTTATTAGACATAGTTATAATACTTTGACACTGACCTACCCTCGCCCTCGGGTTAGTTGCAGTCTAACGCGATGTAAGCCCACTTCACCTGAAACTAGACCTCCTACCCCGAGTAATAAGCTTCTTACAAAACCAATTCACATCTTTCAACACCCTAGCAGTTCTCCCCCGAATCAGCGTCATCATCGACGTTACCTTACTCTTAGACTACTAACCTCGTCTCATCCCTCGACAAATACCACTAGTTTGACTAGGCCCTATCGTACCCATTATACGAGTCTTGCTAACGTCCTCAATCATCCTTAGACACATAGCAGTATCCCACATTACAAAATGCTTCAACCTTAACAAACCATCACAAACCCTGTTACTATCCATCCTATTCACCGTCACCGTTTCTTAATGTTCCACATATTAATACAGAGTACCCCTTTGAGGCTAAGTGCCTCCCCTGTACATGGTCTCTTAAGAACTATTTGTTACCCAATGGTACTAATAGTAACGCATACAACCCTCCTTTCAATCCCCCTCACCGTCCCCAAAAAATACCATGTATCTGTATCCTTTATTCTCCCAACATTGTGAGAAGATATCTCCTGCTGCACCCAAACGCTCCTCTTACTCTACTCAATCATTGTATTCGTATGCATAGACTCGTGTATCTCCCCCATTCACTTATAACTCTTAATCATAATAGTCGCCAAATTACTCATCTGGGGAGGTATCTTGCTCAGATGCGCAGCTGCCACAGCTCAAATATACCGCGGTATTTTCCTCTTATGTATACACAAATGCCCACAAGCTCTCGCTCCCCTCCCACTCCTCCTAGCAGGATCCCAAGGCCACTGCCCAGCAGACCCCCCCTCCCTCCAAAGTATTGTAGGCTTACTCCGCCACCTAGATAGACTCCATCTACTCTTCGCCACTCTCGCAGTCGCTACAAACATAAACGTCTTCACAAGACTACTAATTACCGGCAAACCCCTATTGCACTGCCACTTCAACATATTGTGCGGCATCCACCTCAAACATATAAAAGGACTCAACATTCTTTCCTCCACTGGCCTATTAGGACCCCTAGGCTACAACCACATAACAAAATCCACCGCAGCATCTACCATTACCCTAAGCTACACAATTCTCACAACTCATCGCCCCCTTAATAAAAACCCCCTAAACATACGGGCCGGCCTCGCATTCATTAACATCCCATCCTTAACAATCCTCCTACTAGCCGCCACCCTACTAACCCTCCTCTAAACCAATAAAAACCCATGATTTTTCAAACTATTCCCCATACACACCCCTCTCCTTACCCACCTCCTCCTAGAAACACTAAAATTTAAAATACACCACTCCTCCATCTCCCAAGGAATACTCTTCTCCTTCCCCATAACACTAATATATATCCCCAACAACAAATACAAACATTCCAGCTACTAAACCATCATAAGCCGCAAGATCCCTCACTGCCTCTTAAATTCTTCCACTAATTACAACCACATACTTCAACACCACTACCACTACCAAAATCAAGACAACTGCCCCCTGATCCTTAGTCGTAGATCAGACCATTCCTAAAAAAACTAAACTATCTCCAATCATAACACCGACACTAATCACTACCCAAAGAGGCTAAGACCCAACCACTACCATCAGAAAAGACATTATCGGGACAACGAATGTGAACCGTTTTTCTAGAACAACCCTACAAAACCTAAAATTTAACTTCAACCCCACATACACCGGATACTGCTTCCGCGGCCTCCAAACCAGACTCCCCAACTCACACGCAACCTCATTCGACACTCACGATTGCTTCAGCTTTCCCAGCGCAATCTTCTTCTTACTCGGAGTATACGCATTCTCAGCCTACAGCATCCTGCCAATAGCAGTCAGCTTCCCGTGCCTATTCTGGGCAGTTAACTTATCCACATTTGCAGTAGAATTCTGAGACTTAGGTCCCCCACTCTCCTACTTCTCCTTTACAGTAGCACACCTATTGCAAAGATACACCCGAACCTATTATATCATCCCTTACATCAACGTCGTACTCTTTCCCTTGATAATATCACACCTAGACCACAATATAGACCTAACCCCCCTCACCGGATTCCTCGACATTCGATTCCACATAGGCGTTGTATTATTCCTCCCAATCCTCCATACCAAACGCATATGCCTAAAATTTTGACTAGCAGTCCTTCCCTTCGGACCAGGCTCTTCCATTGAAGCATTACACTCAATCCTCCTACCTACCCTTGACATACAATCCTCTTGTAACTACAGTCTAAGGAGAACTTCCAACACAGAAACTTCTCCATCACAAGAGATAAAAATTCGTTTCAGGAAGAGGGCACAGTGACCCCAACCGCGTACGTTTACCAACCAATGTATACAAATTGACCAGTTAACCCCCACAACCCCCCCTTAGCTACAATCCCACTACACAACAACAACACTCAACTATAACACTAACCAACACATACAAGTTTGTAAGCTTATCACCCTCGCCAATGCCCAGAGGGCTTCACCCTTGACAACCCCAATGCTCTCGCGGGATACTTGGTTAAGAATATACAGGTTACAGGATACCTTAGACATCCTAAAGACACG
>delRNA_3-3.3
CACTCTACCTTAACTGGGTCTTGCTGGTTTCTGGGTCACATATTGGACGGAGGACCCGTCGTAGTCGATTGCATCTTAATCCCTTTCATTGGCCATTACAGTTTAAATTGCTAGATAATAATTTGTCACCACCCAAGACATAAATTTCCACCCTCCGCTGGCAGCTAACATTGCACCAAAAAGCCTACCCTAAGACAATTATTTGGTCACTAATCACCCTAAATTTTCTCCTCCACTAATATCACACCCCATACCCACCACGCTAACATACGAAACACCAAGCCCACATATGCTCTCAAAATATGATGTGACCTCTCACATCAAGGTGTCGCCCTAGCTAGTATTCATAGCCCCCCAAGTCCCAAACCATCAGGAAGCAAGGCAATGCTCACGAGCGCCCCCCGGACAGTGAACTAGTAAAAATAAAGCACTCCCGTTCAACGTAGCCGCCACATTCCACAAAAGGCGAGATTTATCCCCCCAAAGAAAACCGTTAAATCCTGAAAAGACGAAGGCAACTCTCACATAAAGCAAGGGAGACCCATGAGCAAACAATTACAAAACTCGGAATACCCACTTACTAGGTGGTGCATACTCAGGCTGTGTCGAACCATCCTCACCTGCGCCATACCATCAAACGATGGCAAAAGCAGTCACAAGTTACAAGTACATGTGAGAGGGCATCTACAGACTATACTTAAAAAGCGATGGTAGTAAAAGAGACTTTGAGGGTGAGCGACACCCACCCTCTATTCAGACTAAAAACTAATTATAGAGAGTAACGTAGTAGAAGCAGGAACCGTGCTTACACACACTACTGAGTCATAAGACTCTCTACTACCACCACACACTAGACCTCCACATCCCTAAATAGATAATAACGCGTAGTAGCGCGGAATGAATAACGCATATAAGTAACTACTTCATGAAACTAATTTTAGGGCCGCTACCGAAAGAGCTTAACAGAAACACCGTTGTAAAGTGAGAATAAGAGACCCTGAGGGTAGCTTGAAGGAATAGAACAAAGCCAGACTCATCTTGATTCTGGTCAGAACACTTACAGGAAACGTAAGAAAATTACCCGTACTAGCAACCTAAAGCCAACAACCACCTAAACAATATTGACCTACCTTGCAAATCCTAAAGTAATAGAAGCATAACCTCCGCAGCCGTATTACAAACCAAACACAACTATCAAACTCATTATCATCACAAAGGGCTAAGAGGAAAGTAGGACGGATCCCCCTGACCAACACCAGCACCATTGGCGCCCCAACAGTTCGGCGGCCTCGTAAGGCATCAGTTTAAGGGTGTAATTCCAGGCAGTCTACTAACTGATGAGCCGAAGCGATACAGGACAAGCTAAGCAATTTACAAGTAAACCCCGGTAAACCACTGTAATTTTTGCGACGGAGACAACCGAGTTGCGACACCCAAGAACTATCAGATATATGAACGCAAACCGGGACACAATATAGACATAACAGGTACCTCGTTTCACATGATGCAGCTAAATCGGTTCGAAAGTACATCGTTACCGTACAGGGTTATCNTAATTCCTACAGGAGAATACCTTCAAGCTTCCGTTGACATAACGTATACCACCCCAACGTTTAAGGCGCCTAACATACTAACACAAGATCACCTCTTAACCCCGCCCTCCTCATTCCCCTAGCAGCACTACTTGAAAAACTATATCAACGCGGCAACGTACCCGGGCTACCCGCTGCCAAATTCAAACCCAAAGCCTCTATCCTCATCGCCACCGCTACCGCTCTATGACCCCCCCCCCCCGTCCTCCTACTCTTTCTAACCAGCGCCTACATCTGAGGGGCAAACAACGCCATCGCACGAGTACAAATCTATGTCCTAATCCTATCATTAATAGGCTTTCTCACCATCACAGAACTCTTACTGTCACCCGCCATATTTTCCCTAGAGAACACCTTCCTTGAAGAGGAAGTCGGCAACGAAGCCGGCTTCCTATTCGCCTACAACATTATAACCACCACATTCGGAACAGACCTCCCTCTCACATATGTCAAGCTACTATCCTTCTGACGAGCACCCTTCTACCAAATACTCTGAAACCTACTCCTATTAATATATTCCCCCACATCCATTCCTACCGAATGTATAGAGCTTTAGAAATAGCTTCCCTATTAGTATAATACCCCCGAAAAACTCGCCTATACCTCCAGTGTCTAAAGCCGGCATCCGATGGTTCCCCCGTAAATCTGGAACTCAACTCCATTGGCATCACAGTAACGCGATTTAGAGGCCAAAACATAGTTACAGTAAAAATAACTCCCAAAGCCAAGTTCCCGCCAACATTAATTCTAGTCCTCAATATCTGACGAATAAATACCAAATCATTAATCATAGTAGTAATAGTAGCCTACTGAGCAGTTAAAGCCCTGACCGTGCTTCCATAAATAGCCACAATATAAACTCCACACGGCCTCCCTCCAATATTCACAGGTTGTGTAAAAAAGCGCATCTCATCCTTTAACAGATTAACAGTACACACTATAATTCATTCTAATATCCCTACCGTCCTACACTACTGCACGATACTATGCAGAAAGCCATTAACCTTTCCCATCCCCCGAGTGCCGCCCGTTTCCAGGGTTAAAGTCAAAAATATCATCCCCATAGCCACCCTTATCTTCTTACTAAACTCCTTCATACCCACTAACGAAAAATAGTAACCAACCACATTCCCACTCGTTACGCTCCCTACCCTTATAATCTAGATTATAACAGAAGCTTAGCCAGGTTATAAATTGTAGCGGACAACCCCTGCAAAACAATCCATAAAGCGCCACTCCAGGAAAAACAACTTTAGCTCACAATCTGTCATACTCCCGCGAAAGGGAGCCCCAGTGATGCTTCTTTATTTATAATCTCGCTAAAAGGAACTGTTAGTACCCACTTTCAATTCCTCCCTGATCGACCGACTCTCAAACAACAGAATATTATTCGCATCTGTCCGCACTCGCCTTAGAGAGCGCCCAGACCTAGACGACAACATTATCACCCCATTAATCTTCATAACCATAAGAGTTGACTTAGCCCTAAGTGCCGTGGTTCGCAACATAATCTTCTCTCCTCTACTGCCATCTATGGCCGCAGCAGGAATCTCTCTAGGGAACTACCGAGCCGACCCCATCTTACTAGGTGCCTTCTGGGTCATCACAATTAATAAACCTGTAAAATAAACCCTCGGATTCCTCACAGTACTCCCTCCAGTAGCTGTCATACTAAACCACCACACCTTCGCCGGAGGAGCCATATAACTATGATTCGACCAAGATATTATACGCTGAATCTATATAAACTCCGAAAAACTTGACAGTATCTCTATATTTGTCCGGTTCGGAGACCTATCAGGAAACGACAGAGATTCCTCTATAATCGTCCCCGTCATATGCTTCGCACACGGCATGAGATCTGTGCGAGTAGTCATTCTCATAGGCCCTGTTGTAGACTCACACATACACGCGTACGTAGACTACTTCCCAAGAGTATCCATAGGCTTTCGATCCCTCTGCTCCCACCCCTCCATCCTCATCATCAGCGATCCTTTCCAACTTCGCCCCGTGCGACACTACTCCGCATCCAGAATCCCATTAGCATTTTTAACAGTATTAATCATTTAAGTCGCGAGAATCCTAGAAGCCTTAATGGGACATGGCCCACACCCATAAGCCGACAAATGACAAAAGGCGACCCAGCTTTGCCCCCGCCATGTTTAAATATAAACATATATTGAAGAATAGGAATATACTTGGCTGCGCAAGGACACGCTTCTATAGAGCTCACTCATCACCTAATTTTTATCTTAGTGTACCTCCTACTAACACTTAATAACTCCGCGGAAGACGTAACCCTCGCCATAGTCATCCTATCACGCCTCATAGAGGTCGACTCTACCAAAATCCAATGCTGCTAGTACGACGGACTCTTCTCCATTCCATTCCTACCCGAGCGCCTCGTCAAAGTACTGATAGCCATTATAATATCAGACTTCTCAGCCCCATTCTTAACTGCTCCACGAAAAACTTTCGCACGGGGATACGGATGTGACTGAGCCCATTTGCCCGTAGAAATCCTAATTGAAGGCGTTACATACCCCTACCTGAGACTAAGACTCATCCTAAGAAGAAGACCACCTTATGAGCCACTTACCGTGCCCATTACCATCCTACTCCTCACACTAATAAAAAACCAACCCTCAAACATAATAAATAAACCAGAAAAAACAATTTCTCAATTCCCATCGGCCCCGCACTGATTTTTCCTTTGCCCTCCTATATCAACCTAACCCAATGAATCCTATCACAAATAATAAACAAACGATGACTTCTATCCATCTTTGCCACTCTCGGACTGCACTTTCCAACCCTAATACTAATGATCTTAGCGACAATTGGCCGCAAGAAAGCCGCCTTCCCAGGCCCTCCCATCATAGTTATCACCAGCCTCCAAATACTGGTACTAGCTATTGCACACCTCCACATTAGCACCGCATCAATTCTTTCTCTTATCACACTACTAACTCTAATCGTCTTACAATACTTCCTTGTACTCCTGGACACATGAACCCACCCTATATAACCACATCCCCAGCCCCAGTCCTGACCGTAGTGTTTCTCCCCACGCTCATAGTACCCACACCCAACCGATGCGTAAGAGGCAACCGCCACACACTCCAAGTTCACGTAATATTTACAGTTTTCTCAGTTTGAGTTTACTGCCCCCCCCAATGAGACTCCCCAGTCACGCATCTAGTCCTCCACACCGTACCATGAGCAACCTCTCATATAAAAAACCACCTAAAAGTGCTTATTTTGGTCTTTATCCAAGCAGACTAGTCCTCCACCGGCAACGCAATTTTAGCAGTCCGACACGTTAGCTCTTTCATCTTCAGCCTAATTCTTACCAATCTTGTCGCCGCCTACTATTTAGTGGGACTTCATGCCAATTGAGCTTCTTGTAATACCGACTAATCTATTGACAAAAGAGTAATCGTAATAATCACCCTAGTACTAATTACATGACCACTCAGCTTAGAATCCCACGGCGTCGCTACCCCCCTCCTCTTAATCTTAGCTACCTTATTTGTAGTTGTCCTACTACGAGTACCAAACCCACTAGTGTCCCTATTCATCCCCCGTCCCTAGTTACAAGTAGGAAAATTATGTTACACGAATTACTTAAATGATCTTTAAACCCTTTTAATTATAGTTATCTTTCGAATAGATCCACTCACCTTACGCCAAGTAATATTGTTTACTATCACCCACAACTTCTCCATTGCTACCATAGTTGCCTAAGCGGGCCCCCTAGCAACCACATGCCACTTACACCACCTCCGCTACTCGTAACTATACTACTATGTTCAAACATTTGCAAAACCCACCTTATCATCCCACTTTTCCACAACAAATTCTGCCCCTTCTCCCCAACCCCCCTACTTACACTACCCACCATAAGACGCTTCAGACCATCAAAACTCCTTATAATCCTAATCTTTATATTAGCAGAAATATTTATCTTAACACTCCCCTTTATCACATGCAAGCCACGGAAAGGATACCTCTACCTAGGCCTCCTCATACTTTATCACACAGGACTCATACTCACCACCCAACTAAACTGCAACTTATGAGCCACAGCTATAAAACCTTAACTCTTACTTAACCACGACCCCGCGTCAGTTGCAGTCTTACTCGGTGGAATCCTACTTCTCCCGACACAAGCCCCCCTACTCCTAGGAATAACCTCCTGACGAACCCTATCCATATATTCCAGCATCCTAGTAGCTCTCCACCCAAGCACCGCCATCATCGCCGGTACCTCACTCTGAGCCTCCTAACGTCATCGCATCCTTCAACTAACACTACTAGCTTGACTAGCCCTTAACGCACCCACTAAACTAGACTCGCTAACGTTCTGAAACACCCTTACACTCATAGTAGCATACCTCATTACAACATGCTCCACCCATAACATACCATTACGAAACCTGTTACAATCCATCCTATCCAACGACATCGGTTCTTGATATTTCAAATCTTGATCCAAAGGACGCCTTTAAGACTCAGAGCTTCACCCGTCCAAGGCCTCTTTAGGACAATCTGGTAGCCAATTGTGCTCATAGTAACCCACACTACCCTACTGTCCATTCCCCTTACCGTTCCTAAAAACTACCATGTATCCGTCTCCTTTATCCTCCCCACATTCTGCGACGAAATTTCGTGATGAACACAAACCCTCCTATTCCTATACTCCATAATCGTATTGGTTTGGATCGAATCATGAATATCACCAATTCAGTTCTATCTCTTCATTATAATCGTTGCTAACTTCCTGATCTGAGGCGGAATATTCCTCAGTTGAGCCGCAGCCACAGCCCAAATCTACCGTGGCATCTTCCTCTTATGAATCCACAACTGACCACAAGCCCTAGCTCCACTCCCACTACTCCTAGCAGGCTCACAAGGTCACTGACCCGCCGAACCCCCATCACTACACAGCATAGTAGGATTCCTCCGCCACCTAGAAAGCCTACAACTACTATTAGCTACCCTGGCAGTCGCCACAAATATCAAAGTATTCACTAGTCTACTCATAACAGGCAACCCACTATTCCACTGTCACTTCAAAATATTTTGCGGGATCCACCTTAATCAAATTAAAGGACTAAAAATACTCTCATCCACCGGCCTATTAGGACCTCTCGGTTACAAACACATCACCAACTCAACAGCCGCCTCTACTATCACCCTGAGCTATACTATACTTACCACACAACGCCCCCTTAACAACAATCCCCTAAACATTCGCGCAGGACTAGCATTTATTAACATTCCCTCCTTCACAATCCTCCTACTCGCCGCTACTCTACTTACACTACTCTACACCAAAAAAAAACCATGCTTTTTCAACCTCTTCCCTATCCACACACCCCTACTTACGCAACTGCTACTCGACACCCTAAAGTTAAAAATTCAGCAATCCTCCATCTCACAAGGCATTCTTTTCTCTTTCCCAATCACCCTCATCTAAATTCCGAATAATAATTACAACCAATCAAGTTACTAAACGATAATAAGCCGCAATATCCCGCAATGACTCTTCAATTCATCCACTAAATACAACCACATCCTCCACCAGCAATACCATTAACACAACCACGACAACTGACCACTCATACTCAGCCGCAGTTCCGACCATTCCTAAAATAAATATACCATATCCAAACAGAATACAGACACCAACCAATAACCCAATAGACTTAGACCCAAACATTAACACCAAAAAAGCCATTATCGCGACAACGACTGAGAACCATTGTTCTACAACAATCCCACGAACCCCAATATTTAACTCCATCCTCACATCCATCGCATGCTTCTCCCTCGCCCTCCTAATCACACTCCTCATCTAACCCGCAACCTTATCCGCCATTCGCGTTTACTGCATCTATCACAACGCAATCTTCTGCTTACACGGAGGATACGGATTCTAAGACTGCATCATCCTGCTAACAGCAGCCATCTACCTGTGCCAATCCTGGGCAGTTACCTTATCCATATATGGAGAAGTATGCTGAGGCTCAGATCCCCTACGCTTCTTCTTCTTCTTTATAGCAGCACTCCTATTGCAAACATCCAACCTAATCTCTTCTAACACCCATTACACCAACGCCGGACTCTTTCTCTTGACAACATTACCCCTAGGCCCCAATACAGCCCCAAACCCCCACAACGAATACCTCGCCACTCTATCCCCCAAAGGCGTTGCATTATCCCTCCTAATCCCCCTTATCAAACACATATTCCCAAGATCTTAACTAGCAGACCTTCTCTGCGGACAAGTCTATTTCATTGGAGTATCACTCTTAACCCTCCTACCTATCCTTGACAAACTATGCTGTTGTATCTACACTCTAAAGAGAAATTTCAACAAAGAAAATTTTCCATTACCAGCGATAATAACTCTTTCCATGAAGATGGTACCGTAACTCCAACAGCTTATGTATACCAGCCAATATACACCAATTGACCTGTAAAACCACACAAACCCCCATTAGCAACAATCCCTCTACACAACAACAAAACCCACCTATACCAATACCCCACACATACAAGCTTATACGCATACCAACCTCGTCATTGACCCGATGGTTTGACCCTCGAAAATCCGAAGGCTCTCGCTGGCTAATTGGTAAAAAACATCCATGTTACTGGGTAACTAAGCCACCCCAAAGACACG
>delRNA_3-3.4
ACACTACCCTAACTCGGACTCGCAGGTTTCTGGGTAACGTAGTGCACGGAGGAGCCTTCGTATTCTATTGCCTCCTATTCGCTATCATTAGCGATAACTGTGTAAATTGCTAGGTAATAATTGGTCACAACTCACGACATAAAATTCCAACCCCCCCTTGCCGCAAAAATCGCCCCCAAAAGACTACCATAAGATAAATATTTGGTAACTAACCACCCAAACTTATCCCCCCCCCTAATCTCACAACCGATCCCCACAACACTGACCTACGAAACCCCCAGACCCCAGATGCTTTCCAAGTACGAAGTTACGTCACACATAAAAGTTTCCCCTTATCTCGTATTAATGGCACCGCAGGTTCCTAATCACCAAGAAGCAAGCCAGTGCTCACGCGCCCCACCCGGGCAGTGAACCAGCAAAAAGAACGCTCTACCATTGAATGTGGCCGCGACATTACAAAATAGCCGTGAGTTTTCACCTCAAAGCAACCCTTTGAAACCAGACAAAACTAAAGCTACACTGACATAGAGAAAAGGAGATCCATGCGCCAACAACTAAAACACTCGCAACACGCACTTACTCGGAGGCGCTTATTCTGGATGTGTAGATCCCTCATCACCTGCTCCTTACCATCAGACCATGGCTAAGGCGGTAACGAGATAGAAGTAGATGTGGGAAGGCATTTACAGACTATAGTTAAACAGGGAAGGAAGCAAAAGAGAGTTAGAAGGCGAACGTCACCCGCCCTCAATACAAACAAACAACTACTTTTAGAGAGTCACATAATACAAACACGACCCATGTTTACAAACCCTTCTTAGACAAAACACCCTGTAATAGCAACACACCCTAGACCTTCAAATTCCAAAATAGATAATTACCCGCAGAAGTGCAGAATGAATTACCCATATAAGGAACTATTTCATAAATCTAATATTGGGACCACTACCCAAAGACCTAAAGAGCAAGACAGTCGTAAAATGGGATTAGGAGACACTAAGCGTGGCTTGTAGAAATAGTACTAATCCCGAATCTTCCTGTTTTTGTTCCGAGCAGTTTCACGAAACCTAGGAGAAATAACCATAGTAACAGCCAAAGGCGAAGAACCACCTAAATAAAATAGAACTCCCCTGGAATTCATATAGAAATAGTAGTATGACATCCGCAGCCGTCTTACACACTAATCAGAATTACCAAACACATTACCACCAAAACGGCCTCAGGGGTAAATAAGAAGGCTCTCCCTGTCCAACACCTGCACCATTAGCACCTCAGCACTTTGGCGGTCTAGTGAGGCATCACTTCAAAGGAGTAATGCCAGGGAGCCTCCTTACCGAAGACCCCAAGCGGTAAAGCACGAGATATGCTATTTAAAAATACACACCAGTCAACCAATGCAAATTCTGGGACGGAGAAAACCGAGTAGCTACTCCAAAAAACTATCAAATCTAAGACCGGAAGCCCGGACAGAATATTGAGATAACAGGGACGTCGTTGCAGATCATGCAGCTAAAGCGTTTCGATAGTACGTCTTTCCCGTAAAGGGTTATCNTTATTCCCACGGGAGAGTAACTACACGCGTCCGTAGATATCACTTATACCACCCCAACATTTAAGGCACCCAATATACTTACTCAGGAGCAACTCTTAACACCACCATCCTCCTTGCCATAACAACATTAATTAAACAAATAGATAAACGCAGCCACGTAGCCTGGCTACCCTCTGCCAAACTCAAAGCCCAACCCACTATCATCTTCACCCCCTCTCCCACTCTACGAACCCCCACCACCCTCATCATAGTCCTTATAGCCTGCCCCGACTTCCGATGGTCATACTACTCCCTCGCACGAGTAGAAATCTATGTCATAGTCATACCAATACTAAGCTTTATCTCCCTCACACAACTCTTACTGCCATCCTCCATATTTACCATAGAGAACCCCCTCGTTGAAGAGTAACTCTGCTACAAATCCGGCCTCGTATTCACCGACAACATTATAACCCCCACAATCCGAACATACGTCTCTGTCTCAAATTTCAAGATACTAACCCTCTGAAGAACATCCCTCCACGAACTACTCCGAAACTTACTCATAGTACTATATGCCACCACAACCATTCCTCCCTAAAGTCTAAAGTTTTAGAAATAGGTTACCCATTAGGATGATCCCCCCTAATAAATCCCCAATCCCCCCTGTATCAAAAGCTGGGATACGATGTTTACCTCGTAATTCCGGCACCCATCTCCATTGCCACCATAGCAAGGCAATTTACAGTCCTAATCATAGCTATAGTAACAAAAAATCGCACAGCCATGTACCTGCAAACATCAATTCTAGCCCTCAATATCTCACAAACAACTACCAAATAATCAATCATAGCAGCAAAAGGAGCCTTCTTAGTAGATACAGGCCCGACCGGGCTTCTATGAAAAGCCATAATATAAATTCCACTCGTCCTCCTTCTAATATCCATAGGTTGTGGAAAAACGCTCAACTTATACTCTACCATATGAATAGTACCCAATAAAACTCTTTTTATTATCCTTACCGCCCTACTCTTCTCCACGACACTATCCACAAAGCTATGAACCTTTCCCACCCTCCTAGGGCCGCTCGGTTTCAAGGCTATAGACACAAATAGCATCCCCATAGCCATCCTTAACTACTAACGAATCTCCTCCACACTCATTAACGTAATATGGTTACAAAACACATTCCCACTCGCTACGCTCCTTATCCCTATAATCTTGAATAGAAAAGAAGATTCGCCAGTTTGTACATTGTAGCTGACAAACCATGCAACACGATCCACAATGCTCCCCTACAAGACAACCAACTTTAACTAACCATCTGGCAAACTCCCGCCAAAGGCAGACCCAGGGAAGCTTCGTTGTTCATGATCTCGCTGAAAGGCACCGTCAGAACACAATTCCAGTTTCTCCCCGATCGCCCGACTCTCAAACAACATAACATAATTCGGATGTGGCCTCACTCTCCTTATAGCGCTCCAAGGCCTAGGCGACATCAATATCACCCAATTAATCTTCATAATCATAATAGGTGGCTGAGTCCTAATTGCCGAGGCTCCCATCAAAAGCTGCTTTCCTCTACTGCTATCTATGGACGGAGGAGGAACCTATCCAGCGAACTCCCCAGCCGTCCTCATCTCACAAGCTGTCTCCTTGGCCAACATAACTATTATACCTGCAACATAAACCCTCGTATCCCTCACAGTACTCCTTCTAGTAGCTGGCACACTAACCCGCCTCACCTTCGACGCAGGAGACATATAACAATTATTCGGCCCAGTTATTATACCCTTAATCTCTATAACCTACGGAAAACCTGGCATTATCTGTATATCTGGCCTGTTCGTAGCCCAATTAGTAATCGTCACAGCTTTCTCTACAATCGCCCCCGGCAAATTCTGCGCACTCGGCAAGAAATCTGCGCTAGCAGGCATTCTCACAGGCCTTGGTGTAGCCTCACTCATACTCGAGTACGTAGCCTTCTACCTAATAGCATTCATAGGCTTTCAATTCCTCTCCTACCTCCACTACAACCACACCATCATCGTTCTTTTCCCACATCTCCTCGGGCCACGCTCCTACGAATACACAAACCTATCAGGATTTTCAACAGTATTAATCATTTGAGCCGCGAAAAACCTAGTAGACTCAAAGGAACTTGGCCCACCCCAATTAGACGTCATATCACAAAGGGAGAACCCGCTTTCCCACCACCTTGATTTAAAATTAAAATTTAATGTAGTATTGGCATCTATTTAGCAGCACAAGGTCAAGCTTCCATCGAACTTACCCATCACCTCATCTTCATCTTCGTCTATCTTCTACTCACACTAAATAACTCAGCTGAAGAAGTCACTCTGGCCATCGTCATCCTCTCCCGCCTTATAGACGTCGATTCCACCAAAATTCACTGGTGATACTACGACGGCCTATTCTCCATACCCTTACTACCAGACCGACTTGTTAATGTACTCATTGCCATTATAATTTCAGACTTGTCAGCTCCCTTATTAACAGCACCCCGTAACACCTTCGCTCGAGGGTACGGTTGCGAATGTGCACACTTCCCCGTCGAAATTCTAATCGAAGGGGTAACCTAGCCCTACCTCAGCCTGAGCCTTATTCTTAGTAGAAGACCACCTTACGAACCCCTAACTGTACCCATAACCATACTTCTACTCACCCTAATAAACAACCACCCTTCAAAGATAATAAATAACCCCGAAAAAACGATCTCGCATTTGCCATCCGCCCCGCAGTGATTCTTCCTCTGACCACCAATCTCAACCTAACCAAACGACTCATAACAAAAATAATACACAAAGGAAGATTTATAGCCTTCATTACCACTATCCGACTGCACTTTACAACCCTATTAATAGTGGTCCTATCGGCAGTTAGCTGCTAGAAAACCCCCCTCTCACGCACTACCCTCCTACTTATCGCCAGCCTCAAACTAGTGGTACTAACTATTACAGACCTCAACCTTGGCGCCCCAACAATTATTCCTATTATCTCAATAATACCTATAGTCGTCGTAAAAGACGTCATTCTAATCTTGCACACATGACCCAACACTATATAAACAGATGCCTAGGCCTAGCCCTGACCGGAGCGTGTCACCACATGCTCATAGGACTCAAACTCATCCAATGCGAAACAGACACCCACCACACACCCCAAGGTCGCGGAATATTTACAGATTTCTTAGGTTTAGCTTACTCCCTCCCCCCATTAGGCTGCCCAGGCACGCTTCCAGACCCCCTCACCGTACTATCAGTAATCTGTCATAGAATAAACCGCCAAATAGCGCTTACTTTGGGCTATACCCTAGCAGACTTGTCCTTCATCGACATCGGAACTTTAGCAGGCCAACTCGTTATCTCTTTCACCTGCATCCAAATTCATACCAATCATGGCGACGCCTGCTGTTTAGAGGTACTTCTTGTCATTTGAGGTTATTTTATTAGCGTCTTATTTAGTGACATAAAAGTAAACGCAATAATCAACCTAGCACTAATTATATTACTACACAACTAAGAATCCCCCGACGGCGATATCCCCCGCCCCTCAAACTTAGTTATCTTATTTGAAGATGCCCTACCACCAGCACAAACCCTACTAGTGTCCCTATTCATCCTCCTTCTCTAGTGACAAGGAGAAACATTATATTTCAAGAATTTCTCAAATGATCATTAAATCCTTTAAAATATAGCTACCTCTCTAATAGTTCGACACATCTCACTCCTAGGAATATCGTTTATTACCATCCTCACCTCCTTCAATGTTATCATAGTTGCCTGAGCGGTCCTCCTAGTAATCAAATACCTCTAACACCTCCTCCACTACTAGTCACAATACTACTGTGATCCAAAATATGAAACACCCACCTAATTATCCCTCTATTTCAAAACAACTTTTGTCCATTTTCCCCCACACCCCTACTAACCCTCCCCACAATGAGCCGCTTAAGTCCATCAAAACTCCTCATAATCCTAATCTTAATATTCGCCGAAATCTTTATCTTCACCCTTCCCTTGATCACCTGAAACCCACGCAACGGCTACCTATACCTAGGCCTTCTAATCCTATACCACACCGGCCTAATTCTAACTACTCAACTAAACTGAAACTTATGAGCTACAGCTATAAAGCCTTACCTCTTACTCAAACATGAACCCGCTTCAGTAGCCGTATTACTAGGCGGTATACTCCTCCTCCCCACACACGCCCCCCTTCTACTAGGCATTACATCCTGCCGAACACTATCGATTTACTCAAGCATACTCGTAGCCCTCCAACCCAGCACCGCAATTATAGCCGGGACATCACTATGCGCATCATACCGCCACCGCATACTCCAACTTACTCTCCTAGCTTGACTTGCACTCAACGCCCCCACTAACCTGGAATCTCTAACCTTCTGAAATACTCTAACACTCATAGTCGCCTACCTCATAACCACATGGTCAACCCACAACATACCCTTCCGAAACCTCTTCCACTCCATTCTCTCCAACGACATTGGGTCCTGTTATTTAAAATCATGTTCTAACGGCCGACTTTACGAATCAGAACTACATCCCTCTAACGCTTCATTTGGACAGTCCGGTAGGCAATTTTGCTCCTAATAACCAACACTACCATAATGACCCTTCCCATTACCCTTACTAAAAACTACCATTTAACCATCGCCATTATCATCTCCACAATCAGCCACCAAGTTACGAGACGAGCAAAAACCCTCTTAATCATAGACTCCATATTCCTAGTGTTTAGGTTCAAATCACGATTAACAGCAATTAAGTTCAATCTCATCCTTATACTCTTTACTAACCTCCTGTTCGGAGGCGGAATATTCTTCAGTTGATCCCCAGCCACAGCCAAAGTCCACAGTAGCGTCGTCATCGTAGGATTCCACTACTGAGCACAAACCCTAACTACAATCACACTAGTCCTAGCAGGCACAGAATGTCACCGACCCTCCAAAGCCACAGCAGTACACTGCATAGTAGGAATCTTCAGCTACCTAGAAAGCCTAAAAATAATATTAGCTACCATGTCAGTCTCCCCACATGTCAAAATAGTCTCTTGTCTAGTCATAGCAAGCAACCCACTAGTCCACAGTAACGTCTAAGTACTTAGCTGGTTCAACATTAATGAAGTTCAAAGAGTACAAATACTCACAACCCCCAGCATAGTAGGAACTTTCAGTTACTAAGACATCGCCGACACATCAACCTCCCCTACTCTCGCCTTGAGCGATACTCTAATTCCCCCAGAACGCTCCATTAACAACGATACCATACACCTTAGCCCAGGAATATCAGTTCTTAACATTTCCGCCCTCCCAATCCTCTTAATCACCCCTGCTTTAGTTCCAGTAGTCAACCCCAAACAAAAATCACGCATTTTCTACATCGTCTCTATCAACCCAACCTTAGTTCCGAAAATGCTACTCCACCCCTTAGAGCTACAAATTTAGCAAACCACCATCACAAAAAGCATTATTTTCCCTTTCTCACTCCCCCTCCTCAAACTTCCGAATCATTATAACAACAAATCAAGTAACTAATCGCTAATACGCCGCAATATCCCGAAACGACTCTTCAATTCAGCCTCTAAAGACCACCACCTCATCTACCAGCAATACCATCAACACTACAACCACCACCGACCATTCATACTCAGCCGCTGTACCAACAATCCCCAAAATTAAAATTCCCTAACCCAAAAGAATACACACCCCGACAAATAAACCAATAGAATTAGAACCCAACATTAAAACAAACAACGCAATCATTGCAACTACCACCGATAAACATTGTTCAACAACAATGCCACGCACTCCCATATTAAACTCAATCCTCACCTCCATCGCATGATTCTCACTTGCCCTGCTCATCACACTACTAATGTACCCAGCCACCTTTTCAGCCATCCGAGTATATTGAATCTACCACAATGCCATATTTTGCTTCCACGGGGGCTATGGATTTTACGAATGAATCATTCTCCTTACTGCAGCCATATATCTCTGACAATCATGAGCCGTAACATTATCCATCTACGGGGACGTTTGATGAGGCTCAGACCCCCTCCGATTTTTTTTCTTGTTCATTGCCGCACTCCTCTTCCACACGTCAAACCTAATCTCCTCCAAAACCCACTACACAAAAGCCGGCCTTTTCCTCTTAACAACATTCCCACTCGGCCCAAATACCGCCCCCAACCCTCACAAGGAATATCTAGCCACACTCTCCCCTAAAGGAGTCGCCTTATCCCTCCTAATACCCCTCATAAAACAAATATTTCCAAGCTCATATCTCGCCGACCTCCTATGAGGACAAGTATACTTTATCGGAGTATCCCTATTCACACTACTACCAATCCTAGAAAAACTCTGGTGTTGTATATAAACCCTTAACAGAAAATTTAAGAAAGAGAAGTTACCATTACCCGCTATTATTACTCTCTCTATGAAGATTGTACCCTATCTCCATCAACTAATTTACACTAGCCATTATACGCCAATAGACCTGTACAAACAAACAAAACCTCATTACCAACAGTCACTCTATACAACTACTAAGCCCACCTAGACCAAAACCCCTCAGATACATGCCTACACACACACAAAACTTGTCATGGACCCTATAGTCTGACCATCCAAAATACGCAGACTATCCCTCGCCAACTGGTAGAAGACTTCCATCTTCCTTGGTAAATAAGCCACGCCCAATACACGA
>delRNA_3-3.5
CAGTATCCTAACTCAGAGTCCCATGTATCGGGGTATCGCAGCGCGCGCAGCAGCCTACGCATCCTTTTCCCTCCTATTCGCTACCAATACCGATACCTATGTAATTTACTTGGAAATAACTGATCTCAGCTTACAACATAAAAATCCAAACCCCCCTTCCCACACAACTCTCCACCCAACGAATAACAGAACATTAATATCTGGTATCTTACAACCCAAACATATCCCCCACCATACTCTCAAAACCGCTCCCCACACCACTGCCCCACCAACCCACCCGACCCCAGTTGTTTACCTAGCACAAAATTTCGGCACACCTAAAATTTTCCTCTTATTTCTTAATACTGCCATCGTAGTTTCCTCATCACGAAAAACCATGCAAGCGCACAAGCTCCTCACCCCGGAAGCGATCCTGCAAACAGTACTCTATAACAGTGGATTTGCCCACGGCACTAAAAGATAGCCGTAAGTTTACACCTCAATGCTACTCTGTGTAAACAGACAAATCTAAAGCTTCATTGACACAGCGACAACGATATACACGCTCCCACCACAAAAACACTGGCCACACGAACATAATCAGACGCGCTTATCCTAGAGGTTTAAATACCCCAACACCTCCTCCTAACCATCAGCCCCTGACTAAGTCGCTACCGTGACAGGAGGAGCTGAGGCAAAGCTTTTACCGAATACAGCTATACTGGGAAGGATGCAAACGAGAGTTAGAACGCCAAGGTAACCCGTCCTCAATACAAACATACTACCACGTTAAGAGACTCGCATAAGACTAAGACTACGCAGGTATAAAAACCCTTATTAGATAACACTCCGTGAAAAAGCAAAACTCCTTACACATTAAAATTTCAAAAGAGGTAGTTGCCTGCAGATGTACAAAAAGAATTACCAATATAGGGAACCATATCTTAAATTTAGTAATGCGAGCAATAACCCAACACGTACAGAGCTAGACACTCTTAGAATGGGATTAGGAGGCAATACGCCTGACTGGTCGATATCGTTCTTATTCCAAACCTACCCGTATTAGTTCCAAGGAGCTTGACTAAACCTAGAAGTAAAAACCATAGGAAAAGCCAAAGACGTAGCACAACTTAAATCAACTAAAACTCACCAGGAATCCACATAGAAATGGTAGTATGACATCCTCATCCTTCATAAACTCTGATTAGCATAACAAACCAAATTACCACTAACACAGCATCAGGAGTTAAAAAAAACGCACTTCCGGTTCAACATCTCCATCAGTAGCACCTGAGTACATTAGCCGTATAATGCGGTATAACTTCCAATGACTATTGGCACGGTGCTTCTTTTCCAAAAACCCCGAGAGGGAACGCACGAGACATGCTTTTTAATAACACCCAACACTCCACTAAAGCAAAATCGGGGACCGAGAACACCGAGTACCTACTTCAGAAGACTATAAATTCCAACACCGGAAGTCCTGATAGCATCTTCAGTTATCAAGGTCGACGATGGAGGTCCTGGAGCTATAGGGTTTCAATTGTCCGTCTGTCACGGAATGGTTTTTCTTTCTTCCCTCGAGACAGAAAGTACACACGCCCCTAAATATCTCTTATTCCCCCCCAACAGTTGAGACAGCCGATCTAATTACTTAGTAGGAATTCTTAACATCATCAACCTCCTTGTCATAATAATATTAATTACACGAATAGGTATACTCAACCCCGTAGGCTAGCTACACTTTGACATACTCACAGACCTACCCACTACCACCTACACCCCCTTTCTCATTCTACTAACCCTCATCAACCTCAACAAAGGCCTTATAGCCTCCCTCGTCTCCCTATCGTGATCCTCCTACCTCGGACTAGCAGCAACCTCTGACACAGCCATACTAACACTAAGCTCTAACTCCCTCACACAACACTGACTGCCATGCTTCATATGTATCACAGCGACCCGCCCCGATGCAGGGTCACTCTCCTTCATATACGCCCCCGCATTCATCGACACCATTATAAACCTCACAATCCTAACATACGCCTCTGACTAAACTTTCACGACACTAACCCTCTTAATAACATACCGCCGCGAACTACACCTAAACTTACCCACAGCACTATGTGTCATCATAATCAGTCCTCACTAAATTCTAAAGTTTTGGAGATAGGATAACCCTTTGGATGATCGCCACTGATCAATCCGCACTCACCCCTATAACAGAATCTAGGCTACGAAGTTTATCTTGTAATTCCCGCCCCCATCTCTATCGCAACAATCGCGAGCCACTTTACCGTACTAATAATGGCTATTGTTACCAAAAACCGTACAGCTATCTATCTCCAAACCTCCATCCTAGCTCTCAACATATCCCAAACCACCACTAATTACTCAATAATAGCTGCAAAAGGAGCCTTTTTCGTCGAGACCGGCCCTACAGGCCTTCTCTGAAAAGCCATCATCTACATCCCCCTAGTACTTCTCCTCATCTCCATAGGCTGAGGAAACACCCTAAAATTATACTCAACCATATGAATAGTTCCGAACAACACCCTTTTAATTATTCTAACTGCACTACTCTTATCCACCACCCTATCTACCAACCTATGAACATTACCAACCCTCCTAGGCCCCCTAGGCTTGAAAGCCATCGAAACAAACAGCATCCCCATCGCCATCCTCAACTACTACCGCATCTCCTCAACACTCATAAACGTAATATGATTTCATAAAACCTTCCCCCTCGCCACCCTACTAATCCCTATAATATTAAAAAGGAATGACGAGTCACCCGTATGCACTTTTTAACTAACTAAACACGCAACTCGCTCAACTATTCTACCTTAGAATACTACCAAATTAAACTAACCCTCAGGCAATCTTCCGCCGAAAGCGGAACCGGGTAAGCTTCGATGCTCATGATCACGGTGGAAAGCCCCCTCTGATCAGAATTCAAGCTTTTCACCAATGGCCCGTCTATCTAACAAAATTACATACTTAGGCTGAGGACTAACACTACTCATTGCCCTGCAGGGCCTTGGTGACATCAACATCACACATTTTATATTCATAATAATCATCGGCGGCTGAGTTCTAATCGCCGATGCGCCCATAAACAGCTGATTACCCCTCCTCCTCTCTATAGAGGGAGGAGGTACATACCCCGCAAACTCCCCTGCCGTACTAATCTCCCACGCAGTCTCTTTAGCCAATATCACAATCATACCCGCCACCTACACGCTCGTCTCCCTAACAGTCCTTCTACTCGTCGCTGGCACTCTAACACGCCTCACCTTCGACGCCGGAGACATTTACCACTTCTTTGGTCCTGTTATTATCCCATTCATATCCATTACTTACGGAAAACCAGGAATAATGTGAATGTCAGGCCTATTTGTGGCACATTTTGTAATAGTAACAGCATTCTCCACCATCGCTCCCGGCAAATTTTGAGCCCTCGGAAATAAATCTGCACTCGCCGGAATCCTTACCGGTCTGGGCGTAGCATCACTAATCCTAGACTACGTTGCCTTCTATCTAATAGCTTTTATCGGATTCCACTTTCTATCATACCTACAATACAAACATACTATAATCGTACTATTCCCACACCTCCTAGGACCCCGTTCGTACGATTACACAAACCTATCTGGCTTCTCTACAGTATTAATTATGTGAGCCGCTAAGAAACTAGTAGAATCCAACGAGCTAGGACCCCCCCACTTCGAAGTAATATCTCAAAGGGAAAACCCACTGTCACAACATCTCGACTTCAAGTTAAAATTTAACGTCGTTTTAGCTTCCATATAACACCAGAAGGTCAAGCTACCCTCAAAGTTACCTATGACGTCATCATCCTCTTCCTCCATGTTTTAATCACAATAAATAACACAGCTCAAAAAATCTCTATGCCCATCCTCCTCGTCCCCCGCATTTTAAACGTCAATCCCCCCAAATTTGACCGGTGAAACGACAACTGCGTAATCACCTTACCCCTATTAGCAGACCGACTTGTTGATCTAGTCCTTGCCCTTCTAATTACACACGTGCCATCTGCCATAGTAACAGCAACCGGTCACCCCATCACTAGACGGGACTGTCGCTAAAGTGCAAACATCACCATCCAATTTCTAATCTAAAGGCTATCCCAGCCCCACCTCTGCCTGTGCTTTATTATTTGTTGATGAGCAACTCACAAAACCCTAACTATATCCATAACCCTACTTATATTCACCCTAATATACAACTACCCTCCACAGCTAATAAATTACACCTAACAATCGATCTCGCATTTGCCACCCTCCTCGCAGTGATTCTTCCTCTGATCACCAATCTCAACCGAATCACACAACTCAAAACAAAAATAACACACACAGGAACATCTATAGTCTTCATTATCACTAACCTACTGCCCTCTACAACCCAATCAAAAGCGGCCCCATGGGGAGTTATCTTCTCGATAAACCTCCACTTACACACTACCCTCCCACTTATCGACATCCTCATACCAGCGGCACGAACTAATACAGGCCTCATCCTTGGCGCCCTAATAACTAATCCTACTATCTTAATAATACTTATAGACGCCGCAATAGCCGTCACTCTAAGCTAGCACAAATAACCCAACATTATATAAAAAGCTGACTAGGGCTCGCCCTAACCGGCGCCTGACACCACATACTCATAGGCCTAAACCTAATACAATGGGATACAGAAACACAACACACACCTCAAGGCCGAGGGATCTTTACCGAATTTTTCGGATTCGCCTACTCCCTACCTCCCTTAGGGTGGCCAGGCACCCTACCCGAACCACTAACAGTACTCTCAGTAATCTGACACAGTATAAACCGACAAATTGCACTTACATTAGGTTATACCCTAGCCGAGTTCTCTTTCATTGACATCGGCACATTTGCCGGCCACCTTGTCATTTCATTCACTTGCATCCAAATACACACAAAACACGGCGAAGCCTGATGGTTTGATGTTCTACTGGTCATCTGAGGGTACTTTATAAGTGTTTTCTTAAGTGACATTAAAGTAAACGCCATTATAAACCTCGCCCTAATAATTTTTCTACAAAACTACGAATCCCCTGAGGGCGACATACCCCGCCCTTCCAAATTCGTAATTTTCTTAGATGAAGCCCTTCCCCCAGCCCAAACTCTGCTAGTTTCACTCTTAATCCTACTACTGTATTGACAAGGAGACACCTTGTATTTAAAAAATTTCTCAAATGATCATTACATGCTCTACAATATAGCAACCTCACTAATAGTACGCCACATATCCCTACTAGGAATATCGTTCATAACTATACTCACCTCCTTAAATGTGATTATAGTCGCCTGCGCAGTGCTACTAGTCATCAACTATCTATACCATCTACTACAATAATAATCCCAATATTACTGAGACCCAAACTAAGAAACACCAACATAATTATCACTCTATTTAAAAACAACCTTAGTTCAATTTCCGCCCCAACCCTAATAACCTTCCCCCCAATGGGCCGCCTATGTGCACCACAAATCTTCTTACTCTTACTCTTAATAATCACCAAACTCATTTTCTTCGCCATTACCATGGTCACCCGAGACCCAGGCCACGGCAACTTATACATAGGCTTTCTACTCGTAAACAACACCCGCTTAATTCTACCTCCTGAAGTATACTGAGACATAAGACCTTCAACTTTAGAGACTCACGTCCTATTCCAAGATGAAGCCACTGCAATACCCGTACTAATAGGCTGTATACTCATCATCACCCCAAACACCTCCTTTGTATTATGCATTACAACCAGCCGACCAGTAACGCTTGACTCAAGCCTAGTCGTAACCATCAAAACCTGCTCCGCAGTTCTAACCCGGCCATCATTATGCCCAACAAACGGCAACAGCATAATCTAAGTTCCTCTCCTAACTTGATTTCCAATCGACCCCTCCCCTAACCTGGAACCTGTAGCCATCTGATATACTCTACCAGTCATACTCACCCACTTCTTATCCACACGGGCACCCCACAACATAACCTTCAGAGACATCATCAACCCCCTTCTCCCCCACCACATTAGGTCCTGTAATATAAAAACAGGTGCTGACAGCTGACTTAACCAAACACAACTAAATGCCACTAACACTTCAATTAGATAGCCCAGTCGGCAAATTTGCACCAAAAAATCATCACTATCACAACGACCCTTCCCATTACCCTTAATAAAAACTCCCCTTAAAACATCGCCACTATCAGCTTCACAATCATCCTCCAAGTTATGAAACAAGCAACAACCCACTCAAGCAAAGACTTCATATTCCCAGCGTTTACGTCCATATTACTATAAAAAGAAAATAAGTTCAATCTCATCCTTACACTCTTTACTAACCTCCAGTTCGGAGACGTAATATCCTTCATTTGATACCGAGACAAAGCCATAGCCCTCAATATCGACGGCATCGCAGCATTCCTCTCCTCAGAACAAATCCTAAATAAAAGCACACTAGGCCTAGCAGCCAAAGCATTTCTCCCACTCTCCATAGGCACAGTAGCACTCTCCACAGTAGCAATCTTCATCTTCCCAGCAAACCCAATAACAACATGAGGTATCACGTTAGCCTGCCTACATGACAAAATAGCCTCTTCTCAAGGCATAGTAATCATCCAACAAGCCCTCATTACCGCCTTAGCACTTATCTCGTCCATCAATAATGAAGATCGAATAGGACTAACACCCACAACCCTCATCAGAGCAGCAATTTTCACTTTCTCAGACATCGACGCCATATAAAACTGCCTTATTCTCGCCTCGACCGCTAGTCGAATTCTCCTAGGACCCTTCACTACCATCGATAACACACTCCCTAACCTAGCAAGATTAGGTCTTACCAATTCCGCCCCCCAAACCCCCTAAAACACCCTTGTTTTAGGTCTAGCAGACAACCTCAAACTAATATCACTCACTTACTCCATCGGCTATAGCACCCGAATCTAAGGTCTGAGAAAGCCACTCCTCCTCTGAGAGCTACCAACTTCGCAAATCACCATCACAACAAACATTAATTACCTTTTCTTACTCCTCCTCCTCACACCTCCGAGTCTTTATATCACCAAATGAACTAACTAATCGCCAATACACCCCACTAGCCTGAAACCACCCTCCATTTAAGCCTATATAGTCCACCACCCCATCTTCCCGCAATCCCTTCGACCCTACACCCACCTCCCACCATGCAGACTCAACCACTGTATCAACAATCACCCAATTTAAAATTACCAAACCCCAATGAATAAACCCCACGCCAAATAAACCATTAGAAGTAGAAACCAACCTTAAACCACACAACACATTCATTCCACCTACCACCAATAAAAATCGTACAACAACACTGACAAGCACTACCCTAATAAACCCATTCGTCCCCCCCATCTCATGAATCGCACTTGCCTTGATCCTCACAGTATTAGTGCACTCAGCCTCCGTTTCAACCCTCAGAGTAAATGGAATCCACCACGATGCCTTATTTAGCCTCCACAGGCGCCATTGATTTCACTAAAGAATCGTTATCCTTGCTACAACCTTAGATGTCCGAGAAACATGAGCCATAACAATACCCGTCCACAGGAACCTTCGAAGAGGCTCAGACACCATCAGATTTATTCTCATGCTCATTGCCCCAATCCTCCTCTACGCGGCAAACCTAGTCACCCCCGAAACCTACCACTCAAAAGCCCGCTTTCTCCTCTTAACATCACTCTCAGTCCGCGCAGATTCCCCCACCTACACTCACAAGCAATATTTATCCTCAATCCCCGCTAAACGAGTCCCCCTACCCATCATAGTAACCATCCTATAACAAATAATTCCACGCCCACATTTCCCCGACCTCATAAGAAGAGAACTAAACCTTATCAGACTAGCCGTATTCACAATAATAACAATCTTAAAAAAAATCAGGGGTCGTATAAAATCCATTGACCGATAACTTTAGGAATAGAAGTTAACACTAGCCACTATTCTTTCTATCTCTTTGGAGCTTTTACCCAATTTCAATCAACTATTTTACACTGGCCATGATTCGGCATTACACCTGTACAAAAAATCATAACCTCATGACAAAGAGCCAATCAATCCATCTGCTCAGCCCCCCCAGGCCAAACCCCCTTAGTTAGATACCAACCCATACACAGAATTTCTCCTGGACCCTCTAGTCCGACCATCCGAATTATGCAGAGTACCCTTCCCCCACAGGGAGCAGTCTGCCGTCTTCCTTCGTCAAGAAACCCCGTCCTATACATGAT
>delRNA_3-4.0
GATGGTCACTTACTCGAGCCATTTTTTCTGGTACGCGCAGAGTGGGGACCTCGCTCTTTGCTGATCTATCGCACGATAAGGCATACTTGTATTAATGTAATATAATGACTGGCCTCCAGAATAAAACCAACCCTCGCTGCCCACACATCTAACAAAAGATAAAGCCCATCATTATTGTATTTTAGTCCCTAATTACCCCACATATAAATCCAACGCCCTAGCACAGCTACCACCACCAAAAAACCCCAGTGTTACTCAAATTGAGTTCGGACACCCACAGGTTCCCTTTTATTAGATCATGCACGTGTGCACTAACCACAAAACATCACGAATCTCCGCCCTACACACAACGTGACCGCAACGTTTAAGACTCCATGGTTTCCACCGCACTTAAAGTAGCGGAAGTTTTCACTCATATAACACGTTAAACAGCACTAGCGAGGCACATGAACACTACCAGGGGATCACCTTCTATCATTAAACCTGCCAACTGCCCTTCTCGACCGGTCACCTAGGTGTTAATAACGACCTACCGCTCTACCGCTTAAAGATGCTAGTGCACCCAAATTAAAGAGCGAGCAATGGCATTACGAAACGCCCGAAAAGGAAGATCAGCTATAGCTTGAAGCCAGCACAGCCACCTCATACAAGTTTAAACTATTTAGAACAGTAGGTGTAAAAACTCGAGAGGCTACAACCTTATAGTTTTTAGACCTGAAAGCCACCCCAACTGACTTAAACTACATAATAATATTGCTGAATATACGCGAAGAATATAAGATAAAGAACATACTGATGAACAATTTGGAGAAAAGACGAAGACTAAGACTAAGCCCGTGTAAAGGGTTTGTACGACCTAGCTGATGGCCAAGATAGACTATTCACCCCAATTTGTTTGTTCAAGAATCTACAGAACCTGAGTAATTTCCCTAGAAAGCCATTAAGCAAAACACTAAACCCATATGACTCCCAGACCTACCTAAGAATGTATAAAAATCTCGCGCCTCAAAATGAACAACAAATACAACCAGTATTTCACAAACACATATAAAGAAATAAAACCAATACCCTACCACACTCATCGTAAGGGCCCAGACATAACGCCCCCGTAGGATACTTCTTAGGTGTATGCACGTTTGTTACAACGAAACCCGTAGGCATCAGACGGACTGGTTAATTCAATACCAAACACTAACCCTGAAATCGGGGCTCCAGCAACGATACTAATCATCAGAATATAATCCACTTAACCAACCCGATGCGCCTTAGCATACAGGTGACATGATCCATATGAGCATTGTTTGTCGAAGTCGTTGAAGAAGTCAGGTTTCTTCACCTGTAAGGGAGAAGACTAAACTTCGTGATTCTTTATATACACCCACATTGGATGAGGTACATCTTCTTGTCGTTTCCCTTACACATAACTACCATCCCTAAAATTTCTGCCGAAAATAGTATCTAAAGCAAGTACCTGCTCAATCGCGCAAATCAAGACTACCGATCATCTCTCACCCGTAGCACGCTTACAACCTCTACCCCGTCTCAAGGCTATTCCACAGCCCGCTCCTCCAGAGCAACACTCCTGGCTGCAGTCAATCTTGAACCCCATCTTCATACAAGTCCACCCACATCCACACATGATCCATCCCCCCAATGATCCACAGAAACCCCCGAGCCGGGCGAGTCGCTCATTACCAGCTTCTATCACGAACATTAAATACCCCAAATCTACAATGACTCCTGCTAACATTGCAACTATAACCTTTATTCAGCCCCTCCCGACTCACCATGAACTACCACGCATTAATATCCCCAAATAGCCCCAACGAAGTCAAATTAGATTAATAGTTACCCTTCACTGAAACCCCTATCATTGTGCTAACCCCTTAAAGCTAATCGCATCGAGTTATATCCCTAATCGGCCCCTCTTACTTTGCACATGCGGCTCTGTTTGAGCCTATATGCTTTCCATAAAAAAACGTTAGAGCCAGTCCTCAACCGCATCTTTAGCCTAACTACCGGTGATAATACAATACTATTATCTAGAGCAAAGAACCCCACGAGAGAACCGCATCTTCCTGCTCTTGAAACCCCTCATATAATCCCTAAAAGCTCCTCAATTCCTAGCAGGGTTAAAACCTAAAAAGCTCCTTACATTGATAGTCTTACCTAAACCTTTAATTAATCCTACGCCTATCAAAAAGCCGAACTTCTCCTCAAACATAACTTCCACCCCTCGGATGCGCTGGCTGCATGATTAAGCACAACGCCCATACCTAGCATCTCACCCTTCTATAACTCTCACACCCCTCTACGAATTGATTGTACCCCCATCCCCTCCCCCACCTCCTACCCATATAAATATTTTAAAGAGAGCAACTCAGTATAATTTAATAATGCCCCCTGAACCGCCAGTTTAAGGCCCTAAATCTTCCACACTTACTACCCCAACTTCTATCCGCCAAACGGAGCGCATGAGCTCGAGCAAATAAACTCCTGAAACCTCCTTTATACCAATCAGCCTACCCCTGACGCCGTTATTACCACACAAACTACTATCGCGCTTCCCACCTATCCTCGGAGGCCAGGCTTGTACCATACTTACACCATTTGAATTTCTAACATATCGCTCAACTACCCAATGCCATAGTTCGCACAAAGTGATACCTCCTATGCATCATAAGGAGCACAGAACTACCCCAGCTACACGAGCGTCTATCTCTTCTAGTGCTCTTACCATTTACATTATATCCCCCACCACAACCCCGTTCCTAAAGCCTATCCTCTGTCCTGCATATATAACCGCTCCCACTTCCCGAGAGAATTACCCCTTGATCGCCCGTTTTCCCTGGCGAACTCATTCTTCTCAAAAACTGGATATGGAGCATATTGCCTTTTTGTACAATACAGAATGTACACATAACCCTAAATGCTCCACGTGTAGCTCGCCTCGAATATTGACTGGCTGCCGATCTTTTCTAGCCTGGCTATAAATCAACAACTGACACTTGTCACACTCCTATACTGTGCATAGCTTCATTTTATAGGACCACCCTAAAAATTTATTTCGCGTCTTTCCACCTTGGCCCGGCCCGTCGGCCCGCACCAAAACTACTGCTCATTTAAAGTTTATTTGATGAATCGGAAAAATAAAGACCCTAAGGACTAGATCCCTACCATAGAGTATAATAGAAAAGGGAACCATGGAAGCCCGCCTGATTCAGGAGACCAATATGTGTTTATTAATATCTTGCACAGAGTCTAACGTTCATCAAGTATTTTATCCCTATCTCCCTGCTATGTCCTCTATCAAAAACTCTACTCGCTAAAAACTGATCCCGCATCTCCCGCCCATACCCTATAACGCAACCCTTACAAATTACCGTAACCAGTCGAGGCTAACAATACTTCATTCTACAGCCTCTCACGCAAGTATCCTGACCCGTAAATTCAACGGCATGATCCATTTTACAGAATGGATAAAACTTCCTAACCGTAACGATGGAAGTGAAAAGTTGCCGTGAATTCAAATTTTAGCGTACCAGCCCTCCCAGAACTAGCTTATAATTAAAAAAGCCACTCCAGATGAACTACGTACCAAATCCCTCCACTCTCCCCAAATTACAACCACCTCACGCCAAAAAATAACCCAACATGAAAGTTTCATTGCACCTATACCGCCTGTTCTCCCTATCCCTCTATTCACCGATCCCCATGATCTAAAAAATGCCACAAAAAGAAATCATATATAATTTTCCATAACTCTCCTCATTTCAACCATCTACCCATATCTATGGGGTGTAGTCGAAGAAACCTCACTACAGGCCTCCCCCCCTATTAAACAGCTCAACCGCCCCGCCTGCTTTAAGGCTATGCAATAGCCCCAATACCACCCTCCTTTCTAATATTTGACCTATCTCGAATGCCTTTACTGTATCTGCAAACAATCACCACCTAATAAACCCCCCCCAGCCTGCCTAACTCCTATGTTCACACTAACCTCTATACCAACTATATATGCGCTAAAGAACAAAGCCACCATCCAGGCGAGGACCTATTCAGTTTTTCGATCTGTTTACTCCTCCTCCCAGGCACCCCAGGACCTAACCTGTCTCCCACGTATCGAGGTCACCTTCAAGTTAGCAAAACTAAAGCCTTCAAACTCTCTTACCTGCCAGTCGACCCCCACGAATCGCTATTGTACAGCCACTTTCATGGACTTCACTGATCAACATTTTTCCATCAGGCAAGCGCTACATTAGAGTTTATGTATCCATTAGGTACTTAAAAACCACTATTAGTACATCAAGATAACGCATTTAACACCTATACAATATTTTTACCCTCGCTAGATCCCTTGTGTTCCTACCCCGCCTTCATTTCTAGTATTTCTATTCTATTTCCACCCCACCCAACAACCACAGTTCATCTAATATCCCCTCTTATGACAAATTAGAAATTTATTAAAACGATACTAAAGATATACCACCCTTTAAAATACATCATCTTGAAAGTCGCACCATCCTAGCCAGGATACGCCATGCTTCACCTACCCCCAGCATTCTACATGTCCCGCGAGCGGCCCCTGTCTCTCACGGCACTACACTATACATGAACCGTACATATACCACATTTAAAATAGAACACACCGCCTATATCCTCATTAACTCACAATTTGTTAACTCCACCAACCCCTAAAACTGATACCACATGGCCCCATCCAACATCAAATCTCTCCTACCCAATTTATAACACACATAAATTATCTCGCACATCCCTTATACCGAGCCAGAATGAAGGTACTATCACGTACCCCCTATCTAACACAACTAGACTATTTACTCTGCCAACAAATGAACAAATCTAACAAGCATAAGATCTGGAACTACTAAAATGAGCATCGGTAGTGCCTACAAAGGCATGAATCTCTCACAACTGAACAGCCCCTTGATCTGATAAAACTCCGCCACAGACAATCATTACCAACCAGCCTAGAGCCTCAAACTGTTCGCGCATATACCCGCTTCCTACCTGGCACAACGAACTGTCCATCTCAAGTCACTACACAGCTGATTCAAGGCTTCGACCACTACCGGGCTCTGCAACTTCGATTATCTCTTAACTATATCACCTTCCACATACACAGGGACTCACTTACATCCCTCAAGAACCTGTACATCCTTCCCTCTCCCGCATGGGCCTTAAAGTCCAATCTGTCTGCAGTTACCCTTAGAACACACTACTCCCGTCAACCTTAACAAAAACATCGGTGGCAAATGGACTATATAACATACTTAACCTCTGCCCTCCATCCCACGTCCTAAACTCCCCATGATCGTCCCATATAGTTCCAACTTCGCCCCAGTTTCTCTGTGACAAAACCAGCCCCTTCTAACTCATTTCCTGATTGTTGGTCATTTCTGTTATTCACAATAATTCAATACTTTCTTAACTTTACCGCAATTCTGTCGGGAGTAGTATTTCTCATTGTACGAGTGCACACCAAGCCTAACCCGGATCTCACGCGCATTAACAAACGAGACAATATTCCGCCCATCAACTGGCTCCAGCGGCCAGATTCTCCCTCCCGCCAAGCACGTCCCCCCAAGCTAGAGCATCTACCCGCACTAGAAACCATCCTCTCTATAGTATACTTCGAGTGCCCACTGAAAATCGCTTACTGTCAGGATATTACGGAACCACAGCCTGTCTCCATTCAAGACTATGCCGCATCACTTATGAGATGAAAGGCTAAAAACCACTCCTCACGGCTAGAGCATATCCAGGTACAAGCATGAACAAATCACACCTCCTATTTCATACCTGGCGTAGCGATTCCACACAAACCTTACCCTATAAAATCCAACTCCCAACGGCGGATATAGGCTCCTACATCCCCCCCCAACACCCCCTCTCCCCTGTTTCGACAACCTATCACCTAACTTAAAACCAGCATTATCCTACATTCCTTCACCGATCATCCCTACGAAAGCCCTCTAGAACCTAAGCACCACACACCCATCCCCACACACCAAGAATCTTTCCTTTTTCTCAAACCTCTCAACCCCCGCACAAAATACACAATGTCCACTATAACGCAATCAACCCCAAATCCGAACCCCCCCTAAATCACCTTATGTTACACCAATCTCTCCCCACCCTCCATAAACTCACCAATCACTGCCATCAACTAATATCTAGTCCACATCACCCTAAAAATATCCCAACCCCTTCTAAACAACCCGCAATACTCCCAATGAATAGAAAACACCATAAACAACACAATACTTACGCACTCCACAAATGACCTTGTCACAAACCACCTACAACCCCTAAAATCACTCACCTACCCCACTCTGAACTCTCCTTCCTGATCAACCAACTCTATGCCTCGACCAACTTTCACCCCACGACATTCTGATCACCCGCGGCCAACTTTGCTCCCATCGATATCGGTTTACTAACAACGCACCTCTTCTAAACTTCGCTCCTTGAAAAATTGGGCAGTACTTACCGCCCATTCAGAGTTGAGAGCTAGTAGTCCCTCGATTATCAATCCCTTATGCCCAACCACTATGCAACTCAACCAGGACCATTTAAACCACCCTAATCACGCGGCTTTCCCTCATGTAAATTCCATCCCGAGACATAAGCCCCACATCCATCCCGATACTACCTAATCGATCCCAAGGATCCCCTCTATCCCCTATACCACCATCCAACCATTTTCACCCACTTGACAGCGACTCAAACATCGACAGTTACTTACATCAACATACTTTCCAAAATATACTACCTGAAAAACAAGCCCTTTATTAACCATGTCGGGAATTTAAGAATGAATCTCTCATTCCCCTATCTTAATTCTTCATGAGCTTGCCAAGTACTCATAACATGTCGTTACAGCATATTGGTTAATTGCCTTACAAAATCTCACCCCCATACAAGGCAACCACTCACACTCTCGCCCTCACTTACAAACCCTTATACTACAGCTACCATCATGTCCCCCGTATGACCTCAGGGCTTACCTCCAATATCACATGCCTCCTCCCCCACGGGTAAAACTCCTCTCCTCAGATACTAGCCCGTCTTAAGCAC
>delRNA_3-4.1
ATCGTCACCTAATCAAGCCATTTGTTTTGGTATGCGCATAGAGGAGAGCTAGCACTGTGATGCTCCATTGCACGTTATGGCATACTAGTGTTAATGTAGTAAAACGAATGCCCACCAGACTAAAAACACCCCTCCCTTCCAACTCACCTGACCAAAGAAAACGCCCAGCAATATTGGATGTTTGTCCCCAACTATCCCACTTACAATTCAAACGCCCTAGCACACCTGCCCCCCCCAAACAAGCCCAGTGTAACCCAAATAGAATTTGGGCATCCACAAGTTCCTTTTTAGTAGATTATGCATGTTTGAACCAAACACAAAACATCACGCATGTCAGCTCTACACACGACATGACCTCAACGATTAAGCCTACAGGGTTTCCAGCGCACATAAAGTAGAGGCAGATTTCACTCCTAAAAAACCTTGAAAAGTACAAGAGAAGCTCATGAACAATAACAAGGAATAACTTTATAACAATAAACATGCCAGCTACCATTATCAACCGGTCATCTCGGAGTTAATAAAGATCTCCCTCTCTATCGCTTCAACATGCTAGTACAACCAAAGTAGAGGGCCAGGAAGGGGATTACCAAACGACCTAAAAGGAAGATTAGTTAAAGATTAAACCCCGCGCACCCCCCCCAAACTAGGTTAAAATACTTAGAGCAATAAGTATACAAGCTTGAAAGTCTTCAACCCTACAGGTTCTAAACCTGAAACCCCCCCCACCTAACATAGACCACCTAATAGTAGTGATGGATATAGGCAAAAAAAATAAGCTATAGGACCTACTGCTGAACTATATGCAGAAAGGACGAAGACTACGAATAAGCACGTGTAAATGGATTATAGGACCTAGCCGATGGTCAAGAAAGTCTTTTTACACCTATCTGTTTATTAAAAAACCTTCACAAACTTAGAAAATTACCAAGGAAACCATTAAGCAAGACACTAAAACCATATGAATCACAAACCTATCTAAGAATGTATAACAAACTCGCACCTCAGAAAGAACAACAGATACAACCAGTCTTACACAACCACATGTAAAGGAAAAAAACTAAAACCCTGCCACATTCTTCATATGGCCCTAGTCATAACGCGCCTGTGGGTTAATTGTTAGGGGTATGGACGTTCGTCACTACCAAACCTGTGGGCATAAGCCGAACCGGATAATTAAAAACCAAACAGTAACCATGCAAACGGGGCTCGAGAAACGAGACAAAGCACCAAAACATAATTCAATTGACGAAGCCTATACGCCTAAGAATACAAGTTACCTGTTCAATCTGGGCCTTATTCGTTGATGTCGTGGAGGACGTAAGGTTTCTACAACTCTACGGAAGAAGGCTTAAGTTCGTAATACTCTAGATACACCCACAGTGTATGAGCTAAATATTATTTTCATTCCCTTTACATATGACCACTATTCCAAATATGTCCGCTGAAAAAAGGATATACAGGAACTAGCTACTAAACCGCGCCAACCACGAGTAACGCTCTTCACTAACCCGAAGCACCCTCACTACCTCCACCCCCTCACAAGGCTATTCTACCGCCCGTTCATCTAGGGCAACTCTACTGGCGGCGGTAAAACTCGAACCCCATCTACAAACTAGTCCTCCTACCTCAACACACGATCCTTCACCTCATTGATCTACTGAGACCCCCGACCCGGGAGAATCTCTTATCACGAGGTTCTATCATGAACAATATATACCCCACATCTAGAACGACTCTTGATACCATTGTAAGTACAACCTGTATTCGGCACCCCCGGACTCACCTTGAACTACCACCCATTATTATCCACATATCGCACCCACCAAATCTAAATACATAAAAAGGTAACCTTCTCTAAATCCCCTGTCCTTCTGCTATCCCCTAAAGGCTAAGCGGATAGAATTGTACCCCTAATCCGCCCCGCTAACCTTGCACATCCGCCTCTGATTAAGTCTATAAGCTTTTCAGAACAAAACCTTCGAACCAGTACTCAAGCGCATATTCAGCCTCACAACTGGAGAAAACACTATCCTCTTATCAAGCGCAAACAATCCCACTAGTGAGCCCCACCTGCCGGCTCTCGACACTCCCCAAATAATCCCTAAAAGCTCCTCTATCCCAAGCAGTGTGAAAACCTACAATGCACCTTACATAGAAAGCCTAACATAAACCTTAAACTATTCCTACGCATACCAAAACGCAGACCTACTCCTGAAGCATAACTTACATCCTTCCGAGGCCCTAGCTGCCTGGTTAAGAACAACACCTATCCCAAGCATCTCCCCTTTCTACAATTCCCAAACTCCCCTACGTATAGACTGAACACCAATTCCCTCACCTACGTCCTATCCTTACAATTAGTTAAAAGACAGCAAATCAGTTTACTTTAACAAGGCACCCTGCACTGCAAGCTTAAGCCCCTAGATGTTACACACTTAATAACCTAACTTCTACCCCCCGAAAGGGGCCCAGGAACTTGAACAAATAAATTCGTGGAAGCTACTGTAGACAAATCACCCAACCCCCGATGCCGTTATTACAACACATACAACCATTGCACTGCCTACATAACCTCGAAGCCCAGGCTTCTAACACACATATACAATGTGTATCTCAAATATCTCGCTTAACTAGCCTATCCCCTATTTTGCACAAAGCGACACCTCTTACGCTTCTTAGGGCGCACAGAACTACCCTAGGTACACCAGCGTATAACTTTTATAGTGTTCTTAGCATTTCCAATATATACCCCATCAAAAACCTGTCCCGAATGCATACCCTCTCTCCTGCATCTACAACCGCTCACACTTCCCGAGGGACTTCCCACTAGATCGGCCTTTTTCTCTAGCTAATTCCTTGTTATCCAAAACCGGATAGGGTGCTTATTGGCTATTAGTGCACTATAGTATATAGACGTATCCTTACATCCTACACGTCTATCTGGCCTCCAAGATGGATTGCCTCCCCATTTTTTCAAGGCTGGCAATTAACCACCATCTAACACTAGTAACTCTACTATAGTGTGCCTAGCTTCACTTCATTGGCCCCCCATACAAATTTATCTCACGTCTATCTACATTTGCCCGGCCCGTTGGACCCCATCACAACTATTGTTCATTTAACGTATAATTTATTAAGCGCAAGAAGAATGAACCTAAAGAGTATATGCCAACCATTGAATATAAAAGAAAAGGAAACCAAGGTAGCCCCCCTGACTCAGGTGAACATTAAGTCTTAATAAAAATATTACACAGCGTATACCGCTCCTCAAGAATCTTCTCACTCTCACCTTGCTAGGTACTTTAACACAAACTATAATCACTCAATACCGAACCTGCCTCCCCTGCCCATACGCTTTAACGAAACCCTTACAAATTGCCATACCCTGTAGACGCGAATAACACATCCTTATAGAGGCTGTCCCGTAATTAGCCCGAACCATATATTCACCGTCACGAGCCCTTATAAAGAATTGACAAAACCTCATACCCGTATCGGTGCAAATGGAACGTTGCCGTCAATTCCAAATTGAGGGTACCCGCACTCCCCGAGCTGGCTTAGAACTAAAAGAGACAATCTAGTTGCACTACTTATCACATTCCACCTCTATCACCAAAATAAAAACACCTCACCCCCAAAAAAAACCCTACCTGAAAATTCCATTGCACATAGACCGCATGATCTCCCTATCCCTCCATCCAACGATCACCATGATCAAACAAATGACATAACAAGAACTCTTACATCATCTTACACAACTCGCCTCACTTAAACCAACTACCTATGTCCATGGGCTGAAGGCGCAGAAAACTAACTACCGGCCTACCTCCCTAGTATACCGCCCATCCACCCCGTCTACTATACGGCTACGCAATTGCGCCTATACCACCTTCTTTACTTATTTTCGACCTATCGCGCATCCCTTTTCTTTAACTACACACAATGACCACATATTAGACCCCACCCAGGCTCCCCAATTCCTAGGTGCACACTAACCTCTAGACTAACTAAATATGAGCGAACGAACATAGGCACCACCCAGGCGATGATCTATTAAGATTTTCGATTTGATTTCTCCTACTACCAGGAACTCCCGGCCCCAAACTATCCCCTACATATCGCGGACAACTGCACGTCAGAAACACCAATGCATTAAATCTGTCTTACCTACCTGTAGAGCCTCATGACTCTCTCTTTTAGAGGCACTTCCATGGCCTTCACTGCTCCACTTTTTTACAACACGCTAGCGCCACTTTTGATTTTATTTATCCATTGGGGACTTAGAATCCGCTTTTAGTTCAACAAGAGAAAGCCTTTAATACCTAGACTATATTATTGCCATCACTAGAACCATTATGCTCGTATCCCGCGTTTATATCTAGTATTTCTATTCTATTGCCTCCCCATCCTACAACCACTGTTCATCTTATCTCCCCTCTGATGACTAAATAGAACTTGATAAAAACGATTCTCAATATATATCAACCCTTAAATTACATTATCTTCAATGTAGCTCCTTCCTACCCTGGATACGCTATTCTACATCTCCCCCCTGCCTTGTATATATCTCGCGAACGGCCTCTATCTCTCACAGCCCTACATTAAACTTGCACTGTCCAAATTCCACATTTCAAATAAAATACACCCCCTATTTCATCTTTTACCCAAAACTTATTCACCCCTCCCACACCCAATACTGACACCACATGGCCACACCCAACCTCAAAACTATCTTAACCTATCTAAAACACACAGAATTTTTCTCGAACATCCCTTATCCCCAGGCAGAACGAAGGCACTATTACCTAGCCTCTATCGAATACTACAAGGCTATTCACTCTCCCCACTAACGAGCAAATATAGCACGCTTAGGATCTTGACCTTCTCAAGTGTGCCTCGGTCGTACCGACTAAAGCGTGGATATCACATAACTGAACAGCCCCTTGTTCCGAGAATACACCACCTCAAACCATCATTACTAATCACCCCAGTGCCTCAAACTGATCACGCATTTAACCACTTCCTACTTGCCAAAAAGAACTCTCGATATCTAGGCAATACACTGCTGATTCTAGCCTACGCCCCCTACCTGGATCTGCTACCTCTATCATCTCCTACCTCTACCACCTACCCCATACCCACGGGCTCACCTAAATACCTCACGAACCCGTTCACCCCTCTCTATCACGAATTGGTCTCAAAGTTCAATCAGTGTGAAGATACCCTTACAAAACACTGCTCCCCTCTACATTTACTAAGACATCCGTCGCCAAAGGTCTCTAAAATATGCTAAACCTATGACCTCCCTCCCACGTTCTAAAATCACCCTGTTCCTCGCACATTGTCCCCACATCACCTCAATTACTCTGAGAGAACACAAGCCCTTTCTAGCTTATATCATGTTTGTTAGTCATATCTGTGATACAGAAAAATTCTATACTCTCCTACCTATAGCGCAACTCCGTTGGCAGGAGGATATCTCATTGAACGAGCGCCCAGCATGCATATCCGGGCTCGCATGCCCATTATCACACTAGACAATAGTCTGCTCAACACCTAGCCCCTGCAGCAAGCTTATCCCTGCCCCCAAGGACCTCTCCTCACGCAAGTGCATCTACTCGCACCAGCAATCACCCACTATATAGGATCCTCCGCGTCCCCACAGACAAACGTTTCCTTTCAGGATAATACGGCACCACAGCATGCCTGCACTCTAGCCTATGTCGGATCACATAAGAAATAAAAGGATACAACCCTCTTCTCACCGCAAGCGCATACCCTGGTACTAGAATCAAAAAATCACAACTGCTATTACATACCTGACGCAGCGAATCTACCCAGACCTTCCCCTAAAACATACACCTACCAACGGCAGAAATTGGATCATAAATTCCGCCCCAACAACCTCTATCACCTGTCTCCACTACATAGCAACTAACATAAAAACACCACTATCCAACTTTCCTACACCGCTCCTCTCTTCGAAAACCCTCCAGAACCTAGGCTCCTCAAACACAACCACATACCCCCAGGATTTTTCCTTTCTCCCATACCTCCCACCCTCCCCAAAATATACACAAAGTTCAGTACAATGCCATCAAACCGAATTCCGAACCCCCCCTTAATCAGCTAATTTTTCAACACTCACTTCCAACCCTACATAACCTAACTAAGCAATGACATCAGCTCATATCGAGTCCACAACATCCTAAAAAAATTCCAACCCCATCAAATCACCCAGCTATCCTACCCATAAAGAGAAACCAACATAAACACCAGAAAACATATGCACTACACAATTGACCATGTCAAAAGCCACCCACGACTCCCAAAATTACTCATCTCCCCCAATCCGATCTTTCATTGCTGATCAAACACCTATAGGCATCAACGAACTTTCAACCAACTACGTTATGATCCCCTGCCGCGAATTTTGCCCCTATCGAGATAGGATTCCTCACCACACATCTCTTGTATACATCACTACTCGAGAATTTCGGGAGTACATACCGCCCATTGAGAGTTGAAAGGTACTAGTCCCTCGATTACCACTCTCTTATTCCCAACCACTATGCAACGCAACCCGGACCTTTCAAACCTCCCTACTCACGCGGCTTCCCTTCCTGAAACTTCCAGCCTGACACATACGCCCCTCACCCCTCACGATATTATCTAATTGATCCCAAAGAGCCTCTATATCCTCTATAACATCATCCAACAATATTCACTCAATTTACTGCCACCCATACCTCGACAGTAACCTACATTAAGATCCTATCAAATATCTACTATCTAAAAAATAAACCTTTGATAAATCAGGTAGGAAAATTTAGGATCAAACTTTCCTTACCATAACTAAAATCTTCTTGGGCATGGCACGTACTCATCACCTGTCGTTACAGCATGTTGGTAAAATGACTGACAAACTCCCAACCCCATACAAGTCAACCCCTAACACTGTCCCCATCACTAACCAACCCATAAACAACAGCCACCATAATTTCACCTGTCTGGCCCCAGGGGTTGCCACCGATCTCCCAAGCTTCCTCCCCAACTGGTAAAACTCCGCTGCTAAGGTAATAACCCGTTTTAAGAACG
>delRNA_3-4.2
TCATCTCCCAACCACGCTATGTGGTTCGGGATGCGAATTGACGAGAGCTATCAGTGTGATGCCCCTTTTCACGTTATTGCGTACTAATGTTAATGCAGGAATACAAATGCACACCACACAAACAATACCCCCCCCTTCCACCTTACATGCCCCAACAACACACCTAGAAAAATCGGCTGCTTATCACCAACAATTCCTCTCACTATCCAAACCCCCTACCACACATGCCCCCCCCAAACCAGACCCGTTTAGCCTAAATACAAATTAGGCATCCATAAATTTCTATTCAGCAGTTTATGCATCTTCGAGCCCAATACGAAACAACAAGCATGCCAACTTTAGACCCGGCAGGATCTTAATGAATAAGCTTAAAGGGTCTCGAGCGCGCACAACGTCGAAGCGGAGTTAACCCCCAAAAAACCTTGTAACGTTCAAGACAAACTTATAAACAATAAGAAAGATTACCTATAGAAAAACAAACAAGCTAGATACCACTAACAACCTGTGATATCTGAGTTCATCAACATCTCACTCTCAATAGCCTCAACCTGATACTAAAAGCACAGAAGGGGTCCCGGTAGAGGCTTTCCCAAAGATCTTAACGGGAGGTTTGTAAAGGAGTAGACACCTCGCACACCGCCTAAGCTTGGATAAAACACGTATAGGAAGAACTAAACTAGTTTGAACGTGTTAAAACCAACAGGATCAAACCCGGAGACCCCCCCAACCTACCAAAGCCCACCCAAAAGGAGAGAAGGCTAGAGTCAAAAGAAATAAGCAATAGGACCCACCGCAGAACTATAAGCAGAGAGCACCAAAACGACCAACAAACACGTCTAGATAGAATATAGAACATACCCTATAGTTAAGAATGTTTTTTTGCAGCTCTCCGTATAATAGAAGACATTTACTAAATTGGAGAAATAACATGGCAAGCACTAAGCGAGCCACTACAAACAAATAAACCACAATCCAATCTATGAATGTATAACAAACTCCCATCTGAGAAACAACAATAGCTATAATCAATCATACACTACCACATGCAAGGGTAAAAAACTCAATCCCTGTCAAATCCTACACATTGCACTGGTGATGACGCGGCTATGCGTAAATTGTTAAGGATATGGCCGATCATCTCTTCCAAATCTGTGAGCGTAAGCAGAGCCCGAGAATTAAAACCCTAACAGGAAACAAGCAAAAGGTGCGCGGGAAACCAGCCATAGAACCAAAACTTACTTGAATTGACGGAGTCTATAAGCATATGAGTATAATTTTCCTGTTCAGTCCGGTCCGTAATCGTTCATTTCCTGAAGTACCTAAGGTTTCTACAAATCCACGGACGAAGGCTTCAGCTCCTAATATTCAAGTTACACCCAAAGGGTTTGGGCCAATTAATAATTACAGTCACTCTAAATATGGCCTCTCTTGCATATCTGGCCTCTTAACAATGGCTACACGGGCACGAGGTACTACACCGCTCCAACTACCAGCAAAGCCCTACACTACCCGGACGCTCCATCTCTACCCCCCCCCCCCCAAAACGCCATTCTACCTCCTGTTCAACTGGGGCATCTCTACTGACGCCGATAGAACTCAAAGCCTATCTACAACCTAGTGCTTCTCCCCCACCAAACCATTCTGCATCTTATAGATCTCCTAAGACCGCCCACCCGAGAGAACCTCTTCTCGCGCGGCTCGATTATAAATAAAATTTAACCTACTTCTAGGACAACGCTCGAAACAATAGTCAGAACTACCTGTATGCGACATCCGCGCACCCATCTCGAACTTCCACCCATTATAATGCATATTTCTCATCCTCCTAATCTGAAGACTTAGAATGGAAAACTTCTATATATCCCATGACCATCTGCCATCCCCTAAAGGCTAAGCGGGTACAAATGGACCCCGAATCCCCCCCGTTACCCATGCACATCAGCTTCGGATTACGTATAGAAACTATTAAGTACCAAACCCTCCAAGCATTATTCAAGCGCATAATCTGCTTCTCAACTCGACAACACCCTATCATCATAACATGCTCAAACTATACCTCTTGTCAGGCCAACCTGACGGCTTTCAACACTACCAAATTACTCTCTCAACGCCCCTCTCTCTCATGCAGTTTGGAACCCCACGATCCATCTCACCTAGAATGCATACCAAAACCCATAAACTATACCTACTCATACTAACACTCACACCTACTCGTGAAGCATGACATAAATCCTCCCCAGGCCCTAACTTCCCGGGTATGAACAACAACTCTCCCATGCCTCACCTCTCTCTACGATCCCAAATCTACCATAAGTATAAACAGAACAACACTTCCCACATCTTCGCCCTATCCTTACTATCAGATAGAATACCGCCAAGCAGTTGACTTTCACAAGGCAACCAGCACTGCAAGCCTAAGCTCCTAGATGGTAAACACTTAACAAGCTAACTTCAACTCCGCGGAAAGGACCCAGGAAGTTCAATAATTATATCCGGGGTAGATAATGTAGACAGATGACTCATCCTCCCATGCCGTTGTTCCAACAAATTCACCCTTTCCATTGGCTACAGAAGCTTGAGGCTCAGGCATCTAACACACAAATCCAGTGCGTATCTCATATATCACGGTTTACTAGTCTATCGCCCATGTTCCATAACGCTACTCCTCTCACTCTCCTGAGTGCCCAGAGGACAACCCTTGGGACTCCCGCCTAGAACTTCTACAGCGTCCTAAGGATCTCAAACATCTAACCCATAAATAACCTCTCTCGTATCCAGACTCTATCCCCTGCTTCAACTACAGCACAAACCTCGCGCGGAACCTCTCAATATATTGGTCTGTTACTTTACCTTATACCCTGTTACCCGAAACCAGATAGGGTCCTAATCGGCTAGTATTGAACCATTGTATAGAGACGAATTCTCACCTCATATACCTCAATTTGACCACCAAGCTGAATCGCATCTCCTTTCTTCCACGGTTGACATTTAACTACTATCTACCACTACTAGCTTTATTATAGGGTACCAAGGTTCACTTCCTTCGCTCCTCAAACGAATTTCTCACATGTATAACTTCAATTCCCTGGACCCTTAGACCCGATAACAACAATCGTACATTTCACATAAAATTTCTTTAGCGCTAGCAGTATAAAGCTCAACAGTATATGCCACCCATTCAACATAAAAGACAAGGAAACCAAAGTTGCCCCACTCACTCAAGTAAAAATTAACTCATAATAGAATTATTAAACAGCGTAGACAGCTCCCCATGAGTCATCACACTCACATCTTGCTAGTTATTTTAACACAAACTAAAACCAGTCAATACCGAACCTGCCACCTCTCCCCATCCGCTTTAACGAGACGCTCACCAATTGGCAAACTCTATACACTCGGATCACTCATCCCTATAGAGGCTGCCCTGTTATCAGTCCGAAGCATATATTAACAGTCACTAGCCCCTAGAAAGATTTCACGAACCCACACACACGGATAGGTGCTAATGGAACCTTTCCCTCCATTCCCAAATGAGGGTATCCTCACTCTCCTAGCTGTCTAAGCACCAAGAGAGAGAACCTTGTGGCCCTACTAATGACCTTACATCTTTATCATCAAAAAAAAAACACCTCCCCACCAAATAATACACTGCCAGAAAATTCGATTGCCCAAAGGCCCCAGGATCTACCCATTCCCCCATCTAACGACCACCAAGACCAAACCAACGATATAACAAGGACCCTCACTTCCTCATATACAACCCGGCTGACTTACACCAACTATCTATGGCCCTGAGCAGATGGCGCTGATAATTAGCTTCCAGCATACCTTCCAAGTATCCCACCTATTCAACCTGTATAATAAACTGCCACTCACTTGCGCCTATATCATCTTCTATATTTCTTCTCTACTTAGCGCGCCTCCCTATTCTTCAAGTACACGCACTGACCACATATCAGTCCCCATCCTGGGTCTCCTATGCCGAGCTGAACTCTCACGTCAAGGCTAACAAACTACGATCGAACAAAAATAGGCACAACCCAAGCCATAATATATTACGAATTTCGCTTTGAGTTATCCTAGTACCAAGAGCTGCCAGCACCCAATTAGCCCCTACATATTGCAGAGAATTGAACCTCTGAAACCCCAATTCACTATATTTGGCTAACCTACCTCTACAGTCTTATTACGCTATCATTTAGCGGCACGTCAATTGCTTTTACTGCTCCGCTATTCTACAAAACTCTTGCCCCTCTGTTTATGTTGTTTATGCATTGAGGTCTCAGTATACGTTTCTAATTTAACAAAAGTAACCCTTTTATCCCCAGCCTATAATACTGACACCAATACAAACACTACGCGCGAATACCGCGTTTCTAACTTGTATTACTTTTTTAGTGCCTTCCCATGCTACAACCTCTATTAATCTTATCACCTCTATGGTGACTAAAGAGAACCTGGTAGAACCGATTTTCAATTTAAATTAAACCTTACATAACTTTTTCTTCTATATATCTCCTCCCTACTCTAGAAACTCTGTTATACATATCACCACTCCCATGTATTTACCTTGCCAAGGGTCTATACCTCTCCCATCCTTACATAAAACTCGCTCTATCCAATTTACACATGTCCAACAATATCCAACCACTATTACATCTATTTCCAAACACCTAGTCCCCTCTCCCCCAACCTATACTAACTCCCCAAGGCCAAACTCAGCCACACAAATACCTAAATCTATCTAATACACAGAGAATCTTTCTTGAACACCCCTTGTCACCGGGCAGCACGAACGCACTTTTCCCCAGGCTTTACCGCATTCTCCACGGCTAATCTCTCTCACCACTAACTAGCAACTATAGCACACTTAGTATATTTACTTTATCCAGCGTCCCCCGCTCATACCGCCTCAACCGGGGTTACCACATTACCGACCACCCTCTTGTACCCAGGATTCAACATCTAAAACCTTCGTTGCTCATCACACCTGTACCACATACCGAACACGCATTCAATCACTTACTCCTAGCCAAAAACAACTCACGCTAACTCGGAAAAACTCTACTTATGCTAGCCTAAGCCCCCTATCTAGAGCTCCTACCACTCTCATCACCTACATCAACTACATATCCTATACCAACAGGCTCACCAAACTAACTCACAAAACCTTTCACCCCCCTCTATCAAGACTTAGTTTCTAATTTTAAACAGTGAGACGAGACGCTTACCAAGCAATGCTCACCCCTACATTTCCTTAGGCAGCCATCTCCCAATGTGTCCAAAATATGCTACACCTAAGACCTACCCCCTACCTTATAAAAACATCCAGTACCACGCACCTTATCTCCCCAACATCTAAAGTATTCGGACAGCACCCAAGCTCTATCAAGATTCTAACATGTATGTTACTCCTAGCTCTGATAAAGAAACATCCTTTATTCACCTACCTAAAGTGCTACCCCATTCGCTGGGGGATATCTTATCGATCGCGCACCAAGCATTCAAATACGTGCGCGGATCCCTATGATCACTCTCGACAACAGCCTACTAAAGACCTACCCTCTACAGCAAGCCTAGCCATGACCTCATGGCCCCCTCCTAACTCACGTTCAGCTTCTCGCTCCCGCAATAACTCAATAAATGGGCTCATCTGCATCTCCTCAAACAAAAGTATCTTTCCAAGACAATACAGCACCACACCATGCATGTACGCTTGCCTATGTGGGGTCACAAAACAACTATAAAGAGACTACCCTCTTCTCCCCACAGGCACAGACCCTCGTTCTCGACTCAAACAACCATAAATGATATTACATCCCTGACGCCGCAAATCTTCCCAGGCCTTCCCCTAACACGTAAACCTAACATCGCCAGAAGTTCGATCATAACTTTCGCCCCAAAAATCTCTAACACCTCTCACCTCTTCAGAGAAACTAACAAAAAAATACTACAATTCAACTCTCTTAGACAGCACCCCTATTCGAGAACCCCCCTGACCCTAGACTACTAAATCAGAAACACATCCCTCCAGGCTTATTACTCTCTCCCATCCCCCCTACACTACCCAATATTTATACCAACTTCAGTACTATCCCCTCAAAGCGCATACCTAATCCTCCTTTCATTAGCTACTTATTAAACACCCATTTTCACCCATACATCACCTAACTCAGAAACGACATGAGGTCCTAGCGCGTACAAAACATTCTAAATAAATTACATCCTCAACAGATAACCCACCTATCATAACCATAGAGGGAAACCAAAATTAACACTAGAAAGCATATTCACTACACGATGGAACATGTAAACAGACAACCCCGCCTACCTAAATTACTCATCTCCCCCAACCCGATGTTCCACTGGTGCTCCAATACATATAGCCACCACCGCACCTTTAATCACCTCCGTTATGAACCGCTTCCACGCATATTACCTCTATCGAGGTATGATTCTTCACCTCATATTTCCTGCATACAGCATTATTCCAGGATATCTGGCGTACAAACTGCCCATTGGGACTTCAATGGAACTAGACCCTCAATTACCACTCTTTTCTTGCCTACAACCATTCACCGGAAACCCGAACTCTCCAAACTTCCTACACAAGCCGCTTCTCTTCCTGACACATCTAGACTAACCCAAACCCCACTTACCCCCCAAGAAATTATTTACTTCATCCCTAACAGGCTTTATATCCTCTAGAATATCATACAACAATAATCGCTAAATTTACTCCCGCCTATTCCTCGGCAATAACCCACCTTGAGTTCCTATCACATCTCCACCATCTAAAAAATAAATCTGTGTTAAATAAGTTAAGAGAAATTTGGATCAAAATTTCCATAGCAAAAGTAAAACCTCCTTGGGCAGGGGACCTATTCATCACCGGTAGTAACTGCCTGATGTTACAATGACTGTCATACCCCAAAACCTATGCAAGTAAATCCTTATCATTGCCCACACCACTAGCCAACCCACAACCATCATCCACCGTAGTTACAACTTTCCGGACCCAGAGGTTGACATCGTTCACCCAAGCTACCTCCGCATCTTGTAAAGCTGCGATGGTACGGGAAAAAACCATTCTAAGACCGA
>delRNA_3-4.3
CACCTACCTACCACGCTCTGCGGTTCGGGGTGCGATTTGACGAGCGCAATGAGTGTCATTCCTCTATTAACCTTCTTACGAACTAAAGTTAATGCTGGAATACAAATGCACACTACACATACAATTCCACCCCCCTCTACATTACATGCCCCCACAACCCACCTAGATAATTCTGCGGCATAACACCAACACTTTCTCTCCCTATCTAATCCCCCAACCACACACGCTCCACCGAACCCCGACCCCTTTAGCCTCAAGACAAAATAGGCTTCAATAAATTTGTAGTCTGCTGTATACGCATCCTCCAGTCCTATCCGAAAGAAGAAGCAGGCAAAATTAAGCCCCGGGAGCATTTTTATAAAAAACCTAAACGGGTCACGTGCCCGGACGACCTCAAAGCGTAGTTAGCCCCCCAAGAACCTGGTAACTTTGAAAACTAAGTTTTATACAATAAGAAACATTACCTATAGCAACACAAATAAACTCGAAACGACAAAAAAACTGTGCTATCTAAGCTCTTCGACCTCACACTCTCAGTATCCACAGCCCGAAACAAAGAGTACGGACGGTGTGCCAGTGGAAGCTTTTCCCAACATATTAACTGGTGGTTTATAAAGAAGTAGTCAGCTGGCGCACCGTCTCAGTTTCGACAACACCCGCATAGGAAGTACAAAGCTGGTGTGGACCTGTTAAAAGCAACACGAGCAAACTCGCAGCCCTCCACACCCTACCAACGCCCATCCAAAGGGCGAAAAAGCGAGAGTAAAGAGAAAAAACCATTAGGACCCCCCTCATAATTAGAACCAAAGCGCTCCCAACCGACCTACAAAAACATCTAGCTAGAAGATAGAGCAAACCCTGTAGTTGAGAATCTTCTTATGCAGATCTCCCTAAAACAGTAGACAGTTGCTAAAATGTAGAAAAAACATAGCCAGCACCAAGCGTGCTACCACCAAAAAATAAACTACAATTCAATCAATAAACGTTTAACATACACCTATATGCGATACAACTATTGCCATCATCAACCATACCCTGCCCCAGGCTAGGGTTAAAAAGTCGATCCCCGTTAAATCATAGACCTTACACTGCTGATGTCGGGGTTAAGCATAGATCGTTAAAGACATGGCTGAGCAGCTCTTTCAGATTTGCGAACGGAACCAAAGACCTAGCATTAATACACTAACCGGTAACAAACATAATGTTCGAGGAAACCCTGCAATGGACCCAAAGCTAACTTGAATAGACGGAGTTTAGAACCAAATTAGTATCATATTACTCTTGAGGCCCGTGCGCAAACGTTCATTACCTGATGTTCCGAATGTCTCTACNAATCCCCGAACAAAAGCCTCAGCGCCCAAAATCCAAGTAACCCCCAAGGGGTTAGGCCCCATCAAAAAATACAGACAATCTAACTACGGCCTCTCCTGTATTTCGGGCCTATTAACGATTGCTACACGCGCCCGTGGCACGACTCCCCTGCATCTCCCAGCCAAACCATACACCACACGCACCCTCCATCTTTATCCCCCCCCACCTAACACCCCTTTTTAGCTCCTATTTAATTGAGGTATCTCAACGGATGCAGAGAGCACACATAGTCTATCAACTACATAATGGTTTTCTCCTACAAAGCCTTTATGCATGTTGTAAATTTCCTAGGACCGACCTCCTGAAAGTACTTCATCACGAGCCGCCCGCTTCTAGATAAACTTAAAACTCCTACTTGGACATCGCTCCAACCACTATTCAGACCTTCCTGTTTGAGAAATACGAGCTCCAATATCCAAATTCCACCCTTTATATTGTATATTACTCATTCTCCTAATATGAAGACTTAGAATAGAGAACTTATAGATGTCGCATGAGCAACTCCCATCACCAAAAGGTTAAGCTGGCACCAAAGGTCCCCGTATTCCCCCAGTCACTCATGCACACCACCTACGCATTACCTAGAGAAACTAGTATGTTCCAAATCCTCCAAGCATCATTCACGCACATAATCTACTACTTAATTCTACAACCCCATACCAACATAATATACTAAATCTATAGCTTTTCTCCGGTCAACCCGACGGCTTCCACCAATAGCATATCACCCTCTCAACGCCTCTCTCTCTTATCCAGTTGGGAACCCCACGCTCTATATCACCCAGGATACAGACCAACACACATAATCTATATCTACTAATTCTAACTCTCACCCCCACTCGCGAAGCTTGACACAATTCCTCCCCTGGCCCCAACTTTCCAGGCATCAATAAAAATTCACCCATCCCACACCTTTCTCTACGCTCTCACATCTACCATAACTAAAAACAGAACAAAACCTCCCACATCTTAGCTCTATCTTTTCTATCTGAAAGGATACCACCTAGCAGTTGCCTTTCTCAGGGAAAACACCATTGAAAACCAAATCTACTTGACGGGAAACAATTAACAAGCTAACTGCAACTTCGCGGGAAGGAGCCCGGTAGCTCTATTATTATGTCAGGAGTAGAGAACGTCGATAGTTGCCTCATTCTCCCATGTCGATGATCTAAAAAATTGACTCTATCGATGGGATAGAGCAGCTTAAGCCTGAGCCAACTAACGCATAACTCGAGCGCATAACTTATATACCATGGATTGCTGGTTTAACGGCCCTGGTCCATAACACTTCTCCTCTCTCTCTCGTGCGTGCCGAGGGGTCAGCCCTTAGGACTCCCTCCTAGAACCTCTACAGCATCTTATGGGTCACATACATCAAAACCTTAAATAACGTCTCTGGTCTCAAGTCTTTATCCCCTACTGCACCTACAGCAAAACCCTCGAGCCGAGCCCCTAAACATTTTTGTCTGATATTTAACCTTCTAACCAGTAACTCGGAAACATATAGGTTCTTATTCAGCTAGGATCGAGCCATTTTAGAGAGACGAGTTTTCCCCACATATCCCGCAATTTGACCACCACGCAGAATCTCAGCTGCTATCATCTACCGTGGACATTTAGCTCCTATCGACAACGACGAGCTTCATGATCGGATATCATGGATCACTGCCCTCTCTACTAAAACGCATCTCACATATCTAAAACTTCAACTCTCTAGAACCGTACACTCGATACCATCATTCATAGATTTCTCAGAATATATCATTGGCCCTTGCGGTCTAGAGATCCACCGTGTATGCCACCCACTCGACCTACAATACAAGGAATCCCAAGTTTCCACATTCCCTTAAATATAAATTTACTCAAAAAAGGATCATAAATCATCGCAGGCAACTACCCATAAGCCACCATACGCATATTTTACTTGTCATGTTTACACAAACTAATACAAGACAGTAGCGTACTTGCCATCTATCACCTTCCGCATTAACAAGGCGATCCCCAATCGGCAATCTGTACACACTAGGATCTCTCATACCCATTGAAGCGGCGCTTTTGTCGGTACGAAGCATTTAATACCAATCTCTCGCTCCAAGGAAAATGTCCCGTACCCACACCCACGGGTACGTCCTCATCGAGCCATTCCCACCTTTACCCAATGAAGGCATTCTAACCCTACTCGCCGTATAAGCACCTAGTGATAGAACATTTTGACCCTAATACTGGCCATACATATTAATTATCAACAATAACACTCCTCCCCAACATATAATTCAATGACAAAACATCCGCTTCCCCAATGGCCCGAGTATCTATCCCTTGCCACAACTCACAACTACCAACACTAAACCTACAATATACCACGGACCTTCTCTACCTCATATTCAACCTGGATGCCTCACACCAACTATATAGGGCCCCGAGCACATTGCTCTCATTATGAGCTTCCACCACACATTACATGTTTCGCATCTATTCAATCTGTACAACAACCTGCCACTCACCTGGGCCTAGATCATTTTCTACATCTCATCTCTACTAAGAGCTCCTCCATACTCATCTAGCACCCGAACAGACCAAATGTCAGTACCAATGCTAGGGCTCCTCTGACGGGCCGATCTTTCCCGCCATGGCTAACACACCACCATGGATCACAAGTACGCCCACCCTAAACCTTACTAAATTACCAAGTTTGCATTTAGCTACCCAAGCACCAATAGGTGGCAACATCCGATCAGACCATAAATCTTACATAGTATCGAGCCACTAAAACCGCAATTCACTATTTTTGGGTATCCCACATCAACTGTCTTCTTTCGGTACCAATTTGCCGCTCGGCACTTACTCTTCCTACTTCGCTAATCAACAAACCTTTTCCCGCTGTGGTTGTGTTGATTCTGTATCGATGTCTCTGTATAGGTTTCCAACTTTACAAAAGTAACTCTTTTATCACCTGCCTACAATACAGACACAAACACAAAAACCACGCGGGACTATCGCGTCTCTAAATTCTAGTACTTATTGAGAGCCTTTCCTTGATACAACCTGTAATATTCCTATCATCTATAAGGCGAGTACAGGGACCCGGGTAGTACAGAATTCCATTTAAATTTTAATCTCACATATCTATTACTCCTATACATATCATCACTCCTATAGAATCTATGTTATACTTAACAACACTCTCAAGTGTTGACTTTTCCTAGCGTGTAGACTTCACCAATACTAACGTAAAACTCCCTATAACCCATTTACACTTGACCAACAATTTCAAACCACTAATAGATCTACTTTCAAACACCTAGCCCCCTTTCCCCCAACCTCTACTACCTCCCCAATGCAAACCTTAGTCACACGAAAACCTATATCTACCTCATTCATAGCGAATCATTATTCAAAACTCCCTGGCATCGAGCAGCCCGCACGCACTTCTCTCCTGGCTTCACTGCATTTTCAACCGCTAAACTATCACACCAATATCTCGCCACTATGGCTCAATTTGTATACTTACTCTATCCCGCCTCGCCCGCTCAAACTGCATCTACTGGCGTAACGACATTCCCCACAACACTATTCTACCCTGGCTTAAAGATCTACAACCTACGCTGCTCTTCACATCTCTAACATATCCCCAAGACCCAGTCTATCACGTACTCATATCCTAACACTACGCACGCAAATTCTGACAACCTCTAATTTTGATAGCCTAACCCTCCCATTTACAGATCTTAGCACTCCCAACACCTACAGCAACTACAGATACTCTATCACCAAGCTCACCACACAAAATCACACAAACTCTCACCTCCCTCCATCAACACATACTTTCTTATATTAAAAAGAGAAACAAGGCGATTACCGAGCAAGGCTCATCCATAAATGTCTTTTGGAAGCCATCTTCCCATTTGCCCAAAATAAGCAACTCCAAACACTTAACCCCTTCCCTAAAACAAAATACATTAACATGCACCTTATCTCCCAAATATGTAGAGAATTCGAACAGCCCCCAACCTCTAACAAGACTCTAATATCTAGGTTACACCAAGATCAGATAAAGACACATCATTCATCCATCTACCAAATGTTCTACCTCAATCACTGGGCGAAATCTTGTCAATGGCCCAGCAAGCATTCAATTACGTACGAGGTTCCCTTTGATCCCTCTCAACCACAGCCTAATAAAGCCCCACTCTCTAGAGCAAACCCAGGCACGACCTCATAGCCCCCTCATACCTCACTTTGAGGTTCTCACTTCCCCAGTAGCTAAAAAACTGCGCGCACCTGCAGCTGCTTAAACATAAATAGCTCTCAAACACTATACAACATCAAACCATTCACGTACGCTTCCCAATTTGCGGTCATAACACAACAATTAAAAGGCTCCCATCTTCACCCCATAGCCATAGGCCTTCATTTTCCACCCATACCACAATAAACGAGATCACTTCGCTCACACCTCACATATTCCCTGGTCTCCCCCTTACACGAAACCCCAAAATTGCCAGCAGCTCGATTATTACATTCGCACCTAACATCTCTAAAACATCGCACCTATTCAGCGACACTAACAAAAAAATCCTACATTTTAACTCGCTAAGCCACCACCCCTAGTCTAGCACCCCTCTCACCCTGGAATATTAAATTAGCAATACCTCACTCCAAGCATAATACTCTCTTCCATCCCCTCTACATTATCCGATCTTAATACCAACATCAGTACTATCACCACATAGCGCATAGCTCATCCTGCTCTCATTAGCTACATAATACACCCCCATATTCACACAAACCTCGCCCAAATCAGACACCACCTGCGGACCTAGCGCTTATAAAACCTTCTAAATTAAATAAATACTCAAAAGATAACCCACATAACAAAAACATAGGGGCAAGCCCAACTTAACCCTCGAAAGCATCTTCACGACACGATGAAAAATCTATACTGAAAATCCAGCATAACTAAATTAATCATCGCCCCCAACACGCTGATCGACTGGCGCCCCTATCCAGATTGCCACTACCGCCCCGTTCATCACATCGGTAATGAATCGCTTCCAAGCCTATTATCTCTACCGGGGCATTATCCTCCAGCTGATCTTACCTGCATAGAGCATAATGCCCGGCTATCTGGCCTAAAAACTACCAATAGGGACCTCAATCGAGCTCGACCCACACTTCCCTCTTTTGTCATGCCTACACCCTTTCACGGGGAACCCCAATTCCCCGAATTTCCTTCACAAACCCCTTCTCTTCCTTACACACCTCGACTAGCCCAATCCCCAATTACCCCCAAAGAATTTTTTCACATCTTCCCTAACTGGCTTGATTTCCTCAAGCATCTCCTATAAAAAAAATCGCTAAATCTATTCCCGCCTCTTCCTGGGAAACAAGCCTCCATGGGTACCGATAACATCCCCTCCATCTAATAACTACATGTGTGTAAAATACGTCAAAAGAAACTTCGACCAGAAATTACACAGCAAAAGAAATACTTCTTTTGGGAGAGGTCCCATTCACCAACGCTATTACCTGCCAGAAGTAACCATAACCGTAATACCCCACAAACTCTGCAAGTACATCCTCATCATCGCACAAACCACCAGGCAACCTACCACAATAATACATCGTAGCTACAAATTCCCCGATCCCGATGTCGACATCGTGCAACCGAGATACCTCCGGATATTGTAGAGTTGTGACGGTACTGGTAAGAATCACTCCAAAACAGAT
>delRNA_3-4.4
ACATATCTACCACGGTCTGCAGTACGTGGGGCAATATGCCGCGCCCACTGTGTATCTTTCCTCTATTATCCTTCATACGAACTTAAGTTAATTCTTGACTAAAATTGTACACTTCACATCCAATTTCAACCCCCCCTGCAGTAAATCCCACCACAACCCACCTAAATTATTCTTCGGCACAACACCAACACATTTTCCCCCTACCTCATACCCCATCCCCACACCCTACATCGAACCCCCACACCATTAGCTTCCAGCCACAATAGACTCCACTAAATATGGAGCCTACTCTAAACACAACCCCCAGTTCTCTCAGATAGGAGCAGCAGCCAGAAATAGGCCCCCGGAGCATTATTATAAAAGACTTATACCGGTCAAGTGCCAGGTCGACCCCAAAGCGTAGTGAGACCCCCAAGCACTTGATAACTCTGAAAACTAAGTTTAATCCACTAGGACACTTTACCCATGGCCACCCAGATCAAATCGAACCGACAGAAAAAGTGGGCTATCTAGGCCCTGCGACCCCAAACCCTTAGCATACATAGCCCTAAGCAAAGCGTACGTACGGTCTGTCATTGGAAACTATTCCCAACTTAGTATCTTGTCGTGTAGAAAGAGGTGGTTAGGTGACGTACCGTCTCCGTATCAACAACTCCCGCATATGAGGTCCATAGTTGGTGCGGACCAGTAAACAGCAACACTAGAAACCTTGCTGCTCTACAAACTCTTCCAACCCCAATTCAAAGTGCGAAAAACCGCGATTACAGGGATAATACCATAAGCACTCCTCTTATAATTAGAACTAAGGCCCTACCCACCGAGCTACAGAAGCACCTAGCAAGTAGATAGAGGAAACCGTGGAGCTGTGATTCTTCATAAGCCGAACTACCCAAAACTGTCGAGAGCTGGTAGAAAGTAGAGAAAACATAGCCTGCACCAAGAGTTCTCCCCCCTAATAACAACCTCCACTTGAATCACTAGACTTTAAAGATGCATCTCTAAGCGATTCACCTGTTACCCTCTTCAACAATTCCCTGTCCAAGGCTCGGATTAAAGAGGCGGTCTCCGTTTAAACACAGCCCATAGACCGCCGACGTTGGCGTAAACCAAAGCTCATTCAATACCTGACTCAGGAGCTCTTTTAGTTTGGCCAAGGGGACAAAGGAACTAGCTTTTATGCAGTAACCCGTCACTAACATTATTTTGGACGAGACCCTCCAGTGCACTCAGAGCTACCTCGATTAAACCGAATTAAGGACAAATTTCGTCTCATAGTACTCGTGGGGACCGTGCGCTAAGGTTCAATAACTAATCTTCCGGATCTCGCTACNTATTCCTGAACAAAATCCTCACCGCCCCAATTCAAACTATCCCCCAAGAGGTTAAGCACCGTCGAAAAAAACAGAGAATCTTACAACCGCCTCCCCTGTATTCCGCGCATAATACCGATTCCTACAAGCACCCGTTGCCCGGCTACCTTGAATATCTCAACCCAACCACACCCCCCATGCCCCTTCTATCTTCATGCCCCCACAACTGACCCCTCTCTTAAGCTCTTAGTTAATCGATGTGTCACAACGCATCCACAGCGCCCAAATAGTCTAGCATCTACATAATGGCTTACTCCTTCAAAGACTCTACGCCTGATGGAATTTTCCAAGCACCGAACTTCTTAAGGTCCTACAGCAAGAACCGCCCGCCTCTAGCTACACATATAACTCATACTTCGAAATAGCACCCACTACAATTCACACCTTCCTCTTCGAAAACTACGATCTACAATACCCTAAATCCACTCTATACATGGTCTACTACTCCTTCTCATAATATGATGAGTTTGAGTAAAGCACCTATAGGTGACGAATCAGAAAATCCCACCACCATAAGGTCAAACTAGCCCCCAATGTTCCTGTATTACCTCAATCACTCATCCAGACTACATAAGCATTTCCTAGGGAAACAAGCATTTTCCAAATACTCCACGCTTCATTTACGCAAATCATCTAATATTTCATACTCCAACCACAAACCAATATCATATAATATATATAGAGCTTTTCTCCCGTTAAGCCCACAGCCTCTACAAAAAGCATCTCACCATCTCACCGTCTTTCACTCTTATCAAGGTGAGATCCACAGGCACTTTACCAACCAGGATAAAGTCCGACCCATATTATTTATATTTAATACTTCTACCTTTCCCCACCTCTAGCAAAACTAGACACCATTCCACCTCTAGCCCCCACCTTTCAAGCCTCGATTAAAATACATCCCTCACACACCTTACTATACGCCCTAACCTCAACTATAACAAAAAAAAGTACAAAACCCCCTACATCGTACCTATACCTCTTTTAACTTAAAGGTTACCAACTTGCCGTAGCATTACTGAGCGACAAAACTATCGAAAATCACATTTAATTAACCGGAAACAAATAGCAGGCAAATTGGAATTTCGCCGGAAGGAGACCGGTTGCTCTTTTTTTCTGACACGAGTAAAGGACCTCTATTGTCGCTTCATTTTCACACGTTGACGACCTCAACAAGTGGCTATATCGGTGAGAGAGGGCTGCCTATGCCTGGGCCAACTAGCGAATCACGCGTGCCCATAATTTCTAGACCATAGAGTGGTGATTCAATGGTCCGGGCCCCTAACATTTCTCTTCCCTCTCCCGCGCTTGGCGGGGAGTTAGTCCTTAGGAATCCCTGCTCGACCCACTCCACCAGCTCATCGGGCAAATCCAACAAAAACTGAACTACCGCCTTTGATCCCACGTCTTCATCCCATAGTGGACTTACAGAAACACACTTGACCCGAGGCCCTATACATTCTTTTCAGAAATATATCCATCGAATCATTAACTAGGAAAGATTTACGTACTGATGCAACTTGGGTCGAGCCATTTAAGGGACACAAGCTTCCCGCATATCTCCCGGAAATTAACTACAACGCAAAAACTGAGTTGATAGCATCTTCCGTGGACTTTGAGCTCATAGCGTCACCGTCGTGCCTCCTGTTCAGAGATTATCGAGCATTGACCCCTCTACTAGAACGCCTCCCACATATCGAAAACTTCCACACTCTATAATCGAACTCTAGATACAATGATCCATAGGTTCCTCAGCATATAACATTGACCTTTCCGATCCAGTGAACCACCTTGAATGCCCCCCACACGACCCACAATCCAAGGAATCCCCAGCTTCCAAATGCCATTTAAAATTAAATTCCTTAAAAATGGCTCCTATATGATGGCAGGTAAGTACCCTTAGGCTACCATGCGCATATTTTATTTCTCCTGCTTCCACAACCTAATACATGACAGGAGAGTCCTAGCCATCTAGCATCTCCCCCATTACCAGGGTGATCCCCATTCAGCCATGTGAACGCACTACGACCTTTCCTACCCCTTCAACCGACGATTGTGACGATACGATGCCTTCAATACAAAGCTTTCACTGCACGGCAAATGCCCCGTCCCAACTCCGACGGGGACTTCATCTTCTAGCCACTCACATCTATAACCTATCAAAGCCTTTTATCCCTACTCTCCCTAAAACCATCTTGTTATTGAACACTTAGAACCCAAAACCGGCCATACCTACTACTTCTCAACTATAACACTACTACCTAAAATATAATTAAAAGAGAAAACGTCTGCTTCACCCATCGCCCGCGTATCAATTCCTTGACACAAATCACAACTACCAACACTAAACCTCCAATAAACAACTGACCTGCTTTAGCTTATTTTGAACCTCGACGCCTCACACCACCTATAAAGCGCCCCTAGCACATTACTTTCTTTATGCGCCTCTACAACACACTATATATTACGAATCTACTCAATATGGACGACCACATGCCACTCACCTGGACCAAGCTCATTATCCACATCACACCTATACTATGAACTGCTTCAAACGCACCTAGCCCCTGACCATACCAATTGCCATTAACAGTGATAAGGCTCATCCGACGGCCCAATTTTCCCAGCTATAGCCAACACACCACCATGGATGACGAGCACCCCAACACTGAAACTTACGAATTTTCCTAGTTTCCAGTTTGCCACCCAGGCCCCCATTGGGGGCAACATCCGCTCCGAACACAAATCCTACATCGTATCAAGCCATTAAAAACGAAAATCACTGTTATTTGGTATTCCTCAACAGCTTTCTTCATTCGGCACGAACTTTCCACTTGGAACGTATTCATCCTATTTCGCCAATCACCATACATTTTCGCGCTGAGGCTGTGTGGACTCTGTCTCTATGTCTCTTTATAGTTTACCAACTTTGCATAAATAACTTTTATAACAACTCCCTACTATTCATACTCAAACGCATAAACCCCGAGGCACCATCGCCTCCCTCAAATCTAGCACCTATTGAGAACCCTTTCTAGAGACAACTTGCAATATGCCCATTATCTAGAAGGCCAGTACAGGAACTCGAGTAGTTCAAAATTCGATTTATATCTTAATGTCACATATTTAGTACTCATAGACTTATCACCATTCCTATAGAATATATGTTATACTCAACAACACTCTTAATTGCTGCCTATTGCTGGCATGGAGCCTACAACAATATTAGCGTAACACCCCATAAAATCCATTAACTCTGGACCAACACTTTCAAACCACAAATAGCTCCACTTTTAAACAACTAGCTCCCTTTCCGCCTACCTCCACTACCTCCCCTATCCAAACGTTAGTGACTCGAAACCCTATATCTACATCCTTAATTGCCAACCATTATTCTAACCTTCCAGGCATCGATCAACCAGCCCGCACATCCCTACTAGCTTCCCTCCACTTACACCCCCTCAACTACCACACTAAGATCTCCCCACTTTGACTTAATTTTTAAACCTACTCCATGCCTCCCCGACCCCTGAATCTTCAGCTTCTAGCTTATCGCCACTCTCCCCAACATTACTCCACTCTAGCATATAGCTCTACGACATAAGCTGCACTTCAGATATCGAACATTTCCCCCAGCCCGAGTCTCTCGCGGACACATATTCTAACTCTACGCACACATATCCTCACTACTTCCAATTTTGACAGCCTCACCCTTCCCTTAACTGAACTGAGTACGCCTAAAACTTACAGGAACTAGAGCTACTCTATTACAAATCTCACCACACAAAAACATACGAACTCACATCTACCACCTTCCACCCATACCTTTTTGTATTAAAACGATAATCAAGGCGACTATCGAGCTAGACTAATGCATAACTGGCTCTTTGATGCTATTTTACCATTTGCACAAAAGAACCACCTACACACCCTTAATCCCTTACCTAACACAAAATACATTAAAATTCATCTTATCTCTCACATATGTAGAGAATTAGAACACCCACCAACCTCTAAGAAAACTCTCATATCCAGCTTCCATCATGAACACATAAACACCCATCAGTCATCTATCTAACATATCTTATAACTAAACCATTGAGCGAATTCCTGCCAGTGACCCAGAAACCAGTCAATCACATATGATGTTCCTTTAGATCCTTCCCATCCCCAACCCAAAAATGCCCCCCTATCCAGCGCAAATCCAGGTACCACTTCATAGCCCCCACAGACTTCACTATGTGGATCTCATTTCCCCAGAAGCTAAAACACAGCTCGCACCTGTAGCTGCTTAAAAATCAAAAGCTCCCAAACTCTCTAGAATATCAACCCTTTCACATACGCCTCACATTTTGCTGTCATCACCCAACAATTCAATGGATCACATCTCCAACCTATTGCCATTGGACTTCACTTCCCACCAATCCCGCATTACACGAGCTCTCTCCGCTCCCAACTAACTTAATCTCTAGTCTCGCCCTTACATGAAACCCCTAACTTACCTGCCGCCCGCTTTTTACAATCCCATCTTACATCCCTAAAACAGCGCACTTAGTCTGCCACCCTAACCAACAATTCCTATATTTTCACACGGTACGCAACAACACCTAGGCTTGCCCCTCTATCCCCTTGAAAAATTAAATTTGCAATCCCTCATTCAAAACATAAAACTCTCTTCCACCCTCTATAAATAATTCGATCTTACTATCAACAACAATAATACCAACATATAGCCCACAGGTCCTCATGATCTCATTATCTTCACAAAACCCCACCCTACTCACAGAATCCTCGCCCCAAACACACCCCCCCCGCCGATCTCGCCCTGATAAAGCCATCCAAATTAAACAAATATTCCAAAGAAAACCCGCACAACAATAACATAGGAGCTAGACCCACCTACCCCTCAAAAGCATCATCTCGGCAAGACGATAAATCGATTCTAAACATGCAACAAAACTAAATTAACCATCGACCCCATCATGCAGAACGGCTCGCGCCTCTCTCAAGGTTCCCACTACCACCTCGCTCATCGCATCGATAATGGATCGCTTCAAATCCTATTATCTCTACAGGGGCCTTATCATCTAGATGATCGTATCTGCAAAGCGCCTAGTGTCCGGCCATCTGACCAAATAACTATCATTACGGACCTCAATCTAGGTCAACACACACATCTCTTTTCTGCCATGCATAGACTCTCTCTCGAGGAACACCTATCCCCCGAATCTCCTTAACAAAGCCTTTATCTTCTTTACATACTTCAACCAGGCCAATTCCTAACTAACCCCACAGCATGTTCTCGCACCTCCCGTAACTAGCGTGCTTACCACATGCATCCCCTATAAACAAGATAGCCAAGTCAATTCCTGCATCCTCTTGAGAGACCAGCCTTCATGGATAGCGTTACCAACCTCTACAACTCATTACAACTTGGGTCTAGAACACATCTAACGATACCTCCACAAGAAAGTAAACCGCAAAGGATATTCTACTGTTCGGAGATGTACCATTGACCAACGCTATTACATGCCACAATTACCCATACCCATAGTAACCAACAAACTCCGCTAGCACATCATCATCATCACAAAAACCCCCCGGAAACCTACCCCAGTAGTAAATTGTAGCAACAAATTCTCCCATGCCCATATCCACCTCCTGAAATCGCGAGACTTCGGGGTAATGGAGCGTGGTAACAGTTCTTGTCAGCATAACACCCAATCATATG
>delRNA_3-4.5
CAGATCTATCACGGGCTCCATTATGTCGGGCACTAGGCGGCTCCGACCGTCTATCTTTCCTCAATTATCCTACAAACAAACTTAAGTTAATTATTGACAAATATTGTCCAGTTTACATCAAAATTCAAACCCCCGTGGAGCAAATCTCAACAAAAACCTCCAAACTTTTTTTTTGGTACTACACCCACTCATTTCCCCCCAACTTCATACCCCATCCCAACACCGTAAATAGAACCACCACACCACTATCTTCCTGCAACTATGGACTCAACCAAATAGGGTGCCTATTCTAAGCACAAGCCCCAGTTCTCTCACATCGGAGCAGCAGCAAGCAACAGCCCACCCGAACAGTAATAGAAAAGTCTAATACCCGTTAATTGCCACGTCGATCCAAATGCCTAATGTGATCCCCAAGCTCTCGAGAAATCCGACAATTACGTGTAATCTACAAGCACCCTGTAGCCCTGCCCCCCTAGTTCAAACCGCACAGAGAGCAACAGGGGCCTTTCCAGACCTTGTGATCCCAACCCATTGGCCTACATCGCACTGAGGAAAGCGTACGTACGTTCAGTAATGGGCAATTACTCTCAGCTAAGCATGTTATCGTGGAGCAACAGTTGCTTGGGGGAAGTACCGTCACCTTATCAACATCTACCCCATATAAGATCGATGGTGGGAGCAGACCAGTAGACAGCAACTCTTGATACTTTGCTCCTATAGAAACTCTTACAGCCTCAATTTAAAGTACGAAATACCGCAATAACCGGGATGATTCCATAAGCACTACTATTCTAATTAGAACTTAGGCCATAACCCCCAAGCTAAAGCAGAACCTATCAAGTGGATAGGGGCAACCGAGGTGCTGTCATACTTCAAAAACCCAACTAACCTAATCTGTCCAGGGCTGGAAGGAACTAGAGTAATCACAGTCTACAGCAAGAATTCTCACCACTAATCACAACTTCCACCTGGATCACCAGACTATAGAGTTGAATTTCCAAGCGTTTAACTTGATAACCACTACAACAATTACCTGTCCAAGGCTCAGAATAAAGTGGAGGCCTTCGCTTAAAAACCGCACAGAGACCGCCCACATTTGCCTACACCAAAGCACACTCCATACCTGAATCCGGGGCTCTTTTAGTGTGACCCAGAGGCCACAGAAAGTATCTTTTATGCAGTAACCCATCCCTAACCTTATTTTGGACCAGCCCCTCCAGTGCTCTTAGTGCGACTTCAATCAACCCAAACTACGGGCAGATCTCTTCCCAAAGGACGCGAGGAGACCGAGCACTAAGGTTTAACAAATACTCTTCAGGATCCCGGTATNTTTTCCTGAAAAAGATACTAACAGCCCCCATGCATACTATTCCACACGAAGTTAAGCAGCGGCGCAACAACCAGAGGATTTTCCAACCCCCACCTCTCTACTCTGCACATAATACCGAATCTTATAACCAACCCTTGCCCGGGTACCTTGACTAACTTAAACCCACCACACCACCTATCCCCCTTCTCTCGTCTTGACCCCATAACTGGCCTCTATCCTATGCCCTAAGCTACTCCATCTGACAAAAAGCCTCGACTGCACCCAATTATTCAAGCATTTATATTATAGCTTAATCCTTAAACGAATCTACTCCAGACGGCATATTACACGCACCAAACTTCTTGAGGTCCTAGAGGAACAATCGCCCCCCCCTTGCCACACATATAACACACACATCCAACTATCACCCCCTCCAATTTACCCCCTCTTCCTCTAATACAACCATTTACAACACACTAAAACCTCTCTAGACTTGATCTACCACACCATCCCAAAAGATGATAAGTTTGAGTAATGCTCCCATTGGAGAGGAATCCGAAAAACCGACCACAATCAGTTCAAATTATCCCCCCATGTTACTTTACTAACTGAACCATTCTTCTAGGCTCCAGAAGCACTTTCTGGGCAAACATGCTTTCTCTAAATAATCGACACTGCAATTCCGCAACTCCTCCAATATCTCATATTCCAATCATAATCCAATATCATAAAATATATAAAGGGCCTTCCTGCCATTAAGGCCTCATCCTCTTCATAAAGCCTCTCATCAACTCACTGTATTCCACTCATATCATGGCGAGATTCAAAGCCAATTAACTAATCACGATAATGTTCGTCCCATATTCTTTATTTTAAACACCTCCACTTTACCACACCTATATCACAACTAAACTCCCTTCCACCTCTAGCCTCCGCCGTTTAAACCACGATTCAAATAGATCCCACATACCCCCTAATACACCCCTTACCCTCACCTCTATCAAAAAAATGTTCATAACCCCCTCCACCGCACCTACACCTCCTTAAATTTAAATGTTACAAAGTTCCCCTAACAATAATGTGCTACTAACCTCTCAAACATCACTTTAAAGTACCCAGACACCAACAGTAGCCACATCGGCATCTCTCCGGAAGGCGAACGGTTTCTGTTCTTGTCAGAAACCAGCAAAGGCCCCCTTTTTTCCCTTCAGTTTCACACTTTCACCACTTCTACCAGAGGATATATTGGCGAGAGTGGCCTCCCTATTCCGGGGCCAACCAGGGACTCTCGTGTCCCCATTATATCTAGTCCCTAAAGGGGCGACTCCATAGTGCGAGCGCCCAAAATATCTCTTCCCTCCCCTGCACTAGGAGGAGAATTGGTCCTCAGCAACCCCTGGTCCACCCATTCCACCAGGTCCTCTGGCAATTCAAATAATAACTGCACCACCGCCTTCGATCCTACATCCTCTTCTCAGAGCGGCCTAACTGACACCCACTTCACCCGGGGACCAATACACTCTTTTCACAAGTATATCCAGCGGATCATAAACTACGAAAGATTTACATATTGATGAAATTTCGGTCGTGCAATATACGGAACGCACGCATCACGCATATCGCCCGGCAAGTAGCTCCACCGGAATAATTGCGTGGAGAGGATCTTTCGTGGCCTGTGTGCACATAGAGTAACGGTAGTTCCCCCAGTCCAAAGCTTTTCAAGGATTGATCCTTCAACAAGAACCCCACCAACTTATCGGAATCTTCCCCACTCGATCATGGACCTCTACATGCACTGATCCATCGGCTCATCTGCATATAATATGGAGCTTTCGGAACCTGTAAACCATCTGGACTGGCCCCCTCACGAACCGCATTCTAAAGAATCGCCCGCTTCAAACTGGCATTTTAAATTAAACTCATTTAAGATTGCTCCTATCTGGTGCCAAGTCAGAACTCTAAGACTTCCTTGAGCCTAATTTATCTCCCCTGCCTCCACTACATAATACATCACGGGAGAATCTTATCCCTCAAGTATCTCCCCTATCACAAGAGTCATCCCTATCCAACCATGGGAACGAACCACGACTTTCCCTACTCCATCCACCGACGACTGAGACGAGACTATTCCCTCGATACATAGATTGCATTGTACAGCTAACGCACCGTCTCAACTTCGCCGAGGGCTACAACTGCTGGCAACACATATCTAGAATCTATCTAATCCCTTAATACCCACCCTACCAAAAACTATTTTTTTATTAAACACCTACAAACCAAATCCGGCCATACCCACTACATCCCACCTATATCACTACTACCTCAAGTAAAAATATAACAGAAAACGACTGCTTCATCCCTCCCCTGCCTACCATTTTCTCGATACCAATCATAACTAACACCAATAAACTTCAAAAAACCACCTAACGTGATTAAGTTTATTTTGCACTTCCACTCCTCATACCACCTATAAAGCCCCACTTGCGCAGTATTTTCTATAAGCCCCCCTTCAACACACCATCTACTATGAATCAACTCAATAGGGCCGCCCGCATGCAACCCATCTAGAACACGCACAATAACCCCACCATACATAAACTATCAAATGTTTAAAGCGTACATAGCCTCTGACAATACCCATCGCCATAAAAAGCGACAACGCCCAGCCTACCGCCCATTTTTCCCATCTCTACCCTACCCACCATCAAGGCTGTCGAGCACCACACCACTGTAAATTCCGGATCTTACTCGTTTCTAGGTTCCCTCCAAGCCCCCCCTTAGGCGCCACATCAGCTCCCAAGACTAACCCGACTTCATATCACGCTATAAATAACGAAAATCAATGCTACTTAGTCTTTCTCAAGAGATTCCTCCACTCCGCACGGACATTGCACTTCGACCGTATTCAACCTATCTCACCAATAACTATCCATTTGCGAGCCGATGCAGTATGGACTCTGTCTCTATGACTTTTTATAGTATAACAACTATGAATTAAAAATTTCTAAAATAACTCCCTTCTATTAATTCTAAACCGGATAAATCCCGAGGCTCCCTCCCCCCCCTCCAATCTTGCTCCTATTGATAAACCTTTATACAGCCAACTAGCCATATGTCCTTTATCAAGCAGTCCTGTGCAAGATCTGGAATATTTTAAAATGCGATTAATGTCATACTGCCATATATTAAGCACCCACAGGCTAATCACAATACCCATGGAATAAATCTTCTAGTCTACCACACTCTTAATAGCCGCCTAGTGCTGCCAGGGGGCCTAGAATAACATGAGAGTAACCCCTCAAAAAATCCAATATCTATGAACTAAAACATTGAACCCACAGATTGCACCCCTATTAAATAACTATCTGCCATTTCGACTACCCCCTCTACCTCCTCTCTCAAAGCGCTATTGACTAGAAACTCTCTACCTCCAACCTTATTTCCCAACTATAATACTTACCTTACACGCTTCAATGAACCAGCCTGCACATCCTTACTAGCTCCCCTCAACTTACACACCTTCAACAACTACTCTGAGATCACCTCAATTAGACTTAATATTAAAACCTACGCCATGACTACCAGAACCATGGATATTGAGTTTATAGCTAATAGCCACTCTCCCCAAAATAACCCCTCTATATCATATAGCTCTGCGACAGAAACTCCATTTCAGCTAGCGTACATTCCCACCCGCTCGGGTCTCACGCGGGCATATTTTCTAGCTCTACGCACAGATCTCCTCACTTCTCCCCATATTTACTGCATCGCCTTTACCATAACTGAACTGTGTACGTCTGAATCTCACTGGAACAAGTGCCACTCTATTTCAAATGTCACCCCATAACAACATTCGAACACATATATATCATCTCCCCCCCATCCCGTTCTGTATAAACACAATTATCAACGCTACCATTGAGCTCGAATAATGCATGACAGGCTCATTAATACTATTGTAGCAATTTCAAAAAAGTACCACATATACCCCCTTCATTCCATACCTCACCCAAAACACCTTAAAATTGATCTTTTCACTTACATATGTGGACAAGTATAACACTCACCAACCCCTCAGCAACCTATCCTATCCCGCATCGATGATCAATACTTATACTCCCATTAGTCAACTATCTAATATATCTTACAACTATACTATCGAGCGTATTCCTGCTAGTGATCCGGATACAAGCCAATCCCAAATCATATTTCTCTAGATTCTACCAATGCCAAAACCTAACATCCCTCCATAGCCTGCACAGATCCAAGTCCCCCTCCAGAGACCCCAGAGCCTCCAATATGTAGAACTTATCTCCCCTGAAGCCAATACTCACCTTGCTCCAGTTGCAGCGTACAATTCAAATGCCCCAAAGCTATCAAGTATCTCAACCCTATCCCATACCCCTCAAATATTACTCTCCTCCCCTAATAAGTCGATAGACCAAATATCAAACCTCTTGCCTTTAGAATTTACATCTCAACACTCGCGCATAACACGCGCCCTATCTGCTCCCAAGTATCTCAATCTCTAATCACGCCCATACATTAAACCCCTAACCTAACTGCCGCCTGCATTCTACAACCCCATCTTCCAACCCTACAACAGCGCTCTTAGGCTACCCCCTTACCCAACTATACCCATGTTTTCTCATGGAACCCATCACCAACTAGGCTTACCACTGTACCCTCTAGACAAATTAAAATTCCACTCTCTCATCCAAAAAATAAACCTTTCTTCTACTCTATACAATTAATTCGAGCTCACAATAAACAATAACAACACTAACATATACCCCACCGGACCCCAAGACCTCATAATTTTCACTAAGCCACACCCAACTCACAGCATCCTCGCTCCAAACACCCCTCCCCCCCCTATATCACCATGTTATAGACATCCCAATTAAACTAACATACCCAATAATACACGAACCACAATAACCTAAGAGCTTGAACCACCCACTCCACAAAACCATCATCTCGGAAACACCATAAAACGTTTTTACACATGAAATAAAACCAATTTAACCATTGACCCAATCATCCATAAAGGCTCCCGCCTGTCCCACGGATCCCATTACCAGCTCGCCCATCGCATCGAGAAAGGCTCACTACACATGCTCTTCTCTCTTCACGGCCCTTACCATCTAGAAGAACGGATCTGCAACGCACCTAGGGTCCGTCCATCAGAGCACATTACTATCATCACAGACCTAAATCTGGGCCAGCAGACCCACCTTTTTTCAGCCATTCAGAGCCTCTCCCTTGAAGATCAACTATCACCAGATTCACCATACCAAAGACTCTACCTTCTCTAAATTCTACACCCTGGCCAGTTACTAACCAAACCTACAGCCTGATCCCGCACATCCCGTAACTAGCGTGCCTACCATATCCAACCCCTCTATACAAGCTATCCCAGCCACTTGCTACAGCCTCTAGAAAGGCCAGCTTTTATCGACAGCGTAACTAACCTATAAAACTCCTTGCAACTCGGGTCCAGTACTCACCTTACCATGCCTCCACAAGAGAGTAACCCACACAGCATTTTTTATTGTTCAGAAATTTACCAATGACCCACACTATTTCATGCCACCATAACGCATACTCACAGTAAACAACATACCCCCCTTGCACAGCAACAACACCAAAACAAGCCCCCAGATACATACCCTAGTAGTAAATTTTACCACCAGATCCTCCCATGACCTTAGCCCCCACCTGAAATAGCAAGTCTCCGCGGCAACGGGGCTTGATATCATTTCTTCTCAGCCTAGCACCCCATAATCTG
>delRNA_3-4.6
AGGTCAATTACTGGATCCATTATTTCTGGTACGAGCCGACTGCGGCCCTCGATCTTTCCTCATTTATCGTACAATCAGACATACGTGAATTAATGTCATATATTGTCTAGCTTCCAGCATAAATCCAACCCTCGCGGCGCAAACCTCAAAAAAAAGCTACAGACCTTCTTTTTTGTACTTCAGCCCCTAATTTCCCCACATCTACATACACCGTCCCAGCACCGCAACTACAACCAACAAACCACAATGTTACTCCAACTGTGTACGCACCCCAACAGGGTCCCTATTCTTAGAACAAGCCCGAGTTCACTAACCTCAGAACATCACCAAGCTACGGCCCACCCAAAAAGTAACAGCAACGTTTAATACCCCTTGATTGCCACCTCAATTCAAATACCGAAAGTTATCCCTAATCTATCAAGTAAACCAACAATAACGTGGAACCTGCACGCTCCCTGGAGACCAGCTCCTCTCGTTCAAACTGCCCACAGCGCTACTGGAGCGTTCCCCGAGCTGGTAATACCGACCCACTGCCCTACCTCTCAATGAGGCAAGCGCACCTAAGTTCAATAGTGAGCAATGACACTAAGATACGCCTGATAACGAGGAGCAACTGTAGCTTGAGGCAAGTACCGCCACCTCATAAAAATTTAACCTATTTAGGACCGTTGGTGTGAACACACGAGAAGCCACCACCTTTTAATTCTTTGATCTTAAAGCAACTCCTACAGACTTAAATTAAATTATGATATTCCTCAATATCCGGGATGATTACAAAATCAATAATATTCTAATTAAAAATTTGGACAAAAGCCGCAGGCTAAGGCTGAGCCCATGAAATGGATTGGTGCGACCGAGGTGCTGTCCTAGTTAAACAATCCAACCAAACTTATTTGTCCAGGACTCGACGGAACCAGAGTAATTACCGTATAAAGCAATAAATCACAACACTAATCCCATCTGCCTCCCGGATCTCCCGAATAAAGTGTAGAATTCCCGAGCGTCTAACTGGACAACCAATACAACAAGTATCTCTCAAACGCACATAAAAAAGTAGAAGCATTAGCCTACAACCCTCATAGTGAGCGCCCACACTTACCGACCCCGAAGCATACTCCTTAGCTGAATCCAGGTCTGTTATAATGAGACCCGGAGGCAACAGACAGAATGTTTTATGCAGTAACACACCCTTACCCTTAATTCGGGCCTGCACCACCGGTACTATTCGTCCGACTACAATCCACTCAAACAACCGGAAGCTCCCTACCAAACGGGCGAGATGATACAGATCAGTATGGTTTGACGAAGACGCTGCAGGAGCCAGGTATCTTCTCCTGTAAGAGATAATACCAACCTCCGTGAATCCTTTTACACACCAACTTTAGAAGAGGTGCAACTACTAGTGGTTTCTCTAACCCACAACTATCAACCCTACAAATTATGCCGAAACTAATAACTAAACCATGTCCCGGCACATTCACGAAATTCAAGCCTCCCCATCATCTCTCACCCTTATCACGCCTAGAACCTATAACCGGTCTCTAGCCTATTCCATAGGCCACTCCTTCAGAGAAAAACCCCCGGCTGCAGCCAATCATGCACGCCTTCATCTTATAACTCAACCCATATACAAACCTGCTCCATACCGCCTATTATACACAGCAAACCTCGTGCGGGCCGAGTGGCACAATAGCACCTCCTTTCCCGCACATTTAACACACCCAACCTACAATGACTCCTTCTAACTTTCCACCTCTACCCCTTATTCAGCCCTTCACGACTCACTATAAACTATCAAGCCTTGATCTCCCCCAACAGCCCAAAAGATGTTAAGTTTGAGTAATACTTCCCTTTGACAGAAACCCCAATAATCGTCCTCACTCCGTACAGATAATCCCACCGTGTTATTTCACTAATTGGACCATCCTACTTGGCTCAAGCAGCACTTTTTGAGCCAATATGCTTTCCCTAAAAAAACGTCAGTGCAAGTCCGCAACCCCACCTATATCCCAAATACCGATGATAATACAATACCATAATATATAGAAAGGACCCTCATGACAGTACGGCCTCATCCTGTTCATGAAACCCCTCATAAAATCCCTATAATCTACTCAAATCATAGCAAGGTTAAAAGCTAAATAGCTCATTACAATGATATTCGTACCTTAATCTTTATTTTATACTCCGCCTCTCTAACAGACGTACATCACCACAAACCTACCTTCCACCTCTAGGCTGCGCCGGTTGAATCATGAATCAAAAAGCTCACACATACCACCTAACACTCCTCTAACTCTCACATCCATCAACAAAATGTTTATAACCCCATCCACTGCCCCAACTCCTCCCTATATATATATTTTACAGAGATCACCTAAGAATAATGTACTACTGACCTCTCAAACGTCACTTTAAAGCACTCAAACTCCCACAGTTGCTACCTCAGCTTCTCTCCGCAAAGCGAAGGGCTTGTGCTCGTGCCAAAAACCTGCTAAAGCCCCCTTTTTACCATTCAGCTTAACCCTGTCGCCGCTACTACCAGACGAAATATTAGCGAGCGTCGCATCTCTCTTCCGAGGCCAGCCTGGTACCCTAGTTTCACCATTTTAACTTGTACCAAATGGCGCAACTCCCTAATGCGATCGTCCGAACTAACTGTTACCTCCTCTGCATTATGAGGAGAACTGATCTTCCGCAACTCCAGGACCGCCTATCCCTCCTGGTCCTCTTGCCATTCACATTATAACCGCCCCCCCACCCTCGATCCTACAGCCTCTCCTCAGTGCTGCATATCTAACCCCTACCTCTCCCGGAGAGCATTACACCCTGTTCACCAGTATTTCCAGGGGATCTTATACTACTAAAGAATTGCATATGGAGGATATTTCCGTTGTGCACTATACAGAACGTACACATCACGCTTAACGCCCCGCGAGTAGCTCGACTGGAATAATGGCTTGCAGCGGATCTTTTGTAGCCTGGGTACAAATCGACTACCGATACTTGCCACACTCCAATGCTTTGCATGGCTTCATTCTACAGCACGACCCTCAACATCTAATTGGCATCTTTCCAACTCGGTCCTGCACGTCGACCTGCACCGAACCTTCTGCTCATCTACAGATTATTTGAAGATTCCGAAAACTATAGACCATATGGACTGGACCCCTAACAAAGCGTATACTAAAAAAGCGACCCCTGCAAACCGGCATGTTTAAGTAGACCCATTTGAGTTTACTACTATCTGGCGCAAAGTCTGACCTTTATGAATTACTTGATCCCAATTTCTCTCCTCTGCCCCCTCTCCAAAACACTTCTCGCGAAAAACTGATCCCGCATGTCTCGCCCCTATCCCATGACTCATCCCTTTCAAATCACGGTAACGAGCCGCGGCTATCACTACTTCATCCTCCAACCACTGACACAAGTCTCTTGCCCCGTTAAATCGACTGCATGGTCCATCTTACACAACGGCTAAAATTTGCTGACGGTTACAATTGATGTCAACAGATGTCGAGAATTTAACTTATACCGTACTAGCCCCCCTAGCACAAGCTTTTATTTTAATAAACCCCTACAAATCAAATACGTCCCTAACCCCTCCACCCTACCTAAATTACAACCACCTCAAGCAAAAAAATAACCGAAAATGAATGTTTCATTCCACCTCTACCGACTATTTTCTCTATCCCTATAATCACCAATACCAATAATCTACAAAATACCACATAACGAGATTATGTATAATTTGCCCTACCTCTCCTCATTCCACCCATCAACCCACATTTACGGAGTATATTCTAAAAACCCCCATTAAAGACCCCCTCCACTATTAAACAGCTCAACAGCGCCGCCCGCATTCAGCCTATGTAAAAGACCCAAAACAACCCTACTATCCAAAATCTGTCCAATGTCTAAAGCGTTCACAGTCTCTGCCAATAACCATCACCTTATAAAGCCACCACACCCAGCCTACCTCCTATGTTCCCAATATCCACTCTACCAACTATAAATGCGGTAGAGCACCAAACCACCGTCAAGTCGGGGTCCTATTCATTTCTTGGATCTCTTCACGCCCCCCCCTAGGCACCCCAGCACCTACCCAGTCTCACACGTCTCCAGATCACCCTCTAGATAACAAAAATAAAGGCTACATACTCTTTTTCCAGCGAGTCGTCCACCCCGCATGGCCATTGTACATCCACTGTCTTGAACCTCTCTCATCAATATCTTTCCATCTGGGAACCGATACATTAGGGTCTATGTCTCTATGAGTTATTTTAATACAACAATTAGGACTTCAAGATATCGAATATAACACCTTTATAATATTTTTACACTGGCTAGATCCCTAGTCTTCCTCCCCCGCCTCCAATTTTACTACTTTTAATCAATCTCTACACCGCCAAATAACCATAGGTCCTCTAACATGCCGTCCTATGAAAAATTTGAAATATATTAAAATGAGACTAATGACATACCGCCATTTAATATGCACCAACTGGATAGTCGCACTATCCTTGCAAGAATTCGTCAAGCCTCCCCCACTCCTAGTATCCTCCAAGTGCCGCGAGCGGCCCCAGTATCACATGGGACTACCCTCTAAATAAATCGAACATATACGACCTTAAACATTGAACACACAGCTTACATCCTTATTAAATCACAATTTGTCAATTCGACTAACCCCTATAACTGCTATCACATAGCGCCATCGAATATAAACTCTCTACTTCCAAACTTATATCACACCTATATTATTTCCCATATACCCTACACTGAACCAGACTGCAGATACTAACAAGTTCCCCCCATCTAACACAACTACACCATCTACTCTGCGAACAACTGAACTAAACTTACTAGTATAAGCTCCGGCACGACTAACATAAGCATGGGTAGTGCGTATAAAGGTATTAACCTCTCTCACCTAAATAGCCCCTTTATATGATATAACTCTGCGACAGAAAATCAATATCAGCCAGCGTACAGTCTCAACCTCTTGGCTCACATGCCGGCATCTTATCTAGCTCAACGCACAGTTCACCTCAATTCTCTCCATAGTTGCTTCAACGCCTCTACCACAACTGGACTGTGTAAGTTTGAATATCTCTTGACCATGTCCCCCTCTACTTAAACTGGCACCCAATTACAACCTTCGAGCACATGTACATCATTTCCCCTCCCTCACGGTCCGTATAGACCCATTTGTCTACACTTCCCTTTAGATCAAACAACGCCTGTCAAGCTCAATAATAATATTGGAGGAAATTGAACAATGTACCACACATACCCCCTTCCTTCCATACCTCGCCCAAAACTCCCTATAATTGTTCCTTACAGTTCCAAATTTGCACCAGTATCACTCTGACAAAACCATCCGCTACTTACCCAATTCCTCATCGTTGGTCAATTCTGATACTCCCATTAGTTAAATACCTTATTTACCTTACCACAATTCTGTCGAGAGTATTACTTCTCGTTATACGAATGCACGCCAAGCCTAACTCGTATTTCTCGAGCTTTTACCAATGACACAATCTTACGTCCCTCCACAGGCTCCAGAGGTCAAATTCTCCCTCCAGCGAACCAAGTGCCTCCAAGATATAGAATTTATCCCCACTAAAACCCATCCTCACTTTACTACACTTCCAGCGCACAATGCAAATCCCTCACAGTTAGCATGTTTCGCAACCATAGCCTATCCCCCTTAAATACTATTCCCCACCACTTATGAGACGATAGACTAAATACCACACCTCATGGCTATAGAATTTCCAGCTAAAAACACGAGCATATCACGCCCCCTATCTCCTACCTAGCATATCGATTTCAAACCAAGCTCACACTTTAAAACCCTACCCCAAATGGCGGCTACAGTCTACTACACCCTCCTCCAACCCCACCACTGCCCTGTTTGGATAACCTCTCACCCAACTTTAACCCTGCTTTCTCATAGATCCCATCACCAATTATGCCTACCAATGCACTCTATAAACTAAGTACAACTCAACCCTCTCCTCAAACAAATAAACTTTCCTTCTTCTCTAAACTATCAACTCCAGCTCACAATACACAATGACCACTCTAACGTAAACACCCCCAGATCCGAACACCTCCTAATTCTCCCTAAGTCACACCCATCTCACCGCATCCTCCCTACACACACCACTCCCTCCCCTCTACCAACATGTAATCGACATCCCCATAAAACTAACCTAACCCATTATACACGACCCGCAATACCCCAAAAGATTAAAACACCCCCTACACAACACAATAATTTCGGACACCCCATATAACGTTTTCACACACGACATAAAACCCATATAACCATTCACCCACTCCTCTATGAACGCTCCTGCCTGACCAACCGACCCTATGACTAGATCACCTATCGCCTCAAGAAATGCTCATTACACGTGGTCATCTCTGTTCACAGCGCTAACGATTTACAAAAAAGGCTCCGCTACTCAACTTGGCTCCGTGCAACATAGGACATTACTTTCCTCCCATACATAGATGTGAGCTAGTAGTCCCACGTTTTTCCATCCCTTAAGCGCATCCCCTTTGAAAATCAACTAGCACCATATACACCACACTAATGACTCGACTTTCTCTAATTTATATACCCTCGCGAGATATTAGCCCAACCTCCATCCCGATCCTGCCCAACCGGTCACAAGGGTCCCCACTATCTCCAATCCCTCCATCCAAGCAATTCCAGCCACTTGATAGAGACTCTAAAATGGACAGCTATTTTCAACAGCATACCTTACATAAAATACTCCCTGAAAATCAGGCCCTGTACTAACCTTGCCGTGACTTCAAAAAAGAGTCACTCATACCGCTTTCTTAATTGTTCATAAGTTTACCAAGGACCCACAATATTTCATTCCACCATATCGGATACTTACCGTAAAAAATATCCCCCCCTTACAAAGCAACAACACAAACACTAGCCCTCACATACAAACCCTTGTAGTAAAGTTAACAACAAGTTCCTCGCATGACCTCAGGCCTCACCTCAAATATCACGTGTCTGCTGCCACAGGGCTAGAAATCATCTCCTCACATCCTAGCACGCCTTAATCAG
>delRNA_3-5.0
GATGTCCCCACCCGGCTCATTTTTTGGATGGATTGCGCTCGGCCTGCATGTATTCTCATTTCGACGTATGCGACTAAGTAATAAGTATAAACAATGACATTTCAGATAAAAACCCCCCCCTGGGCAACACTGCCCACACCCCCAACCTCATATGGCGCAAACCCCCTATTACCCCTCCTACTCTACCCGCCTGCAACAGCTCATGAACAAAAACCCGTTAGCTCCGCACTGGTTGGGATCATAATAGGTCCTTTATAGTTAGCACCCCAGTCATAACACAAAAAGAGCGCAGCTCGCCTAACCGGGGCATAAAGCACGTTAGCTAACGGTAATGCCCCGACAAACTCAAGCTAAGTTTCATCCAAAAACTGAAAACCACACAGAAAATTTATCACAGCTCCAGGATACTATGCCCCTGTTAACTGCAGAACGCAGAACGGACGGCATTCTAGCCTGGATCCGCCTCCTTCATATCATGCATGAGCTGTAAAGACGACGTCATAGGAGAAGGGCTTTCCACTAGCCGAAAGGAGGTTAAAAAGTGCTGAACCCCGCCACGTCCCTATAAAGTTAAACCGCTATAGACGTGGTTACAGTTGGCCATAGCACACCTACGGACAACTTCTCTAAGCCCCCACCACCACCCAATTAATATAGAGAAAACGCATACCGGAAAAATAACATAGCCTATATCTGTGACTAAACAAGCCAAAGCGAGACACCACAAAGACCATGAAAGGATATGAGAAACGAGTGTGGCAAAATTTCTAACCCACCAATTGTTAAAGTGAGGCTGACGAACTTGAGAAAACAAGTTAAGCCTTAGCGGCTCCCCTATCCATAGAACACATTAATACCGAAAATTATACAACACTCAAGGTCAAAGAAAATGCCTCTCAAAAGATTCACACCCAGCTCGAAAAATAAACTAATCCCTTTAAACCTATCTATGCATGCGACTTTCCGCCCGTGGTAATCTTCATACTGATGACGTCACTCTTTGTGGACCGTGGCTAACAAGAATATTTTATTAAACCTACCGTCCTACCTAAACGGGCGGGAACCTCCGTATAACACAAACTACTCATCACTAACAAGCTAAACAATTCTCCAACAGTTCCTTTGGGACGACAGATTTTCTTCTTACTATCTCAGAGTAGGTTCACNATTCTGAAGGAGAGGTTCGCGCCCATGATCTTAATAACCAAGGGTAAGAGAGTAATATAATACGAGATTTCTACAATGCCTTCCGTATCTCAATTCGCTAACATTCTAAACAAACAATAGTACACTCCTGACAAATCAGAGAAACCAACCCCTTCACCGAGCCCACTTATGCCCATACCCTCAAACCCTTTAGCCTAGCCGTCACTGGGTTCAAAACCCGGCGCGTAGACAATATCAGCCTCTCAACTATGGTTATCCTATCACCACATTTGCTGAGGCTATATCACTAGACGACTTTTGGGGCGATCTTTCCGACCGCCCCCTTCAGAAAAATTAAACCACCAACTAAACACGTCCACTCAATTTCAATACACCGTTGAAACACCCTCCGACCATTCCAAACCTTCAGCATATATGATATACCCACCCAACAAACTGAGATTTAGTATATTACCTCTAATGCGATCCAATATTTGCATCCCAAAGTCAATATCGATAAAAGGTCCTTACAATGGCCCGTACCATCAGCTCAGCGCTTGATACTAGGAACATCTTCCAAACAAACCTCACCTGAAGCCTAAGGCAAATTAAATCCAATACGGAAACCCAACCATACATATCAGCCAACTAAGCTTCTGAAGACCCACCGACGCCCTTATGAACCCCAATACCTCTACTTAACTCTCTTCTATCAGGGAGTTAAACTACATCATACAACACATGTAGCTACAAACAATTTTTTTTATCTACCATCTACTTCCAACGACTCTCTGAGCTGACCCCTCCCCCTCCAGGCCCACCTTTAATATTAGACAAAATCATCCAATACATTCCCTCCTAGCCTACCTCCACCCCTAATAAAAAGTTATACCCATTCCAATCTACTACCCTCCCTACATCGAAGGTACAAGACAATCATTGCTTCTGGCTCTGCCCTGCCTGAAACACTTAAGCCTAATGTAACAATAGAGCACCCAATTCACTCGCGGAGGCAAGGCAGAATTCATTTTCGAACCTCTGAAGTAAGTCATTTCCTTCGCCACCCCCTGTGACACTCTACACCATCACCTACGGGAGGTCCACTAACTTAGCTGGCCACCTGTACACCAATCGGCCATTTAATTCAATTCAGGATGGGACCCCAATCCCATGTCCTAAATACTGTACTCTACTTCGGCTGGAGAGACAAACACCTTAGAACCCGGACGTTAATTCACACAGTCCCTTCCATTCAACTCAAAATGCCCCCAACCTTCTGTCCACTCCCTCTCTTCCGCTCACTACGACCCTCCATTCCGCGAGCCCATAACCTGACGGCTGTATTATCAGGGACTCTTGTACCGGAAGTTTCATTGGGCTATCGCTGGGCGTCACATAAGTTAGGACAGCTCAGCTAATCTAACCCAATTACTCACTGAAATGATCCAGTGAAGGTCTTTCAGGTGAATTAGCCATGACACTACATACAGCTCCGTCAATCTGGCCAGGTCATGACCTCAGACCCCAACGATCCACTATGGCTCTTCTCAATCTTATATGACGCGGCCCATACATATCATCGCTATTAACTAAATACATGAGTTCGAAAAGATAAGACCACTGACTGATCCACCATCGCCCCATCTAAAAGGAACCAAGTTCAACGGCTGATCAGTAAAATTCTTTAGTTATAAATATAATATGCAATCTACGTCCCATAGCACCTGACCCATCCCTGCTGTCTGCTCCCTCAAACTAAACAGAAGGGAACTGTCCGCCCCTTCACTCCCTTCCATACGAACGTCCCATCAACACGTACCTTACCTAGACTTCCTATTCTTAAGAGCGCGATGAACAGTACCCAAGATTAATCATGACGCAGAGCCCAGGAAAGCACGGTAAACCCACCACGGGCTAAATGAATGGACCTTCCATTAGATTAAATTGGGGATTTATCCCCCCAGACTGCTAGCACTTTTATAACCATCTGTGCCCAAACCGCCCAATCCACTTATTTCACTAATTCAACACTCCCAAATAAAAATACCCACCGAAATCGCTCATCCACTAACCCAGATCATTCTCATCCTCATCAACACTCCACAAAATTAAAAAGATTACACTACGGATATAATCTCAATTAACTCCCTCTCATTAACCACTTAAGCCCATTATGGCGATGCTTCTTAACCCCACACCGCAACATATTACATTAACGCCATTAATTGGCGCCGCTTAGGCACTACCGGACACCAAACCCCTCTAATCCACTAACTGCCTTCGGCCCCAACGACAAGTTCTCACCACGACAATGCCTATAACCCACCTGGGTCACCTCCTCTAGTGACTTCCGCTTACCTACAATAATACATGATGCGACACAAGCACACCAAACTTCGGTCCATTAGATTTGCATTTCCTCACCCTCTACAAAGGGGCACACACTAACTACCCTAATCCACTCAGTCACTGACCCTAAAAGAAATAAGCTTAATTGGGATTCTCAGCAGTGAGCTTTTTGGCCGGCATGTAAGGACGCACTATCAACTCCTGTCCCTATCACATCATTGGAAGGCCCTGTTGGTGACTTGTTCCTTGGGTTCTTATGTAAACATTGTTAACAAATAATTCAATTAAACCAGCTACATTATTTACCTCCTAAAAACCCGAGCTCCTCCCGCGTTCAAATCTGCTCTTTATCTATGCTTTCTAAGCAAAAACACTTTATCCATTTCAGCCTCTATGCTAAGGACTGAAATATAAACGTTTCATTATTCAACCCCCTTAATACTATACCACGGAAGTGCTCTCCTCTATGAAAATCGCATTTACTAAAACCTCTAGATTTATTACTTTCTGCAGGGCCCTTCTTCCATATAGGTACCTTACTGCCTACCCTTACTAGACTTTAAAAATTCAACCCAGTTAATCTCTTTTCAACAATATTGTAACCCTCCCAACTCCCTACTGTACACAGGCAACTTATGATATAAACTACTAATCACACCTATACACCAGATCTTATCTACCTATCCTATCCCGGCACCACCTCAGTACATTCCCGGCTCCTCACTACACACAGGCAAATACACTTGCAACAACAGCACTTGATTATAGATAGATTTTCTCATGCTACATAGCTCGTCAACTCAGTTAAGGATGATACACTTCCCCAAATAGCCCTGTCCCGGCTATGCTTGCACAACCTCGTGCCTTAGCAGCTAGGCCCATCCCAGCCGGTCAATACCATTATCAATTTAGTCACGACTCCGCAATCTCCTTTCTCACGCTATGTAGCTCCCTTACACTCCTGAGTCTAGTCGTTGATATTCCACACAATAGGCCCTCACAACCACAGCTACCCATACACCCCACAAACTCCATTATATTCCTTCAGACTACTTTTGTTAGCCATCATGAACAGGCACCTTTGAAACATGCCATCATACAGCTAACAAGCAGCATTTACAATTGACTTAAATAGCACTAACCCCTCCCCCCCCTCCCAACCAAACTCCCTGTCCAGCACTTTCATTCAACTCACTAAGATTAAACCTGCAAACAGCTTAAAAACTACCATTCTGTTGTACACATAATCTGTATCAGAACTCATCACTACTTTTACTAAGTCTACTAACTTCGGAGAGGTATTTGCAGGATCGATGCCAGATTAATACAATCTATTCAGCCATGTCCTCCATGCACATATCTCTAAGCCCCTAGCTCAGCGCAGCCAGGACCCTCAGCAAGACCCTCTACTCATATTAGATCACTGCTCCCAGAGCCATCTCTTATGGCCACTGTGCACGCCACGACAAATAGTCCAAGTAGATATACGCACAACCTTCCATCCCATCTGCCATTGCTTCCCCATTAGAATATAAAGGACAATACACTCTCCCAAGCATTGAATTCAGGACTGACCATCCGATACACCCTCTATACTCGTCCAAGATACGATCTCCCGGTTCGCCAACTTAAATAACCAAATTACTGCGGTATGGACATACATCCATCTCCACACCTTAAACACGCCTTGGAAACTAGAACAACAACATACCCGCATATCAATCGTACCATACCATCTCTTTCAGCCCTTACCTAAACTAGCTATAATTTCACCTCCCAACCCCAGCAAAACTTCTTTTCCATCCCCTAATATTCAGCCAAATAACCACACAAAACCTACGCATCAAGGCAAGGCCCAACCCCCTTATTGCTCACAAGCACCCATCATTTACAAATCTCCTAACTACTAGAACCCCCCCTTACAATTCGGTAAAACCACCCATAAAAATTCATCTCAAAAATCACACCGCTTCAAAAATAGAGTTAAAACAAATTACCTCAAACATATTAGCATACCGAGATAAAGTTTCAAAGCAACCACAAACCATAAATACTATCCCCCATATCATGACTTCATGGGCCCTCCACGACCTAGCACACGCCCGCCATGCCCACACGTATAATGCTCACTGGCAATTTCCTTACGGGCCTACGTTTCTCCCTATCTATTGCACTAACTCATATCCCGCCTCAAGGCAGACAACTCCATACGACTAGTGAAGGACTGACCACCACTTTTCATCTTTCTGCTAGCTCCCTTGCACGAAACCCATCCCAATAACCCCCACAAAACCTTACTTCCTCTGAACACTCACCGGCAGAATAGCCCTTCCCCACGCCGATCTACTATTCTCCTAATAGGTCCCTTATCTCAGCTCCCTCATCAACATATCGTAATCATTGTAGGACCATCCTGGAACCGCTTTTCATAAGTCCATACAACTAAATCTACTAAAATACTGGTCCGTATAACAGTAAAGAACCCCAAAAGAACTTCCAAGCAAGATTTTATTCTCTGGGAGAGTACAAGACCATACCGTATACTGCACCTATGGTAAAGACGTATAACAAATCCCCCATCAATACTCACAAACAACTTCCCACACCGGAACAACCTTAACACATCATGTACACAGTCCCGTCGGACCCATACCCCACTCCATCCCCAGAACTCGCGCCCACGGTAAGTGTACATTCTCAATATAACCATCCAATATCG
>delRNA_3-5.1
ATCTCTCCTCCAGGGTCCTTTTTTGGGTGCATAGCGCTGGGACTACAGGTCTTCTCATTACGCCGTATTCGACTTAGTAATAATTAGAATCAATGTCAGTTCAGATAAAATCCACCCCCGGGCCACCACTGCCCCCAACCTCAGCCACAAATCGCGCACACACCCTAATATCCTTCCTACTCAACACGCCTACACCACCTAATAAACAAAAAGCCCTTTGCTCCTCAATGATTTGGCTCATAATAGGTCCTTTAGAGTTACCAACCCAGTCACAAAACGAAGAGCGCACAACTCGCTTAGCCCGGACAGAACGCACGATAACTAACCGTTATTCCACGCCACACCCAAGCCAAATTTCACCCCAAGACTGAGAAACAGACAGACAAGTTATCTCACCTACAAGATACCATGCCCCTCTTAACAGCTGAACGAAGCACTGACGGTATACTAGCCTGTATACGACTCCTCCAGATAATCCAAGATCTATAAAGTCGTCGTCAAAGCAGGAGAGCTTTCCAGTACCCCAAAGGGGGTTAGAACGTACTTAACCCTGCGACCTCACTCTACAGGTAAACCGCAATAGACGTAGTAACTGTGGGACAGAGCACACCCACAGAGAACTTGTCTAAACCCCCACCTCCACCTAAATACTAAAGGGAAAACGCATATCGCAAAAAAAACATAGCATAAATATGCGAATAGACTAGGCAAAGAGAAACGCCTCAGAGACCCTGTAATGAAATAAGGAACGAGTGAGGTAAGATCTCAAAACCACCCATCGTAAACGTCAGGCTCACAAAATTGAGAAAACACGTAAAACCATAACGTCTCCCATAACCCTATAACACATTGATCCCCAAGATGATACATCATTCCAGCTCAAAAAACATTCCCCTAAACAGTTTAACTCCCAGGTCAAAAAAAAAACTCATCCCGTTAAACCTCTCAATTCACGCCACATTACGCCCTTGCTAGTCATCCTAGTGTTGGCGACAGTCTTTATGAACCGTGGCGAACAAGAAGATGTTATTAAACCTACCCTCCTACCTGAAAGGTCGAGAGCCCCCGTACAAGACCAAGTACTCATCCCTTACGAGTTAGACAATCCTACATCAATTTCTCTGGGACGATAGCTTATCGTCATAATACCTGAGAGTAGGTTCTCNTTTCTGTAGGAGAGGCTCACGCCCCTGATCTTAGTACCCCAGAGTTAGAGAGTAATAAAAAACAAGGTTCCTTCATTGGCTCCCTTACCTAAATTCCCTTACGTTCTATACTAAGAACAGGACGCTACTTACGAAACACAGCAAACACCCACTCCACCGAGCTCATTTCTGACCTTACCCCCAAACCCTCTATCCAAGCCGTCAATGAGTGCAAAACCCTGCGCGAAGCCAATATCACCCACTAAACTAAGGCTAACCAATCACAACCTTAGCCGACGCCATGTCTCTAGACGAATTCTGCGGGGAACTCTCAGAACGCCCTCTACATAATAACTATACAACCAATTAGACACGCCCCCTCAACTTGAAGACTCCTTTCAATCAGCCCCCGACCATACCTAAACTACACCATATATGTTACACACAGCCCACCAATTGAGAGTTGGTATAGTAACTTTAGTGAGAACCCATCTTCGCCTCACATAGTCAGTAACGGTACAAAGTTCTTACTATCGCCCGTACTATCAGGTCAGCGCTCGATACCAGGAAAATGTTTCAGACCAATCTCACATGCAGTCTCAGCCATATCAATTCCAACACTGACACCCAACCATACATTTCAGCTAATTAGGCCTCAGAGGAGCCACCCACACCTTTCTGAACTCCAATCCCACTCCTAAAGTCCCTCCTTTCAGGCAGGTAAACCACGTCTTACAATACATGAAGCTACAACCATTTCTTATTATCCACTATTTACTTACAGCGACTATCGGAACTAACTCCTCCACCTCCCGGCCCCCCGTTGATGTTAGAAAAAATAATCCACTAGATCCCTTCTTACCCTACTTCAACTCCAAACAAAAATTTTTACCCATTCCACTCGACCACTCTACCTACTTCTAAAGTTCAGGAGAAACAGTGCTTATGTCTATGCCCCGCATGAAATACTTAAGCCTAGTGGAAAAAAAGTGCTCCCAACTCACTTGCCGAAGCGAGCCAGAAGTCTTTTTCAAAACTCTGGAGAAACTCTTTTCCATCACCACCTCCAGTTACCCTATACACAATTACTTATGGCAGCTCCACAAAGTTAGCCGGGCAGCTTTAAACAAACCGTCCCTTTAATTCAATACATGAGGGCACTCCCATCCCCTGGCCCAAATAATGAACCCTCCTCCGCCTAGAGAGCCAGACACCCTAGAACCCAGAGGTAAACTCTCACAGGCCTTTACATTCAACACAAAACGCCCCAAAACTCCTGTCCACACCTTCCCTCCCTCTGACTACTACCCTCCACTCGGCCAGGCCATACCCTGATGGTTGAATAATCAGGGAATCCTGTACTGGAAGATTGATAGGTCTATCACTTGGTGTGACATATGTAAGAACAGCACACCTAATCTATCCGAAATAGTCGCTCAAGTGATCTAGTGAGGGACTTTCAGGTGACTTGGCAATCACACTACACACGGCCCCATCCATATGTCCAGGACATGATCTAAGGCCCCAACGCTCCACTATTGCGCTACTTAACCTCATCTGCCGTGGACCGTACATGTCCTCTCTCTTTACAAATTAAATGAGATCGAAGAGTTAGGAACATTGGCTAATGCACCACCGACCGATATAGAAAGAACCCAGCTCAACCGCCGACCAATATAAATCATTGGTTATAAATATAATGTGCAAGCTACGCCCCATAGCTCCTGATCCTTCACTTCTTTCCGCCCCTTCAAAATAAACAGACGGAAAATGACCTCCACTACATTCCCTACCTTAAGAGCGACCCATCAATACCTACCTAACATACACTTCATACTCCTATGAACGAGACGACCAATAGCCGAGCTTCATAATCACGCACAGCCCAGGCAACCAAGGAAAACCAACCACGGGGTACATGAAAGGACCATCAATCAGATTCAAATGAGGCTTTATACCCCCCGAGTGTTAACATTTTTAAAAGCAACTTTGACCCAATCGTCCAATTCATTTATTCCACTAATTAAAAACCCCCAAATAAAAATAACCTCCAAACTCTCTTATTCACTAGCCCAGTTCATTTTCTTCCTCCTCTACACTACACAATATCAACAACATAACACTACGAATCTACTCCCATTTGACTCCTTCCCACTACCCACTAAAACCAATCATGGCAATTCTTCTAAAACCTACTCCACACCACATCACTTTAACCCCTTTCATAGGCGCCGCTTACGCCCTCCCTGAAACCAATCCACTTTACTCAACAAATTGACTACGCCCTCAACGTCACGTACTAACGACAACCATCCCTATAACCCATCTAGGCCAGCTACTCTAGTGACTTCCACTCACTTACAACAACACCTGGTGTGAGACAAGGACACCTAAATTCGGGCCTTTAGAATTTCAGTTCCTTACTCTATACAATGGGGCCCAGACCAAATAGCCAAAACCGCTCAGGCAATGACCATAAAACAAATAAGCATATTTTGGTTTTTCCGCCGTAAGTTTCTTCGCAGGCATTTAGGGCCGGACGATTAACTCATGCCCGTAACACATCATCGGCAGCCCTTGGTGTTGGCTAGTACCATGAGTCCTTATATACACTTTATTTACAAAAAATTCGATTAATCCCGCCACTTTATTTACCTCATACAAACCCGAGCTTCTACCCCGTTCTAAACTTCTATTCATTTAGGCCTTTTACGCCAACACCCTATATCCCTTACATCCCCTGTGATACGGACTGAATTATAAACGATTCATTATGCATCCACCCTACTATTAGACCACTGAAGTACTCTCATCCATGAAGATAGCTTTAACTAACACATCCAGCTTGATTACTTTGTGCAGCGCCCTACTCCCATATAGATACCTAACTGCTTAACCATATTACACATTCAACATTCAACCAAGCTATTCACTATTTAAAAACATTGTTACCCTCCCCACCCCTTAATGAACCCAAGCAACGTATGAAATCAAATACTATTCTCAACTTTAAACAAGATCATATCTTCCAATCCTTTCACGACAACAGCTGAGGACTTTCCCTGCTCCCCATTAAACTCACGCTAACACTCTCGCCACTACTGCCCTTGACTACAGCTAGATATTATCCTGATAAATGGCCCGCCAACTTAGTTAAGGCTGGTACACATCTCCCAAAAGCCCTGTACCTGCAATACTCGCCCAACCTCGCGCATTCGCCGCCAGTCCAATCCCCGCTGGCCATTAACACTACCATTTCAGCCAAGAATCAGCAATCTCATTCCTAACTCTTTGAAGCTCGCTCACCCTACTAAGACTGGTAGTTGATATCCCTCAGAACAGTCCCTCCCATCCACAACTCCCCATTCATCCTACAAAATCAATAATCTTCCTACAAACAACCTTCGTAAGTCAACAGGAACAAGCTCCCTTAAAACAAGCTATGATGCAACTTACTAGGAGCATTTAGAAATGGCTCAAATAACACTATCCCCTGCCTCCCCTTCCTACCAAACTCCCCGTACATCATTTTCAGTCCACACATTAGGAATATACTTGAAACCAACTCAAGAACTACCATTCAGTAGTTCATATCATTTGTATAAGAACACAGCAATACTTCTACTAAGTTTAATATCTGCGGAGGGGAATCTGCAGTATAGAGGCCAGCTTCATCCAATCGATCCATCCTTGACCTCCATGAACATAGCTATAAGCCCCAAGGTCCGCACAACCCGGTCCCTCCGCCAGGCCCTCAACTCAAATAAGCTCTCTCCTTCCCGAACCCTCCCTAATGGCGACCGTTCAGGCCACAACAAAAAGCCCAAGTAGGTAAACACATAACCTACCTTCTCACCTTCCATTTCTCCCACACTAAAACATTAATGACAAAACCCTTTCCCATGCCTTAAATTCCGGTCTCACCATCCGCTATACACTGTATACTCGCCCCAGCTAGGAACTTCCTGTCCGCCACCTAAACTAACCCAACTAATGGGGAATTGATATTCAACCCTCCCCACAACTCAAACAGGCTTTTGACACAAGAACTACCACTTAACCACACATTAACCGGACCATCCCGTCCCTATCTGCCCTGACTTAGACCAGATATAAATTCACCTCCCATCCTCAACATAACTTCTTTTCCATCCCTTAATAATCCGCAAATTATCCACAAAACACTTAAGCCTCAAGCCACGGACCGACCCCCTTCTTACTTACTAGTACACACCATTTCCAGATCTCCTAACTACTCGACCCCCCCCTCACTATACGCTATAAGCATCCCTAAAAATTAATATCCAATATAACACCACTACAAAACTAAAGATAGAACAAATTACCCCAAACATACTATCACACAGACATAAACTTGCAAAGAAATCAAAAACCCTAAATTCTCTCGCCCATCTCTTGACTTCACGGCCCTTCCACCACTTAGCACACCCCTGCCATCCCCACTCGTATGATCCTAACGGGCAATTTACTCACAGGCCTACGGTTCTCACTGTCGATCGCTCTAACACATATGCCGCCACATGGGAGTCAACTACATACAACAAGTGAAGGACTCACAACCACGTTACACCTTTCAGCAAGCTCCCTAGCACGGAACCCTTCACATTAACCTCCTCACAAGCTCACTTCCTCCGACCACTCACCTGCGGACTACCCATTACCCACACCCATATATTACTCTCCGAACAGGTCCCTAATCTCAGCACCCTCCTCCACATAACGCAAGCACTGAAGCACCATTCTGGAGCCACTATTAATTAGTCCGTACAACTAAATATATTAAAACACTGGGCCTTATAATAGTAAAGATCCTCAAAATAAATTTCACGCAAGCTTCTAATCTCTTGGGGATTACAAGACTATCCCGTATACAGCCCCAATTGTAAATACCTAGAAAAATTCACCCATGAAGACACAAAACCACCTGCCAACCCCCGATCAACCCTAACATATAATTTACACAGTCCCTTCCGATCCCTAGCCTACCCCGTCACCGGAGCTCGCTCCCACTGTAAGTGTACATTCCCAGTAAAAACACCCCATATCA
>delRNA_3-5.2
TCACTACTACACGGACCATTGTTCGGGGCATAGCGATGGGAGTATAGTTCTTCCCATTATGCAGTTTTAGAATTAGTGATTATGAGGATAAATGTCAGCTCCGACAACATTCAACCCCGCGCCACTACAGCCCCAAAACTAAGCCAGAAATCTCGGACTCAGCCCAACATTCTCCCCACTCATCAAGCCTACACAACCTAATACACCAACAGACCCTTACTTCTCAATGAATTAGCTCACAAAAGGTCCTTTAGCGTAACAAAGCCGGTGACCAATCGAAGGGCACACAATTCACTTAGCCCCGAAAGTACCCAAGAAAACTATCCCTTGTTTCAGGCGACGCCCAATCCGAAGTTTACCCCCAGCCTCAGTAAAAGTCAAACTAGTTAACTGACATAAAAAATTCCCTGCCCTTCATAACAACTCAACGAGGCTCTCACCGTGTATTAGCCTGTATAAGATTCATCTAGCTACTCTAAAATGTACAAGGTAGTAGTTAAGGCCGGTGAACTATCTAGAACGCCTAACGGTGTGAGCACTTAGTTAACACTGCGTCCGCACTCAACTGGAAACCCCCATTAGACATAATAACTGTGCGACAGAGCTCAACCACACAGAACTTGACTGAACCCCCACCTTCAGCTTAACACCAAAGGCAAAACCCAAATAGCAAAGAAAACCTAACAAAACTACGCAAATAGACTTGGAAAAGACAAACGACTAAGCGAGCCGGTAATAAAGTAGGGCACCAGCGATGTTAGATCTCAAAATCACCCTTCCTAAACTTCCGGATCTCACAAATGTGAGAATACCTAGAAACACAAGGTTTCACACAAACCAATAACTCACTGGTCTCCTAGATGTTAAATGATTCCGGCCCAGAACACTTTACCATACACCGTCTACCTGCCAGGCCATAAGAAAAAATCGTCTCGCTACACATCTCACTTAACCCCCCACTAAGCGCTAGCAAGCCACCCTAGGGTAGGCGAGAGCCTTTAAGAACCTTGACGGACAAGAAGATGGTAATAAACATAACCACCTACCTGCAAAGTTGACAGCCCACGAACAAGACCAAGCACTCAACCATTGCGGGTTAGGCAGTCCTAGATAAATTTATCGGGAACAATGGCCTAACGTCAAAAAACGTGAGACTAAGTCCTANTTTCCGTAGGAGAAGCCCACGCCCCGGATCTCAGTACCCCAGAATTTGATAGCAATAAAAAACAGGGTTCCTTAATAGGCTCCCTCACCTAAATGCCTTTACGATCTATACTAAGGACGGGCCGGTACTTCCGCAACACCGCCAACACACATTCTACCGACCTCATCTCTGAACTCACCCCCAACCCTTCCATTCACGCCGTTAATGATTGAAAAACTCTGCGCGAGGCCAATATGACCCATTACACAAATGCTAACCACTCACAACCTTACCCAACCCCATGACTCTAGACCAACTCGGCCGGAAACTCACAAAATGCACTTTATATAATAACAATACACCCAATCAGGCATGCACCCTCTACATGTAGACTTCTCTCTATTAGCCCCCGCCCATACCTAAAATACACCATTTATGTCACCCAAAGCCCCCCTATAGATAGTTGATAAAGGAAATTAAGGGAGAACCCTTCCTCTCCACACATCGTAAGCAAGGGGACCAATTTATTCCTATCCCCCGTCCTCTCTGGCCATCGCTCGATTCCTGGCAATTGCTTTAGTCCAATATCGCAGGCCGTATCAGCAATCTCCATACCTACACTCACACCAAATCAAACTTTACATCTAATAAGGCCCCACAGTAGGCAACCCCATCTGTCTGACCTACATTCACAATCCTAAAGCCCTTCTTTACATGCAGGTAAACCCCGCCTTACTATTCATGAAGCAACCACCATATCTTAATATCCTCTATTCACTTAAAGCGACTACCGCAAATAACTACTTCATCTCCCTGCCCCGCGGTGCTGGTATAATAAATAGTCAACCAGCTCACTTCTAACCCTACTCCAACTACATACAAAAATGTTGACACACTCCACACGCCCACTCTATCTTCTACTTAATTTAAGAAGCAAGAGTGCATAAGTATAAGCACCACATGAAATCCTTAAGCCCAGAGGGAACAACGTTCTACCTACTCAATTCCCGAAACGGGCCAGGAGCCTTTTGCAAAAATCGGGTGAGACCCTTTTACAACACCATCTCCACTTCCCGTATACACAATTGCTAATTGCGGCTCCTCAGAGCTATCCGGGCAGGTTCAACCATACGGTCCCATTGATCCATTACATAAGGGCACTACCTTCGCCCGGCCCCAACAAGGACCCTTCTTCCGCATATAGGGCAAGGCAGCCTAGCACTCACAGCTAGACCCTCACCGGTCTCTAGATCCATCAAAATACCCCACAAAACTCTTGACCTCAGCTACCTTCCCTATGGCTACTACCGTCAACCCGACCGGGACATACCCTAATTGTCGAATATTCCGGCAATCCCGTACTAGAAGAATGGTAGGTCTATCAATTCGTTTGTCACATTTAGGACCACCATACCTACTCAATCCGGAAGAGCCGCTCCAGCGAACTGGTGAGCGATTTTCACGTGACTTGTCAATCACATTACACGCGTCCCCACCCTTAGGTACATGAGATTATTTATGGCCCTAAAGCCCCACTATTCCGTTAATTCACATCGTCCGCCGTTGACCGAACATGACCTCTGTCATTCCAGATAAATTGAGAACGCAGCGTCAGTAACATAGGATATTGCACCACAGAACGTTAAAGAAAGAATCCCGCTCAACCCCCTACTAAAATTAACCATTGTTTATAGATCTATTGGGCAAGTTACGCTCCCTAGCTTCTTATCCTCCATTTATTCCCTCCCCTACACAACAATCATACGGAAAACGAACTGCATTAGATCCCCTACCTTAACAGGGATCCTTCAATTCCAACTTACCACACGCTACAAACACCCATTAACGACACTACGAATAGTCGAGCCTCGTAATCACGTACTGCTCACGCTACAAATGACAACCACCCGCGAGGTACGTGCAATGAGCACCATTCGGAATCCAAAGAAGCCTTATAGCCTCCCAGCGTAAACATTTTTAAAAGAAACTTTGAACCAATAGTACACTTAATATACTCCACCAAATAAAACCCTCCTAAGAAAAAAAACCTGCAAACGCTGTTCTTGACAAGGCCGGTACATTTCCTACCCCCACTCCAATAAACCATGTCAACCACATAACACTAAGAATCTACTCCTATTTGCCTACTCCCTACTACACACTATAACCATTCCTGACACTTATTTTAAAAACTACTTCACACAACCTCCCTATATCCACTATCATAGGCCCCTCTAACTCCATCACTAAAGCCCATACATTTCACACATCAAATTGACTAGGCTCTTAAGGTTACTTAATACCGACATCCCTCACTATAGCCCATGTAAGCCAGCTAATCCAGCGATTTCCATTCCCTAACTACAACCCCAGGCGTAAGACATGGCCACCTGAAATCGGGACTATACAAGTTCAGGTCTTTTCTCTAGACCATTGGCCCCAGGCCCAATAGACACAACCGTTCGGGAAATGAGCATAATACAAACAATCACATTTTTGTCTTTCCTCCTTACGTCTCATCCCATGCTTTTAGCGCTGGACGTTTGACTCACGCTCGCAATACTTCCTCAGCTGCCCTGGGCGTAGGTTATTATCATGATTCTTTTTAAACCCTTTAATTTCATAAAATACGCTTTATCCCTCCTCTATATTTTCCACAAACAAAACCCAGTTTCTATCCGGTCCTCAATTTATATTCTTTTAGACCCTTAACCCCCACACCTTAAATGCCTTAAATCCCTTGGGAGACAGATTGAATTATAAACGAATCGTTATGAATACAACCTACAATTAGCCCACTTAATTATTCACATCCCTGCAGGTACCTGTATCTCACCCACCCCGCCTGTTTGCTATGCGCGGCGCCTTACTCACAAATGGACACATAACTCCTAAATCAAATAACCCATTCCACATTTAACCACGCCATTCATTACTTTAATACATTTTTCCCTTCCCCTCCCCTAAACGACCCCAATCAACGCATCAACTCAAAAACCATACTCAAATTAAACCAGGAACATATATTCCACTCCTTGCATGATAACAGATGAGGCCTTTCTCTACTCCCCATCAATCTCACCCTCACACTATCTCCCCTACTCCCATTAACTACAGCTAGTTACTACCCAGACAAATGTCCCGCTAATTTGGTAAAAGCGGGTACGCACCTCCCTAACGCCCTTTACCTACATTAATCCCCTAAACTAGCTCATTCACCACCCGTACATTCCCCCCTTGCGATTAATACGACAATTTCTGCAAAAAACCACCATTCCCAATCATACCTATTTGACGCACGCTCGCCCTATTACGAATGTTAATTCATCTCACTAAGGACAGTCCCTCCCATACACAATTCACCATTAATACTCCACAACCATTACTCCTCTTATAACCATCCGTCCTAAGTTAAAAGAAATAACCTTCCCTACAAGAAGCTATGCTGTAACTTTCTTGGAGCTTTGAGGAAAGGTTCCAAAAACACAATACCTTGACTACCCTTACTCCCCAAATCACCATAAATTATCTTAAGTCCCCAAATGAGAAAGATCCTGGAGACCAACTCTAGCACTACTATACATTAGTTCATGTCATTCGTGTAAGACCATAGTAAAACTTCCACCAATTTAAACATTTGTGGCGGGGAATCCGCTGTTTACAGCCCAGCATCATCCAACCGGTCGATCCTTGATCTACAAGAGCAAAGCTAAAATCCTCACGGCCCTCAGAAACCAGTCCCCCCCCCAGGCCCCCAGCTCAAGTAGGCACTTTCATTCCCTAAACCACCATAATGCCGCCCATTCAGTCCCCAACATAAAGCCCACGTCGGAAATCAAATCACCTAGCTGCTGACGTTCCATTTATCCCATACAAACACATTCATAACTAAACCTTTCCCCATTCCTTAGATACCTGTTTCCCCATCGGCAATCCAATGAATCCTCGCTCCTGCGAGCAATTTCCTATCAGCTACCTAAACGAACCCTACCAAAGGCGAATTCATTTTAAACCCCCCCCAAAATTCTAAAAGCCTGTTCACTCAGGACCTACCACTTAAACACACATTTACAGGACCCTCACGCCCCTAGCTTCCATGCCTCAGACCTGAAATTAAATCACCACCAATCCTCAAAATAACTTCCTTCCCCTCCCTAAATAACCCCCAAATTATACAAAATACCCTAAATCCCCATGCCACCGATCGACCCCCTTCATATTTCCTAGTTCAAACCATATCAAGCTCCCCAAACTAATCAACCCCCCCCTCACTCTAGGCTATAAGAATCCCCAAAAAATAATATCCCATTTAACACCACTAAAATACCAAAGAAAGAACCAACTACCCAAACCAAACAATTACGCAAACCTATACCTGTAACGAAATGAATAAACCCAAATTATCACGACCATCCCTCGATTTCACTGCGCTGCCACCACTAAGCACTCCACTCCCTTCACCACTCGTATGGTCATACCGCGCGATATATTCTCACGCGTATGGATCTCAGTGACGGTCCCTTTATCAGATATGTCGTCAAATTGGGGTAAAATATATCCATCAGGTTAATGAGTCACAGCCCCGATACACTTTGCATCAGGCACCATATCACGGGACACTACACATTAAACTTCTTACAAGATCGCTTCCTCCTACAACTCACCTCCGAACAACCCAATAACCTCATCCGTATATTACACTCCGTACAGGACCTTATTCCCATCAACCCCCACCACAAAATGCCAGCACTGACGCCCCTTTCTGAAGGCAGTACTACTTGGTACGTACTACAAATTACATCAATACACTCGGCCTTATAATAGTCAACATGCTTAAGATCAAATTAACCCACGCTTCTAAACTCTTTGGAATTACCAGTCTCTCACGCATTCATCCACATTTGTACATACCAAGTAAAATCCAACCTTGCAGCCAGAACACTACATGCCAACCCCCAATAAAACCAAACATATAATTTACACATTCACTTCCCATGCCTAGGCTTCCACGTCAACGCAGTTCTCTCCCACTTTAGGTGTATATCCCTAGGAAAAATACACCCTAACAC
>delRNA_3-5.3
CACTATTATACTGAGCATTGGTCGGGGCACAGCGAGGGAAGCATGGTACTTCCTATCATTCACTTCTACAACTACTGTTTATGCGGATAAATTTCTGCCCCAACAACATTTAAACCTGCTCCACTTCATCCACAAAAGTAAGCCAGAAATCTTGGTCTTAGTCCCACATTTTCCCCACTAATCAACCCCACCCACCCGAACACCCCAACCGACCCATATTTATCAATAAAATAGCTCACCAACGGTCCTTTCGCTTAACACAGCCGTTGACCCATCGATGGACATACGATGCAATTAGCCCCCAAAGTGCCTAATAAAACTATACCCTGGTTCAGCCGGCGACCAATACGGAGATTACCCCCAGCTTCAGTTAAAGTTAAACTAGTGAACTGACAAAAGAACTTACCCGCTCTACAAAAAAAATCGACAAGCCTTTCACCTTGCATCAGACTGTAAAAAATCCACCTTGCCACCCTTAACTGAACAAGCTACTAATTAAGGCCCGTGAAATACCTAGAACGACTTACTGTCTGGGCACTAAGATAGCAGTGAGTACGCACCCAACTTGACACTCCCATTAGACAAAACAAGTGGGCAACGGAGCTTAAACAAACTGATCTTGACTGAACCCCAACTTTAAGATTAACCCCCAAGGCGAATCCTAATTAGCAAAGAAATCCAAATAAGACCACCCATATTGAATTTGAGAAGACCAACGAGTAAGCTAGCCGTTAGTAGAGAAGGGCGCCTGCCATATTGGATCTTAACATTACACTCCCCAAACTGCCAGAACTTACTAAAGTAAGTATTCCCAGGAAGACCAGATTCCAAACTAAACAATAACTCACCGGACTACTAGAAGTTAAGTGATTCCGCCCTAGAACACTGTAACAAACACCATCAACCTGTCAAGCAATAAGGAAAAAGCGGCTTGCCACCCATCTAACCTAGCCGCCAACAAACCGGTAACAAGCAACTCTTGGGTATGCTAGGGCTTTAAACAAACTGGAAGGGCACGACGACGGAAATAATCAGAACCACCTACCAGCAAATTTGACCGCACAAGAGCATGACCAGGCGCTAAATCAATGAGGATTAGGGAGCCCTAGATATATATACCGAGATCATTGGCCGAAAGTTAACAAGCGTGAGACCAATTCGTATTTCCCTTACGACAAACCTACACCTCGTATATCAGTACCCCACAACTTGATGGCCATCAAAAACAGTGTTCCTTAATACGCCCCTTCACCCAATTGGCTATACGAACTATATTACGGCCGTGCCGGGACATCGGCCACTCCACCCACCCATATCCTACCGACCTCTTCGCTAAACTCCCCCCCTACCCTACCTTTCACCCCTTTTATCATCGAGAACCTATGAGCAAGCCCCATCTGACCCATCACTCATATACTCACCACCCACAAGCTCACTCATCCCCATGATTCCAGCCCAACCCGACCGGAGACTCAGAACATACAGTTCATTTAGTACCATTAAACCCACTCTGGAATACACCCTCTACATGTCGACTTCTCCCTTTTCGCACCGGCTCAAACATATAACACCCCCTTAATGTCTCCCAATGCACCTCTATATATAGTTGATAAAGGAAACTATGGAAGAACCCTGCCACTCCACACATCCTAAGCTAGCGGCCCCATGTATTCCTAACCCCCATCATCTCTTGCAATCGCTCGCTTTCTGGCCATAGCTTTAGTTCAATAACGTAGACCATATCACCAATCCCCTTAGCTCCAATCTCAACATATAAATCTCTAAATATATTAAGGACCCACTGTCGGTAAGCCTATCTGCCTCACATAGATCCATAAACCCAAAGCCCTCCTCTATATACAGGTGAACCCAGCATTACTCTTAATAAATCAGCCGCCCTAACTTAACATACTATACTCCCTCAAAGCAACCACTGCAAACAACTAATTAATCTCCCTACCTCGCGGCGCCGGGATCATTAAAAGCCATCCAGCCCACTTATACCCTTAATCCAATTACATACAAAAATGATGACAAACCCCTCACGCCCACTCCATCTTTTAATTAATTTAAGACGCCAGCGTACAAAATTAAAAGCAACACATCAACTCATTTAGCCCTGACGGAACCACATTATAACTACTGAATTCTCGCAAAGGGCCCGGTGCTTTCTGCAATAATCGGGTAAGGCCCTTTTACAATACTATTTCAACTTCGCGTATTCAAAAATGGTATTTACGCCTGCTAAGCGCCATTCGAGCCGGCTCTACGATCCGTTCACATTGTTCTATAACCTAAGGCCAATAGCTACGGCCGGCGCCGACAAGCACTCTCCTCCCTCATATAGGCCAGGGTAGTCTCGCACTAACCGCCAGACCATCCCCTGTGTCTAGGTCAATCAATATACCCCATAATACGCTTGATCTAAGCTACCTACCCTAGGGCTATTAACGCCAACCTGACCGGGAGATTCCATATTTTTCAAAGATTCCTGCTATACCATAATACAAAAACGGAAGGTCTATGAATTCCTTTGTGACCTTTAGGACGACAATACCTACCCATTCCGGCAGTGCTGCCCCAGCAAAATGCTGCGCCATTTTCACCTGGCTGGTAAAACACATCACACGTGTTCCAACTCTAAGGTATATCAGGTTCTTTATTGCTCTAAACCCACATTATTCAGTAAACTCCCACCGGCCGCCCTTAACTGATCACGAACTATGTCATTCTAGCTATATTGATAAGGCTGCGTCCGTAACCTAAGAGATAGCCCCCCACAAGGTAAAAGACAGGATCCCCCTGAAGCCCCTCCTTAAATTAACCATAGTCTAAAGGTCCATCGGCCAGGTAACACTACCTAGATTATTTTCATCAATTTATTCCCTGCCTTAAACAACTATAATCCGCAAAACCAACTGCATCAGTTCGCCAACGTTTACAGGTATCCTTCAATTGCAACTGACGACCCGGTAAAACCATCCCTTCACCACCCTCCGTATCGTAGATCCCCGTAATCACGTCCTCCTGACACTTCAGATTACGACCACTCGCGACGTACGGGCTATCAGCACAATGCGTAATCCCAATAAACCCTACAGCCTCCCTGCCTAAACTTTATTAAAGGAGACATTAAAACAATACTATACCTACTACACACCTCCCAAAAAAACTCTACTCAGCAAAAAAACATGAAAACGATGTTCATGCCAAGGCCGCTACATTTCCTATCCCCAATCAAACAATCCCTGACAACCTCAAAACACAAAAAACCTCCTACTTTTTGCCTAATCGCTGCTCCACACCATCACCATGCCCGAGACATATTTCAAGAAATAGTTCACACACCCCCCCTAGATCCATTACCAAAGCCCGCTATAACTGCACCATTAAAGCCCTTATATTTCCCACATCAATTTCACTAGACTGTTAAGCTTTCTTAAGACCGACATACCACACTATAGTCCATGAAACCCCGCCAATCCGGCCATTTCCATACCTTAGCTACACCCACAAGCGTAAGAAATAGCCACATGTAAGCGAGATTATACCAGTTCTGGACTGTTTTCCAGCCCCTTAGCACCCGGCCCCATCGAAACTACAGTACGCGAGATCAGCATAATACAAACCATTACTTTATTATCTTTACTACTCACTTCTCACCCGATCCTCTTTGCCCTTGACGTCTGGCTTACTCTTGCCATACTTCCACACCTTCCGTGAGCATAGGTTATTATGATCATGCTTTTTAAACCGTTCAACTTGATTAAGTAAGCCTTTTCACTCCTTTAAATTTTGCACAACCATAATCCTGTGTCGATACGCTCCTCCATTTAGATTCTTTTGGAACCTTACCCACCTCAACTGAATTGTCTCAATTCCCTAGGCAGTCAAATTGAATTGTAGACAAATCGATAAGATTATAAACTCCATTTAGCACATTTCATAATACACATACCTGCCGGAACTTGTATATCTCCCACCCCTCCAGTGTGCTAGGCCCGACGGCTAACTCAAAACTGGACTCATAAATCCTAAATCAACTATCCAATGCCACACTTGACAACCCCTTTAATCACTTTAATCCAATTATCCCTTCCGCTACCCTAAACTACTCCCATCAAGGCCTCCACCCACAAACCTTACTCCAATTAAACAAGCAACATATATTCGACACCCTGGATCATGACCGAAGAAGCATTCCTATAGTCCCCTTCGATTTCACCCTCACATTACCTCCCATATTCCCAATAACTACACCTTGTAACCACGCACACTAAGGTCCCCCTGATATGCTACAAACGGGTACGCACTTCACTGACACCTTTCACTTATATAAACCCACTAAACTAACTCATACAACACCCTTAAATTCCACCTTTCCGCTTCATCCGGCATTTACTGCAAAACACGACAATCCCTAAGCAAACTTAATTTACTCAAGCTCGCCCCATTACTAACGTGAACTCTTCACACTACGGACATTCACTACCTTATACAATGCACCACTAATAATCAACGACAATGACACCCCTCATCACCATCCGGCCTAAATTTAAAGATATCACATTACCTACCAGCAGATAAGCCGTCACATTCTTTGATCTATGGGGCAAAGTGCCAAAGACCCACTAACTAGACTAACCCTACTCGCCTAAACATCATAAATTGTCCTATGTCCCCAATTGTGACAGTTCTTGAAGCCCCACCCTCGCTCTACTTTAAATCAGCTCGTGGCATTCTTGAAAAACCATTGTTAATCTCCCTCCAATCTACACATTCGTTGCTGGCAATCCTCTCTTGACGGCACAACAGCAACCTACCGGCCGGTCCTTAATTTACAACAGAAACGCCAAAATCCTCACTGCCCTAAGCAATCAATCTCCTCCCCATGCCCCAAGCTCCAGCAGTCAGTTCCATTCCCTAAAACACCAAAACGCTGCTCACTCGGTCCCTAAAATCAATCCTACTTCAGACATAAATTCACCAAGCTGCTGTCGCTCAATATATCCGATCCAAACACAATCGTAGCTAAACCTCTCACCTTTGCTAAGCTACCTCTTTCCACACCGACAATCAAAAGAGTCTTCTCTACTGCGCGCAATATCTTAACAACTTCCCAACCGAACCCTACCCAACGCAAAGTCGTTTTACACACCCCCCAAAATCCTAAACGCCTGTTCCCTTAGCACCTACCAATTAAAAACTCATTTCCATGATCCTCACGCACCCAGGTTACAAGCCTCCGACCTGAAATTAAACCACCAACACTCATCAAAATAACTTCCTTCTCCACCTTACATCACCCCCAATTTATATAACATGCCATACATCCCAATACCCCCAATCGAACCTCTCCATATTTCCTATTTTAACCCCTACCACGCACCTCATACCAAACACCCTCCTCCACAGTCCAGCCTGTATGACTCACCTAATAAAAAAATACCCTTCAATACCACAAACATACCCAATAAGGAACCCACCACTCACACAAAACATTTCCGGAACCCAATGCCAGTAACTAACTGAATAAACCCCAAATAACATGACCACCCATCCATGTCGCTCCGCTGACAACACTATGCCCTACAGTCACTTCAACACTCGTAAGGCCATACCGCCCGCTATATCCTTACACGAATAGATCTCAGAGAAGGCCCTTTGATAAGCTAGGTCGTGAAATTCGGCTAAAACATCTCCATTAGATTCATCAGGCAGAGTCCTGATACCCTTTGCATTAGCCAACACATTACGGGACAATAGACCTTCAAATTCTTACAAGACCGGTTCCTTCTTCATCTAACCTCCGACCAACCCAACAAACTCATCCGAATTTTCCACTCCGTCCAAGAGCTTATTCCAATCAATCCACATCAAAAAATACCCGCCCTTACTCCGCTCTCTGAAGGAAGTACCACCTGGTAGGTACTTCAAATCACCTCTATTCAATCAGCCTTGTAATACTCTACCTGATTTAGGTCAAAATAACCAACCCTACTAAACTCTTTCGAATTTCCAGTATCACAAGCTTTTATTCAGATGTGTACCTACCACGTAAAATCCAAACTCGCTGCAAGCACCCTACATGCAAAACCCCACTACAACCACACATAGAAATTACATATTCAATTCCCCTGACTCGGGTTGCATGTGAATGCAGTGCTCTCCCATTTGAGCTGAATCTCTCTAGGGAAGATACACCCTAAGACG
>delRNA_3-5.4
ACAATCATTCTCAGCATGGGTCGTGGGACGGCAAGAGAGGCATGTTATTTTCTGTCCTTTACCTCAACAACAACTGTGTAAGCTGACAATTTGCTGCCACACCATCAATTCAACCTCCTTCACTTAATCCAAAAAAGAAACCCTGATATTTTTGTATTTGTCCCACACTTTCCCCATTAATCAACCCCACCCACACGCACCCCCCAACCCACACACATGTACCAATACAAAAGATCACCCACAGTTCTATCTCTCAAGACAGCAGTTGAGCCTTCAATCGAAATCCGCTGCAAATAGCCACCAAACTGACTTATAAAGCTATACCCAGGTTCGGCCGGTGATCAATAGGGCGAGTAGCCCCAACTACACTTGAACTTGAAATACTGGACAGAAAATAGAACTTAGCCACTTTAAAACAATAAACGCCACGCCTTACAACTGGCTTCCGAGTGTAATAACTCAACCTTGCCTCCGTTCACCGAACAAGCGACCAAATAGGGTCCATGGAATACATACAAAGATTTACTTTCGGGACAGTAAGAGAGTAGGGAATACGCCCCCAAGTTCACACTACCTTTTGAGAAGACAAGTGGACACCGAAGTTTAAAGAACCTTATTTTAACCGAGCCTCAACTCTACGACTAGCCACCAAGTCGAATTCTGATAAGTAAGGATATTCAAATAAGGCCCCCTATATTAAAATTGAGAAGCCCCACCAGCAAGCTAGCAGTCAGCAGTGATGGTCGACTACCTTAGTGTATATTAACTTTTCAGTCTCCCAATTGTCAAAACTTTCTAAAATAGGTATTTCCAGGCAGCCCAGAATCAAACCTAAAAAAAAACTCCCCCGACTATTATAACTTAAGTGAATCTGCACTGGATCACTGAAACAATCAACAACATCCCGTCAACCATTAAGGTAAAAGGGGCTTACCTCCAATCTAGCCAAGACGCCAGCATACGGGTAACAAACATCTTTTAGGAATGCTCGGGCTGTACACCAATTGCAAGGGCACAACGACCGAGATTATGAGTACAACATAACAACATATTTGGCCTCAGAACAGCATGACTAGTCGATATATTAATGACGAATACGGAGCGCTAGAGATCTAGACGGATATCATCGGTCGCAAGTTTACGAGTGTGAGTCCGATCCGGATCTCACTCACGACAAATCTACAACTTGTATATCAATATCCAACCACATGTTGGCCCTCGAACACTGTCTTCCTCAACACCCCACTACATCCAATCGGCTAAACCAAATAGATAACGGCCGTTCCCGGCCAACGCCCACTCCAACCCCCCATCTCATACCGCCCTCTCCGCTACACCCCCCCACTGCCTTAGCTATCTCCTCTATTATCCTCAAGCACTTACGATCACGCACCATCTGAACCTTCACTAATTTAATCCCCTCCCACAAGATCTCTCATCCCTATAATTCCAGCACAACCCGACCGAAGTCTAAGGACATACAGGTCGTTCAGCACAATTAATCCCACTCTTGAATATACTCTGTACATATCAACCTCTCCCTTATCGCATCGACTAAACCACATGACTCCACCTTACTGACTCCCAATCCATCTCTAAATGTAATTAATAAATGAGACCATTGACGAACCCTGACAATCCACCCACCCTAAGCTAGCTGCCCCCTGTATACCCAATCCCCAACATCTATTTCACTCACTAGCATTTTGACCTTAACTATATTTCAAAAAAGTTGAACATATTACGAACCCACTTAGCTCTAATCTCAATATATACATCTCAAATTAAATAAAAGAACCCCTTTCCGTTAGGCTCTCCGCTTCACAAAGCTCTATAAATCCTAACCCTTCATCAATCTAGAGTTGGACCCAGCAATAGTCCTACTAGATAAGTCGTCCTAACTTAACTTATTAAACCCCTTCAAACCACCCCCTACACACAACAAACTAATCCCCTTAGCTGGCTGCTCCCGGCTCGTTCAAAGCCATCCATCCAACCTAAACTCTAAATCCAATCACTTATAACAATGACGAAAAACCCCTCACTCCCACGCCTTCTTTTAATTATTTTAAAACCCCTGCCTAAAATATTAACAGGAAAACTTCAACGCAGTTAGCTCTTACCGACCCCCACTAAAAGTAATGGATCCTCGCCAAAGGACCCGTTCTGTCGGCAATAATCGGATAAGGCCCCTTAACAATGCTCTTTCACCTGCGCGTTTTCAAAAAGGGAATATATGCATGGTAGGCTCCTTTCGAGCCAGCACTACGATCTGTTCACATGGTACTTTAGCCCAATGCTAACAGTTAAGGTCGACGTCGCCAAGCTCTCTCCTCCCTGATCTAGGCCAGGGTTGTCTCCCAGTACCCCCCTGACCATCCTCTATGTCTAGGGCAATCAATTTATCCCATAATACGCTTCATCTAAGCAACTTATCCAAGCGCAATAAACGCAAACCTTACCGGAAGATTCCAAATTTTTCACAGTTTCCTACTTTAACATAACACTAAAACCGATGGTCTGTGAATTCCTTTATGACCATTAGGACGTCACTATCTCCCAATCCCCGCGGTACTGCCACACCAAAATGCTGCTCCCTTCTCTCCGGGCTGGTATAACACTTCGCACGTATTGCACCTATATGGAATTTCAGGCTCATTCTTCCTATAGACCCAAATTATCCATTAAACTCCCACTGGCCGGCCCTACCTAATGACCAAATATGTAATTCTCGCAATTTTTATTAGCCTTCGACCTTAGCCCAAAAGTTATCCCCCTACAAGATATAAAACAGGATCGCCCTGGAGCCCATCCTTTAAATAGCCATAATCAAAAGGCCCTTCTGCAAGCTAGCAATACCTAGAATATTTCCACCATTTTATCCCTTGTCTTAACCAACTATACTCTGCTAATCCGACTGCCTCAGTCCGCCATCGCTTACAGGTCTCCTTAAAATGGAATTGACGACCGGGCAATACTATACCCTCCCCACCTTCCGTTTCGTACATTCCCGTAATTACATCTTCATGTCATTTAAGATTCCGTCCACTTGCTACCTATGGTCTCTCTGCACAGTGCGTCATTCCCATCAATCCGACCGCATCTCTCCCCAAACTTTAATAAAGAAGACACTACAATAACACTATGCCAACCACTCACCTCCCAAAAAACCTATACTCAGCCAAAAATCAAGAGAAAGAAGTTCATGCCAATGCCGCCACTTTCCCCATTCCAAAACATACCATCCCAGACAAACTCAAAACCCAAAAGACCTCTTAGTTATTTCCAAACCGGTGCTCAACCCCCTCTCCTTGGCCCAGCCAGATATCGAGAAATAGCTCTCAAACCCCCCCCAGTTCGATCACTAACGCCCGTTAAAACTGCACCATGAATGCGCTAATCTTACCCACTTCTATTTCTCTAGAATGTTAAGCCTTTTTCAGCCCTACATAACACACAATCGTACAGGACACACCTCCCATGCGGCCATTTCCATAACTCAGGTAAACACATAATCGCAACAAATACCCACACGTCAGGGATATAATTCCTGTTCTTGATTGATTACCAGCCCCCTAGCACCCCGCACCGTCCAAGCTCCACTATGCAAGTTCAGCTTAGTAGAACCCATTCCTGTACTACCTCTACTACTCACTTCTCACCCGATCTTCATTTCCATTCACTTCAGGCTTTCTATTCCCATATTTTCAAACTTTCCGCGATCATAGATTTTTTTGTTCTTGATTATTAAATCGTTCCACTTGATTCAGAAAACCTTTACAATCCTTAAATTTATGAACAACGATAATCCTTTGCCGATATGCCCCCCCATTCAGTTTATTATGAAAACTCACCCATCTAAACTGCATAGTCTCTATCCCTTAAGCCGTGAAATTAAACTGGAGTCAAATGGACAAAATAATTAATTCAATATATCATATCTCTTACTATACATATCTACCTGAACTAGTTTAGCTCCCTCCCCTCCAATGCGCCAGTCCGGAAGGTTAGCTAAATACAGGCCTAATAAACCCAAAATCGACAATTCACTGACAAACATGACACCCCCTATAGTCCCTATAATCAAACTAGCCCTTTCGATAACCCAATCTACTCCCTTCAAGCCCACCACCAACGAACCTCACTCCCATCAATCATGCCACTTATATCCGACACCCCGGCTCATGACCAAACAACCACTCCTACAGTCCCCTACGCTTTCACCCTCACATTACTTCACAAATCCCTAACAATTAGACATTTTAACCTCGGACTCTCAGCTCGCCCTGGTAGGCCACTAACGGCTATGCCCTCCAATGACACCTATCCCTAATGTAAACACATTACACAAAATCATACAATACACTCAACTTCCAACTGTCAGCATCTTCGGGGATCTACTGCAAAACTCGCCAGTCACTCAGGAAACTCAATTTTCTTAAGCTAGCCCCCTTACTGACTTGCACCCTCCAAACTACTGACATACACTATCTCATTCAATGGACTACCAACAAACATCGACACTGTCACCCCTCCTCCCCCTCAGGGCTCAATTTAAACATTTCTCAGTACCTTCCGGCTGAAAACCCCTCTCATTCTTTTATATATGGTGCCAATTGCCAAAGTCCAACTAACTAAACTAATCCAACCCGTCTAAAAATAATTAAATGTCCAATTTCTCCAATAGTGACCGTTCTCGACGCCCCACCCTCCCTTTAGTTCAATTCCGCACGTGGTATACTCGATAACCCCTTATTCATATCACTACATTCTACCCAATCCTTCCTGGCGATTCTTTCATGACGCCAGAACAGCAAGCTACCGGCGGGTCCTTAGTTTACAACTGACACACCCAACTCCTCACTACCTTAGGCAATCAATCTCCTGCCTATACCCCAGGCCCCAGCAGTTAGGTCTATCCCATAGAATACTAAAACACTTCTAACTCGCTCTCTTAAATCAATCCTTCTTCAAACTTAGATCCAACACGCAGCAGTAGCCCAATACATGCGGTCAAACCAAAAGCGAAGGTACACCTCTCAACTCTGGTAGGCAACCTCATTCCAAACAGAAAAACATAACAGCCTACTCTACTGAGCCCACTAACTCAACAACTTCCCTACAGAACCCTACCCCACGCAGAGCCGCTTCACTCATCCGCCCAACTCCTACACTCCCGTCCCTTTCGCCCCTACCAACTAAAATCTAATTTCTATAATTCTAACACACCCTGGCTACAAACCCCCTACCTGAAAATACACAACAAAAACCCATCAAAAAAATTTTCTCCTTCACCTAACTTCACCTCCCATCTACATAACATGTCAGACTTCACATTACCCCCAATCCAATCTGTCTATATTCCCTATTTTAACCCCCACTACCCACCTAATCCCCAAAACCCTCCTGCATAGGCCTGCCTGTATCACACATCTAATTAACAACTAACCCTCAATACCCCACACATACCCCATAAGGAAGCCCCCCCTAACACAGAAGATCTCTGGAACCCAATGACATTATCTAACAGACTACACTCCTAATAACATTACCACCCAACCGTGACGGTCCGCCGATAAAACAATTCCATACAGACAATTTAATACACGAAAAGCTATCCCTCCAGCCATTTCTTTCCATGAGTATATCTCTGAAAAAGCACTCTGCTAGGCCAGGTCCTGAAATTCTGCCAATACTTCCCCCTTGGACTCATCTGGCAGTGTCCTCATTCCTTTCGCCTTAGCCAACACCTTCCGAGATAACAGGCCTTCCAATTCCTACAATACGGGCTCTTTCTTAATTTATCCACCTACCAATCCTACCAACTCCTCAGAATTTTCGACACCGTCCAAAAGGTTGTTACATTCCATACATATAAAAAAGTATCCACCATTTCTCCGCTCCCTAAATGACGTACCCCCAGGAAGCTACTTCAATTCCCCACTCTTGAAACAACCTTGTAAAACACTTCCGGAATTTGGACAGAAGAACCATCCCTAATAAACTCTGTCAAAGTTGCACTATCACAACCTATTCTTAAGCTGAGTACCAACTACCTACAACCCAAAATCCCTTCAAGCACCCTATATCCAAAAGCCTACTACCACCACCCAGAGTAAGTACATATTAAAATCTCCAGACTCAGGGTGAATCTGAATACACTGCTCCCCGATATGGGCTGAATCCCTGTACGGTAGCTAGACGCTTAGACGA
>delRNA_3-5.5
CAGTCATTATCAGCTTGCGTAGTCGGTCGCCATGACAGCCACGTCATCTTGTGCCCTTTACCTCAACAGCATCTATGTAATCTTACAATATGATGCCACACAATCAAATCCACCTCCTTCACATAATCTAAAAAAGAAACACTAATTTTTTTTTATTTTTCACAAACATTCCCAATAAATCAACCCCATCCACACGCTCCCCCCAACCCCCACACATGTACCAAAACAAATGACCACCCCCAATTTTAGCTATCTAGACATCATTTCAGTCTCCACTCAAACTCAGCAGCAAAAAGCCACCACACAGATTTTTAAAGTTAAACTCAGGTCCGTCCAGTCATTAAGAGAGCGAGTAGACCCAATTAAACCTGTACTTGAAATACGGGCCATAACATAGACCTGAGACACTTAAAAACAATCAACGCCACTCCATAAAAATGGCTTCCCAGGGTTATCACCCAACCATGCCTACGCTCACCCAAGAAACGCCCCAAGAGGGTGCATGGCATGCATACCAAAATATATTTACGAGATAGTAAGAGTGTTGGGAAGACACCCCCTAGTTCACATTAACTATTAAGGAGTCATGTGGAAACTGAAGTGTAAAGCACTTTATTTTAACCGAGCCTAAAATCCACTACAAGCCATCAAGTAGATTTGTGGTAGGTAAGGATGTTAAAGTATGGACCCCTTTAATAAAATTGCGAGGCTCCCCCAGCTAGATAACACTCTGCAGTGATTGTAGACTACCTGAGCGTCTAGTAGCTTTTGAGACTACCTATTGTTAAAACATTGTAGAACAGATAATTACATGCCGCACAAAAACAAACATACAAAAACACTCCTCCAACCATCATAACTTAGGTAAAACTCCATTGCATTACTGACACAATAAATAACATTCCTTCAACAATGAAGGTTAAGGGAGCATACCTGCAATCAAGCCAGGAGGCCAGTATGCGGGTAACCAAGATATTGTAAGACTGATCCGGTTGTACTCCAATTGCCAGAGCACAGCGACCCAGCTTTTGCGTACAACAGAAAAAAATTTTTGGGCTCAGAACCGCATGCCTTGTCGAAATATTGATAACCAACACCGATCGCTATAGTTCAAGGCGAATGTCATCCGTGGCTAGGTTGCGAGTCTGAGTTCGGTCCGGTTCTCAATCCCGACAAATATACAAATTCTAAATCAACATTCACCCCCAGGTTGGCCCGCGCACTCTTTCATCATCTACACCCCAATACATTCATTCGGCAAATCCGAAAAGGTACCGCCCCTTGCCCGCTAACGCTCATTCTAAACCTCCGTCTCACACAGCCCTTTCAGCTACTCCCCCCCAATGGCTCAGGTATCTACTCTAGTACCCTCAGGCACTCACGATCACTCAGCAACTCAAGCTACATTATTTAAAGCCTCTCCCTCAAGAACTGTCCTCACTTTAATTTCACCAGAACCCCACCGAAGTCTAGGGCCATACGGGCCGCTCTGCCCACTTAATACCTCTATTCAACATGCTCTGAACATATCACCCCCTACCTTATCGAATAGATTACACTACCTGACTTCACCTAACTGATTCCCATTCTATTTCAAAGTGTAAATACTAGATAAGCCCCTTTACTAATCCAGAGAAACCGCCTACCCTAAGGTAACTACCCCCGGTTTACCCGATTCCTAACATCTACTTGACACACTAACACTTTGAGCTAAAATAGATTTCTAAAAACTTCAAGATCTTTCGCACCCATTTCGCTCTTATATCCATGTAAACTTCACATATAAATTAGAAAAATCCTTTCCCCTTAGGCTCTCCGCTTCACAAAGCCCTCTATATCCTCACGCTTCACCAATCCAGCGTTGGACCAAGCAAAAGCCCTACCAGGTAAGTTGTACTAACCTAACTAATTAACCCGCTACAAACTACCCCTTATACCCAACATACAAATCCACTCAGGTGCCTACTTCCAGCCCGATCAAACCCTTCCATCCACCCCAACCTTTACATCCACTCACTCATCACGATAACAAACAAACCCTCCCTCCCTCGCCTACTCTTAATAATATTAAATCCACTTCCCAAGATATTTACAGGAAAACTCCAACGCAGCTAACTATTACCAACTCCAACTAACAGCAATGGCTCTTCCCCGAAAGAGCCGTTTTGCCGACAATATTCAGAGAAAGCCCCTTAGCAGTGCTCATTTACCTGAGCCTTGTCTAACAGAGAATACATTCATGGAAGGCTCCTCTCGAGCCAGCAATAGGACCTATTAACATGCTAATTCAGTCCAATCCTTACTGTTAATGTGGATGTTGCAAACCTTTCTCCCCCTTGCTCTAGTCCGGGATTGTCTCCCAGGACTCCTCTCACCATCCTTTAGGTCTATGGGAATCACTTAATACCCTAATACGCCTCGTCCAATCAGCTTATCCAGGCTCATTACACACAAACATTCCCCGAGGACTCTAACTTCTTTACCGTTTCTTACTTCAATATAACTCTCAAACCAATAGTATGAGATTTGCTATATGAGCATTACGAAGTAACGATTTCCCATTCGCCCCGTTATTGACACACGAATATGCTGCTCCCTTCACTTCGTGCCGGCATTACTCTACGTACGTACTGTACTTATATCGAGTTTCATGCTCACTCCTCTTACAGACCTAAATTTTCAATCAAACTTCCACTTGCCGGACCGACTTACTGCCCAAACATCTAGTTCTCTCAGTTATTTTTTGCCTTCGAACTAAGACCTAACGTGATGCCCCTACATGAAATAAATCAAGAACGACCAGGTGCCCATCCATTTAAGAGACATAACCAAAATGCTCTACTTCACGCGAGGAAGACTTATAAGATCTCAACGATATTTTCTCTAGTATTTACAAACTAAACTCTCCTCATACGTCTACCCCATTCCGCCATCGCATACAGATCACCCTACAATGGCATGGAAGAGCGAGCGATCCTCTACCCACCTCAGCTGCCTTTGCGAACTTTGCCCTATTTACAACTTCATGTCATTTAAGATTCCGTCCAATTTCTACCGATAGTCTCTCTGCAAAGTGCCTCCTTACCTTCTATACGTCCCCACCTATCTCCAAAGTTAAACAAGGATGAAACCACAATGACTCTATGGCATCCCCTCACTTCACAAAATACATACACCCACCCCAATATTAAAAGAAATAAATTCATTCCCATCCCTCCGCTGTCTCCCTTGCACAATATCCCGTCACAAACTAACTCAAATCCAAACAGGCCTCTTAGTTAATTTCACACCGGAGCCCATCCACCACTACTAGGCCCTGCGAGTTAGCGCGATATGGCCCTTAAGCCTCCTCCAGTTCGATCACTCACCCCCGTAAACACAGCACCTTGCATTCGCTAGTCATAACCTCTTCTTTTCCTATATAAAGTCAATCCTTTCTCTGCCCTGCAAAATACCCATTCATAAAGCACCCAGCTCCCTTGAGGCCATTTCCACAACTCAGGCAACCACATAATGGCGACAAAGACCCACACCTCCGGCATATAATTTCTCTTTTTCATTGAGTACCAGCCCCCCAGGACTCCACATCGCCCCAGTTCCACAATTCATGTACACCTCAGTAGAACCCAATCATGCACAACTTCTACCACACAGTTCTCCCCAGACCTACAATTTCACTCCCTTCATGCTTTCTATTCACAAATTTTAAAACTTTCGGCCATAATTGATTTGTTCGTCCTAGAGTACTAGATAGTTCCACTAGACTCAGAGAACCTTTAAAACCCTTACATATACGACCAACGGTAGTCCTTAGCGGACATCCCCCCTCATTCTGTATACTATGATAATTCCCCCATGTACACTGCCTAGTCACTTTCACTAAAGCCTTGAAAATAGACCGGTGTTAAATGAACTAATTAATTTATGCATTAAATAATTTCTCTAACTATCCACATCTACCTAAATTATTTCAGCTCACTCCCATCTAATGCCCCAGTCCGCAAGGTGAGCTAGATCCACGCCTACTAAACCCAAAAACGTCAATTAACTGACAAACATGAAACACCATAAAGCCCCTATAACCAAACCAGCCCCTTTGACAACCCCATATACTCCCTCCATGCCCACCAGCACCGAACTTCTCTACCTTCTATTATTCCACTAATTTCTGAAACTCCAGCTCACGAGCAGACGACGACACCTACAGTACCTTACGCATTAACACTAACTTTCCTCCACAAGTCACTGACAATAAGCCAATTTAAACTCGGACTTTCCGCCCGACCAGGGAGTCCGCTCACTGCTATACCTTCAAACGACACATACCCTTATTGAAATCAAATCACGCAGAAACATACTATCCATTCGACATCTAAATGACACCAGCTCCGCGGCTCCACTGCCAACCTAGCAAGTCATTCTGGAAACTCCATATTGTTCAGCTAACCTCCCTAATGGCTCGCTCCATCCAAACTCCTTACTTACACAATATCTTTTAACGGGCTCCCAACAAAAATTGAGACCGTTACCCCCCCTCCCCCCCATGGTTCTATATAAACATTGCTGAGAACGTTACGACTCAACACTCCCCTAATGCTCTTATAAATCGTCCCCATTGCAAAAGTACATCTAACCAACCTTATTCATCCAGTTTAAAAATACTTAAATGTCCACTTACTCCACTATTGCCCATTATCGACACCACAACCACCCTTCAGATCTATACCCCATGTTGTCTAGTCAATAACTCCATAATCTTATCATTAAATACTTCCGAACCCATCATGACGTTTATTCCATGATGCCAGAACAGCCAGCTATCGTCGAGTTCTCAGCTTACACCTCACCCAACCTACGCCACACTACCTCAGCCAGTCAATTTCCTGACTCTAGCCCAGTCCCCACCACTTGGGACTTTCCCACAGCATACTAAACCACTTATATCTCGCACTGTTAAATCAATCGTTCTTCAACCTCAGTTCGAACACACATCACTACCCTAAAACTTGTGGGCATACCAATAGAGAAGGAACTCCACTCAACTCAGGCAGCCAGCCTCACTCTAAACATAAAAACATAACGGCCTATTCAACCGACCCTACTAATTCAACAACCTCCCTTCATAAACCCACTCCACGCAGCGCCGCATCTCTAATTCGCCCTACACCCACCCTCCCTTCACTATCTCCCCTCCCTACAAAAATCTATTTTCTCTACTTCTAGCACACACTAGCCACGAAACCCCTCCCTGACAAGACCCAACAGAATCCTATCAACAAGATTTTATCTTTCACTTAACTCCACCTACCGTCTACATACCAAGTTAGTCTACAAATAACACCCAATCCTATCTGACTCTAATCACTATTATACCCACCACTCCCCACCTACTCGCCCAACCCATCATGAATGGGACTCCCAGTATCCCAAATTTAATTAACTACCAACCCACAGTAACCGACCCAAACTCCCTAGGGCAGACCACCCTAACACAGAAGCTCACTCGACCCAAATGAAATCATTTACCACACCACGCTACTAATTACCTTCCCTCCCAACCGCGAAGGCCCTCCTATCAATCAGTTCCATACTGACAACTTTATCCATGAGAATCTGTCCCTTCAACCTTTCCTGTCCATCAGGATTTCACTAAAAAACCATTCCGCAAGCCCTGGCCCTGAGATACTGCCAATTCTTCCGCCATGGACCCAACTGGCTGTATCCTCATTCCTTTCACCCTATCCCACACCTTCTGAAATCACCGGACTCCCGATCCCAACTATCCGCGCTCTCTCTTAATTAATTCAGCTACCCATTCTACCCACACCCCAAAATTTCCGCCAACGACCCAACGGCTGCTACATCCCTTAAATCTATAACAGCATTCACCAATTATCCGCACCTTAAATCACATAACCTCATGACGCAACTTCAATCCCTCAATCCTGAAAAAAACTGGTAAACCACTTGCGGAAATTTGACAGAAGTACTATTCCAAAGAATCTATGTCATAGCTGGACCATTACCACATATTCGTACGCCGAATACCATCTTCCTACAACCCACAACCCCTTAAAGCAACCTATCTCAAACAGCCTCCTACCACCTCCCAGTGTAAGCACCTAGTACAATCTCCATACCCAGGGTGACTCCGAATATACAGCTCCTCGGTAAGGGCTAAACCCGTGGACTGTCGCCAGCCGTTTAGACGAT
>delRNA_3-5.6
AGGCACTAACACCTCGCATATTCTGTAGCGATTACGGCCACCTCGTCTTGAGCCCTATATCTAAATAGGATATAAGTTATTTTGCATTAAGAAGCAACTCACTCAAAACCACCCCCCTCTCAGAAACTCAACAAAAACCACTAATTTTTTTTGATGTTACACAACCATTCCCACTACATCAATCCCATCCAGACACTGCCCCCGACCCCAACCCAGGTACCTAAGCACATGACGACACCAAAATTGAGCTATCTTGATATGATCTCCGTTTCTACCCAAACACAACAGCAGAACGCCACAACGCAGATTTTAAAAGTTAAGCTAAGGTCAGTGCACTCATTAAGTGAACGTGTGGATCCTATAAAACCTGTACTCGACATACGAGCTATAACATAGACCTGGGATACTTAGAACCAGTCAACTCCACTACACAAAAAGGGCTTCCCTGGATTCTCGCCCAACCACGCTTATGCCCAGCCTAGGAAGGCACCAAGAGGTTGTATGGCATGGATTCCCAACTAGATGTAAGAAATTGTAAGAGTGTTGGGCAGCCACCCGCTCGTACAAATTAAATACTATGGAGTCATGTGTAAACTTAACTGTAACGCACTTTAGTTCAACCGCGCTTAGAACCCACTACAAGCCATTAAATATATATGAGGCAGATACGGGTGATATAGCATAGACCCTTTCAATAACATAGCAAGCCTACCCCAGCTAGAAAAAACACTACAATGGTTTTAGACAACCTGGGCTTCCAGAAGTTTTTGCGAATAACTTTTTTTAAAGCAGTGGAGGACCGAGAAATAAATACCTCAGAATAAGAAGCACACCAATACACTGCTCCAACCATCATAGCTAAGTTAAAAATCCATAGCGTTACTGACACAGTATATCACATTACTCCAACACTGCAGGTTAAGTGAACAAACCTGTAAACACGCAAGTAGGCCTGTGTGTGGCTACCCGAGGTAATGTAAAACCGAACCAGTTGTCCTTCAGTTGCCCGAGCATAGCGAGCCTGCTTTAGCATACAAAAGGAACAACTTATTCGGGTCGGAACCTCAGGCTTTCTCAAACTACTGATAACCAACACCCATAGCAATTGTCCAAGGGGACTGTCAGCCCTGCCTAGGTTGTGATTCCGATTTCGGACCAGTTCTAAAACCCGAAAAGTAAACTAAGTCCAAATCAACTTTAACACCAAGGTTAGCACGGGCACTTTTTCAGCAACTTCAACCAAACACTTTGATTCGCCATATGCGAAAAGGCACAGCACCCTGTCCTCTAACCCTGATACTTAAGCTACGCCTAACCCATCCCTTACACCTCCTACCCCCAAACGGTTCAGGCATTTAGTCTAGCACTCTCAGGCATTCACGCTCGCTGAGTAAATCAAGTTAGATTATCTACAGTCTTTCTCTTAACAACTGACCTCATTTGAATTTAACAAGAACCCCCCCTAAGTCCAGTGCTATCCGCGCCGCCCTTCCGACATATTAACTCTACTCCACATGATCTGAACACATTACCCCTTAACTGATGGAATACATTACGCTCCCTGAATTCACTTAGCTTATACCAATTCTCTTCCAAAGAGTCAAAACTAGATAAGCTCCCTTCCTAATCCATAGAAAACGTCTACCCTAAGGTAAATATCCACGATTGACCCGTTTACTGACCTCTACCTGCCACACAAAGACTTTTAGTTAGAACAGCTTCCTAAAAACCTCCAGCTCATTCGCACCGATATCTCTATTCTATCCGTGAAACCTACAAATCTAAATAAGCAACATACTTTCTCCATACGCACTGCGGTTCACAAAACCCTCAATATCTTCACGTTTCACTAATCCAGCATTGGATCAAGCTAAAGCACTCCCCGGAAATTTCTACTAACCAAATTATTTAACTCGCTACAACCTCCCACTAATCCCTAAGATGCACATTCACTCTGGAGCCTAATTTCAACCAGAACACACACTCCCCTCAACCCCTACCTTCACGTCTACCCACTCCTCTCGTTAACAGACAAACCCACCCTCACTTGCTTACTCCTATTAATAGTAGATACAATTCCCTAGTTACTTCCAGGACAACTCTAACGCAGCCAATTAATACCAACTTCACCTTACAGCAATCGCTCTACCCCGGAAGAGACGGTTGGCTGAAAATATGCACAGCAAACCTCTGAGAAGTGCTCAGTTACCCGATCCGTGACTCACCGACAACACCTTCATGGAGGGCTCTTCCCGAGCTAGCAACAGGACCTACTATCAGGCAAATTCTGTACATTCGTTTCTGTTCATATGCATATTTCATACATTCCTTCCTCTAGCTCTGGTGCGGGAATGACTACCTGGGCTCCTGTCCCCTTCTTTAAGCTCTATCGGCATTACATATTAACCTAACACCCCCCGTCCGATCAGTTTCTCTAGTCTGATCACTCAGAACCACTCTCCCAGGACCCTAACATCTTTCCCCTTTCTTACCTCGATCTATCTTTCCAAACATTACTATGAGATATGGTAGATCAGCATAACAAATTAGCGATTTCCGATACGCCCAGTCATTGACACACGGATATGATGCTCTCTACATTTTGTACCTGCATTACTCTAGGTACGAACTGTACTTATGTCAAGCTTGATACTTACTCCCCTCACAGACCTAAAATTCCATTCGAATTTTCACTTTCCTGAACGACTCACCGCACACACATCAAGGTCACTAAGTTAATTCTTGCCTTCGAAATAAGAACTCACCTGATGGCCCTACATTAACTACATCAAAAAGGAACAAGTTCCAATGCATTTTAGGGAAATTACTAAAATTCTATATTTAACACGCGGTAGACTTATCAGATCACATCGCTAATTCCTGTAGTATTTTCACACAAACCTATCATCATAGGTCTATCCGATCCCTCCCTCCCATACAGACCAACCTACCATCGCCTGGAACAGTGACCGGTCTTCCACTCATCTAAGGTGCCTTTGAGAGCTCTGACCAATATACAAGTTGATGTCCTTAAAAATGCCCTCTAAATTCTACCGGTACTCACTGTGTAAAGTTCCCCCTTAACTACTTTAGGTACCTACCTACCTACACAGCTAGACCAGTATTAACCCTCAGTGCCTATACGGCATACCCTCCCTACATAACATACACACCCCTACCCCAATATTAAACGAAATGAAATCGTTCCCCTCCCTACGCTGACTACCCTGAACCATATCACGACACAACCTAACTCAAATGCATACAGGACTGTTAGTAAATTTAACACCTGACCCTATTCAACAATATTAGGCCCTTCGGGTGAGGGCTATTTGCCCCTTAAGGCTACTTCATTTAGAACAGTCACCACCTTACACCCATCAGCTAGCATTGGCCAGCCAAAACCTCTTATTCTCTTACATCAATTCGATCCTATCACTACCTTGCAACATGCCAATGCATAAAGCCCCCAGGTCTCTCGACGCCATGTCAACTACGCATGCCACCACTTATTGACGACACAGCCCAACCCCACCAGCCTACAATTTATCATTTTCGTTTAGCACCAGCCCCCCCGGACTGCAAATCGCTCCCGTCCCTCATTTAATCTATACCTCAGTCGAACCGAAACAAGCTCAACTGCTACCCCAAAGATCGCCCCATACGTACAACTTGACACCATTCATTCTCTCCATCCATAACTTTTACAACTTTCGACCGTACTTTATGTGATCTTCTTATAGGACTAGTTAGTTACAATAGACACAAAGTACTTTAAATACACTAACTTAAACAACTAACGGCAGACCATACCGGACCTCCCCGCTTATACTTTAGACCATTATCATTCCTCCCTGAACACTACCAAGTCATTTACATTAGAGTCTAGACAAAAGACCGGTATTTAAAGATCTCATTAATTTATGCATTAAATACTTTCTCTAGCTATCGACCTCCACTTAGATAATCTCAGCTCATTCACACCTTATACCTCATTCTGCCAGCTGGGCCAGTTCTACACCTACGAACCCTAATAACGTCAATTACCTGACTAAAATAAATCAACACAATGCACCTATTACCAACCCTGCTCCATTCACCACACCTTACACCCCTTCAATGCCAACTAGTACTGAACTCCTCTAACTACTCTTATTCCACTAATTTCTTAAACTTCACCTAACCAGGAGCCGCCGCCATCTACACTAGCTTACTCACTACCAATAGCTATCTTCAACTAGACAATGACAATATGCTAATTTAAAGTCTGACTTACCCCCCGAACATGGTGTACGCTCTCTACTATAACTCCATACCACACATACCCTTATCGAGATTAAGTCTCGAAGAAATATTCTCTCAATACGTCAGCTCAACGAAACCAGTTCAGCCGCTCCTCTACCTACTTACCACGTCATACTCGACACTCCCTAGTGATCTGCCAACCTTCCAAACGGGTCTCTACACCCTAATTCTTTACTCACTCAGTACCTATTAACAGGGTCACACCAAAACTTCAGACCCTTCCCTCCACTCCCTCCGATTGTTCTTTATAACCATTGTTGAGAGCGATATGAGTCAACTCTCCCCTAATGGTCATAAAACTCCTCTCCCTTTCAAAATTAAATGTACCCAACCTTCTTCATCCACTTAAACAAAACCTATATCTCGACCTATTCTACAATTGCCCAATATCGACACCACAAACAGCCTTCAGACCTCTATCCTATTTTATCCAGACACTATCTCCAAAATCTTATCATCAATTACTTACGCACCCAACATGAGGTATATTCTATCATGCCCGATCACCCAGCAATAGTAGATTTTTCGGCATATACTTCACCCAAACTTCGCCAAACCACTTCCGCAAGGCAGTTACCAGACTCAAGACCAGTCCCTACTACTTGTGAATTACCGACCGCATAGTAAACTACTTAGATCTCTCAGTGCTACATGAAACGTTCTTCAACTTCAGTTCGGACCCACATTACAACCCTTAAGCTAGTGGGTATCCCTATGGATAAAGAGCTCCATTCAACCCACGCAGCAAGGCTTACACTAAAGATCAACACATACCGCCCCATTCATCCTACACTACTCATTCACCAGCCTCCCTTAATTAAACCACTACATGCCGCCCCTCAGCTCTAATTTGCACTTCAACCCCCTTCACTCCACTAGCTACCTTCACTACAAAAATCCATGTTTTCCACTTCTAGCACACAATATCCTCGAAACCCTTCCCTAACTAGCCCTAATAGCATCCTCTCAACCAGGTTATACCTCTCTCTCAACTCCACATATCGACTCCAAACAAAATTCGTATACAACTAACAACCGATACTCTCAGACTCCAAACAGTACTAAACCCACCATTCTCCACCAACCCGCCCAACACAACAAGACTGCGATTCACATTAGCCAAACTTCAAATAACTACCCACCCAAAGAAACCGACCGAATCTACCAAGGGCTGAACACCCAAAAACTGAAGCACATTCGACTCACATGAAATCGTTTACAACCCCCCGCTAATAATTACCATCACTCCCCACAGCAAAAGCTCTTCTGTCCATCAGGTCCATGCTCACGACCTTCTCGATCAGAATTTGACCGTTCAATCTCTCTTGCCCTTCGGGCTTACATTACAACACAATTCCTCAAGCACTTGCTCTCAGGTATTGACACTTATTACGCCATGGGCCTAATTGACTATAGCCCCACTCTTTTCATCCTATTCCTCACCTCCTTAAATCACCCGAATCCCGATCACACCTATCAGCCCTTTCTCTCAATTAATTCAGATAGCCATTATAGCCCCACCCCAAGATGTCCGCCAATGATCCTACTGCGGCCACTTCCCTAAATTCCATAACAGCATTTACTAATTATCCTCAGCTCAACTCGCAAAAGCTTATCACACATCTACACTCCCTAAACCCCGAAAATAATTGTTAGACTACCTGTGGAAAATTCACAGAGGTCCTCTTACAAAGAATTTATGTTATGGCAGGGCCCTTGCCCCAAATGCGTACTCCAAATACGATATTGCTGCATCCCACAACCCCCTACAGTAATCTCTCACAAACTGCCTCATAGCAACTACCTGTATACGCCCCGAGCACAATCTCGATGCCCAGAGTCACCCCTAAAATCCAACTACTCGGGAACGGGTAAACTCGAGGTCTTTCACCTGCCGTTTAAACAATG
>delRNA_3-5.7
GGTACCAACACGTCTCATATTCTGTATCGATTGCGCCCGCCCCGCCTGGATCCTTATATCTACATAGGCTACAAATTATTATGTATAAACAATCACCTTACACATAAACACCCCCCCCTGAGCAACTCTACCAACACCACCAACTTCTTATGGTGCTAAACCACTATTCCCACTACTTCTATACCCTCCAGCCACTGCCCACGACCACAACCCAGTTAGCTCAGCACTTGTCGGCATCATAATTGGGCCATTTTAATTTGCTCCCCATTCCTACCAAAACAAAAGAGCAGCACGCCTCACCGGAGCTTATAGAACTTTAGCTAAGGGCAATGCACCCACTAAGTCAAGGTATGTATCCTCTAAAAACTGTAATCCACATAGGAACTTTATCACAGCCCCGGGATACTAAGCACCAGTCAACTGCAGTACACAAAAAGGGCGTCACTCGAGTCTCGACCCACCACCCTCATACCAAGCCTGGGCAGTCAACACGACGTCGTATGACAAGGGTTTCCCACTAGCTGAAAGAAGTTTTAAGAGTGCTGAGCCGCGACACGTTCCTATAAATTTAAAACGATAGAGTCGTGGGTAAAGTTGACCGTAACACACTTAAGGTCAACTGCTCTAAGCACCCACTACAACCCATTTAATATATAGGAAGCGGATACCGGAGAAATAGCATAGACTCTATCTATGACTTAACAAGCCTAACCGAGATACAACAAACACTATAAAGGGTTAAGACAACCGGGTCTGCCAGAAGTTTTAGCCAACAAATTGTTATAGAGAAGCGGAGGACCTAGAAAAAACTAGCTAAGCATTAGCAGCACCCCTATCCATTGATCAAATCAACACAGATAAGTAAACAACCCTTAACGTTAATGACAAAGCATCTCACAATATTCAAACACAGCTGGATAAGTAAACAAACCCGTTAAAACCCATGTAGGCCTGTGAGTTGCCACCCGTGGTAATGTTAATCCTAATCACTTCTCTTTTAGTTGACCGAGGATAGCAAGACTACTTTATCAAACCAACGGTACTACCTAATCGGGCCGGAACCTCAGTCTATCACAAACTACTGATAACCAACAACCTTAACAATTCTCCAACGGTACCGTTAGGCCGGCATATGTTGTTATTCCTATCTCAGAGCAGTTTTACAATCCTAAAAGAAAGCTTAGCCCCAATCATCTTTATCACCAAGGGTAACAGGGTCATTTATTAAGAAATTTCAACCATACCCTCTGTTTCGCAATTTGCGAAAATGCTCAACAACCAGTACTATACCCCTGATAATTCAGATAAGCCTACCCCATCCCCTAGACCTCTTATCCCCATACCGTCCAAGCCTTTAGCCTAGCCCTCTCTGGGATCCAAGCCCGGTGCGTAAACCATGTCAGCTTCTCAACTGTGTTTCTCTTAACAACAGATCTGATGTGGATATATCACGAGCCGCCTCTTAGGCCGGTCCTTTCGGCCCCCCCCTTCCGACAAATTAAATCAACACCTCAAGACCTCAACACATTTCCACTAAACTGTTGAAACACCTTCCGATCACTCAAATCCCTCAGCTTATATCATTTATCCTCCAAAGAATCTAAGCTTGAGAATCTTCCCTCTTATTCGATCGAAAATGTGTATCCCAAAGTCAATATCCATGAATGGCCCGTATAATGGCCCCTACCAGCAACTCAGAGCCTGTTAGTAAGAACAGCTTCCTAAAAACCCCCAGCTCAATCCCAACGCTAACTATATTCAATACGGGAAACCTACAATTCAAATTAGGCAACTTAGTTTCTGCAGACCCACTGAGGCTCTCATAAACCCCAATACCTCCACGTATCTCTCATCCATCAGTGAATTAAACTAAATCATTCACCAGATATATCTACAAACCATATTATTTATCTAGCAACTACTTCCCACTACTCTCTGAGCTGAACCTTCACCCTCGAGCCCAACTTTAAACATAAGACACAATCACCCCATCCACTCCCTTCTCGCCTACCTACACCCCTAGTAAAAAGTCATACCCATCCCCATTTACTAACCCCCATAAATAGAAGGTACAAGTCACTCGTTACTTCTAGCACTACCCTGACTCAACCAATTAAGACTAATTTAACATTACAGCACTCACTTTACCCGGGGAGGGAAGGCTGACTTAATATTTGAACCGCTAAACTATGTGATGTCCTTAGCTACCCCATGCGAGACTCTCCAACAACACCTTCGTGAAGTGCACTACCTGAGCTGGCCACCGGTCCAACAATCAGCCATATACTTTAAATCCGGTTGTGATCCTAAGCCTATTTCATACATTCTTTACTCTACCTCTGCTGGGGAAACGAATACCTTGGATCCTGGCCGCTACTTTACGCACTCTCTGCCTTTCAAATCAAACTGACCCCACCCGTCCGTTCAGTCTCTCTCGTCTGCTCACTAAGAACCACCCTTCCGGGACCCTATCACCTGTCGCCTTTATTACCACGGTCTATTTTACCGAAAATTACAATGAGCTATGGCAGGTCGGCATATCAGATAAGAGAGTTCCGCTAAGCTCACTCATTTACTCACGGATATGATGCACTGTAGATCTTTTAGCTGCATTAGTCAAGATACGACCTATAGTTCTGTCAAGCTTGCTAGTTCCTGCCCTCACACACCTACAATTCAATACGGATCTTCACATTCCTAAATGACTCGCCCCATACACATCATGGCCATTAAGTAAATTCATGACTTCGAAAAAATAAGTCCCCTGACGGACCCACCTTCACCACATCTAAAAGGAACAAATTTCAATGGATGTTCGGTAAATTTCTTAAGTTATAAATATAACATGCAGTCGACTTCTCAGAGCACATGGCCAATTCCTGCAGTATGTTCACTCAAACTTAACAGCAGAGATCTATCCGCTCCCTCCCTCCCATCCATACGAACCTCCCATCACCAGGTACCGTAACTGGACTTCCTCTTATTTAGGGCGCGTTGGACAGTTCCGAACATTAAACAAGATGCTGACCCTAGAAATGCCCGCTAAACTCAACAGGGACTCAATGAGTGAACTTTCCACTAAATTAATTTAGGTATCTACCCACCTAGACTGCTAGCCCTGTTTTAACCCTCAGTGCCTAAACCGCCTAACCCCCTTATATCACTTATACACCACTCCCACATTAATATACCAACTGAAATCGCTCACCCCCTTACGCAGATTATCCTGATCCTTATCAAGACACCACATAACTAAAATGAATACACGACTGATATTATATCTATCAACTCACTCTCTTTAACAACATAAGCCCATTAGGGTGAGGCCTCTTAGCCCCATACGGCTACTTAATATATAAAAGCCATCAACTGACGCCGATTAGGTACCACTGGCCAGCAAACACCTCTTATTCACTAACTTCCATCCGCTCCTACCACTAGCTCGCAACATGACAATGCATAAAACCCCCCGGGCTCTCCACCCCTTGTCACCTCCGCATACCTCCACTAATAGATGATACGGCACAACCACACCAACCTACGATCTATCAGTTTCGCTTTGCCCCAGCCCCTCCAGAGTGGAACTCACTACCTTCCCTAATCTACTCAATCCCTCACTCTAAACGAAATAAGCTTAATTGGTATCCTAAGGAGCGACCTATTCGGACGACATGTCAGCACTCATTATCACCTTCTATCACTTTCACAACATTGGAACGCACTTTTTGTGACCTGCTCATTGGGCTCGTAAGTTAAAATAGTCAAAAAGTACTTTAAATACACTAGCTAAATCATCTAACTGCTGAACACACGGGCCCCCCCCGCTTTTAATTCAGCCCTTTATCTTTGCTTCCTGAGCAATAACACGTTATCTATATCAGCGTCTATACTAAGGACCGATATTTAAACATTTCATTAATCTACGCCTTTAATACTTTATCAAGGTAGCGCCCTCCTCTAAGATAATCGCATCTAATACAAACTTTATATCTAATACTTCCTGCAGGGCCCGTCCTCCATCTACGTACCCTAATGACTTCCATTACTTGACTTAAATAAATCAACACAATTCATCTCTTTCCAACACTACTGCAATCCCCCCAACTCACTCCTCTACACTGGCAACTTGTGCTAAAATCTTCTAATTACTCCTATTCAACAAATTTTTTCAACTTAACCTATCCCGGCGCCGCCGCAATATATACCAGGTTCCTCACTACAAACAGGTAACTACACCTGGAAAAAGAGAACATGCTTATATATAGACTTACTTATCCTCCAAAGATCGTCTACGCACTTTAGTATAATTCAATTCCCCAAATACCCTTGTCCAGGTTAAGCCTGGACGACATCTTGTCTCAGTAGGTAAGCTCAACCAAGCCGGTCCATCCCCTTCTCTATCTACTCACGACTTCGTAATCTACTCTCCCAAGCGATCTACCTACCTTACACACCGGACTCTAGACGCTGATACTCTACTCACTAAGCACTTACTACCACGGCCACACAAACACCTCAGAACCTTCACTACATTCCCTCCGATTATTTTTGATAACCATCGTGGACAGGGACATTAGACACCTGTCACCAAACGGCCAAAAAACACCACTTCCATTTAACATAAATTGCACTCACCCCTCCTCCTCCACCTAAACAAACCCCATGTCCCGCCCTATCCTTCAATTCCCTAAGATTGAAACTACAAACAGCCTACAAACTTCCATTCTGTTGTACCCAGAAACTATATCAAAAATCTTCTCTTCTATTACTTAGGCTCCTAACATCAGATAGATACTTTCATGACCGATGACACATCAATACTATATATTCCGCCATATCCTCCATCCAAATTTCGCTAAGCCCCTACCTCAGGGCAGCTAGCACACTCAGGAACACTCTCTACTCCTAGTAAATTACCGCCCCCAGAGCAATCTCCTAAGGTCACTGAGCGCGACATGAAAAGTACTCCAACTACATTTAGGCCCAACCTTCCATCCCTTCAGCTATTGCGTCTCCCTTTGAATAAAAAGGTCAATACACCCTACCCAGCATGGATTTCAGTACAGATCAACCCATACAGCCCCTTTAATCCTCCAATATTCGTTCACCAGGCTCCCCTACTTAAATCACTAAATTCCTCCGCTAAGGTCAAACTTCCATTTCAACCCCCTACACTCGACTAGGTAACTACAATAAAAAAATCCCTGCTTACCACTCCTAGCACACAATATCCTTGAGACCCTACCTTAACTAGCTCTAATTGCATCTTCCCACCCCGGCTAAACTTCTCTTTCAACCCCTCATATTGAGTCAAATCACAACTCATAAACTACGAATAAACGCTAGTCCCAAACCCCTAATAGCACAAAACCAACCATCCTTCACCAACCTGCTCACCACAAGAACACCGCCATACAAATCAGTCAAACCTCCAATAAATATCCACCTAAAGAAACAGACCGCATCTAACATGGACTTAAAACACATAACCTCAAACATATTCGCCTAACGTGAAAACGTTTCCAACCACCCGCAAACAATTAACACCATTCCCCACATCATAACCTCTTGTGCCCTTCAGGACCTTGCTCACGCCCGTCACGCTCAGACTTAGAACGCTCAATGTCACTTGCCCTACGGGCCTACATTACTACCCATTTACTGAACCAATTCCTATCCGGCATCGAGACATACTACGCCATAGGACTAATGGAGTACAGACCAACACTTTTCATCCTTTTGCTAACTTCCTTGAACCAACCCAATCCCGATCACACCTACCAACCCTTACTTTCTATGAACTCTGACAGGCAGTATAGCCCTACCCCAAGCTGACCTCCTATTATCCTACTACGTCCCCTACCTTAGATCCCTTATCAACATTTCCTAATCATTCTAAGATCAACCCGGAACAGCTTTTCACAAATCTATACACCTTAAACTCCTAAAATAATGGTCAGTCTACCAGTAGAGAACTCCCAAAGATCTTCCTAGAAAGATTTTATTTTCTGGCAGGGTCCATGACCAAACTGTGTACTGCACATACGGTAATGATGTATACCACATCCCCCAACAGTAATCTCACACAACCTCCCACACAGGAACTACCTTTACACACCACGTGCACAGTCCCGTTGGCCCGATTCCCCACTCAATTCCAAGTACTCGGGCACAGGGAAACTGGACGTTTTCCATCTACCCTTCAAACATTG
>delRNA_3-6.0
GATTCTCTAACTAGCTGCTATCTGATGATACGAGGAGCAGTCTCTGATCTCTTAGCATTCACACATTAATTATAATAGATAATTCTGCACCACCATAAACCACCCGCTCACTAACTCACCACACCTAGCAGAATTTTTATGTAACCCTAAATTTCCCATAATAATCCCCCTCACACCAACCCCAACCCACCCGTTGCTCTCATAAAAGACACACATATAGTCTTTGCTAAGCATATCCCATCAAAACGAGGAATCGCACAGACGCTACCCGAAGTGCTTTAAGTTAGCAACGTTTTTAGCGGTATTAGTAAGTAATTTACCCCACTAACCGTATCCCACGACAGTAACGAAATAACCGGGTACATGCCTCAAAATAACCCATACCAGACTACCTGCTCCAGGTTCCGACCGCTCTCTGCCCCGTCACCTGGCGTAAGTGTATTAGGTCATGCAGGGTTTCAGACGCTTCTTCGAATTTAAAGTCTTACATGATACCCCCTCTATAAGTAACCCATTGAGAGTATGGTAAGTGGAAGACTTAAGACTTAGTCACTTTCTAACCCACTCACTCAACCATTATAAGGCAATCTGTAGTACGGAAAAAACTAAAAGCCCCTTAATACTAACAGGAAAACCACCGCTGAAAAAACCTGTATAAGAGGTGACACCGGTTGGAAGTCTAACTTTAGATAATTGTAAGTCGGACTTCTAAACGAGAAAACAGTAAAAACCGAACAACACCCTTCCTATACTACCGACATCTAGTAATATCATATTCGCCTGATTCTGCAAGCCCTAACCTCACCCTCACACGCTGAAAAAAAACGGTTACTGAAAACCATCATTACCCCACATCGGTACCGTGTATCACCTGGGATGTCCGTTTCTTTTTGACCTGAAGGCCAGGAGCTATTTTTAACAAACACAAAAAACTAACGGCGAAGCCAAAGCTGCTTCCAACTATCACCATGAGAAACCATACAATCTCATAATTACGATTCACCCGCAATTTCGCAAAAGGTGGTTGGACAGTTCCNTTCCTACACAATAACTAGCCCCTGACTCGTACCACCCAGGTAAAGATAAAAAAACGTCTCACTTAACATGCTCCTCCCCATCGCAATGGAAATTTATCTAGGCGTTCCCCTACCCGACAAAACCCCCCCCTCTACCATCCCGGCTATCCTAACCCCCAACGTCAACCTCATTACCCTATACCTCGGGTCAAACCTGGCAGCACAATCAGTCGCCCTAACAATATCCCTCCTTACACACTTACCACCCATATTTACAGAGCGATTCGCCGAGCTAGGCATCGCCCCCCTAATATACATTATACTCACACTAACAGCACCTTACTATACCCTAACCTTCATTGCACGATACCTCCTCAAACTAACCTTATGATCCATTTCCCCCACCATAATATTATAGTAACTTCCTTAGGAGACCTGAAAACGTTATCCAAGTAGCAGCGCCCCGTTGCCCTACATCCCCTCACTATTGCACCAGGCTGATCCTGCCTAATAGTTCTAAAAACTCCAGCCAATTCGCCCGTAATAATCCACATCTAATTAACTAAATCATTCACTATAAGAACCTTCTCAGCCCCCCCATTGCTCAAAACCCCAAACCCTCTAAGCCTCACAACCACAGGAGTAACCCGCATAGCCTCCCGATTAGTACACCTAATTACTATTACTACATTACTAAGCACCCTATCCTAGCGACCCTCATTCCTAGTGCTAATTTAATTTAAATAAAGCCTCCTCACCATCCTCTACCTAACCATCATCCCTATAAAATTTGCAACCCTCCTCATTATACCTACTTTAATATTTAATAAAGCAACAGGCAAATAACGGAAACCTGCTGAATCTTAGCCTTCCACTTACATAGGCTCCTCTGATCTCCCGGAGGAAGCAGAGCTTCGCATATCACGCTAAGAACCTTTACATGTCATTACCCTGTACCTATCAAAAGGAAACCTCGGAGTCCCAGGCCTTCAGCAGCACCGTAACAACGTCAATGTAATCTTAATCAGAGGCATAGTAAGTGATATTCTAATAAGACCTCTCCTGCCTGTGGGAGCAGCAGCTCCAGACTCTGCCGTAATCTACCGTGCTAGGGATTCAATCAAACCCAAATCGCTCGCCGTCATCCTCCTCCTAGGCATACCAGACCCCATCGCCGGAGTTCAACTCTTCGCTGATATCCGCTTAAATACTTCCGAAGTTGTAGTCTTGATTGTAGTCGCACTATTAGACGCACATTCCGTAACTACCGAAGGCTCCAACGATAGATCAGGAGGATTTCCCGGCCGCATAGCATACATACCGTTTGACTATGCAACTGCCAGAGTTCTTCTCTACAACCACGTCCCTATCATAACTTCACTTCTATTGCGTTACTATGCCAACACATGCTTTTCAGTATTTTTTTCCTCGAAAGTAGAACTAAAGTATGCCCACCTCGCCGTAAGACGGACGACAATTTAACGCCACTAAATAGCATACTAAGTATAATTATGGCAGCAGGAGATTCCATGCTCTTTCACATTTTCTGAGTTGCCCTCACACTTACCTCTCAAGACTGCCTCATAGTCGCATCCATCATCGACGACCTCAATGGATGAACGTACTAACTCAACATCCCCCTAGGGCGTGACAAAGTGATCCCTATTACAGAGCAAGCCACCTTAGATCCTCTAACCACACGGGTCGGCTCCTGAAATTTCATAGATCCAATAATCGTCCTCCCCCCGAGGTAACTTAAAAGATTACCTCTTGACCATACATGCATCCCCCTATTCACAAAAAACTAACCACCCATAAATAACTGAAAGAATTCTTCCCCCTACCCGTAATTCCCTTGACCTATAACCTAACCTGAAAATCAATGATAACTCGATCTCTATTATTTACACTCCTCCACACAACCTCTCTAGCCTTAGGCATTTTTAAGAATGCCTTAGGCACAATCCTAATCATCCTCCCACTGCGCGCTACTCACATGATTGCCGCAACCCTTACAATCATTCTAATCATCGCCCAAGTTCTTAGCCTGAACTGAAATCCTTAGCCAGACCAGTCTTCCCCTTAGGATTCCTAATCAGCCCCATAAACCGGCTAAAAAACCACCCACAAATTCGGATATCCTTTTTCGTTTCCTACTTAGCCCTAGACTCAATCATAATAGCACACATATCATTATCCTACCTAAACAACCTTCTGCCAATGGATTTCCCCTACTCTCCCAACGACGCATTAGGCTGACTCAGCTTCCTCTTCCTAAACTCCAACTTCGCCGACTTTGTGGTATATGTCTGAGACTGTAGTAACTTAATTGTTCGAGACTTAATAACCCCCTTAATTAGACAACGCTAAACCCAGTTCGTATCCCCTTTAATCTCTATCTTTGAAATCCCCCGAGAAAACCTAATGTTCTTCATAGGTCATGTACGATGAATGGGTTAAAATTCATATGATAAAATCATAATACTTACACGAATATCACTATTACTAGTAACGCTTACTCCCCCCCTCTATACTATACTTGGCGCGGTAGTAGTCTCATTAGTACTAATCCAAACGTAATACTGACTTCACATTGCACCCAAATCATTCTTTTAATCAATAGCCCTTCCCCAACCCTAACACTCCTCATCCACTTTGAATCAAACCTACTCCTCTCTATCACAGACATTATCGAACTCACTATCCGCAAAGAGAACACCCTCACAGGTCCCATAATTCACCTACTTCTCACTGCACTCTCCAAAATAGCAATTATGATTTACCAACTAGCCGACATGTCACTAGTAAACGGTATCCTCATCCCAAAAGCCTTACTATGAATAAGCTGACACCTGCTATAAATCATCGTAGCCATCCCCTTCGCTCTCGCGCTCTCATTAGCAAAACGCAGCATCTCACTTCTACTTTTACTAAGTAACTTCACCCTAGATGTAACCTCAAATCTTACCAAAGTCCTCCTATTAACGGGCACCATCATCTCACGCACGTTCCTCATCCTCAACATCGGCTCATAAACATCTGACAACTTCCTCCGCTCACTTCACATCAATTTTTTATAATCTCTCCATTGCTCAAAACCACTACCACCTCCCCCCTTCTCCCTAAATACTATTCCGCATTTAGTCCCATATGCCAAATTAACTGAACCACCTCCTTCGACTCCTTCGTATTCTGGATATCATATTCAAACCAGAAACTCCTAATATTAGCTCTACTGGGCGGCATTTTCATCTGACGAGCCGCACAACTACGTGATTTCGCCTGACTAAACGACCAACTTGCTAGCCCAGGCCTAGCATCATTACACCTCGCCGGCCCAGCCCACACTGTAATCCTCTTCCTAAATCTAACTCTAGGCACCTTCGTCCTTAATAAAGTATCCAGTGGAATAATCAACCACTTCATCCACTTCATAATGGGGATCCTTGAAATTATACTAACCCTCACCACCAGCTTAATACTCTTCAAAATCACCATAACATGATCTCTCACCACATATCGACTTCTACAATTCCTTATTAATACCAACAAAGCAAGCGCACTCAACTCCTCCCAAATCTACCTCCTCACTGGAACAGACTACAACAAATCCTGCTATAACGGACCTACAACATATCTTAGCCTGCTCGACTGAAAGCCTATTCACTCCATCTCAAAAATTTACTCTTTCATCCTAATCCCTCCGCTCAATACCCAAACCTACTCAATACAACGCAGGCCGCCCCTCATATCATACAAACACCACATACACCACTACCGCCACACTGACCCCCCAAGGCTCCATAGTAAACATCCCAATAACACCACCAAAAATACACACAACTACCCCAGGCTTAAAAAATACCACCAGAGCCATCGCTACGACTATCCATATTACACCCCCCAACCCAAATAAATTCCTCCCCATATGCTTACTCGCGATAATAGGCCTGCAACCCTCCTTAATCATAGATTAAATCTACGCCGCATTCTGCCTCGGCCTCGGTCTAGAAAACATCCTAACAACCATTGTGTGAATCTGCACTACACTCATCATAGATCACTGCTAAGACACACGTACCTTGCCTATCCTACTCCTGCAGGGCAAAGGCTCCGACACCCCCACAGACGGTCTTCTAATAACCTCCCTCGACAACCTCCCCACCCAGCCATAATTCACCCGCCCACTCGTCCTATCCATAATCATTATACACATTCGAAGACTACTCGCCCTAACCGGACCCTATACTGGAGCACTCACCCTAATTATAATCAACAACTGTAGCTACAGAAAATGTTTGGAAGAGTCTCCAGCAGCTCTAACCTGCATGCAGGTCAAACTTCAGCTTTCTACCCAATAGGTAATCCAGTAAACCACACCCCACAAACAAACCTAATCAACGCCCACGGACAACCAACAAGTAGCCCGGCAAGTCCTCCCTGATCAGGTACCCTCATCCCGAGTCTCCCGTAAGGGAAATGTCATCCTGGGAGCAGCGTTAAAATC
>delRNA_3-6.1
ATCCTATATCTCGCTGCAATTTGGTGCTAGGAGGAGCACTCGCTGATTTCATATCACTCACAGATAAAATAAAATAGGTAATTGTGCACTACAATAAATCAACCTCTTACAAAATCTCCCCAACTAGCCGATTTTTTGTGCAACCCCAACTTTCCCATAATCATACCGCTAACACCGACCCCCACCCAACCCTTTCTTTCATACAATACGCATATATAGTCCTTCCTCAGAATGTCCCAGCACAATGATGAATCACAGAGCCGCTAGCCCAAATGATTTAAATTTGCTACCTTGTTCGCCGTCTTAGTCAGCAAATTTCCCCAATAACCTTAACCAACAACTGTGACAAACTAGCCCGGAACCTGCCTAAACATCACTCAGACGAGCCTCCCTGCTCCCGGATCTGATCGATCACTTCCTCGCCAGCTGGCTTAAGTATAATAGGTGATGCAAGGCTTCAGACGATTATTAGAATTTAAAGTATTACAGGAAACACCGTCCATAAGGAACCCCTTTAGGGTCTGGTACGTGGACGAGTTAAGCCTTAGGCAATTGCTGACCCAATCCCTAAACCAATACAAAGCGATTTGGAGAACCGAAAAAACCAATAGGCCCTTCATGCTAACTGGAAAGCCCCCACTAAACAAGCCCGTATAGGATGTAACACCGGTGGGTAGACTTACTTTGGAAAAATGTAACTCCGAATTTTAGACCAGAAAACACTAGAAGCCAAAAAAGACCCTACCCATACTCCCCACCTCAAGAAATATAATGTTCGCATGCTTATGAAATCCCTACCCACATCCTCAAACACTCAAAAAAAAGGGCTACTGTAAACCTTCATTACCGCAGATGGGCACCGTGTAGCACCTTGGATGACCATTCCTCTTAGAACTGAAGGCAAGCAGATATTTATAACAGACACAGAACACCAAAGGTGACGCAAACGCAGCTTCAAAATACCAACAAGACAACCCCTAAAATCTAATAATAACGATGCAGCCGCAGTTACGTAACAGTTGATTCGAGAGGTCTNTTCCTACGCAATAACTTGCGCCCGATTCATATCACCCAGGGAAGGAGAATAAAACTTCACAATTCACATGGTCCTCACCATCGCATTGCAACTTCATATACGCCTTGCCTTACCCTACGAACCCACCCCCGCTACCCTCACGACTCTCGTACCCCCCAACCTCAACCTCCTTCCCTTAGACTTCTGGTCAAACTTGACACCAGAAACATTCACCATACCATTAACCTTCTTTACACACCTACCATCCTTAATTACACAGAGAATCGCCGAGTTAGGCTTCGCCGCCTTATTAGACATTATAATCACAATAGCATCACCTGACAATTCCATACCCTTCTTTCCATGATACGTCATCCAAATACCCCTACGATCCATTACCACCCCCTTATTAATACAGAAATTTACTTAGGAGACCCGAGAAAGTGATCCATGTAGCTGCTCCCCGATGGCCTACTTCCCCACATTACTGCACTAGCCTCATTCTGCCTAAAAGCTCCAACAATTCGAGACATTTTGCACGCAATAATCCTCAACTCATGAACTACATAATTCATTATAAAAATCTTCTGAGACCACCCATCGCTCACAAACCCAATCCATCCAAACCTCACAATCATAGGAGGAAACCACAAAGCCTCCCAATGAGCACCCCCAACTAATATTATTACATTACTAAACACCCTATCCTGGCTACTCTTATCCCTAGGGCCAACTTTATGTATATTAAACCTCCCCATCATCCTCTACCTAATCACCACCCCTAAAAAATGTGAAAACCCCCCCATTACACTTATTTTAATATATAGTACAGAAAAAGTCAAATTACAGACACCTGCTGAATCTTTGCTTTACAATTACAAAGTCTACTATGGTCTCCCGGGGGCAGCAGGGCTTCGCAAATGACCCTGAGAACCTTTACATGCCAGTACCCCGTTCCGATTAAAAGAAACCCTCGGAGCCCTAGCCCTTCGGCTGCCCCTTAACATCGTCACTGCAATCTTAATCATAGGCAAAGTAATTGCTATTCCAAAAAGACTTCCCCTGCTTGCGGAAGCAGGAGTTCCAGGCTCTGGCGTAACCTCCCTTGTTATGGCTTTAACCAAACCCATATAGCCCGTCGTCACCCTCCTCCCAGCCATACTAGACCTCACCGACGGAGATCTACACTGCGGTGATATCCTCTTAATTATTTACGGAGATGGAGGCTGGATTGGAGGCGTACAATTAGGCGTACGTTTCGCAATTATCGGAGTCTGCACCGGTATATCAGTAGCATTTCTCGTCCTCATAGCATCCATACAGTATGTCTTTGTAATTGTCATAGGTCATCCCTCCACCCACGCCCATATCATAAATTTACATCTATCGCCTTACTATGCCACCATATCCTCTTCAGCATTTTTTTGCTTGAAAGTAGTACCAAAGTGTGGCCCCCACGACGTAAAACAGAAGAAAAATTCACCCCTCTTAAAAGAATTCTTAGTATAATCATCGCAGCGGGTGACTCCATACTTTTTCACATATTCTGCGTCGCCCTAACACTAACTTCACAGGAATGACTGATCGTCGCCTCCATCATAGAGGATCTTAAAGGCTGGACCTACTACCTAAACATACCACTAGGCCGAGACAATGTAATTCCCATAACAGACCACGCTACATTAGATCCCCTAACCACCCGAGTAGGTTCTTGTAACTTCATCGAACCCATCATAGTACTACCCCCCAGCTAACTTAACAGTTTACCACTTGAACAAACTTGGATACCCCTTTTCACCAAAAACTACCCTCCAATAAAAAACTGAAAAAAATCGTCACCATAGCCGTACTTCCCCTGACCTATCACATAACCCGACAACCAATGATACCTAGAACTCTAGTAATTACAATCCTCCACTCACCCCCTATAGCCATATGCATTATTCAGAATGCCCTACGCACACTCCTAGTCGTCATCACAATGGGCCCTACTGACCTGCTTGCCACAACCATTCCACTCTTTCTACTCCTCGCCTAAGTTTTTCGCCTGCACAGACATCCTAAGTCAGACCAGGCTCCCTCTCAGCATTCCAAACCATCCTCAAAACCCAGCGAACAAGCCACCAACCAAATCGGATATTCTCTTTCGCTTTCTTCTCAGCCCCAGGCTGAACCACAAAAGAACTCACATTATCATCCTGCCAAATCAACCATCAGCTAATGGGTTTCCTCTCCTTTCCCATCGGCGGATTAGCCTTACTCATCTCCCTCTGCCGAATCTTCAACTTCGACGCCTGTGTGGTATTTGTCTAAGGCTCTATTACCTTAACTGATCAAGTCTTAATAATCCTCTTAATTACACTACTCTAAAACCCGTGCGAATCCCGTTTAAACTTTATCTTTGAAATCCTCCTAGCAACCCTAATGTCCTTCATAGCTCTTGAACAATTAACGGTTTTAACTTTATTTGATATAATCATAAAACTTACACTAATATAACAATCACTAGAAATGCTTATTCTCCTCCACTTTATTATACTTGCCGAGGTAGCAGTCTCATAAGAACAAAACCAAAAGTCATTCTAACATCCCACTGAACACACATTATCCTATTTATCAACAGCCCATCCCCCACCCTAACTCTCCTCATGCAATTAGAATCAAAACTCCTACTATCCATAACAGAAATAATCGAACTTACCATCCGAAACGAAAACACACTAACCGGCCCCATCATTCACCTACTACTAACTGCCCTATCCAACATAGCTATAATAATATACCACCTCGCCGAAATCTCACTTGTAAAAGGCATACTCATTCCCAAAGCCTTCCTATGAATTAGCTGCCAACTACTCTACATCATAGTAGCCATCCCCTTCGCACTCGCCCTTTCATTCGCAAACCGCAGTATATCTCTTCTACTATTTCTTAGCAACTTAACTCTAGAAGTGACCTCCAATCTCACAAACGTCCTACTCTTTACAGGCACCATTATATCACGAACCTTCCTAATTCTAAACATCGGGTCTTATACCTCAGAAAACTTACTTCGATCACTGCATATGAACTTCTTTTAATCCCTTCAATGGTCCAAGCCACTACCACCCCCCCCCTTATCGCTAAAAACCATGCCACATTTAGTCCCATATGCCAAGTTAACTGAGCCCCCCCCCTCAACTCCATCATAGTCGGGTTAGCACATACAGACAAGTAATTCATAATACTAGCTATATTGTGCTGCGTTATCTTCAGATGAGCCACAGAAGTATGTAATATCACCTGATTACACTACCAAATTCCTAGCCCACGCCTAGCAGCAGTAGACCTCCCCAGCCCAGCCCACTCTATAGTCTTCATCCTAGATATAACTCTATGCGCCATCGTCTTTAATGAAATAGCCAGTCGACTAGTCGACCACCTCCTCTACGTCATACTGTGGTTCCTTAAACTTCTAGTACCCATCACCTCCAGCCTAGTACTCATCTAAGTCACCGTATCAAGAGCTATCACCTCAAATAGAATTCTAAAACTCCTTATTAATACCCACCAACCAGGCCCAGTCAACACCCCCCAAATCCACCTCATCGCTTGACCAGACCACCACAAAACCCGCAATTACAGATCTACACCAAATCTTCGCCTGCTCCACCGACAGCCTATTTACCCCATCACAAAAGTTAACTCTTTCCTCCTACTCACTACGATCAATACCAAATCCAACTCAATAAAAAGCAGGACGACCTTCTTAACAGACAAAGACAACCTACACCACCACCGCTACTCTCACCCCTCATGGATCAATCGTAAAGATCCCTATTACTCCCCCTAAAATACACACAACAACTCCAGGATTAAACAACACTACAAGAGCAATTGCAACAACCATGCATATTACACCACCAAAACCCAAAAACTTCCTCCCAATCTGATTCCTCGCCATCATCGGACTACACCCATCATTTATCATCGACTATATCTACGCCGCCTTCTGCCTAGGGCTAGGACTCGAAAACATTCTGACTACAATAGTCTGAATATGAACAACACTAATCATTGACCAATGATACGACACCCGAACCTTCCCCATTCTACTCCTACACGGAAACGGATCCGATACCCCTACAGACGGCCTCCTCATGACATCACTCGACAATCTACCCACCCACCCCTATTTCACACGACCTCTAGTCCTATCCATCATAATCATACAAATACGCAGCCTTCTCGCACTCACCGGACCATACACCGGAGCACTAACACTAATAATCATTAAAAAATGTAGTTAAAGTAACTGATTTGACGAGTCTCCAGCAGCTCTAACTTGTATGCAGGTAAAGCTCCAACTATCGACTCACTATGTAATACACTACACCACACCCCATAAGCAGACCTATTCAACTCCAACCGATAAACACCAGGTAGCCCGTCACGTCCTTCCCGACCAGGTCCCATCCTCACGCGTGTCCCGGAACGGGAAGGTAATCCTAGGTGCCGCCTTCAATTCA
>delRNA_3-6.2
TCATATATTTCACTCCATTTTGGGGCAAGCAGAAGCACCCGCTGTTTCCATATTACCCAAAGGTACAAGAATATGGGAAATTGAGCACTTCAGTAAATTAAACTCTTCCAGAACCTGCCCAAATAACCTATTTTTTGGGCAACACCCACATTTCCATACTCTTACCGCTACCACCGCCCCCCGCCAAAACCCTTATTACAAACAATGCGGATCTAAAGGCCTTCTTCTGATTGCCCCAGTACCATCATCAACCAAAGCGCTGCTAGCCCCAACGATTTAAACTTACTACCCTGGTCGCCATCATAATCAGCCAAGTTACCCAATAAACTGAAACAGCAACTATGGCATACAAGCCCAGATCCCGCTTAAACATCACTGAGACGAGCTTCACTGCTTCCTGAGCTGATAGATCACTTGCTAGCCAGCTGACTAAAGTACAAAAGGTGTTGAAAGGCTTCTGAAGATTATTAAAAGTTAAACTAGTAGAGGAAGCACCGTCCTTACGGAACTCCTTTAGGATCGGGTACTTGCACGAGTTAAGCATTAGGAAACTGATGACCTAAACCATACACCAAAACCAAGCGATTGGGCGATCCGAAAAAACCAATAGGACCTTCTTGATAGCTTGAGAGCCCCCAGTACACAAGACCGTAGAGTATTTAGCAACGATGAGTTGATTTACTTTGCAACAATGTAACTCCAAACTTGAGGCCTGAGAAAACCAGGAGCCAAAAGAGCCCCTAACCATAATCCCCACCACACGAAATGTAATGATCTCATGCGTAAGAAATTCCAACACAAATTCTCAACCAGTCAAAGAAAAGGGCAACCGTTAAACTCCACTAGCGCAGTTGTGCCCCCTGCAGCACTTTAGACGAACACTCATCTTAAAAATGCAGACATGCAGAAATGTAAAATAGTCAAAGGACTCCTAAAGTTACCCAGACCCAGCTACACAAGACTAATAATACCACACCTAACATCTAGTATTAGCGATGTAGGCGAAGCTAAGTTACGGTCGATTCAAGTGGTCTATTCCTCCGAAAGAAGTTCCGCCCGATACAAATTACACAAGGTAGAAGCATCAACCTTCAGAATTCTCATGGCCCTCATCATCGCATTGCTACGTCTTATACGCCCTGTCTAACTCTTCGCACTCAACCTCGCTACCCTCACGACTCTCGCACTCCCCATCCCCAACCTCCTTCTCTCAGCCTCCTGGTGAAACTAGATACTAGTAACATACACCATACTATTAAGCTTCTCTATACACCTACTATCCTTAATTATACTGACAACCGACGAGTCAGTCTTCGACGCCTTATTAGCCACTATAAACACAATAGGATAACTTGACACTTTCAAACTCTCCTTTCGATAATTCGACATCCTAAAACCCCTACTATACATTACCAGCCCCTAATGAAAACTGAGATATAATTAGGAGAACCAAGAAATTGCTCAATCTAACTACTACCAGAAGGTCTTCTACCCCAAATCACCGCACTCGCGTCGTTTTGACTAAACGCTCCAACCATACGTGAAATCTTCCAAGCAATCATACTCAATTCCTGAACCACCTACTTAATAATAAAAATATTTTGAGAGCAACCTTCCCTTACAAAACCCATCCAACCCAACCTTACTATCATCGGCGGTAACCAGAAAGCATCACACTGAGCACCGCCTACCAATATTATCACTTTCCTCAACACCCTATCTTGACTACTATTATCCCTCGGACCCACCTTGTGGATCTTCAACCTCCCCATAATCCTTTACCTAATCACCACACCCAACAAATGAGAAAAACCACCCATCACCCTCATCTTTATATAGAGGACAGAGAAGGTAAATTTTCAGACTCCCGCAGAATCATTACTATACAATTAAAAAGTTTAATAAGGCCTACCGGGAGCGGCCGGTCTGCGAAATTGACCTTGGGAGCCCTTACAGGCTAGCACCCCATTCCGTTTCAACGACACACTAGGCGCTCTAGCTCTCCGACTGCCACTTAACATCGTTACAGCAATATTCATAATAGGCAACGTTATAGCCATGCCCAACAGCCTCCCCCTACTCGCTGAGGCAGGTGTCCCCGGGTCCGGAGTAACCTCCCTAGTCATCGCCTTCACAAATCCCATATACCCCGTCGTCACACTACTACCAGCTATCCTAGACCTCACCGACGGAGACCTACACTGAGGTGAAATTCTATTCATCATTTACGGAGAAGGAGGTTGAATAGGCGGGGTGCACTTTGGAGTACGATTCGCTATCATCGGCGTATGAACAGGAATGTCTGTGGCCTTCCTTGTACTGATTGCATCAATCCACTACGTATTCGTCATAGTAATCGGCCACCCCTCAACCCAAGCCCATATCATCAATTTCCAACTCTCCCCCTACTACGCAACAATCTCTTCATCTGCATTATTCTGATTCAAGGTCGTACCCAACTGAGGACCACACGAAGTAAAACAAAAGAACAAGTCACCCCTCTTTAAGGAATTTTTTGTTTAGTCCTCTCACCGCGTCACGCCCTAGTTATTCACGTAATCCGCTTCCCCCTAACAATAACTACAGAGGAAAGAATGCTCATCCCCCCCCTCCTAAAGGATCTTAAATGCCGGTCCTACAACGTAAACTTACCATTAGGCGGACACGATCTACTTGCCATAACATACGACTCTGCATTAAATGCCGTAACCACCGGACTATGTCCTGGTGACCTCATCGAATCCCTCTTAGTATTATCCCCCCGCCAAATTAACCGTTTAACAATTTAAAAACCTAGGCTAACCATTATCCCCCAAAACAACCCTCCAATAAAAAACAGAGAATAAACGCCATCACAGGCGCACTTCTCCCGATCTCTCTCAAAATCCAACTACTAAAGATACATAAAACTCTAGTAATTATAACCCTCCTCTCACCCCATATAGCCATATGCACTATTCGGATTGCCCAACCCACACCCCCAGTCGACAGCATAATGGCCCTTAATGCCCTGCATGGCACAATCATTCCACTCTTTCTACTCCTCGCCTTAGCTTTTCTCCTGCACACACCTCATATGTAAGCCCCGGGTCACTATCCGCCTTTCACACGATACTAAACACCCAACGCACAAGCCAACACCCTAAACGAATATTTTCATTTGCATTCTTTTCCGCCCCCGGATGGACAACCAATGAACTCACATTATCATCATGACATATAAACCAACAACTTATTGGTTTTCTATCATTCCCCATTGGCGGCTTTGCCTTCCTTATTTCACTCTGCCGCATATTTAAATTTGAAGCCTGGGTAGTTTTTGTCTATGGGTCTATAACCTTCACTGACCAAGTATTCATTATCCTCTTAATAACACTACTCTACAAACCTTGCGACTCCCGCTTCAAATTAATTTTAGATATTCTTCTAGCCACACTGATATCATTAATCGCCCTGGAGCAATTAACCGTATTAACGTTCTTAGATATTATGATTAATCTAACCCTTATATATCACTCCCTAGAAATACTGATACTCCTCCACTTAATTATTCTAGCCGAAGTGGCCGTCTCCTATGACCATAACCAAAACTCCTTATACCATCCAACAGAACAAACATTATCATACTTATCAACCGCTCAACCTCCCCCCTAACTATCCTCATGGAACTATAACCACAACTCTTAATACCCTTAACAGAACTATTCTAAATTACCTTCAGATACCAACACGCATTATCCCGCTCCCTCGTTTACATAGTAATACCTCCCCTATCCTACATATCTTTAGTAGTACACGACTTCCCCCAAGTCGCAATTGTACAACGCTTAATCATTCCCCAACCCTTCCTATGAGTTAGCTGCCAAATAATCAACTTCATAGTAGCCATCCCCTTCACAGTCACCCTTACATTCTCAAACTGCAGTCTAACTCTTCTACTAATTTTTCGCCACCTACCTATACAACTGCCCACCTATATCCCAGACATCATATTCTTTACACGCTCCCTTATAACATGAGCCCTCATATTTCTATACCTCAGGTCTTATACCACAGAATACATACTTAGAGCACTGCATGTGTACATCTTTAAACCCATTAAAAGGTCCAAGTCATTACCACCCTCCTCCCTACCGTTAAAAACCCTGTCATATCTATTCTCACATTCCTAGATATCTGAGCCCACCACCTCAACTACATCATAGCCGTGTCAGAACTTATAGACATGTTATACATAATACTAGTTAAATTGTTCTGCGTTATCTTCAGATAAGCCAAAGCAGCATATATTATCATCTTATTACACTCCCCAATTCTTAACCTACTCCTAGCAGGAGCAGGCCCCCCCATCCCAGTCCTCTCTATAGCCTTCATCCAAGCTAGAATTCTATGCGCCACCGCCTGTACTGAAAAAGCCACTCAACTAGTCGGCCACCTCCTCTGCGCCAAACTGTGGTCCCATAAACATCGAGGACTCATCACCTCCATCCTAGCACCCACCTAAGACATCGCATCAAAAGCTATCATCTCAAGTAGAATTCTAACACCCCCTACTAATAACCTCCCACGAGCCCTAGGCATCAACCCCCCAACCCCCCTCACCGCTTTACTAGCCCTCCTCAAAATCCCCACTTTCATATTTAGACAAATTCTTCTCCAGCCCCTCCTACTGCTTAATTCCCACACCATAACAGGTAACTTTTTCCCCCTACTCACTATGAGCAATATCAAATGCAGCTAAACAATAAGCACGATGAACTGCTCAAAAGCCACAGTCAACCCACTCCCCCACCTCTACTATCACCTCTGATGGATCAATCGTATAGATCACTATTACTACCACTCAATTAAACCCACCAACTACATGAGTAGACCACCCTACACGAACATTTACACCAACCATGAATCTTTCAACAACAAAAACCCAATACCTCATCCCATTCTGATTCGTCCCCTTCCTCAGACTAGACTCAGCAATTTTCGTCAACGATGTCAACCCCACCTTCTGCCTACGGCTATGATTCTAAAACATTATGCCTACAGTAGTCCGAGTATGAGCAGCAATATTCCTTGACCAATGAGACTACACCCGATCCTTCACCTTTGTAGTCCTATACGGATACCGAACCCATACCTCTTCAAACGGCTTCTTCTTGACACCACTCCACCATTTAGCCTCCCACACCGATTTCGCAAGATCTATAGTCCTATCCATCCTAATCCTATAACTAAGCCGCCTTTTCCCAGTCACCTGAGCAGACCCCAGACCATTATCAATAATACTCTTTGAAAAATGTCGTAAATGTCACCGAATTTACAAGACTTCACCACCTATAACTAGTTTGGAGATACAGTTCAAACTATCGTCTGACCATTTACTACACCACACCCCATCCCATGAGCAGCCCCATCCAACTCCACCCCATAAACACCAGTTACCCAGTAACATCATTCCCAACCAGATCCCACCCGCAAGCATGCCCTGGGACAGGTAGTTATTCTTACGTCCCTCCCTCCATACAC
>delRNA_3-6.3
CACATCTTACACTCTATTTTTGGGCACGCAGACGCCCCCGCAGTCTCCATCTTTCCTAATGGCACTAGTATTTGCGACATAGAACACTTTAGAAACTTTAACTCCTCTAGCACATGCCCAAAGAACCTATTTTTAGGCCACCAGCCCCACTTCCACACTCTCACAGCCACCACAGCTCCCCGACAAAAGCCCTATTACAAACACTGTGGGTCAAAAGGTCTACTACTTATTGCACCCGTGCCCTCATCAACAAAGGCACTCCTTGCCCCAACAATTTAGACGTAATATCCCGGTCGTCACCACAACCAACCGAGATAGCCCATAAAATGAAAAAGTAAATACGGCATACACGCTCAAATTCCCCTTAAACAGCAATGCGAAGAGCTTCAATGGTTCCTCAGCTGTTAAATCACCTGCTATCCAGCAGATTACAGCACCAAGGGTGTAGAGAGACTACTAAAAATAATGAAGAGGTAGACTAGAAGTGGGAGCACAGTCCTCACTGACCTACTATATGAGCGTGTACTGGCACGAGTGAACCACTACGAGACTGACGAGCTAAACCACACCCCTAACCCCAGTGATTGAGCGATACGCAAGAATCAATATGACCTACTGGAAAGATTTAGAGCTCCCAGAACCCAGGAGCGTAGCGTGTTTAGAAAAGAGGATTTGATATAGTTTGCCACCATCTAACTGCAAACATGGGGACTTAGAAATCCCGGCGCAAATAGCGCTCCAAAACAAAACCCTCAACAAACCAAGTGTAAGGAACTCATACGTAAAAACTTACAACAAAACTTATCAACCAGGCATAGGAAAGGACAACCCTTTAACTCTACCAGAGCCGTGGTTCCGCCTGCAGCACTTTAAACCAATACGCAGCTTAACAATGCCGAGATACAAAAGTGGAATATGGTAAAAGGTCTACTGAAATTGCCTAGACCTAGTTAAACCAGCCTAATTATACCACAACTAACATCCAGAATCAGGGACGTTGGAGATGCCAAATTTCGATCCATCCAGGTAGTCTATTCATCCGAAAGAAGGTCAGCCCGTTATAACTTACACAAGGTTGATGCCTCGACTTTTAGAATTCTTATAGCCCTAATTATTGCATTCCTTCGACTAATACGCCCCGTATACCTATTCGCCCTCAAACTAGCCACCCTCACCACCCTCGCTCTACCCATACCCAACCTACTACTATCTGCCTCATGATGAAACTACATCCTGGTAACATATACCATCCTATTAAGTTTTTCCATCCAACTCCTCTCATTGATAATCCTAACCACCGACGAATCCGTCTTCGAAGCATTCTTCGCCACAATTAACACCATCGGATATCTCGAAACATTTAAGCTTTCCTTACGATACTTCGACATACTAAACCCACTACTTTATATAACAAGCCCTTAATGTAAACTTAGTTAGAAATATGACAATCATGAAATTGCCCACTCCAAGTAATATCATAAAGTTTTCTAACCCAACTCTCCACAGTCACGCCGCTTTGAGTAGACACTTCAGCCATAAGTTAAGTCATCCAAGCATTCCTAGTCTATACCGGAACCACCAACTTAATAATAGAACTAGTTCGAGAGGAAGCTCCCGTTCCATAACCCATCAAAACCTACGTTCCTCTCTTCAGCAGTGACCAGCAAACATCAAACAGAACAGCGTCTACCAATTTTTTCCCTATCCTCAACTCCATACCTCGAATAATAATAACCATCTGAGCCCCCGTGCGGGTCGTCAACATCACCATAGTCATTAACTTACTCTCCTCACCCAACAAAAGACAACAACCATCCATCGCCATCCTCTTTATAAAGAGGTCAGAGCAGCTAAATATTCAGCCTGCCCCATAACCAGTAATAAACTATGAAAAACTTAAAGAATGCTTACCGCGAACGGCCCGTTTGCGAAATTGAACTCGGTAGGCCCTAGAGTCTTGCCCCTCACTCGGTTTCTACCACACACTATGCGCTGTAGCTCTCCGAGTGGCAGTTCACGTCTTTACAGCATTAATCATACTAAGCTACTTTCTAACCCTGGCCCACAGCTTCTCCTTACTCGCTAAGGCAGGTTTCTCCTGGACCCGAGTAGCCACCTTAGTCTTCTCCATCACAAATACCCTAAACCCCCTCTTCCCAGTACTATCAGCTGTCATACACCTCACCTACCGAGACCTATACCGATGTCAAGTTCTACTCGTCTTTGACTGAAAACGATGTAGAGTATGCTGGTTGTACCTTAGAATAGGAGTCACTATCATCCGCGTATGACCACGAATGACTGTGCCCCTCATTTTAGTGATTGCAACACTCGACGACTTAGTCCTCCTAGTATTCAGCTACTCCCCAGCCCAAACCAATTTCATCGATCTCTAACTCGCCGCCCACTACCCATCATTCCCTGCATCTCCAGTAATCAGAGTCGAGCTCCTAGCCTACCGACGATCACACAAAGTATAATAAAAGGACCAGCCAACCCTCCTTTAGGAAATTCTTGTTAAGGCCTCTTACAGCATCTCGCCCCAGATATTCACGCAATCCTCTTCCTCCTAACAACAACTAAAGAGGAAACAACGCCCATCCTCCTCCTCCTAACGGTTCCTACATCCCAGTACTACACCGGAATCTCACTATTAGACGAACTCGTTCGACTTGACATAATATCCGTCTCTGTATTAAATGCCGGAAACACCGCACCATATCATGATGGCCACATCGTATTCCTCTTAGGATTATACCTCCTCCCAAGTAGCCTTTAAAGAACTTAAATACTTACGCCAATCATTACCCTCCAAATCACCCATCCAAAAAAAAACAAAGAATGAATGCTATTACAGGCGCCCTGCTACCTATCTCCCTCAACATCCAACTACTAAAAATACACAAAACCCTTGTAATCATTACTCTCCTGTCACCACAAATAGCCATCTGAACAATACGCATTGCCCACCCAACACCCCCCGTTGAAAGCATTATAGCCCTAAACGCACTACACGGAACCATAATTCCCCTTTTCCTACTGCTAGCTTTAGCCTTCCTACTCCACACACCCCACATCTAAGCCCCCGGGCAGTAACCGCCATTCACTCGCTACTACACACCAAATGCGCACGCAAAGACACTGAAGGATTAATTACAGTTTCAGTCTTTTCCACCCCCCGAGGGCCAGCCCATCAAGTCCCATTACCAGCAAGAGATATAGACCAAAAAGTTATTTGTCTTATACCAGTCGCCTTTTGCAGCTTTTCCATCCTTCTTACAATCAGCTGCCTATTTAAACTTGAAGCCTGGCTAGTTTTTCTCTATTGGTCTTTAACCGTCCCTAACAAAATAATCGTTTTCATCCTACTAACATTACTCAACAAATCTTGCGACCCCCGCGTCTAATTAGTTATATATCTTGTTTTACCCCCAATGCTAGCATTATTCACCCTGGAGTAAATAGCCGTATTAACGATCGTAAATATTTTGCTTTATATAGCCATTCTACATCACCCCTTATAAGTACTGTTAGTCATCAACTTAGTTGTTGTAGCCGAAGTGGCCCTCTCCAATGACTATAACCAATACTCCCTATACCATGCAACATAATAACCAGTATCATACTTAACAACCTCTGAACCTCCCTCCCAATTACCCTCACGGCACGATCACCACGACTCTCAATACACTTAACAGCACTATTCTTAACTATCTTCATATGCCAACGCGCATAATTCCTCTCCCTCGCTTACAAAGGAAAACTTCTCCAATCCTGCAAATGTTAAGCAGTACCCGGCTTCCCCCAAGCCGCAATTGCACTACTCTAAATCACTCTCCTACACTACCTATCAGGTATCTCCCTAACAAACATCTCCAGAGCAGTCATCCACTGCACAGTCATCCATACATTCTGAAACTACACTCGAATTCATCAACTAATTTGTCTCCTCCTACCTATACTACTGCTCACCTGTATCCTAGGCATCACATACTATACACACTCCCATAAAAAATTAGACCTCATATCTCTATCCCCCATGTTTTGTAGCAAAGAATCCAGACGTATAGAACAGCTTGCGTCCATCTCTAAACACATTAGAAAGTGCAAGTAATGACTACCCTGCTACCCACCGTTAACAACCCCGTAATTTCCATTCTCACATTCCTAGAAATCTGAGCCCAACAGCTAAAATACATAATCGCAGTTTCCGAACTGATAGACATTTTCTATATCATTCTAGTTAACTTCTTCTGAGTAATATTGAGTTACGCAAACGCCGCATACATCATCATCTTATTTCACTCACCAATACTAAATCTCCTACTCGCAGGCGCCGGTCCCCCCATACCCGTCCTATCAATAGCATTCATCCACGCAAGCATCCTATGCGCTACTGCATGCACAGACAAAGCCACTCAACTCGTTGGCCAACTACTGTGTGCCAAACTATGCTCCCACAACCAACGAGGACTCATAACTTCCATTCTAGCACCTACATACGACATCGCATCAAACGCCATTATCTCCAGCAGCATACTCACACCTCCCACTAACAACCTACCCCGCGCCCTAGGAATTAACCCCCCCACACCCCTAACAGCTTTCCTTGCCCTCCTAAAAATACCAACATTCATATTCAGCCACATCCTACTTCAACCCCTCCTACTACTAAAATCACAAACCATCACCGGCAAATTCTTCCCACTACTCACAATTAGCAATATAAACTGTAGTTACACGATCAGCACCATCAATTGATCCAATGCTACTGTTAACCCCCTCCCACAACTCTAATAACACCTCTGATGCATAAATCGCATAGACCATTAATAATATCATTCCATTAATCCCACCAATTAAATAAGAAGACCCCCCTAAACTAAAATATATACGAACCAAGAATCGTTCAAGAATAATAACCCTATTCCACATCCCATCCTCATGCGGCCTCTGCCTCACACTAGCCTAAGAAACTTCCGCCACCGTTGGCATCCTCAACTCCTTCCTACAGCGATAATCCTAAACCATTATGCTTATAGCAGGCCTAGGATCAGGAGTAAAATCCCCTGGCCTATGAGGCTCCAGCCTATTCTTCATCTTTGCAGCCCAATTCGAATCCCCAATCCATAACTTTTAAATCGCCTTCTTCTCGACACTACCCCTCCCTTAAGCCTTCCCCATCGATTTCGCAATATCTAAAGGCCTATTCATCCTAATCCTATCACAAATCCCCCATTACCTAGACATCTGAGGAGTCCCCATACAATCATAAACAATACCCTCTGAAATATGTCCTATATATCTCCGAAATTCCAAGAATTTACCACCTAAAATTATTTCGGGGATACCGTACACACAATGGTATGCCCATTGACCACTCCTCATCCAATCCCCTGCGCAGCACCTTCAAACTCCACCCCATACACCCCCGTAACACATTACCATCAATCTCATCCCGATCCCACCCGTAATCACGCTCTCGGCCACGTAGTGATCCTGACTTCACTACCACCCTAAACG
>delRNA_3-6.4
ACATCATAAACGCTCTTTTTCGGGACGCATACGCCGCCTCAGTCTCCTTCCTTACTAATAGCGCTTGTGTTAGCTACATAAAATACATTCGACACATTCACCCCCCTGGCACACGCCCAAAGAACATAATTCTATGCGACTAGTCCAACATCCACTCTATCACAACCCCCCCACCTGCCAGAAAAAAGACCAATGACCAAGACTGTTGGCCACAACGTTTAGTATTTATTACAACCGTGACCTCACCAACAAAGCCAATCATTACCACACCAGTTAAGCCGAAACATACCAGTCGTGACCACAACCAATCGGGAGAGACCTTAAAACGAGAAAGTTAAAACGGCTTATACACTAAAATTACCATTAAACAGTAACGCTAACAGCTTAAAAGGCTCATCTGCCGTAAAATCACCAGCTATACATCAAATGACAGCGCCCAGAGTCTAGAGGGAATACTACAAATAGTGAAGGGGTAGCCTAGAGGTTGGCGCGCACTCATCACTTACATAATACATAAGAGTATAATGGCACGAATGTACAACCACAAGACTTACCAGCTAGACCACCCCACTTACCCCAGTAATAGAACGCTATGCAAGAATTAAGATAACTTATTGCAATGAATTGGAGCTACCGGACCCTAGCAGCGTCGCATGGTTAGAGAACAGCATATGTTAGAGTTTACCCCCCTCCAAATGTAAACAGGGAGAATTGGAGATTCCAGCCCAGATTGCGCTCCACAAAAAAACTCTCAATAATCCCAGAGTTAGTAAATCCTAAGTCAAAACTTAAAATAATACATATCACCCCGGCATAGGTAAGGAAAAACCCTTAACACTACCAGAGCCTTGATTTCGCCTACAACATTTGAAACCTATGCGAAGCTTAACCATTCCCAGGTAAAAGAGAGGAATTTGCTACAACGTCTACTGCAATTGGCTCGAACTCGTAAAGCCAGCGTATTTGTAACAAAAGTAGCAGCCTGAGTCAGGGACCTTGGACATGCCGAAGTTGGATCCTTCTAGATAATCGATCCAACCCAAAGAGGGCCACCCTGTAATCACTTATACCAGATTTATGCCCCGCCTTTTAGAGTTCTTATACCCATACTTGTTCCAATCCTTAGAATAGTACGCACCATAGACGTACTCGCCATCTAAGTAACCACCATCTCCGCCTTCACTCTATCCCTACCCCACCTAGTATTAGCTACCGCAAGATGAGACTACGTCGTGCTAGCAAATGCCCTCATATTACGTGTTACCATCAAAGTCTTCCCATTGGTATTCTTAGCCACCCACCAAGCCGTCTTCAAATCAGTCGTCTCCGCAATTAACACCATCTGAAATGTCTAACCAATTGAGATTCCCCTATGAAACCTCCACCTACTATACTCACTAGTTAATGTACCAAGCACTCAAGGTCAAGTTTGTAAGGAACATTACTATCATCAATTTCCCAACACCTAGGAAAATCATAAAATTATCCAATCCTACCCTACATAGGCATGCTGCATTTAGTAGACATTTTAGTCAAAAATTCAGCCAACCTAGCATCCCTAGCCTTTATCGGAACCAACAACTCAATAATAGCACTAGCTCAAGTGGTAGGTCTCGGTCTATGACTCATCATAATCTCCGTTCTTCTCTTCATCAGTGGCCAGCTAATATAAATCATAATAGTGTATAACATTTTTTACCTTACCCTCAACTCCACACTTCGAAAAACAACAATCACCTCAGGCCCCGGGCCGGCCGACACCAACATCACAGCCACTAACTTACGCTACTCACTCATCAAAATACAACAACCATTCACCGCCACCCTCTCTATAATGAAGTTAGAGCCGCCAAGTACTCTGCTTGCCCAATCACGAGCAATAAGCTATGGAACACATAAAGCATCCTTACTGCCAAAGGGCCCTTTGCTAATTTCAAATCGGTAGGCCCTAGAGTCTTCCCACTCACTCGCTTGCTCCCACATACTATTCGCTGGAGGTCTCCTAGCGGGAGGTCTCGACTATATAGCATTAATCATACCAATCTTCTGTCCAATCCCGGCCCGCAACTTCTTCTCACTCGCTATGGCAGGTTGCTACTTGAACCAAGCAGACATCTTAGCCTCCTTCATCATAATTATCCCAACCCACCTCTGCCTAGCACTATCAGTTGCCACACTCCGCAACTTCCCAGGCCCATACCTATTTCAAGTTCTACCCGGCTCTGTCTAAAAACCATATATAGCATCCTTGTTGTGCCATACAATAGAAGCCACTACCATCCCCGTATTACTACTAAGGAATGCGCTCCTCATTTTAGGGACTGTAAAACTCGTCGACTAAGCCCACCTAGGATTCATCTTCTGCCTAGGCCTAACCAATTTCATCGGTCTCTTACACGGCGGCCGCTCCCCATAATGCCTTGTATTTCTAGTAATCATAGACGCGCGCCTAGACTCCCTACTATGACCCACAGAATAATCAAAGGACCCGCTAAGCCACCATTTGGTAAATCATGTTAAGGCCTATTACATCAACTAGCTCCTGAAATCCATGCCATCCTTTTCCTGCTTACAACAACTAACGACGAAACCACTCCCATCCTCCTCCTACTTACAGTCCCCACCTCACACTACTACACCGGCATCTCCCTTTTAGAAGACCTCGTTCGACTCGAAATTATATCAGTCTCAGTCTTAAAAGCAGGAAACACTGCTCCGTACCAAGAAGGACACATGGTCTTACTATTTGGGTTTTAGCTCCTCCCAAGCAGCCTTTAAAGAACATACATGCTAACCCCCATTATAACACTCCAAATAACACACCCCAAGAAAAATAAAGAATGAATCCTTTTGCAAGCCCCGTGATATCTCTCCCCATCAACCTCAAACTAATAAAACTAAACAAAGCCTTTATATTCATTGCTATCGTGCCATCAAAACTAACCATCCGAGCAGTAGGCTTTACCCACTCACCACCCCCCATTAAAAGCCTTCTAGCCGTAAACACAGTACACCGAACCCTATTTACCTTTATCATAATGATAGCTGTAACCTTCATAGTCTACGCATCCAACATCAAAACCCCCTGGCAGCAATCGGCATTCACTCGCTACTACTCACCATATGCGAACGCACAGGCACTGTAGGATAAATTATAGATTTAGGCTGTTACAGCCCCCAAGGGCCAGGCCCTCCAGTCCTATCACTAGGAATAGCTAGAGACCGAATAGCTATTTTTCTTACACAAGACGACTTTTCCATCTCTTTCACCCATCATATAACCACCTTCCAATTTACACATGGAGCCTGGCAAGATTGTCTCTCTTGGTCTTTAAACGTCCATAGCAAAAAAATCGCTTTCAACCTACTAATATTACCCAACATATCTTACGGCCCCCCCGTCTCATTAGTTACATTTCTTGCTTTACCCCTAACGCCAGTATCATTCATCCTGGCGTGAAAAGACGAATAAAAGAACGAAAATAATTAGCCTTATATAGCCATTCTACTTCGCCTCTCATGAGGACTGTTAGCCATCAACTCAGCTGTTGCAGTCGCAGCGGGCCTCTCCAATGGCTATAACCTATGCTACCAATACCATGAAAAATAATCACCAGCATTATCCTAAACAACCTATGTACCTCCCTACCCATAACCCTAACAGCACGCTCCCCACGACTCTCTATCCAATTAACAGCCCTATTTTTCACCATCTTGATCTGACAGCGCGCATACTTCCTATCCCTAGCATACAACGGCAACCTACTCCAATCATGAAACTGATACGCTGTACCTGGATTACCTCATGCCGCTATAGCCCTCCTATATATAACACTCCTGCACTACCTTTCCGGCATATCCCTAACAAAAATTTCTAGCGCCGTAATTCAATGAACCGTCATACACACATTATGCAACTACACTCGCATCCAACAACTCATATGACTACTCCTCCCCATTCTGCTCCTAACGTGAATCCTAGGAATAACATACTACACCCAATCACACAACAAATTCGAACTCATATCCCTCTCCCCCATTTTTTGTAGTAAAGATTCTAGACGAATTGAACAACTAGCCTCTATGTCAAAACAGATTAGGAAATGCAAATAATGCCTACCCTGATAACCACCATTAACAACTCCCTAATTGCCATTATCTCAATCATAGAAGTCTGACCCAAAAAGCTAAAACACTTAATCCCATTTACCAAATTGTTAAACCTTATCTATCTCTTTATAATTAACATCCTCAGAGTAGTATTGCGTTACGCAGACACCACAAACATCGTCGTCCTAGTTAACTCATCACTAGTAAATCTCATACTCCCAGGCACCCGTCCCTCCTTAGCCATCTTACCAATAGCAGTCTTCCACCCAGGCCTCCTAAGCTCTACTCCAGGCGCACACAAAACCTCTTAACTCATTAGCAAACTAGTGCGTACCTAAGTATGCTCCAACAACAAAGGAAGAGTCATACCTTCCCTTGTAGCAGCTTCAGACTACCTCGCAACATACGCCCTTATCGCCCGCGGCATAATCACAGCTCCCACTAACGACCTACCCAGCCCCGTATGATTTAACACCGCCTCAACCCTAACAGCTGTCCTTCCCCTCATAAAACTAACACCATTCTTACTCTGCAACCTCCTAGTTAAAACCCTCCTAATAGTATAAACACAAACCTTCACCCGCAAACTCCTCTCACTAATCCCATTTCGCAATTTATACAGTTGTAACTCGCTCAGCCCCATCCATCGACCCTATTCTTCTATTTACCCCATCTCACAATTCCAACAAAACCTCAGACGCCTACATAGCTTATACAATTAAAAAAATTATACCCTTCATACCGCCGATCAAATAAGAAGAACCCCCCAAACTCAACTACATTCGGACCAATAAACGTTCAAGAATGATAACTCTATTACACATCCCCTCCTCCTGAGGCCTTTGCCTCACCCTAGCCTACGACACCTCAGCCACTGTAGGCATCCTTAATTCATTTCTCCACCGATATTCATACACCATCATCCTTATAGCCGGCCTCGGCTCAGGGGTAAACTCCCCAGGGCTATGAGGATCAAGTCTCTTCTTTATCTTCGCAGCACACTTCGAATCACCCATCCATAAATTCTACATCGCCTTATTCTCCACACTACCACTACCATATGCCTTACCTATCGAATTCGCCATTTCCAACGGACTTTTAATCCTAATCCTCTCCCAAATACCACAATATCTAGACATTTGAGGAGTACCTATCCAATCCTACACAATCCCATCCGAAATATGGCCTATATACCTTCGGAAATCCAAAAAATTACCACCCAAGATTATTTCTGGGATTCCATATACCCAATGTTACGCCCATTGTCCACTTCTGATACAATCACCTGCTCAACAACTCCACACTCCACCCCACACCCCTCCTTACCATATTACAATTAAACTCATGCCCATACCTCCAGTGATAACACTATCGGCCACTTAGTGATCCTGGCTTCATTAACACCCCAAGCGA
>delRNA_3-6.5
CAGCACAACCGGTCCTTGTCGGGGCGCATTCGCCGGCTAAGTCTTCTGCCTTATTACTATCGATTATGTTAACTTCATAACATGCAGTCCACACAATCCCCCCCCTGGCACACACCAAAAGAACACAACTCAATCCGGCTTGTCCAACATCCCCTCTACCATAACCCACCAACATGCCATAACAACGACCACTGTCCTAGCCTGTTTGCTACCACATTTAGCATTTAGTACAAGCGTGAGCTCACCAAAAAGGCAAATCAATAGCACACGAGCTAAGCAGAAACTTACCAGTCATGCCCGCACCCCATAGGCAGTGATCTCAAAACTAGTAAATTGAATCGACTTATCCACTAAAACTAGCACTAGACCGTTACACTCACAGCCTAAAAGGCGCATCTACCTTAAAACCAACACCTCTATATCAAATGACAACGCCCAGACTCAAGCGGTAAAACAACCAACAGCGAAGGGGTGGCATAAAGTTTGGCCCGCACCCACCAATTCCATAAAACGTATGACTAAAAGGGAACTAACGTACACCCCCACGATTTACCGGCTAGCCCCCCTCAGTTACCACAATATTAGAAAGCAATACAAGATTTAAGCTAGCTAATAGCAATTAAATGCAGCTAACGAACGCTAGCTGCATCTCAAGGGTATAGGACCGCCTAGGTCAGAGTTTAACCACCTCCCAATGTTAAGAGCGACAAATGTAGTTTTCATCCTAGCTTACGTTCAACTAAAAACCTGTCAATTATCCCTGAATTAGTAAAACCTAAGTCAAACCTGAACATAATCCAAATTACTCCAGCATAAGTTAGTAACAATCCGTACCATTAGCAGAGGCTGGACTTAGCGTAAAAAATATGTAATCTGTGGGAGGCTTACCCATTGCCGGGCAACAGAGACGAGTTTGCAACCACCTCCACCGCAATTGGGTCGAACTCCTACAGACAGCGAATATGAAACAACAGTAGGAGCCTAAGTCAAGGTCCTTGGACATGGCGCAGGTGTATTCTACTGGACAATCGGTCTAAACCTAAGAGAGCCACACTTTAATCACTTATACCCGAATTGTGGCCGGCATTATACAGGTCCTAAACCCAAACTTGTTCTAATCCTTACAAAAGGACACAACAAAGGCGGACACGCCATCTTAGAAAACACCATCTACGCCTTCACTCTATGCCTACCCCTCCTAGGATTAGCTAGCGTAATATCAGCCTCCGCCGGGCGAGCAATTGACCTCATATCACTTGGTAACACCACAGACTGCCTATGGGCATGCTCAGCCAACCCCCTAGGCGACTCCAAATAAGGCGCCTTCGAAAATATCACCACCTTAACTGACTCACTAACTGTGACTCTCCTATGAACCCCCCGCCAACAATGCTTACTAGCTATTGTACCAATCATTCAAGATCTAGATTGTAAGGAACCTTTCTATCGTCCATCTCTCACCACCTAGGTAATTCGTACAATTATCCCATTCTGCCCTACATCGGCATCCTACACTTTGTAGAAATGTTTGTTAAAAACTCCGCTAAGCTCGCATCCCTTGCTTTCATAGGAACCAATAATTCAATAATAGCACTAGCCCACGTCGTTGGCCTGGGCCTTTGACTAATCATAATCTCAGTACTCCTCTTAATAAGTGGACAACTAATCTACATTATAATAGTTTACAACATTTTATATCTAACCCTAAACTCCACGCTACGCAACACAACAATTACCTCCGGCCCGGGCCCCGCCGAAACAAATATCACCGCCACCAACTTCCGCTACTCACTAATAAACATACAGCATCCCTTCACAGCCACGCTATCCATAATCAAATTAGACCCTCCCAGTACTCTGCTAGCACACTCACGCGCCATTAGCTAGGGGACCCACAACGCATCATTCCTTCCGAAAGGACCGTTGCTTATTTCAAAACGGTAAGCCCTGGATTCCTCACATTCACTGGCCTGATCTCACATTCTATTAGCAGGAGGCCTACTTGCCGGCGGCCTAGACTACATCGCCTTTATCATACCCATCTTTTGACCCATCCCCGCGCGCAACTTCTTATCTCTCGCAATAGCCGGATGATACTTAAACCACGCCGACATCTTAGCATCCTTAATCATCATTATACCTACCCAACTCTGACTAGCACTTTCTGTCGCTACTCTACGCAACTTCCCCGGACCCTACCTATTTCACGTTCTTCCAGGATCCGTATACAAACCATACATGGCTTCATTCTTTTGACATACAATAGACGCAACCACCATCCCCGTCTTTCTCCTCAGCAAAGCTCTCCTAATCTTCGGTACTGTAAACCTAGTAGACTACGCCCACCTAGGATTTATATTCTGACTAGGCCTAACCAAATTCATAGGCCTATTCCACGGCGGACGATCGCCCTACTGACTAGTATTCCTAGTAATAATGGAAGCTCGACTAGAATCCCTGCTATGCCCCACAGAATACTCTAAAGAACCCCTGAGCCATCATTTCGTAAAACATGTCAAAGCTTATTAAATGAAGTACCTACTAAAGTCAATGCCCTCATTATCCTGTTTTCACCAACTAACAACGAAACCGCTACCGTCCTCATCCTACTTTCAGTCACCTCCACAAACCACTACGCCGGCGTCTCCTTTCTATAACACCTCCTTGGAGTCCAAGTTCTAACACTCTCATTCCTAGAAACAAGACACCCTTCTACGGACTAATAAAGAGACATGCTCCTAATAATTGGGCTTAAGCTCTTCTCACGCTGCATTTAAAGAGCACACATGCTAACCGCCATTATACCACTCAAACTATCAAACCCCTAGCAAAATTAACAACGAATCTTTCTGCAATCCTCGCGATATTTCTCCCCAACATCCGCACACAAATAACACAAACCAAAGGCTGTATATCCATTGCTAACGGGCCATTAACACTAAACATCCCAGCAGTAGGCTCTAACCTCTTACAACCCCTCATTATAACCCTTCAAGCCGTAACCATAGGACTCCTAAGCCTATCTAACTCTATCACAATGACAGATGTAATCTACACAGTCTACGAATACACCATCATAAACCACTAGCCGCCATGGGCATGCACTCCCTCCTACTAACAATATGAGATCGAACAGGCACAGTCGGCTACATCATTGAATTCGGATGATACAGCCCTCAAGGGCCCGGCCCGCCCGTCCTATCCCTCGGAATCGCTAGTGAACGAATAGCAATTTTACTCACCCAAGAGGAGTTCTCCATCTCATTTACACACCACATTACTACTTTCCAATTTACACATGGCGCCTGACATGATTGACTGTCCTGATCTTTTAATGTTCAAAGTAACAAAATAGCCTTAAACCTACTAATTTTTCCAAACATATCCTACGGCCCTCCCGTCTCCTTCGTAACCTTACTAGCCTTACCACTAACTCCAGTTTCCTTAATCCTAGCCTGAAAAGACGAATATAACAATGACAATAATTACCCCTACATTGCAATCCTACTACGCCTCTCCTGCGGACTATTCGCTATAAACTCCGCCGTGGCCGTCGCCGCAGGCCTATCAAACGGCTACAACCTATGCTAACAATATCACGACAAATAATCACCAGCCTTATCCTATACCACATATGTTCCTCCGTAACCCTACCCTTACCAACAAGCCCCACACGAATCTCTATCTAAATAACATCCATAATTTTCTCCATCCTGGTCAGAGAGCGCCCAGACTTCTTAGCCCTACCACACAACAGCTACATACTCAAAGCAAGAGACTGACACACTTTAACTCGACTATCTAATGCCCCTGTAGCCGTCTTAGATGTACCACTCATGAACAACCTTGCCCGCATAACCATACCAGAATTTGCTTGCCCCCTAATTCAAAGAACCGTCATAAACGCATTACGCCACTACGCTCGCATCCAAGAAATCCTAGGATTAGTCGTCGCCCTTATGGTCTTAGCGTGATTCATACGACTACCAGACTACACCAAATCACACCACAAACTCAAAATCATACCCCTCCCCCCCGTTATTTGTAGTTAAAATTCTGGAGGACTTTAAAAAGTAACCCCTATGGCAAAAGAGCTTGGGCAATGCAAATAATGCATATCCTGACAATCATCACTAACAACTCCCAAAATGTCACTATCTTAACCATAGAAGTCTCACACACAACGCTAAGACTCTTAATCCCATTTACCATATTGTGAAACCCTAACTTTCTCTTTACAATTACCAACCACATAGAAGGATCGCTTTGCGCAGACACCATAATCAACGGCGGCCTAGCTATCTCATGACAAGCAAATCCCACACTCCTAGCCAACCATCTCTGCTCAGACACCTCACTAAGAGTAGGCTTCCGCCCAGACCCCCAAACCTTTATTCTAGCCGCACACATAATCTTTTCACTCATTACCATACCAGCGCATACCTTAGCATTCTCCATCAACAAAGAAAAAGGCAAACCTTCCCTTGGAGCAGGTTTAGGCTCCCACGAAAAATACGCCCTTACCGCCCTCGCCACAATCACAGGTCGCACTAACGACCCACTCATCCTCGGATTATTTACCATCGCCTTAACCCTAAAAGCTGTCCTTCTCCTCAAAACACTAAAACTATTCTCACTCTACATCCGCCCAGGTACAAACCTCCTAACAGAATTAACACAAATCTCCACCCACATACTCCTCTTACTAACCCTATATCCCAATTAATACAATTCTAACTAGCCCATCCCCAACCTTCAACCCTTTTATTCTATTTACCACATCTTACAATCCCAACCAAACCACAAACCCCTACTTAGCTGATCCAATTCAATAAATTATATCCCTCATAACGACGCTCAAACAAAAAGAAGCCACCAAACTCAACAACATTCGGACCAATGAAAGTTCAAGAATGATACCTATAATAAACTTCGCCACCACCGGAAGCTTTGGCCTCCCCATATCCAACTACGCCGCATCCCCTCTAAGCTTCCTTCATGCAATTATCTACAGAGATTCATACTCCTTCGTCCTTGTAGCCTGCTTCCGCCCATGGGTAAACTCCGCATGGATAGGAAGAGCAGGTCTCATCTTTCTCTTCACAGCAAACCTCTAAACAACCCTCAATTAAATCCACTTCACCCTACTCCCCTCATTATCAGTAGCAGATACCATAACTCTCAAATTCCCCTTTCCCGACAGAGTTGTACTCCTAGTCCTCCCCAAAATATCACAATATTTAGACCTTCGAAGACTAACTTTCAAAGCCGACTCAATCCCAACCCAAATACGGGCTTTAAACATTGGGAAACCCAAATAAATAACATCCAAGATTTTTCCTTGGATTTCACATTCCCAACGTAACACCAATGGTACATTTGTGTTAAAATCAACTCCTTAAGAATTCAACACTGCAACCCACTCCACTACTTACAATATTTCATTTAAATTCGTGGCCCTAGCTTCATTGATATCAATACCGCCCCCTTAGCGAACCGGGTTTCATAAAAACACCTAGAGAT
>delRNA_3-6.6
AGGACCACCGGGCCATGGCGTGGTGCGTTGGCTGGATATGTATTTTGCCTAATCACGATTGAATACGTGAATTTGATAACATGTAGCCCACATAAACCACCCCCCGGCACTCATCAAAAAAACACCACCCAATCTGGTTTTTCAAACATTCCCTCCACTATCACCCATCAGCACGCTATAACCACCACAACAGTACTCGCATGATTACTCCCCCAATTGGCCTTAAGTACAAGCGTTAGTTCTCCAAAAAGCCACATGAAAAGCACACGGGCAAACCAAAAACTAACTAGGCAAGCCCGCACGCCATAGGCGGTGATCTCCAAGCTCGTTAACTGAATAGAATTTTCTACAAAGACTAGAACTAGCCCTTTACAATCGCACCCAAAAAGGCGGATATAGCTGAATACCAACACCTCAATATCTAACGAAAAAGCACACACGCAAGCCGTGAATCATCCCACTGCCAAAGGTTGGCAGAAGGTGTGACCCGCGCCGACCAAGTCAATTAAACGCATAACAAACAGTGAACTTACCTAGACACCAACTATTTAACGCCTAGCCCCACTTAGATAGCATAAAATAAGAAACCAATAGAAGATGTATGCAAGCTAATACCATTTAAATGCAGCCAAGGAACGATAACTACACCTAAAAGGAATAGGCCCTCCTAGCTCCGAATTCAAACACCTCCCCATTTTAAGAGCTACAAAAGTAGTATTAATACTAGCCTAAGTTCAACTAAAAACATGACACTTGTCTCTAAACTAGTAAAACCTCAGCCAGACATGAACATATTCAAAGTTACTGCAACATAAGTTAGTAACTATCCGCACCATCAGCAGTGGCTGCACATAACGGAACAAGTAAGTTATATGTGGCAGGCTGACTCAGTGACGTGCGACAGACACCAGCTTACAACCTCCCCCTCCACATTTTGGGCGGACCCCGACAGACAGTGAATACGATACTACGGTTGGGGCGTATGTCAACGTTCTCGGACATGGTGCTGGTGTTTTATACTGAACCATCGGTCTAAATCTGAGGGAACCTCAATTCAAACATTTATACCCAAACTGTGGCCGGCATTAAACAGGTCCTAACCCCAACCTCGTACTAATGCTAACCAAAGGCCAAAAAAACGGCGGGCAAGCTATATTCGAGAAAACAATCTACGCCTTAACCCTTTGACTCCCCCTGCTCGGCTTTGCCAGCGTTATCTCAGCATCAGCCGGCCGAGCCATCGAACTAATTTCACTAGGCAACACCACAGAATGACTGTGAGCCTGATCCGCAAACCCCCTTGGGGAATCAAACTACGGCGCCTTCGAAAACATAACCACTTTCACAGACTCCCTCACAGTCACCCTACTGTGAACACCCCGCCAACACTGATTCCTCGCAATAGTCCCCATCATTCAAGAACTGGAGTGAAAAGAGCCCTTCTATCGACCCTCCCTCACCACCTAAGTCATACGGACCATGATACCGTTATGGCCGACTTCTGCATCATAAACTTTATAGAAATGCTTATTCAAAACCCCACTGAGTTCACAACCATTCCTATCATACGACCCAATAATCCATTAATAGCAATAGCCCACTTCCTTAGCATGAGCCTTCGACTAGTCTTATTCTCACTAATCCTCTTATTAGGTTGATAAATACTCTACTTTATAGTAATTCACAACATTCTAAATATAACCGTACACTCCACGATACGCAACACATCACTTCCCCCCCGCCCGCGCTCCACCAAAGCAAATATCACCACCACCCACCTCTGCCACTCAATACTATACGTAAAGTATACCATCCCACCCCCGCTACCCCTACTCTAATTAAACCCTTCCTGTTCTTTGTTAACAAACTCAAGCACCATTAGCCAGAGGACCCACTACACACCAATCATTCCGCAAAGAGCGGTGATTCTTTCAAAATGGAAAACCTTGTATTCCACACATTCACTGACCGGACCTAACATTGTATTATCATGAGGCATAATTACCGGCCGCATAGACCACATCGCCCTTGTCTTAGCCATCGTTGGACCCCTCGCCGCGTGCAACATCTTACCTCTCCCATTAGCCGGAAGAAACCTAGACTACCCCTACCTCTTACCAGCCTTAGTCATCATTATAACTGCCCAAATCTGATTAACAGTTCCTCTCCCTGCTATAAGCAACATCTCCGGAGCCAACCTATTTTACCTTTTTACAGGAACCCTAAACTAAACATACATGGCTACAATCCTTAGAGATACAGTAGACACATCCTCCATCGCCATCATTATCGTCCGCAAATCTGTCTTAGTCTTCAGTGCTGTATACTTAGTACACAACGCCCACTTATGAGTTGTAGTCAGATTATGCTTAGCCTAAATCATATGCGTAATCCACTGCCGAAGACCGGCCGACAGAATATTAGTCATAATAATAATGAAAGCTTGAATAAAAGCCATGGTATGCCCCTCATAACACACTAAAAAATCCCTGGGCCATGATGTCATATAACATATCAAATCTAATAAATTGCAGTACATACTATAGACACTGACCTCATTATCCTGTATTTACTAAATAACATCGCAATCGTTATCGCCCTCATCCCACGTTAAGACAACTCCATAATCCACTGCGACGACGGCTTCTATCCATTACCCCTCCTTGAAGTCCCAGCTCGAATACACTTATGCCCAGGAACAATACGCCATTTTACGGGCTAATGAATAGCCAGGCCCCTAATAAATGAGCCTACGCACTACTAACTCTACATTTTAAGAGAACCCAGGCCAAACGTCACTACACTACTCATACTATTAAACCTCTCGCCAATTTAACCACCAACCTGTCAGCCATCCTAGCAATCTTTCTACCCAAAATCCGAACCCAAATCACCCAAACCAACGGATGAATATCCATTGCCAACGGACCTTTTACCCTAAACATGCCCGCGGTGGGCTCTAAACTATTCCAACCTCTTATAATTACCCTACAAGCCGTAACCATTGGCCTCCTAAGCCTATCAAACTCTATCACAATTACTGAAGTCATCTACACAGTATACGACTAAACCATGATAAACCATTAACCCCCCTGAGCCTGTACTCCATCCTAGTAACACTATGATATGGAGCATGCCCACTCCGCCACGTCCTTAAAGTCTGATGAGACCGCCCTAAATGGCCCCGCACGCCCCTCCTAACCGTCGGAGTCACTCGTCAAAGAATAACACTTATACTCTCCCAAGAGTAGTTCACCGTCTCAATTGCAGACGACGTTGCTTCTATCAAACTTCCATATCGCTCCGGATATTATGGACTGTCCAGATCTTTTAATATTAAATGTTACAAAATAACCTTAAACATAGTACTTATTTCACACGTAGCCAACGGCTCTACCGTCCCCATCTTAGCCTTATTAGCCCTACCATTACCTACACTTACCCTAATCCTAACCTGACAAGACTAATATAACAATGACTATTATCACCCCCACATTACATTCTTAGTAGGCTTCACCCGCCGAATATTCACTATAAACACCCCCATGCCCATCTCCTCAGGCCTACCAAACAGCCACGACCTACGCTAATAACATTACTACTAAAAATCAACACCCTTAGCCCATTCCACAAATTTTCCTTCGAAACCCTACTCTGACCAATAAGCCACAGACTAAACTATATCTCAATAATATTCACAATTTACTTCACCCCGGCCACAGGGCCCCTAGGCTTCTAAGTCCTACTACTCACCACCTCCATACTCACAGAAAAAGCCTTACTCACTTTAAATCTACTATGTAATGTCCCTGGAGTCGCCTTAGGTGGACGACTCAAGACCATCCCTGTCCTCATAACCATACGAGAATCTGCTTCCCACCTAACTCTAACAAGCGGCATAATCGGATCACTCCTCTCCGATCACATCCTAGGAACCCCAGCATGAGCCGCCGCCCCTAAGGGCTCAGTGTTATCCACACTACTACTAGCCTCCATCACATGACTCCACAAACCCACAAACATACACCCCCTCCTCGATACTTCTAATTTAACTTGTGAAGGACCTTAAAGAGAAACCCCTAAGGCAACAGGGCTTGGGCCATTCAAATAATACACATACTAACTATTATCACCAACAAATCACATAAAGTCACCATCTTCACAATGGACGTTTCGCACACAACACTCAGCCTATTCATACCTTTGACAATCTTCTGAAACCCAAATTTCCTATTCACCATCACCAACCAAATCGAGGGATCCCTCTGAGCCGATACAATTATCAACGGCGGTCTCGCAATCTCCTGACAAGCCAACCCAACCCTACTCGCAAAACAACTCTGATCAGAAACCTCACTCAGCGTTGGATTACGCCCCGAACCACAAACATTAATCCTGGCAGCCCAAATCATCTTCTCACTAATAACAATCCCAGCACACACCTTCGCCTTTTCCATCAACAATGATAAAGGAAAACCTTCACTCGGCGCAGGATTCGGTTCCCACGAAAACTACGCCCTAACTGCTCTGGCCACTATTACCGGTCGCACCAACGAACCCCTAATTCTGGGATTCTTTACTATTGCATTCACACTCAAAGCCGTCCTACTACTAAACACCCTTAAACTATTTTCCCTCTACATCCGCCCCGGCACGAACCTACTAACCGAATTAACACAGATCTCCACCCAAATACTTCTCTTCCTCACCCTATAACCCAATTACTACAAATCAAACTAACCCATACCCAATCTCCAACCCTTCTATTCCATTTACCACATCTTTCAGTCCCATCCCAACCAAAACCCCCTCCTCAGCTGTTCCAACTCCATAAAATAAATACCCCAGAACGACGCTCAAACCAATAGGAGACACCATACCCAACAACATTCTGACCACTGAAAATTGAACAACGACACGTAAAATAATCTCCGACACCAACGCAAACTCTGGCCTCCACACATTCATCTCCGCCGCATCCCATCGAAACTGCCGTCATGGAATTATCTTCATAGGTTAATTCTCCTGCGGCCTTGCAGCCTTCTACCCCCAATTGGCAATCTTCGCATAGACAGTAATAGGAGTTCCCACCTTTCACTTCATAGCAACCCTCTTAACAAACCTCACTTCAATCCACTACAACCTACTCCTCTTATTATTAGAAGGAGATACCAAAAATCCCAAATGCCTCTATCTCGTCAAAGGTGCACTCCTAGCCCCCCACAAAAGATTACTATCTTGAGCCCTTCTAATACAAAGTTTCATAGTCGTCTTAATCCTAACCCTAAAACTGGCTTGAAACACTGTGAGACCCAAATCAAAAACATTCAAGATTTATCTTTTGAATTGACCTTGCCAACCTATCATCAGTGATACATATGAGTAAAAATCAAATCCTTAAGTATCCAACACTGCAAACCTCTACAATACTTACATTAATTAATATACATCCGTGGACCCAGGTTGATCGAAATCAAGACTGCTCCATTGGCTAACCGAGTTTCATAAAATCACCTTGACATG
>delRNA_3-6.7
GGTCCCCCAGGACATGGTGTCGTACGATGCCTGGAGATGTATTTGGCCTATTCGCGTTTAAACACTTGTATTTGTTAACAAGTCGCCCACATCAAACACCCCCCGGCCCTTATCAAAAAAACCCCACCAAAACTTGTATTTCACACTTTACCTCCCCTATCACCCATCAGCACACTATACCCACCCCACCAGTAGTCCCAAGAATAGTCACCCAAATGGCCTTAGGTACACGCATTCGTTCTACACAAGGCAACGTGCAAAGCCCACGGGCAGACCAATAAGTAACTAGGGAATCCAGCGCGACAAAGACGTTGTTCACCCAGCTCATTGACTGACTAGAAATTACTGCAAAGACTGGATCTAGCCCTCTAAAAACGCACTCACAAAGGAGGTTATAGATGTATCCCCACCCCTCAGTACCTTACCAAGAAGCAAACGCGTAAGCCCTGGATGATTCCCCTACCCAACGTCGGAAGTAGATGCGAACCTCGTCGCCCCAGTCAATTTAACGCATAGCAAACAGTGAAATTGCCAAGCCAACAACTTTTTAACGCTTAACCCCACTTAGACAGCATTAATTAGGAAACCAATAGTAGGTGAATACATGCAAACACCATATAAATACAACCAAGAAAAGAGAAGTAAACATATAAAGAATAGGCGCTACTGGCTCCAAATTCAAATACATCTCCTTTTTAGGAGCTCCACAAATAGTAATAATAGTAACCAAAGTTCAACTACAATCATGAAACATGGCTATATACTAGTAACACATCCGCCAGACACGACCAGATCCAAAGTTACTGTAACATGAGGTAATAACTCTCTGCCCCATCAGCAGTAGCAGCCCACAACGGTACCAGGAATTTCTAGGTAGCTGGGTGTCTTAGTGACGTGCGGCACACGCCCGCTTATAAACTACCACTACAAATTTTCGGCGGACCCCGACATACTGTCAACACTATCCTTCGGTTAGGACGCATTTCCACATTTTCGGATATCGTGCTAGTTTTCTAAACGGAGCCGTCCGTTTACATTTGTGGAAAACTAAAATCCAATATCTAGACCCACACAGTTGCAGGTATAAAACAGGTTCTCACACCAACCTCCTACTAATGGTAACCGAAAGCTAACAAGACGGCCGGCAACCTGTAATCAAGCAACCATTCAACACCCTAGCCATTCGAATCCCCATGGTCAGCCTTACCAGCCTTTTCCCAGCATCAACCCGCGGAGCCCTCTAAGTAGTTCCAATAAGCTACCCCCCAAAACGATTGCGACCCAGATCCACAGACCCCTTTGGGGAACCAGACAACGGCCCCCTCAAATACATAACCCCTATCCCAAACGCCCTCTCATTCACCCTAATGTGAACAGCCCGCTAACACCGAATCCTCACATTATTCTCCATCTTTCAAAAAATGAAGTGATAATAGCCCCTCTATGGAACCTCCATCCCCTCCCAAATCATAAGGGCCCTGTTACCGTTAAGGCCGTCTCCTTCACCACAAGCTGTACAGGAATGCTTATTCTAAACCCCACTGCGTACACAACCATTCTTATCAAACTACACATTACTCAATCAATAGCAATAGGCCCCTTCCCTACCACGACCCTTCTACAAGCCTCATACTCACTAAGCCTCTCATCAGCTTGATTAACACGCTTCTCTACAGGAATTCTCAACATTCTAACTATAACCGCACTCTTCAGGACACTCACCAAATGACCTCCCCTCCTCCTGCTCTTCAACATAGAAAATAGCATCATCACCCTCCTCTACCTCTCAATACTATCCGTAAAGTTTACCACCCTACTCCTGCTACCCCCACTCTTATTAAACCATTCCTCTTGTTAGTAAAGAAACTCAACCAACACTAACCCGACGACCCACTTCAGACCAACCAATCTGCCAAAAGAGGCGAATCTTTGAATATCGAGAAACTAGTCTTTCAAACTTTTACCGATCGAACTTACCAATGGATAATTATGAGTCACAAGTATCGACCACAAAGGCCACAACGTCCATGTCTTAGTCATCGGTGGACTCCTCGGCGAGTTCATCATCTGACCTCTCCTATCAGTCGGAACAACCCCAGCCTACCCCTCCCTCTTACAAGGCTCAGGCAACACTATAAATGCCCAAACCTTATCAATAGTTCTTCTCCTTGGTATAACCAACACCTTCGCAGGCATCCAATTTTTCCCTTATATAGGAATCCAAACCTCAAAATTCATGGTTATAATCCTTATAGCTATAGTAGACACATACTCCATCGCCACCAATAGCGCCCACAAATGTGCCTGAGGCTTCACTGGTGGATTCTCAGAACTCACCGTCCACTAATCAGCTGCAGGCATATTATTCTAAGACTAAATCACATTCGTAACCCCCTTCCTAATACGGGACGACACAAAATCAGGCATAACAATAATGATAGCTTCAAAAATAGACATGGAATACCCCTAATTACCCATTAGAAGATCCCCGGTCCATGGTGACAAATTACCTAACAAATTTAATATATGGCAGTACAAACTATCGAGACCGATCTCATTATCCTATATTTCCTCAAAAATATCGCTATAGTCATCGCCCTAATCCCACGCTACGACAACTCCATCATTCAATGAGAGGACGGATTCTACCCCTTCCCACTGCTTGACGTACCGGCCCGTATTCAATTGTGACCCGGCACAATTCGTCAATTCACAGGGTACTGCATCGCAAGTCCCCTAATTAAAGAACCCACCCACTACTAGCTGTAAATTTTAAGAGAACCTAGTCCCAATGTAACCACCCTCCTAATCCTATTAAACCTATCACCCATATATCCCCCAACGTGTCATCCCTCCTACCAGTCATTCTATCCAAATTCAGACCCAAATTCACCTAAACCAACAGACGATTACCCTTTTCCAACCGACCTCTTACCATATACCTGGCCTCGGTGAGCTCTAAAATAGTCTAAGCTATTATACTTACCATACAACCCCTACCCGTTAGCCTCATAAGCGTAGCAAACCCTATCACAATTCCTAAAATCGTCCACGCACTAAACCACAAATCCATGCTATACCATGAACCCTCCTGACCCTGTGCTTCATCCTAGGAACACTATAATGTGTAGAATACCAACCCCACCTCGGCCTTACAGTCTTATTAGCCCACCTTACATTGCACCCCATGCTCCTCCCAAACGTCGCAGTCACTCATCTAAAAAAAATACTTACACTCTACCTAGCGTAGTCCACCGACTAAACTGTAGGCGGCGTTGGTTTTATCATACTTCAATCTCACTTCGCATATTTTGTACTGTACATATGTTATAGTAGTAAATTTTTCATAAGAAACTTAATCACAGCACTTATTTGACACGGAGACACCGACTTTATCGCCCCCATCTTAGCCTTATTAGACCTACCATGACATAAACTTATCCTAATCCTAAGCTAACTAGGCTGATTTAGCAATGACTCTTATCACCACCTCATTATATTCTCAGGAGTCTCCATCCTCCTAATATCCATTACAACCACCCTCAAGCCCATCTTCTGAGCCCTACTAATCACCCTCGTCCTACTCTAATCACATTACTGCTTAAAATTAACACCCTAAGCCCTTTTCAAAACTTTTCCTTTGACACACTCCTATGACCCATCAGCCACAGTCTAAAATACATATCCATCATTTTCACAATCTATTTCACACCCGCTACCGGCCCACTGGGCTTCTACGTACTTCTCCTAACTACCTCAATTCTCACTGAAAACGCCTTACTAACATTTAAGCTTCTCTGAAAAGTCCCCGGGGTAGCATTAGGCGGTCGCCTCAACACAATACCCGTACTAATAACAATCCGAGACTCGGCATCACACCTCACACTCACCAGCGGCATTATCGGGTCCCTACTATCAGAACACATCCTCGGAACTCCAGCTTGAGCAGCTGCCCCCAACGGATCTGTATTCTCAACTCTTCTCCTAGCCTCCATAACATGGCTCCACAACCCCACAAACATGCACCCCCTCCTCGACACCTCCAAATTAACATGTGACGGCCCCTACAGCGAAACTCCCAACGCTACTGGACTAGGTCCCTTTAACTAATAAACATAATAACTTTTCTCCCCCACCAAACATATTAATTCGCCTTCATCCCAATGTACCTTACGAACTCAACAATCTGCTTAGTCTTATCTGTGTCATTCATCTGATACTCAAATCTCATACTCCCCATCTCCGACCAACTCGAGGGAACCTTCAGATCCCATGCAGTTCTCCACCGCGGTTTCGCATTCCCCAGAGAACCCCACGCAACCCTAGTCCCAGAATAATTCCGACCAGAAGCCCCAGTCCGCATTGGAATACGCTCCCAAACACAAACACTAGTCATGTCAGCCCAAATCATCGTCTCAATAGTAACAATCACACCATACACCCTCTCCATTACCGTCAACCATGATAAAAGACAAACTCCAATCAGCACATGAATCCGTTCCAACAAAAACAACACCTTATCTCCTATGACCTCTCTTCCCCGTCGCTCCCACAAAACCATAATTATGGGAATCGTTCCTATTTCATTCCCAATCTAACCCCTCATAGTAATAGACTCCATTAAATTATTTTCCATCGACCTCAGCACCTGCCCGAACCTACTAGCCTAAATACCAAAGCTCTCCACCTAAATAATTTTCTTCTTCACCCTAAAACCCCATCACAACAAACCAAACTAATCCATACCCCATATCCAACCCCTCAATTCCTTTAACCACCTCATTCAGCCCTATCCCCACAAAGACCCCCTCATCCGCCGTACCAACCCCCTAAAAAAAATAACCAAGAACAACCCTAAATCCCATAGGCGAAACAATTCCCAACAAAATCCTCACTACGGATAACTGTACTACAACCCGCAACATAATTTCAGACACCAACGCAAACTCAGGCCTGCAAACATTCATGTCAGCCGCCTCACACCGAAATTGACGCCACGGCATAATCTTCATCGGCTACTTTTCATGAGGCCTCGCAGCATTCTATCCGCAATTCGCCATTTTAGCCTACACAGTTATCGGCGTACCCACATTTCACTTGATTGCCACACTCTTGACGAACCTAACCTCCATCCACTACAAACTCCTTCTTTTATTATTCGACGGCGACACCAACAACCCCAAGTGACTATACCTCGTCAAAGGCGCCCTACTCGCACCCCATAAAAGCTTTCTATCATGAGCCCTCCTAATCCAAAGCTTTATTGTAGTATTCATCCTAACTCTAAACCTCGCCTGTAACACCGTAAGACCTAAGTCAAAGACTTTAAAAATTTAACTCTTCAAGTGGCCCTGACATCCGATTATTAGCGAAACGTAAGACTAGAAATCCAAACCCTACGTATCAAACACAGCAAAGCTCTAGAACACCTAAATAAAATACTAGACATCCGTCGATCCTGGGTGATCCAAATCCAGACTCCTCCATTGGCTAACTGACTTCCAGAAAATAACGTTAACATG
>delRNA_3-6.8
GTCCCTCACGAGATGGTATCTTATGATGCGTGGAGCTGTATCTGACCTATTCGCGTTTACACACTAGTTTTAGTAAATAATTCTCCAACATCAAAAACCCCCCGCCCATTATCTAACAACCCCCAGCAGAATTTTTATTTAACCCTATATCTCCCATAACAACCCTCCGCACACTAAACCCAACCCACCAGTAGCCCTAATAAAAGACACCCAAATGGTCTTAGCTAAACACATTCCTTCTAAACGAGGCATCGCGCAAACCCTACCGGAAGTCCTATAAGTAAGTAAGGTATTCAGCGGGATAAGGAAGTAGTTCACCCCGCTCACTGTCTCACAAGAAAGTAATGAAATGACTGGATATATCCCTCAAAAAAAGCCCTAACAAACGACGTGATCGAGGTTTCGCCCCCTCTCAGCACCTTCCCCAGGAGTAAGCGTGTTAGGCCAGGCTGGTTTCCATACCCTACTTCGGATGTAGAGGCTAACCTGGTAGCCCCTGTAAAATTAACCCATAGAAAGCATTGTAAGTGGCAGGCTAAAAACTTATTCACTCTCAAACCCACTTACACAGCCTTTATAAGGAAACCTATAGTAGGGGAATAAATACAAACCCCTTAAAACTAAAAGCAAGACAACAGCAGAAAACACATGAATAAGAGGCGATACTGGCTGCAAATCCAAATTCAGCTACTTTTAAGTAGGTCTACTAAAAGAAAAAACAGTAAACACAGATCAACAACCATCATAAACCACGGATATATACTAGTAACACATCCGCCTGATACTACAAGCTCTAACGTCACCGTCACATGCGGAAAAAAATCGCTTCCTCAACACCATTATCACCCCACAACGGTACCGGGTATCTCCAGGTATCTCGGTGTCTTTGTGACCTGAGGGACACGACCTCTTATTAACTAACACTAAAAATTATCGGCGGAGCCAGAGATGCTTTCAACTCTCTCCTTGGGATACGATGCATTCCCACAATTACGAATCTCCTGCTATTTCTCAAAACGTAGTCGGCCATTTACNTTCGTAGACAATTACAAGCCCATGTCTAGTCCCACCCAGTTACAGGTATAAAAAAGTTTCTCTCAACATCCTCCTACCAATGGCAATCGAAATCTAACTAGGCGTCCCGCTACCTGAAAACACGCCACCATCCACCATCCCAGCCATTCTAACCCCCAAGGTCAACCTTATCACCCTTTACCTAGGATCAAACCTCGCAGCCCACTCAGTAGCTCTAACAATCTCCCTCCTAACACAATTGCCACCCATATTCACAGACCGCTTTGCGGAACTAGGCATCGCCCCCCTCATATACATAATCCTTACCCTAACCGCCCCCTAATACACCCTAACGTTAATAGCCCGCTAACTCCTAAACCTCACATTATGCTCCATCTCTCCAACAATGATGTTATAATAGCTCCCCTATGAAACCTGCAACCGCTACCCAAGCAGAAGGGCCCCGTTACCGTAAATGCCGTCTCTTTTACAACAAGCTGAACCGGCATACTAATTCTAAAACCTACAGCCTATACGACCATACTAATCAACCTCCAAATAACTCAATCAATCGCTATAGGACCCTTCCCAACCACCACACTGCTCCAAGCCTCATACTCTCTAAGCCTCTCATCCGCATGATTAACCCGCTTATCCACCGGAATACTAAACATACTTACTATTACTGCACTATTAAGCACCCTAACCAAGTGACCCCCACTCCTACTGCTATTTAAAATTGAAAAAAGCATCATCACCCTCCTCTACCTATCCATCCTCTCTGTAAAATTTACAACCCTCCTCCTTCTACCTCCTCTATTATTTAATCAATCATCATGCTAATAAAGGAAATCTACTAAAACTAAGCCTACCACTCACTTAAGCCCCACTAATCTCCCGAAGGAAGCAAAGCTTTGCATATCAAGCAAATAATCTTTAAATCTCTTTCCCATGGACCTAACAAAAGGATACTTCTGAGTCACAAGCATTGAGCAGAACGGTCACAACGTCCATGTATTCGTAATCGGAGGCCTACTAGGTGATTTTATAATATGACCTCTCCTGTCTGTGGGAACAACACCTGCATACCCTTCCCTATTCCACGGTTCTGGGAATACAATCAAAGCCCAAACGTTCTCCATCGTCCTCCTCCTAGGCATAACAAACACCTTCGCCGGAATTCAATTCTTCCCTTATATCGGCATACATACTTCCAAATTTATAGTCATGATTCTAATCGCAATAGTAGACACATATTCCATAGCTACCAAAAGCGCCCACAATTGAGCATGAGGATTTACCGGCGGCTTATCAGACCTAACGGTTCACTATTCAGCTGCCGGAATTTTTTTCTACGACTACATCACTTTCGTAACTCCATTTCTAATGCGTGACGATACCAACTCAGGCATTACAATAATTATTGCCTCGAAAATAGAAATAGAGTATCCCTACTTCCCCATAAGAAGGTCGCCAGTTCAAGGCGACAAATTACCAAACAAATTAAAAATATGGCAGTAGAAGCTTTCAAGCCCTATCTCATTTTCTTAGATGTCCTCAAACATATCTCTCTAGTCTTCCCCATAGTCGCATGCAACAACGACGCCCTCATTGAATGAAAGTACTGACTCAACACCCTCCCAGTGCTTGACATAGCGACCCGTATTAAAGTGCGAGCCAGCTCAGTTCGTCAAATCACACGGGACGGCTTCTCAAGTTCCATAGTTCAAAAAACCGCCCACCACCAGATGTAACTTATAAGATAACCTCGTGCCCATATATCCACCCTCCTATTCATAATAAACTTACCACCCATAAATACCTCAACGAGTTATTCCCCCTACCAGTCATTCCATTCACATACAAACTCACATGCAACTCAATCATCACACGATCACTCTTTTTCACCCTACTTCATACCACATCCCTGGCCTTGGGGATCTTTAAAAAAGCCTTAGGTACTATACTTATCATACTACCCCTACGCGCTACCCACATAATCGCAGCAACCCTTACCATAATTCTTATAATCGCCCACGTACTAAGCCTCAAATGCAAGCCATACCCTGAACACTCCTCACCCTATGATTCATACTCGGCACCCTATACTGGGTAGAATACCACCCACAACTTGGGCTAACCGTTTTCTTTGCCCACCTAACCTTACACCCAATCCTACTACCAAACGTAGCAGTAACCCACCTAAACAACATTCTGACACTGTATCTCGCCTACTCTACCGACTACACAGTAGGCGGAGTCGGCTTCATCATCCTACACTCCCACTTCGCCTACTTTGTGCTATATATCTGATACAGTAGTAACTTATTTATTAGAAACTTAATAACCGCCCTAATTTGACAAGGCGAAACCGAGTTCATAGCCCCTATATTCGCTTTCTTTGAACTCCCCTGACAAAACCTAATGCTCATCCTAAGTTATCTAGGATGATTGAGTAAAGATTCATATCATCAACTCATAATATTTTCAGGAGTATCAATACTACTAATATCGATTACTACCACCCTCAATCCTATATTTTGCGCGCTACTAATCACACTAGTACTACTCTAATCGCAATACTGATTTAACTTTACACCCTAAGCACTCTTTAAAACATTACCCTTTACCCAATCCTAAGACCCCTCAGCCACTGTGTATAAAACCTACCCCTCTTTATCACAGTCAATATCGCACCCACTACCCGCACAGTGAGCATCCACATAGTTCTCATAACTCCCCCACTTCTCACTGAACACTCCATAATAGCAATTAAGATTTTCCGACAAGTCGCCAGGTTACCAGTAAGCGGTAGCCTCAACCCAATAGCCTTACTATTAACAATCTGACACCCGCCATCAAACATCGCAGTCACCCGCTGCGTTCTCGGGCCCTTATTAGCAAAACACATCATCTGACCTCCACCTTGACCAACTACCTCCAACCGAGCTGTAATCTCAACTCTTATCATAGCCCCCCTATCAAGGGTCAACAACACCTCACACATGTACCCCATCCTCAACACCGCCTAATTAACATGTGACAGCTCCCACCGCTAACCTCCCAACACTTCTTGATTATGTCCCCTTTACTAAAAACCACAACAACTTCTCCCCTCCTCCCAAAATATTAATCCGCCTTCAGCCCAATGTGCCATATGAACTGAACAACCTCCTTAGACTCATTTGTGTTATGCATCTCATACTCAAATCACAAACTCCTCATCTTCGCCCTACTCGGGGGAATCTTCATATGCCGTGCAGCTCACCTCCGCGATTTCGCATGCCTCAAAGAACACCTCGCAAGCCCAGGCCTAGCATCATTCCAACTAGCAGGCCCAGCCCACACTGTAATACTCTTCCTAAAACTAACACTAGGCACGTTAGTCCTAAACAACGTCTCAAGAGGAATAATCAAACAATTCATCCACTTCATTATCGGCATCCTTGATATAATACTAACTCTAACCACCAGATTAATCCTTTTCAACATAACCATCACCTGATCTCTTACGACCTATCGTCTCCTTCACTTCCTCATAAACACAAATAAGGCAAGCGCTCTTAATTCATCCCAAATCTAACTCCTCACAGGAACAGACTACAATAAATCATGTTACAACGGCCCCACCACCTACCTGAGCCTACTAGACTGAAAACCAATGCACTCCATCTCAAAAATTTACTCCTTCATCCTAATACCCCCTCTCAACACACAAACCTAATCCATACACCGTAGCCCACCCCTCATTTCCTATAACCACCACATTCAGCACTATCGCCACACAGACCCCCCCAGCCTCCATAGCAACCACCCAAAAAAAACAACCAAGAACACCCATAAATACCCTAGGCTAAACAATTACCAACAAAGTCATCGCTACGAATAACCGTACTACACCCCGCAACCTAATTACATACCCCCACACATACTCACGCGTGAAAACAGTCCTGCCACCCTCCTCAAACAGAGATTGAAGCTACGGCGTATTCTTCCTCGGCCACGTTCCAGGAAGCATCCCAACAATCAATGCGTAAATCTCCATTATACCCAACACAGTTCTCTGCTTAGCCACACTTAACTTGCTTACCCCACTCCTGCCGGACATAGCCTCCGTCAACCACAAAGTCGTTCTTCTAATAATCTACCGCGACACCCACCACACCCAGCGATTATACATCCTCCAACGCGCCCTATTCACAACCAATAAACGCATTCTAACACGACCCGTCCTAATCGAACGCTTTATTGTAGTACTCATCCTAACTATAAACATCACCTGTAACTCCATAAGATCTTAGGCAGAGTCTCTAGAAGTTCAAATCTTCAAGCGGGCCAGACATCCGCTTTTTAGCCAATCGGAAAACCAGTAAACCAAACCCCACATACCAAACTCATCAAAGCTCAAGGACACCCAACTAGAAGACCAGCCAGCCCTCCATGCTCGGGGACCCTAATCCCGAGTCTTCCATAGGGTAACTGACATCCAGGAAGTAGCGTTAACATG
>delRNA_3-7.0
GATCTAATTCACCTCTTGCGTGTAGATCGAGAGACCGCATCTCTGCTATCGGTTACAATAAAGATTGCTCATACAGTCCCACACATAATTAACCCCTGGACTATCAACACACTACCTTTTTATCGGTTTCACCTAATTCCCTACCTCCAACCACAGACATAACCCACCAAACCCATGCCTGCAGAAAGAACAATAAGGCTATATTAGACAGCATCCTCAAATATCACAAGCAATAAAGCCACCGAATGATTAACGAACTACAGGAATCAGGGTTTATCACCGGAGGATTCCAGCCACGTACCACAATACGCTATCACAAGATGGTACTGCTAACAGAACCTCCACCACAACACCGCTCCTAGCGTAAACAACCCTAGCCCGCAGTGATACGCGCCAACGAAGCCAGCAGGCTCTAAATAGGAAGGTGGAGTAAGTTTAAGGAGCCACCACAAGCAATTACCCTTTGGACGTTAAGGACTTCCAGCTAAGCTTGGAACTACCGCTGCCCACTACCAACAAACCAGTATAAAACAAAGTGGGAAAACCATAGACTATGCATTAATAAAGAAACCCCAGACCAGCGCACTAAAAAAGGGTACACGAGATTGTAGATTCAATCAGTAATGTACTCAACAGGACAAATAGAAAACATAGAGCAATGCGTCACTAAATATAACTCCCCCAACCAGATTATAAACACCGCTGTTAGAATTAAATATCAAGTACGTCCACCTCAAGAAAGAAAATCGCCCACACATCTTACGCGTGTTTGCGAACAGGATCCCTGGAGAAACGAGCTACCAGGACTGAGGCAGCGAATGGATTGCACCTCCATAAAACAAAGTTCCTGAATCCACAACTTCACTACAAAATCCAAAGAGGGCGATTCCAAATACGTGTGGAATGCGCGGTTTCAAAGTGTTCAGTGTCATCAAACTGGGAAATACTGCGCCGTATACTATACCAACATTAAGAAATAACTTTGAGTCCAACCCACCTCTCCCACGCTTCTTAAAAGGCAACAGGGTTCCTACTTTCCCACTTGAGAACATCACCTCAGACCTCCTCATGCTCCCAGGTAACTCCTCTTCTCCGAATTCACATAAACTGCACAGTACAATGCCTATTCAAAATTCCTCTTATCAATCTCCTTGACCAATTACAAGAAACGACAAGCGATCAACACGCCCCTATAGCACATTACACACTTCCAACGCACTGCACTTTAGATCTCTGGAAAGCCGAACGCATCTAACTACTGCATATCTCATTCCACCCTAAGTCAGATGAAATGCTCCTAGGGAACATAATTCTACCCCCAAGAGCGCTCCAAAATTACCCTTAGGCGTCCTATGCCTCCGCGCATTTTAGAATCTATTCAACATAGTTAGCAAGTCAAACATATAACCTAATCCGAACAATATCATCATCCTAAAAATATTCAGTGTTGCAGACCTGTCAAAACCCTCAAATTCATAACCTTCACCAAGGGGTACCGCTATCACTTACGGATAGACCCCTCCATTTTATTAACGCCTATAACACCTACTCAAAACACACTCCCTCTAGGCCACCTGCGGCGAACAATAGATCTCACATCTTACTACGTACCAAACTTCTTAAATGGAAAACATTACACCCGCTCCTCTTAATTAGGGTAGACCTCCTTTGTAAAACGACCCCCATACGGCCTTACCCACCCTTCAAGTTAAGATCTTCTTCGCCAAGAAGAGGCTGGAATTCAAAGGAAAATAACTTACAGCTGCCCTCCTGCCGACTACAAAGAACCTAGCGTGGGGCTAATATGAGAGCCCTAACTCTTATGCCTTGCTTGTATCAAGGAACTTCAATCCCCGTCATATAGACTCCCTATCGTATGCCGAAAACCCTCAGCTCGGATAGCATTTACAGCTCGGGATTAACAATCCCAACCAATCTATCATCTCCCCTCCACTGCACCTAGCACACTTCCCGAGACTAACCATTCACTTTTATGGCTAATATTACGAAACCTACTGGTATATTTAGCGTCACTTAAATGACCATCTCATACTACGGGTAGACACTAGCAATTGCTGAGATTCTGTATGATGTAACTAGACTACGTTGCTTGTCTAGATTATATCAATTTTCACACCAGCCATTCATGGCTAACCCTTTTATGCCTACACCATATGATATAGGATTCAGATTTTCGAGCGCCGATAAAGAATAAGTTGGCCAACAAGATACCTAAAGTCGCAATTCCCCTCCTTTGTAAACTAAAAATATATCTCTACACAATACTACATCAGCCTTCACTAACCTTTCTGTTTTCTCAACTACTCAAGGAACACTCCGCCTATCCATCATATAAGGTCCACCCAACCATGAAGTCTACTAACTACTTTAAACCCTCTTACAAGTATTCCAAATTCATCTATGCCCGCTAGACCCTAACACGCTCGGCTATGCTCTAAATTCTCGATTCTATTGGCCACCACCCCCAGCAAATAGCTTAAAAGACCTGTGCCAACTGGCAATATACACCATCTATAACTACCTCAAAAAAATAACACCACGGTTTTCCCAAGGGCCTGAATTCTACCAATAAACTAACCACTATAAACAACCACAACGTCTTAGAATATTCTACGGCCTTTACACTCTTAGCATTGACAGAGGTCTAAAAGCTTAGCAACCCCCTTAAACCTAAACCCTCGCCTATGCCTAACCAAGCTACAACCTACATCTTCTCTGTAGTGTATCACGACTAGCTGCCACCCCACACATAACATGACATCTCCTTCCCCATCATCCTCCAGGACCTAACCACGCCACCACGGCCACCCACTTGGAATTTCATTTAGGTGAACCCCTACCTAGCTGACACCCTCCGTCTAACGTGCATATCTGCATTAGCCGATACACTACCTGATTCCTTCATCGCTTTCCTCTAACGTAGCTACTATTCAACACTTCAACTCATCCACTCGAGCCGGCAGATGATGTCATTGAACTTATACCTCCTAGAACAAAAAATTATAACCTTTATAAATTCCAACGAGAACCAGTCGATCCGCGCTCTTCTAGCTTTTTAAACCTCTACCCAACCCATTACCTATCTAGTCTGAGAAAAGAGAAATACAAGATCATTGAATTTGCTTAATTCATCTCGGATATACATCCTATAGGCTATCATACACCCCCCTTATTTTGAGTGCCCAGCCTCTATCTATAGACATACCTTGCAATACATACGACTCCACAAATACCGCCTAGCCTTTTAATAACGCTAACTCCTAACCTCTAGACCCTATGAACATCCCAGAACTAATACCCCTCATACAGACTTTTTCTCACCCCCTACCGAACAACCGCTACTCTAGTCTTTCAAATCACTAGAAACTATCAAGAAACCCAAATGCTTAGAGTCCTGACATGAAATCGCATTCATTGACTCTAATGACGCTCACCAAAGCCTCCATCGGCTAACATCGAACCGCTTACTCAAGCGTATTCAACAGCGCGTCTGCCTTAATTTGCACTCGACACTCACTCCTTTACAATTGATAGCGCGCCCCACCTGAATGCCACTGATCAACTCTCTAGCCTCTCTTAACATCAACCCAACCCCACCACTTCTATTCTTCCCCGTACTCCAATAACTCAAATCAGCGATTTAAGGAACTCCATAACTCTTAACAGTTGGCCTTTACTAAACCATACACCTGAAATATCCCCCCCAAAACCTGTATTCCATATTTCCAAGTGCAATTACTGGCCAAAGCTAGCTAGCTCTTCTAGCGTTCCAATGTGAACCAATCAAAATCAAATCTATTACAACAATCGGGGATTTCTCAGTACCAGCACATTTCCCCGGATTCACTTTTTACTATGCAACCCCGCAGCCACCCTGCAGCACCACTCGACAGCGGCCAGCCTTCATAGAGGTTAGCTCCTAATTAATCTTGCCTATCTGCACCCAAAAAATAGCACCAATCATACATCCACATTATCACGCAACTAGCTCATAACATGTATATATACCATACTCCCTGGGCAGAACCTTTCAAGCATGCACATCGCCTACTCTACACAATAAATCTCCAGTCGACCACAAAAACCACCACGGCCTATATTACTTTTATCCAATCCCCTACACTGCCTCTATAGCTAAACAAACCCACATCTACTTACTCACACTATTTCCCACCCTCCAACGAATACAATCACCCACATACCGCAACTCTCTCTCATCTATCATATAGCATTATAAAACAACTATCATAAAAGACCTCCTCACCCTCATTCTACAAGCAACCCTCTACATCCATCCCAACTACCCTGTGCTACTAGTGTCCACCACCCATTCTACATCCCTCAAACACCTAATACCCAGAGAGACCCCCAACCAACAAGCATGCACAACAAAAAGTTAACACACCCCAACCCAATCCAATCCCACAAGCAACTACTGCCTCCCACCTACCACTCGCCCCTAATATCACGTGGATCTTCTGGATATCTCCTGGGTATATCTACCCTCGGCTCCAAAACATATCCAGGTCAGGGAATTTACCACATGACAATAGGTCAGTCCACTTTACTGCCATTTAGCCATTCAAAAAACTACCTCGAACCCTTAATGCCTACCCTTTATAACTCCTCACCTTAGCCTAATCCAAGGATATTACAGATTAAGGATTGACTCTCCAACATATAAACAATCCAAATTTGGCCTCCAACGGACAGCCCATCAAGCGTTTCTCCAATATCTTGAATTGGCTTAAAACCTAAATGTTTACAGAATTACATCAAATTAAACTGATGAGAACCTATCCCACCATTTTACCATATTACACTCTGTAAATCAAACCCCAACAGCCCTCAACTCAACCTTAGACACCACAGTACCATACATTAATCGTCATGTCAGTCCACCGTATACAAACTCTCATAGGGAAGTATCTGCTTATAAATACGTAAATC
>delRNA_3-7.1
ATCTATTTAACGTCCTGGGTCTATATAGAGAGCCCCCAGCTTTGCTATCGCTTCCAGTACAGTTTACTTATACAATCTCACACATAATTTACCCCCGGCCTTTCTACCCAATAACTATTCATCGGTTTTACCTAATTTCCAACTTCAAACCATAGCCACAACCCCCCAAAGCCATGTCTCCAAAAAGACCATTAAGGTTAGATTAGTCACCATCCACACATCTCACAAGCAATGAAACCTCCCAAAGATTAGCGAACTACTGGGATTAGCGTCTAACAACGGAGTATCCCCGCTACCTAACAGAAAACGCTTTCTCAAGACGGGACCGCTAAAAGTACATCGACTACAACTCCTCTTCTCGCCTAAACCACCCTCGCCCGCAGCGATACACGCCACCGTAGGCATCAAGCTCTAAAAAGCAAAGTCGATTAAGTATAGGGGGCGACCACCAGTAAATAACCCTTAGAGGTAAAGGAATTGCAGCTTAGCTTAGAGCTTCCGCTACCCACTACTAACAAACCCGTATAGAACAATGTAGGAAAACCATATACTATACATTAATAAAGGAAGCCCAGACCTGCTCACTATAATAGAGTACAAGAGATAGTCGAATCAATTAGAAAAGTACTGAAAAGCACAAAAAGAAAACACAGGGCAATTCGTCAATACATCTATCTCCCACAACCCGAATAGAACCATCGCTGCTAAAACTAAATATCAAGTACCTCAACATCAAGGAAGAACATCGCCCAAACCTCATAGGCCTGATTACGGACCGGTTCACTTGACAATCGAGCTACTAGTACCGAAGCAGCAAAGGGATTTCAACTACACAAAACCAAATTGCTCAACCCGCATCTTCAATACAATATACAAAGTGGGCGCTTCCATATACGAGTTGACTGGGCTGTTTCAAAGTGATCAGTATCGTCTAATTGTGACATACTTCGCCGTATCCTTTACCACCAGTAAGAGATCACTTTAAGGCCTACACATCTCTCACATGCATCCTACAAAGCTACTGGCTTGCTACTATCGCATTTCAGCACCTCTCCCCACACCTCATCTTGATCCCAAGTCACCCCTCTACTACGTATCCAGATCAACTGAACTGTACAATGACTATTCAACATACCTCTCATCAAGCTGCTGGACCATTTTCACGACACCACCAGGGAACAGCATGCCCCTATTGCCCAATATACCCTACCTACACACTGAACATTGGACCTATGTAATGCAGATCGAATATATCTTCTCCATATGTCCTTACAGCCTAAGTCTGAGGATATACTTCTTGGAAATATCATCCTCCCTCCCAGTGCTCTACATAAATATCCGTAAGCCTCATACGCATCAGCTCACTTAAGGATATAGTCCACCTAATTCGCTAGTCACACCTAAAATCTCATACGGACCATATCATCATCATATAAATAGTCAGTCTTACACACATGCCACAAACCACATATCCACAAGCTCCAACATGGCGTGCCACTATCTCTCACCGATAGCCCGCTACATTTAATAAACGCATACAAAACCTACTCGAACCATACCCCATCCAGGCCCCCGGCCGCCAAGAAAAGCTCCCATATCTTACTTCGCACTAATCTCCTAAAATGAAACACCTTCCACCCTCTACTATTTATAAGAGTTGACCTTCTCTGCAATACAACTCCCATCCGCCCATAACCTCCATTAAAATTAAGCTCATCATCTCCGAGGAGCGGTTGCAATTCAAATGAGAAAAACTTTCAGCTTCCATCATGACGACTACAAAGAACATATCGCGGAGCAAAGATTAGCGCCCTTACGCTAATCCCCTGTTTCTAACATGGCACTTCCATCCCGGTTATATAAACTCCCTACCGCATACCGAACACACTCAGGTCCGAGAGAATCTACAGGTCTGGGTTTACAATACCCACCAAACTTTCCTCACCTCTACAGTGCACTTAACAAACCTCGCGGGACTATCCTTTTACCTTAATCGCTAATATTACTAAACCAACAGGTATGTTGAGGGTGACCTACATAACAATATCCTAATATGGCTATACTCTCGCAATGGCAGAGATTCTTTAGGACGTAACTAGACTACGTTGTTTCTCCAGGTTTTAGCATTTTTCTCACCAACCATTTATAGCGAACCCATTCATCCCCACTCCCTACGAAATCGGCTTTAGCTTATCAAGAGCTGAAAATGAATAAGTGGGACACCACGAAACATAGAGGCGAAAATCACCCCCATTCTATACCAACAAGATATCCCTTCATAAGACAACTTCAGCTTTTACGAATCTTTCCGTATTCTCAACTACTCAGGGAACCCTACGCCTATCGATCATCTAAGGTCCCCCAAATCAAGAAGTATACTAACTCCTTTATACCCTGTTGCAAGTATTGCATATACACCTTTGACCACTTGATCCGAAAACTCTAGGGTACGCTCTGAACTCACGTTTATAATGACCCCCCCCCCCCGCCAAGAGCTTTAAGGAACTCTGACAACTAGCCATTTACACTATCTAAAAATACCTCAAAAAAATTACCCCACGATTCTCACACGGCCCGGATTTTTATCACTATACAAATCAATAAAACCAACCACACCGACTCAGTATCTTGTAAGGACTCTACACCCTAAGCATCGAGAGTGGCCTAAAAGCCTACCACCCCCCATATACCTACACCCTGGCCTAAGCATACCCTAGCTAGAACCTTCACCTTCTATGAAGAGTCTCCCGTCTTGCCGCAACACCACATATAACCTGACAGCTCCTACCGCATCACCCACCTGGCCCAAACCAAGCGACGACAGCCACCCAATTCGATTTTCAGTTTGGAGAGCCACTACCCAGGTGGCAGCCCCCCTCCAAAGTACATATCTGAATAAGACGATAAACTACATGGTTTCTACAGCGATTCCCGCTAACATAGCTTCTTTTAAACACTTCAACTCACCCACTTGAACCTGCAGATGACGTAATCGAGCTCATACCGCCAAGTACAAAGAACTAAAATCTCTACAATTTTCACCGGGAACCCGTGGACCCCCGTTCCTCTAGCTTCTTGAATCTTTACCCTACTCACTATCTCTCAAGCCTGAGTAAAGACAATTAGAAAATTATTGATTTTGCCTACTTAATTTCAGAAATACACCCTATGGGATATCATACTCCCCCATTATTGTGCGTCCCTAGCCTATAGCTCTATACTTAACTAGCTATCCAAACTACACCACATATCCCACCTAGCCTCTTTATCACCCTGACCCCGAACCTCTAAACTCTCTGGACGTCCCACAAATACTACCCTTCCTAAAGCCTATTTCTTACACCATATCGAACCACGGCAACTCTAGTATTCCATATTACAAGGAACTACCACGAAACTCAAATACTTAGCGTACTCACTTGAAAGCGAATCCAATGCCTCTAGTGGCGCTCACCCAAACCTCCTTCCGCAAACATCGACCCTCTCACTCAGGCCTAATCTACCGCTCGCCTCCCCTACTTAGCCCTCGAAACACATTCTTTCACTATAGATAGCGCTCCTCACCTAAACGCTACGGATCACCTTTCAAGTCTATCTTACCAACACCCAAACCCTACGACCTCAATCCTCCCCCGAACCCCTATAACCCAGATCAGAGACTTAAGCAACTCAATGACACTCAAAAGCTGGCCCTTTCTCAAGCATACTCCCGACATTTCCCCTCCTAAACCCGTATTGCACATCTCCAATTGCAAGTATTGACCAAACCTCGCTAGATCCTCAAGCGTTCCAATTTGAACTAAACAGAATCATATTTAATACAACAACCGGGGCTTACTTAGTACGAGAACATTCCCTCGTATACATTTATTACTCTGAAACCCTGCTGCCACTCTCCAGCAACAATCCACTGCCGCCAGTCTACAAAGTGGATACCTTCTAATAAATCTAGCTTATCTGCAGCCTAATAAAAGCACTAACCATACATCAACATTCTCTCGCAAATATCTCATCACCTGAATTTAGACTATACTTCCTGGCCATAATCTCTCTAGAATCCAAATAGCCTATTCTACCCAATAGATATCAAGGCGCCCCCATAATCCCCCCCGCCCGATTTTTCTATTCTCCAAACCCCTACAGTGTCTATAAAGATACACAAATCCACATCTCCTCACCCACACAATCTCTCAACCCCCTACCAAAACCATTACCCACATCCCCCATCTTTCTCTTATCTACCACATTGCATTATACAACAACTACCAAAATAGCCCACCTCAACCCCATTCAACAAGTAACCCACTTCAGCCTTCGCACCTCCCTTGAGCCACTAGCGTACAACATCCTTTATATATACCCCAGACACCAAACACTCATAGAGAACCACATCCCACAAGCATTCACAACAATAAATTGACTCACCCCAAACCCATTCACTCGCACAACCATCTTCTCCCTCCTACCTATCATTCACCTCTTATCTCACGTGGCTCCTCAGGCTATCTGCTAGGCATATCAACTCTGGGCTCCAACACATAGCCTGGCCATGGCATTTACCATATTACCATGGGACAGTCCACATTACTTCCCTTGAGCCACTCTAACAACTAGCTCGATCCTTTAATCCCCACTCTTTAAAACTCATCCCCCTATCCAAAACCCAGCATATTCCAAATCAACGAGTGCCTATCAAATATCTATACAATACACATCTGACCGCCTACCGAGAGTCCTTCAAGTGTATCACCTATATCTTGAATAGGGTTGAACCCAAAATGATTTCAAAAATAAATTAAATTCAACTGTTGGGATCCAATTCCACCGTTTTACCACATTACCCTTTGTAAATCCAACCCAAAGAGCCCTCACCTGAAACTCAGGCAACACAGTACAATTCATTACTCCTCCTGACAGTCCACCGTGTATAAGCTCTCCTAAGGGAGTATCTGGTTCTAAATACGTAAATCA
>delRNA_3-7.2
TCAATCTAACGGCCAGGTTCTATGTAGAGAGCCCCTAGTTTTGCCATTGCATCAAGGACTGTGTAATTGTAAAATCTGACTCAGAACTTCCCCCCCGCCTTACTCCCCAAAAACTAATCATCTGTATTACCCAACTTTCACCTACATACCATCGCAACCACCCCGCAAAGACACGTATCCAATAAAACGATCAAAGTTAGCTTAGTAACAATCCAGACCTCACAAAAGCACTGCAACCTACCCAACATTAGCGAACTACTAGGTTTTGCCTCAAACAATGGCGTGTCACCCCTACCTAAAAGTAAACGATTTCTGAATACCGGACCCCTTAACGTTCAACGCCTACAGCTCCTGTTCTCTCCTAATCCCCCTTCTCCTGCCGCAATGCAAGCAACGGTTGGTATGAAGCTATACAACGCCAACTCGATTAAATAGAGTGGCCGCCCGCCCGTAAAGAACCCTTATAGATAAAGTAAATGGAGATTAGCATACAGATTACGCTAACCCCTCCTAACCAACCCATATAGAACCATATACGAAAAACAAATACTATACATAAACAACGGAAGCCCCGACCTACTAACAATGATAGATTAGAAAAGCTAGTCCAATCAATTTGAAAATTAATGTAAGGCTCACAAAGAGAAAACCGGCCAGTTAGTTAACACCTCCATATCCCAAAATCCTAACAGTACAATTGCAGCGAAAACTAACTATCAAGTCCCCCAACAGCATGGTAGTACTTCTCCTAAACCTCACAGACCTGACTAAGGTCCGGTACACTTAACCATGGAGCTGCTTGTGCCTAAGCATCAAAGAGAGTTAAAATAAACAAACCCTAAATGGTCGACCCGAATGTTCAAAACTATTTAAAACGTTGGAGCATCTATATAGGACTTGACAGGTCTATTCCAAAGTGATCAGTAACGGCTAATTGTAACATAATTCGCCGTATCATTAACCACCAGGAAGAGCTCGCTTTACGGTCTCCAAATGTCCCATATTCAACCTACCAAACTACTAGCCTGTTACTACCGCATATCAGCCCCCCTACCTACCCCTCACCTTGAACCCAACTCACCTCTATAGTAGGTTTCCAGGTCAACTGATCTGTAGAATGAATAGTCTACATAACTTTCCTCAAGATGATGCACCATATTAACTACCCCCCCTGGGAACAGGATCCCGCTTTTCCCGAAAATACCCTACCTACATACTGAACAATGTACCTAAGTTATTCATATTGACTACATGTTCTCAATTTGACCATACAGCCTCAGACTGAGTATATAATTATTAGACATCTCCTCCTCCCTACCAGTACTATATATAAATATACGTAATCCCCATACCCAGCATCTAACTTACGGCTAAAGCCCACCAAAATCCCTGGTAACGCCGAATATATCTTATGGACCATACCAACATCATATAAACAGCCACTCCTACACCCATGCTACAAACCATATATCTACTAGCTCAAATATCGCATGGCAATACCTTTCCCCCATGGCACGTTAAATTTAATATACTCATACTAACCCAACTCGCACAATGCCCCATCCTGGACCCCGGCCCCCAAGAAAAGCCCCCATATCATAATTCGCCCTCATCTCCTAAAAAGACACACCCTCCACTCTTTACTATTTTTAAGAATTAACCTTCTCAGCAATTCAGCTGCCATCAGCACACAAGCTTCAATAAAACTAAGCACAACAACTCCGGGGCGCCGTTGCTATTCAAATCAGCAAGACCTTAAGTTTCCATCACGATGACTATAAAGACCACATTGCAGAGCACAGCTTCGCTCCATTCCGATACTCGCCAGTATCTAATATAGCTCTGCCCTCGCGATTTTAAAAGCTCCCTACTGCATAGCGGACACAGTCCGGGCCCAGCGACTCTACAGGTCTAGGCTTCCAATATCCTCCCAACTTCCCGCACCTATATAGTGCTCTAAACAACCCACGAGGAACCATACTATTTCCCTATTCCCTTATCTTGCTAAAACATCATGTCTGATGGGGGTGTCCAACATAGCACTATCCGAATATCGCGATTCTCTCCCAATGACAGAGCTTCTTTAGGACTTATCTCGACTACGTAGTATCCCCTGGATTGAGGATTTTCCTCACCAAACAATTCTATCGTACTCACTCTTCCCCCCTCCCCACAAAATCAGCTTTCGCATAACATGAACTTAAAATAAACAAATGAGATACCACAAACCATAGAGGAGAAAAGCAACCACATTCAATTCCAACTAGTTAGCCTTTAATGAGTCAACTTCATCTTTTCCGCATCTTACCTTATTCCCACCTACTAAGAGAACCGTATGCCTAGCGCTCCTCCAACGTCCCTCATATTAATAACTACACGAATTCCTTCATTCCATGCTGAAATTACTGAATTTAAACATTGGAGCACTTAATGCGGAACCTTTACGGGACGCTCTGTACCCATGTCTAAAAAGAACCGCCTCCCCCCCCCAGCGCATTTAGAAACTCTGAAAACTACCCCTTAACTCTATCAAAAAACACCTCCAAGAAATTACCCCAAGAATCGCATACAGCCCGCATCTTCATTACCATCCAAATCAACAATACCAAACATACTGAATCTGTATCATGCAACGACTCAACACCCTATGCCTCCAGCGTGGCTTAAAATCCCACCACACCCCATATTCCAACTCCATGGCCTAACCAGACTCTAGCGAGCACCTTCACTTTCTAAGACGAATCGCCAGTTTTCCCTCACCATCACATGTATCCCGACAGGTCATAACGGATGACTCATCTCGCCCAAACCAATCGACGACATCCACCAAAATCGATATTAAGATTCGATAGCCACTAGCCCGGAGGCAGGCCGCCCCCCAACTATATCTCAGAGTAGGAAGAAAATCTGCAAGGGTTTTACAGAGAGTCACGATACCATAGCTTCTTCTATACTCTACATCTAACTCAATTTAAGCTGCATATGACTTATTCTAGGTCTTAACGTCAAGTTCATAGAACTAATATCTCCACTATTTTTACAGGCAAACCCTGCACCCCCGTCCCACTTGCTTCTTGAATTTTTACCCTACTAACTATGTCTCATGCCTGGGTGAAAACTATTAGTAAATTTTTAATATTACCCACATATTTTCACAATTATACCCTCTGCGAAATCATTCTCCCTCACTAGTGTGCCTCTCTGGCGTAGAGTTCCATGCTAAACTACCTATCGAATCTACATCAAATATCACACCTAGCATCTTTTTCACCTTGTCCTCGAACATCCAACCTCTCAGGCCGCCCAACTAAAACCACTCTACCTAACGCCTAATTATTCCACCACATCGATCCACGCCAGCTTTACTAGTCCATCTTTCAAGGCACAACTACTAACCTCAACTATTTAGCTTAATCTCTCGACAGCGAATCGAATGCCTCTAGGGGTGCCCATCCCAACCTACTTCCCCATACATCTACACTATCACTCAGCCCCAACCTCCCCCTTGCATCACCAACATACCCTTCAAACCAGATACTCTCACTCTAGATGGCACTACTTACTTACACTCTACGTATCACTTTACAAGTCTATCTAACCAATACTCACACACTCCGACCCCATTCCTCCCCTGACCCGCTCTATCCAAGATCTGAGACCTACGCTACTCATTGTCATTCAAAGGCTGGTCCCTTGTCCAGTATGCTACCTACTTTCCCTCTCCTAAAACCCTAATGTACCTCACCCATAGCCAGAATCGACCACACATCTCTTGACCCACATGCATTACATTTCGATCTCAACAGTATAATCTTAAATACCACCACTGGCGCGTATTTGGTTCGCGATCAGTCACTAGTATATATCTAGTATTCCGAGACACTTCTACCTCTATCCAGCAAAAATCCACTCCCACCCGTCTACAAGGTTGAAACTTTCTAGTAGATCTAACTTATCTGTAGTCTTATGAAAGCCCTTACTATACAACAACACTCCCTGGCCAAGATTTCCTCACCTGAATTCAGGCTCTACTTCCTCGCAATTATATCACTAGACTCGAAATACCCTATCCTCCCTAAGAGCTAACACGGTGCTCCTATTATACCTCCCGCCCGGTTCTTCTAATCCCCCAACCCCTAAAGCGTCTAGAACGACACCCAAATACACATTTCCTCGCCCACACAATCTCTTAAACCTCTACCTAAACCTTTTCCAACCTCACCAATATTTCTCTTCTCCACTACATTCCAATACACAACAACCACTAACATCGCCCAACTCAACCCTATACAGCACGTTACCCATTTTAGCCTACGCACTTCACTCGACCCTCTCGCCTAGAAAATCCTATAAATTTATCCCAGACACCACACACTAATAGAAAAGCACATTCCACAGGCATTAACGACCATGAAATGTCTAACCCCAAAACCTTTAACTCGAACCACAATGTTCTCCCTGCTCCCAATTATGCACCTCTTTTCGCACGTAGCTCCGCACGCGATTTGCTACGCGTATCATCTCTGAGCACCTACTCAGAGGCTCGCCATTGCCTTAACTATCTTGCCTTGAGAGAGTCCCCACTACTTCCCTTGCGCAACCCTTACGACAAGGTCCATACTTTACTCACCTCTTTTCAATACACACCCTCCAATACAAAACCCCGCCTATTCGAATTCCACAAGGGCCTATCATATATCCATCCAATATACTTCAGACCGCCTCCCTAGGGTACTTCATGTATACCACCTATACCTCGAATACGGCTGTACTCAGAACGAATTCAAAAAAAACTTAAAGTCTACTGTTGGGATTCACTTGCATCGCTTCACTACCTTGCCATTGGTAAAACCAACCCATAGCGCACTCACATGCAAGTCAGGAAAAACCGTACATTTTATAACACCCCCCGACAGACCCCCATGAATCAGATCTCCGAACGGTGTGTCCGGTTCAAAATAGGTTAATCAC
>delRNA_3-7.3
CACTCAAACGGGCATGTACTGTGCAGCGACCCGCTAGTATTGCCTTTACACCAAGGCCTTTGTAATTGTAATATTTGCCTTAGAACATCCCCCCCGCCATAATCTCCCAAGACAAACCAACTTTATTAACCCACATTCACTTACATCCCCTCCCACCCGCCCCGAAAAGACACATAGCCTATAAATCGGTCAAACTTTGCCTAGTAACATTCCAGTCCCCACAAAAGCACGGCAACGTAGCCCACATTAGCAAAATAATAAGTTTTCCCACACACCATAGCGTGTCACCCATAACTGAAAGTTAATGAATTATGAATACCCGATCCCTTAACCTTAAAAGCCTACAGCTCATGGTCACTACTGATCCCCCTCCTTCTACCACAATGAAAACAACGTTTAGTGTGAAGATACACCACTCCCACTCGATTTAACAGAGTTGCCGCGCGCCCTTATAGGACTCTAATAGACAACGTGAAGGGAGAGTAACACACAGATTAAGCTAAACCATCCTACCCTACCCAAATAGAACCTTAGACCAAAAATAAGTAGTAAACCTAAACTACTGAGGCTCCGACGTAATAACACTGTTAGATTAGAAACGCCAGCCCAATCAACTTGAACATCAAAGTTAGACTCACTAACAGAAAACCCGCCAGCTAATTCACACCTCCCTAACCTAATATCCTAACTGTACATTTCCATCGTAAACTGACAATCAACTCACCTAACAGGATAGTTGTACTCCTTCTGAAACTCACCGAGCTGACAAACGTACGTTAGACTTAACCTTGGAGGTGTTTTTGACTGAGAATAAAGGACAGCTATAACAACCAGACTCTGAATGGGCGGCCCGAGTGCTCAAAGCTATTGAACACGTTAGATCAACTATATAGGACCTGGCATGTGTATTCGAACGTCATCAGAAATGGTTACTTCTACCAAAAGTCACCTTAACATTAGCCCCCCGGGAGAGCCCGCTTAACAGTTTCTAACTGGCCTATTTTCAATCTACCGAATTATTACCCCGTAACGACAGCTTAACACCCCCCGTACCTCCCGCTTACCTTCAACCCCACCCAACTATATAGCAGCTTTCCTGGGCAACTAATCTGCAGCATCAAGAGCCTACATAAGTTTCCACACGAAGATGCCCCCTAATATCTACCACCCCTTGGGACTGGCTCGCGCTTCTCTCGAAACTAACCTACATAGATACTCAACAACGTCCCCAACTTCTTCATATTCACCACATGATCCCACTTAGATCATACAGCATCAGAATGAGTTTAGAATTAATATACTTCGCCCCCACCGTATCATTAATAAATCTACATGTACGTAATCCCAATCCCAAGGATCTAACTGACCGCCAAAGCTCAGCAAAACCCATGCTATCGCCGCATCTAGCTTATAGACCATACTAATATTATATAGACTGCCACTCCCACCCCCATCCTTCATACTATCTATCTCCTAGCCCACATCTCACAGGGAAAAACGTTACCTCCATGACAGGTAAACTTCAACATTCTAATTCTCACTCACCTAGCACAATGACCTATCCTCGAGCCCGGCCCACATGAAAAACCTCCCTAGCACAACTCTCCTTCCTCACCCAACAAAACACATCCACCTCTCTTAACTATCTTAAATAAATAACCATCACAGCAATTTAGCTGCCACCAACAAACTAGCTTAAATAAAACAAACCACAACAATTCCGGGGCGCCCTTTCTTTTTAATTCAGCTAGACCCTAGGTCTCAATTACCATGACCATTAACACAACTTTACATAGTACAGCCTCGCTGCAGTCTGACACACGTCATTAACTTATATAACTTTGACCCCGGGATTTCAAAAGCTCTCTCCTCCATAGTGGACAGAGTCCCGGACCAGCCACCCTTCACGTGTATGCCTCAAATATACTGCCAACGTCGCGTACATACATCGTCCTGTATACAACCCACGACGAGCCCTACTATTTTCCTATACCTTTCTCTTGTTACAAAATTATATCTGATGGCGGTGTGCATCAGAGAACAATTCGCATCTCCCGTTTTTCGCCAAATGATAGTGCCTCATTTGGTCTGATTTCAACAACATACTAGCCACTAGAGTGCGGATTCTCCTCACCCAACAAATCAATTGTACTTACACTCCCGCCGTCGCCGCACAACCATCTCTCTCAGAATATGAAGTTCAAATAGACCAACGACATGCCCCATACCATAGACGAAAACAGCAAGCATATGCAATTACATCTTGTTAGGCTATAATGCGTAAAGTTCATATTATCAGCCTCATATCTAATGCCTACATAATAAGACAAACGTATCCCAAGTGCCCCCCCTACATCACTCATCTTGATGACCACACGGATCCCTTCCTTCCAGGCGGACATCACTGAATTCAATCAATGCAGCACATAATGCGGAACCTTTACAGGGCGGTCTGTGCCAATGTCCAATAAAAAACGTCTACCCCCTCCAGCTCATTTAGATACCCTTAAAACTACCCCATACCTCTATCACAAAACACCACCCAGCAATTATCCTAAAAAACGCATTCAACCTGCATCATCCTTGCCTTCTAACTCAACAATCCCTAATATACTAAACCTTTATCATGCCACCACTCACCACCCAATACCACCCGCGTGACTTAAGATGCCACCACACCCTATATTACATCTCCAAGGCCTAACAAGGCTCTAACGCGCACCATCCCTTTCAAATACTAAACGCCAATTTTCTCTCACGATAACCTGCATACCAACCGGGCAGAATGGCTGTCTTATATCACCTAACCCAATGGATGAGATACACCACAAACGATAATATGAATCTATTGCCACTAGCCCCGAGGCCGGCCGCCCTCCAACAATTTCACAAAGCAGTAAAAAAATTTGCAATGGTTTAACAGAGAGTCACGACACGATTGCCTCCTCAATTCTTTATATCTAACTTAAATTGAGCTGAATTTGTCTAATGCTAGGGCTTAAAGTTAATTTTATTGAGCTTATTTCACCTCTATTATTGCAAGCTAAACCTGCGCCCCCCTCCCATTTCCTACTTGATTTGTTTCCATACTAACTATGTCTTATCCCCGGCTGAAAGCTGTTGGTTAACTTCTAATAATACCCCCATATATTAACTATAATCCCTTCCGCCAATTCGTTATCTCTCACTAGCGTGCCACTTTGCCGGAGCGTCCCATGGTACACCACTTAACGTATTTACATGAAATAACAAACCTAACATCTATTACAACTAGTTCTTGACCAACCTACTTCCCACGCAGCCCAGCTAAAACCTCTATACCTTACACCAAATTATTCGACTACCTCAATGCAGGCCAGGTTCACAAGGCCCTCGTTAAACGCTCATCTCCTGACTTCCACAATGTACCTTAAACTTTCCACTGCCAAGCGCATACCGCTTGGCGTACCTATTCCCACATACTTGCCTATACAACTGCAATAACATTCTGCCCCTACATCACCCTTCCAGCATCACCATACTCTACAAACGAGTTAATCACAATCCAGCTGACAATAATTACTAACTCTCTAGGTTTCACTCTACAACTCAATATACCCAATGCTCACACATTCAGAGCCTATACCCCCTCTCACACGGTCTATACAAGATCTGAGGCCCACCCTCCTGATGGTCATGCAAAGGCTAGTCCCATGGCCAGTATGCTATCTACTTTCCCTTTCGTAAAACCCCAAAGTCCCTCAGCCCTATCCTGAATCTACAACACAACTCTTCACTCATATCCATTACATCTCTATATCAACAGTTTATTCTTACATCCCGCCTCTGGCTCGTATATGCTTGGCCATGAGCCAATATTATATCTCCAGCATCCCAAGACAATTCTAACTCTACCCTGCAAATATTCACTCCCATCCCTCTACTAGCTTGAATCTCTCCAGCAGCTCCAACTTATCAGTTGTCTTATGAAAACCTTTCCTATAAAATAACACCCCTTGTCCTAGCTTTCCGCATCTTAACTCGGGATCAACCTCATCACAGTTATACCACTACACCCGAAACACACTGTCTTCACTCAGCGCAAATACCGTCCTTCTTTTATAACTACCACCTGGATCGTCTAACCCCCCCACACCCAAAGCCTCAAGGACAACCCCTAAATAAACTTTTCCACGGCCTCACAATCTATTAAAACTATAGCTGAAGCTATTCCAACCTCACCAATAATTATCTTCCCCTCTCCATTCCAATACACACCAACCACTAACGTCACCCAATTCCACCCTCTAAAGCACTTTTCCAATCTTCGCATACGCTCTACACTCAACCCTCTCCCCAAGTAAGTCATAAAAATTAATACCAGAAACAACACAATAATAAAAGAGAACATTACACAGACATTATCGGCCATGAAACGTATACCCACAAAACCTATAACTCGACCCCCATTGATCGCCTTGCTCCCACTTCTGCACCTCATTTCGCACTTAACTGCGCACGCGCTTCGCCACACGAATTATTTCAGAACATCTGCTAAGCGGCTCCCCATTCCCATACCTATCCTGGCTAGAAAGGGTACCAACGACCTCACTTGCACAACCTTTGCGGCAAGGACCCTAATTCACTCAACTCTTCTCTATGCACACCCTACAGTACAACACACCACCCATTCGCATTCCGCAAGGCCCCATCATCTAACCTTCCAAAATTCTACACACTGCATCACTGGGATAATTTATTTAGACTACATAAACCTCCAAAACTGCCGTACTAAGTACCAAATCCAATAAAACTTAGAGCCTACTATTCGGGTTTACCTGAATCGCTTCGCTGCCATGTCATTGATAGAAACACCCCATGGCACAATCACACGCAAGCCACGATAACCCCTACATATTATAGCAGCCTCCCACCGATCCTCATGAATCCGAGCTCCGGACAGTATGACCGGTTCAGAAGAGCTTCATAACG
>delRNA_3-7.4
ACACACACCGGAATGTATTGGGCAGCAACGCGGTATTATTGACTCTATACCAATGCGTTAGTGATTGTAATATTGGCATTTGACCAACCACCCCGCCACAAACTGCCAAGACACACCAAATTTATGAACCCCCACTCCCTCACTTCACCCCCTACACGCCCCGAAAACACACAGAGCCTCTACATGGGGCACACATTGCCTAGCAAGATGCCCGTGCCTACCAAAGCACGCCAGCGCAGCCCACAGTAACAAAAGAAGAACTTGTCGCACACACCCTAGCGTGTTACCCAAAAATGAAAATTGATAAAATAAGAATAGCCAATTCCATAGCCTTAAAAACCAACGGCTCAAGGCCATTAGTGTTCGCCGTCATTGTATCATAAAGAAAAGAAGGTATAGTGTGAGGAAACACCCCTACCTCTTGAATTAACTGAGTTGCCCCGTGCCCTCATAGGACTATACTATACAACATGTAGTGACAGTAACACCCACATTAACCTCAACCAACCAACCCTTCCAAAATAGAAACTGAGACCGAAGATTAGCAGCAACCCTAATCTACTTAGACTACGACGAAAGAAAACCGTAAGTTTTGAGACCCCTGCTCAATCTACTTGCACCTCCAATTTAGAGTCTCTAACCGAGAATCCACCTGCCAAGTCACACCTACCAAACCTCATTTCTTATCTATATATGTCTATAGTCAACTGACAGTCTACCCATCTCACCGGCTAATTATAATCGTTATGTAAATCTCCAAGGTGCCACACGTACGTGAGCCTTAAACTGGGCGGGGTCTTTGAATGCGAGTAAAGAACCGCTATTACAACAAGGCTATGCATTGGGGGACCAAGCGCTCACAGCTATTGAACTCGGTACATAAATTAGATCGGGCCTGGAATCTGCATTCGTACGTCCTCTGACATCGTTACNTCCACGAAGAGGCACCTTAAAATCAGTCCACCAGGTGATCCCGCATAACAGTTCCTTACAGGCCTATTGTCTATGTAACGAATTATAACGCCCTAGCGGCAACTGAAAACCCCCCGCACCTCTCGCTTACCATCTACCCCACCCAACTAGATTGCCGCCTTACTCGGTAAATACTCGGCGGCCTCTAGTGCCTACATTAGTTTACACACAAACATTCCACCTAATATCTAGCAACCCTTGGGACTAGCTCGAGCATCGCTTGAAACAAATCTCCAAAGGTATTCTACTACATCACCTACCTCTTCGTACTCCCCACACGAACCTACCTACATAATACAACATCAAAAAGATTTAAGAATAAAAATTCTACGACCTCAACGTATCATCAAGAAATCGACCTGTACCTACTCCCAATCTCATGGCTCAAAGTGACCTCCTAACCTTAGTAAAACCCACGCCATTGCAGCATCCAGCTTCTACACAATACTAATATTATAAAGCCTACCCCTTCCACCCCCCTCCTTCATGCTATCTATATCTTAACCTACTTCTCATAGTGATAACCGCTAGCTCCACGAAAGTTACACATCTACTTTATACTTCTCACTCACGTACCACAAGGACCTTTCCTCTAGGCCGGCTCAAATTAATAAACTCCCAAGCACCACCCTACTACCACACCCCACAAATCAGATACACCTCTCATACCTCTCTTATATCAATAAACAACAAAGTAATTTCGCTGCAACTAACAAACTTGCTTACATGAACCACACAACCACTATCCCCGGACGGCCCTTGTTCTTGATACACCTGGAGCCCAGATCCCACTTTCCCTGTCCGTTCACCCATCTATATATGGTCCAGCCTCGATGGAGGCTAACCCAAGTCATGAATTTCTACAATTTTGACCCTGGTATATCCAACGCTCTTTCTTCCATCGTGGAGAGGGTCCCTGAACACCCTCCTTTCACCTGTATCCCACATATTTAATGCCAACGCCGTGTCCAGACTTCTTCCTGGATACAGCCTACCACCAGGCCCACCATTTTCCTGTATCTATCGCTCGTAACTAAATTTTAGCTGATAGCTGTTTGAATAAGTGACCACTTTGCTTCACCCGTCTTACGCCACATAATCGTGCCCCATTTCGTGTGGTTACATCATCACACTAGCCACTATAGCGCCGAGTCACCCCAGCCTACCAAACACTTCTAATTTCAATCGCGGCGACGGCGAACCACAATCTCACTCAGTATATGAAGCTCGAAGAGTCCCACCACTTGCCCTATTCCCTAAACAAAGACCGCTAGCATGTGAAAATAGATTTTTTTAGGCTATAATGCATAGAGATCCTAGTATCATCCCCATATCTAGTGCCTACAAAACAACACGAATGTCTCCCATGTCCCCCCTCTTCAGCAATCCTCATGGTGGCCTCACGGCTCTCTACCCTCCAGGCGAACGTCGCTCAAGTCGATTAAGGCAGCTCATAAAGCAGACCCATTCCACGGTGGTCTGTGGCACTGCCCTATTAAAAATGTATATCCTCTCCACCTAATTTAAATTCCATTTAATCTACCGCACACCTCCATTACCAAACACCACCCTGCCATAATACTGAAAAAAGCTTTGAATCTACAGCATCCCTGACTCCTCACCCACCAATCACTCATGTACTAAACCTTAATCATTCCACCTCTCACTACCCAATAACATCCCCGGGATTTTAGATGCCACCACACCCTTTACTATATCTCAAATGCCTAACATGGCTCAAATGCCCAACATCCCTTACACATTCTAAATGCCAAGTTTCTATCTCGATAACCAGCCTAGCAGCCCGGGAGCATGGCCGTGTTCTAACATCTAACACATTGAATGAGATACACCACCAAAGATAATATTAAGCTTTTTCCTCTCGCCCCCAGGCCCGCAGCTCTACACCACTTACAGAATGCTGTCAAAAACTTCGCTATTGTCTACCAAAGTGTCACCACGCGGTTTCCACCACACTTGTTTATCTCCAATTTTAACTGGGCCGATTTTGTGTATTGTTATGGTTTTAATTTAATTTTTTTCAGTTTCTTTCAACTATACTATTGAAACCTAAAACTTCGGCCTCCGCCCATATCTTATTTAATCTGCTTACATACAAACTAAGTCTTATCACCTGCCGACAGGTGATGGTTTACGTCGAAAAATACCCCTATATACTACCTTTACTCGCTCCCCCCTATACGCTATCTCTCACTCGCCTGCCATTTTGCGGGTGCCTCTCAAGGCACGCCTCTCAAAGTCTTAACCTGAAAAAATAACCCCAATATCTACTAAAACTATTTCTTTACCAACCTACTACCTACACAACCAAGTTATAAACTCTAAACATTACATCACATCATACGACTTCCTCATTGAAGCCCTGGCTCCCACGGCCCCCGCTACACACTCATTTCATGCCTACCTCAATGAACATTTAAGTTTCCACTCCCCAGCGCTTAGCGCTTAGCGTATCTCTTCCCTCACACCTGTCTATAAAAGTGCAAAAAAATTCTTCCACTCCAGCATCCCTCAAGTATAACGATCCTATAGAAACGCGTCAATCAAAAACCCGCTGACAAGAACTACTATCTGTCTAGTTTCCAATCTACAACACACTACACACACTGGTCACATATACATAGACTCTACCCCCTCTCACATGGGCTTTAGAAAATTTGAGGCCCCCCGTCATGCTGCTCTTGGAACGGATATTCTCAAGGTCAATAAGCAATATAATTCCCCTTACGTAACACTCCAAAATCGCTTAGTCCAATTCTAAAGCTCCACCAAAACTCCTCACTAATATCCATTACATCACTCTATCAGCATTTCATCCTTACCTCTCGCCTATGTCTGGTATATGCTTGACCCTGCGCAAAGATAATCTCGCCTGCATCCCAAGACAAATCTAATTCAACTCTCCAGATCTTAACCCCCATACCACTCCTCGCATGTATCTCACCAGCAGCCCCAACATAGCACTTCTCTTACGACAAACTTTCATAGAATATCACCCCTCTGGTACTTGCCTTACGGATCTTAACACGAGAGCAACCTCAACACAGCTAGACCACAACTCCAGAAACACACTGACTACATTCCGCGCACATTCCCTCATTCTTATAAAACTACCATCTGGAACGCCTCACACCCCCCCAACCTAAACCCCACGGACAGCCTCTAAACAAACTATTTCAAGGACTAACAATCTAGTACAACTACAGATGAAGCTAATCAAAACTCACCAAAAATTACCTTCCCCTATCCATACCCATCCAAACCAATCAGTACCGCCATCCCATACCCCCCTCTAAAGCTCTATTACACTCATCACACACCCTATAAACCCAACCCTCACCTCATGTAAGACATAAAAAATAATAACAAAATCACCACAATAAAAAAAGGGAACAATACACAGAAATAATTGGACACGATACCTATACACAAAATACTTAAAATTCAACCCCCATCGATCGGCTTGCCCCAACATCCGCACCACAATTCGCCCTCAAATGAGCTCGCGCCTCTCCTCACGAGTTATTTCAGAAAATTTGCTATGCCGCTCCCCAATCTCACACATATCCCGGGTAGAATGGCTAGCACCGACCTCATTTCCAGAACCTCTGCGGGAACGAACCAAAATCCCTAAAATCGTCTCTCTGAACTCCATAGAGAACCACCCACCACCCGTTTGCCTTCCGTAAAGCGCCTTCCTCCAATCTCCCAAAGTTTTAAACTCTCCAGCATTGAGACAAGTTTTTGAGCCTACAAAATCCACCCAAACTCCCTTAGTAAGTCCCGAAACCAATCAAGCTCAGCGCTTAATATTCTGGATTGCCCGACTCACTACGTTGCCATGTAATAGACAGTAACACACCCTGCCAAAATCAAACACAAGCCACCATAACCCCTACATAATACAGCAGTCTTCCACCCATACTTATCAAACCCAGTTCCGGGCACTAGGAACGATTCAGGAGCGCCTCCTAACGA
>delRNA_3-7.5
CAGACCCCAGAGTGCATTGGGCACCATCGCGGAATGATCGATTCAATTCCTATACGATACTGTTTATAGTAATGACACTTCACAAAACACCCCGCTACAAACTGCCAAGAAACCCCAAATTTTTGCACACCCACACCCTCCCTACAACCCCTACACGCTCCAAACACCCACAGTGCTTCAACATGTGGCACCCAATGGCTTGCTAGATGCCCCTGACTCCCAAAGCATGCAAGCGCTGCCCACAGCAACAATAGTAGCACCTGGCGTACCCACCCAAGAGTATTTCCCAATAAAGAGAAATGATAGAAGAACAACAGCCAATTACACAGCCTCAAAAACCAGCGACTTAAAGCGATAAGAGTTCGACGACACTGCATAATCAACAAGAGTAGTTAAAGGGTAAGGAAACATCCCTACCTTTTAAAGTAGCTAAGTTGACCTGTACCCTCCTACGACTAAACGATACAACATGTAGTGACGGTGACACCCACTTTTACTTCTACCAAACACCCATTACATAATAGGAATTGGGATCGCAGATTAGCAGCAACCCTTATGTAGTTTGAGTAAGAAGAGAGAAAACCCTAGGTGTTAAGGCCTCTGCTGAAGCTTCTTGCCCCCCCCATTTAGAGGCTTTAGCCTAGAATTCATCTACCAAGACAAACCTAACAAACTTCATTGCTAATATAAATATGACTCTAATCAACAGACAGCCTACCAATTTCACCCGCAAAGTAAAAACGGTACGTTAACCTACAGGGCGCCACACGGACCTGCGCATTGAATTGTGCTGGTTCTTTAAAAGCCAGGAACGACCCCCTTTTACAGCAAGGTTACGCATTTGGCGAGCAAGCACTAACCGCGATAGATCTTGGAACCTAAATCAGATCAGGTCTCGATTCCGCATTAGTTCGACCTCTGACCTCCTTTCNTCCTCGAAGAGGCACATTCAATTCTGTACACCAAGTTATGCCGCATAAAAGTTCATTCCATGCCTACTGTCTATGGAATGAATTCTATCGCCCAAGGGGGAACTGAAAACCACCTGCCCCACTAGCCTAGCATCTACCCCATCCCACCAGGTTTCCACCTTACTCTGTGAACACGCGGCGACCCCTCGTCCCAACTTTAGTGTAAACCCAAACATTACATCTTATATCTAGCAACCCTTGCGAGTAGCTTGAACAGCGCTTCAATCATATATCAAATGGAATGCTCCTCCATCACCTACCTCTTCGAACCCCGCAAACCAAACTACCCACTTATTACAATATTAAAAATATATACGAGTAGAACTTTTATGAACTGAAAGTGTCATCCAGGAATCGGCCCGTTCCCACTCCCAACCTAATCGCACACAGCGATCTGCTAACATTTGTTAAACCCACACCATTTCAACATCCTGCTTCAACTCAATAATACTACTAAAATGCATAGCCCTTCCAGCCACCTCCGTCTTGATAGCTCTACCTCAAACTTCTCCTTATAGTTATTACCGCAAGCTCAACAAATGTTACACATCTTCTATATACTTCCCAATCCCGAACTACCAGCACTTTACCACTCGGCCGCCTTAAATTAATTAACTCACACGCCCCCCCTTACTAACACACACCACAAATAAGTTACACCTCCCATACCTCCCTCATATCTATTAATAAGAAAGTAATATCTCTACAACTCACTAATTTTCTAACTTGGACCACTCAGCCCCTGTCTCCGGAAGGGCCGTGATCTTGCTATACCTGGAGGCCTGATCCAACTTTTCCCGTTCGTTCTCCAATTTATATTTGATCCAGCCTCGAGGGGGGCTAGCCAAACTCATGCATATCAACCATCTTGACTCTAGTGTATCCCACACTTTTACTCCCTTCTTGGAGCGGTTCTCTTAACACCCTCCTATCTCCTGTCTCTCATATCTTAAAAGCCAATGCCGTCTCCAGCCTTCTCCCTGGCTACAGACTCCCTCCCGGACCACCATTCTCGTGAATTTACCGGTCCTAACTCAAATTGAGGTGATATCTTTTTGAGTATGTAACGACGTTCCTACATCCCTCATAGGCCACGTATTCTTGCCCTATCTCATGGGGCTAGATCATCACGCTAGCCACTATCGCTCCAAGGCACCCCAGGCTACCTAATACTTCAAAATTCAACCGGGGAGACGGAGATCCACATTCTCATTCTGTATAAGATGCCCGAAGTGTACCTCCTCTAGCCCTATTCCCGAAACAAAGGCCCCTGGCCTGGGACAAAAGATTTTTGTAAGCTATAATGCAGAGGGACCCCAGAATCATGCCTATTTCTAGTGCCTAAAACACTACACGCATATCTCCTATCTCCCCTCTATTTAGAAACCCCCAAGGCGGTCTAACCGCGCTTTACCCCCCTGGCGACCGTCGATCCAGCCGTTTAAGACACCTGATTAAACAAACGCAATCAACGGTAGTCTGAGGAACAGCCCTATTCAATATATATATACTCTCTACTTAATTAAAGTTACAATTAATGTAACGTACCCCCCCTTTCCCCAATACAACCCTCCCCTAATAATGAAATAATCTTTGCATCTACAGTATTCCCGATTCCTCACCGACCAATCAATCATGAACAAAACCTTATTCCTTTCACCTCTCCCTCCCAAACAAAATGCCTGGGATTTTCGATGCCACTACACCTTTAACTATCTCACATATACCGAACATTGCCCATATTCCAAATATTCCTTATACATTCTATATCCCTAGCTTCTAGCTAGACAATCAACCTAGTAGCCCCGGCGCCTGACCTTGATCCAACATATACCACATAGATTGTGAAACCCCACCTAAGATAATCTTAAGTTTCTTTCTTTCCCCCCCAGGGCCCCATCTATAGACTACATACAGGATCCTCTCTAACACCTCACTTTTTTCTACCAAGGTATCTCCACGGGGCTTTCACCACACGTGGTTCTCTCCGATATTAACAGGCCCGATATTTTGGATTGTCATTGTCTTTATATAATTATTGTCAGTATCGTTTAACTAGACTATTGACACTTACAATTTAGGCCTACGCCCTTAACTTATTTATTCTGCCTACATGCAAACCAATTCATATCATCTACCTACTGGAGAAGGTTTACGACGAAATATCCCACTCTAAACTACCTTCACTCGCTCACCTCTATAAGCTATATCACAATCCCCAGCCATATTGCGAGTGCCCCTCAACGCCCGTCTATCCAAATCCTATCCAGACAAAATTACACCAATTTCAACTAACACAATTTCCTTTCCCACCTAATACCTACAAAAGCACGTGATCAAATCTAATCAATAAATTACATCATATGAATTACTTATCGAGGCCCTGGCACCTACCGCTCCTGCAACACACTCATTCCACGCCTATCTGAACGACCACTTTAGATTACACTCCCCAGCCCTGAGTGCATAACGGATATCATCTCTGACACCCGTATATAATAGCGCCAACAAATTGTTCCACTCGAGCATCCCTCACGTCTAACGGTCCTATAGCAACGCATCGATCAAGAACCCACTTACTAGCACCACCATTTGGCTCGTATCTAAACTCCAGCATACAACTCATACAGGGCACATTTAAATTGAATCAACACCCTCCCAAATCGGTTTGAGTAAATTGGACGCTCCTCGACACGCTGCCCTAGGCACTGATATCCTTAAAGTGAAAAATCACTAAAACTCCCCCTACGTTACACTCCATAATCGCTTTGTCCACTTCTAGAGTTCGACTAACACCCCCCAATACTAACCCTTGCATCATTCAATAAGAATTTCTTCTTTCCCACTTGCTTATGTTTGATAGATCCTCGATCCGGCCCAGAGCTACTCGCGGCTCCATCCTAACACCAATCTAATCCACCTATCCAGCTCATAGCCCCCCTAGCACTCATCCCACGTATCTCATCACCAGCCCCAACACAGGACCTCGCTGACAACAAATTTCCAAAGGATATCGCCACTATGCTACTTCCCATATGGGTCCTAACAAGAAAGGAAACTCAACACCGCCAGCCCTCAGCTCCACAAACATACAGAGTATATCCCCCGCACTTTCCCTCAATCCTACAACACCACTATTTGGAAGGCATCACAACCCCCTAACCTCAACCCTACTGACAGCCTCTAAACTAAATATTTAAACGATTAGCACTCCAGGACGACCACTGACGACGCTAAACACAATTCCCCTAAAATTACTTTTCCATAACCTTAACCCTCTAATCCAATGAGTACTGCCATACCCTAGCCGCCTCTCAATCTTTATTACACCCATCACACCCCTTAAAAACCAAACCCCCAGCTCATCTATGACATTAATAAAAAAAACAAAATAACCACCATCAACAATGGCAAAAAAACTCACAAATACTTCGACACGATACCAATTCAAAATATACTAAATATTCATCCTCCATCTATGGGCTTGCCTCAACAGCCTCACCAGAACTCACCCTCGAATGAACTAGCCCCTCTTCTCACAAGGTACTTCAGAAACTTAGCTATACCTCTACCGAAACTGACACAAATCCCAGGAAGTATCGCTAGAACCGATCTTATCTCAAGCACATCCGCAGGAACCAATCATAAACCATACAAGCGGCTCTCTGACCTACAGAGGGACCCCCCCACCACACGATTCCCTTCTGTCAACCGTCTACCACCTATCTCCCAAAGCTTCAAGCTTTCCAGAATTGAAACAAGCTTATGGGCATATAACATCCAACCTAACTCACTGAGTAATTCTCGGAACCAATCAAGTTCCGCACTAAATATTCTTGAATGGCCAACTCAATATGTAGCCATGTACTAAACCGTAACCCATCCCGCTAAGATCAACCATAACCCACCCTACCCTCTTCATAAAACCGCAGTCTTCCATCCCTAGTTGTCCAATCCGGTGCCTGGCACTAGCAACGACTCCGGGGCCCCCCCCAAGGAT
>delRNA_3-7.6
AGGCCCCACAGCGCATTTGGGACGATTGCTGAGTGTTCTATTCATTTTCTATATGAAACTGTTTAAAGGAATGAAACATCCCATAAAACCCCCCTTCAGACAGCCAAAAACCCACAGATTTTGGCACAGCCACATCCCCCCTAAAATCCGTACACACTGCATACCCCCACCGTTCTTCAACACGTTGCTCCCAAAGGTTTTCTCGATGCACCGGAGTCTCACAGGATCCAGGCTCTTCCAACGGCAACCATAGTTGCTCCCGGTGTGCCGACGCAAGAATAATTTCCCATAAACAGTAACGACAGAAGTACAACAGCTAAATAGACTGCCTCAAATACTAGAGAGTTAAAGCGGTATGAGTTCGATGATACCGCTTATTCTACCAGGGTAGTAAAAGGTTAGGGTAATATTCCAACGTTATAAAGGAGCTAAGTGGAACTGTACCCGCCTACTACAAAACGCTAGAAGATGTACTGCCGATGTCACCCACTTTTCCTTCTGCCTAACACCCAGTAGATTATAGGCATTGGCATAGCAGATTATCATCAACCCTTCTGAAGATTGAGCAAGAAAAGCGAAAAGCCGAGCTGGTATGGCCTATGGTGGAGATTATTTCCCCCTCCCTTTAGTGGATTTAGGCTTGAGTTTATATAACACGAAAAGCCCAAAAAACTGCACTGGTATTAGAATTAAGAATCCAAGCAGCACACAGCCTACCAATTACACCCACATAGGAAAAAAGGCACCTTTACATAGAGTGCACCCCATGGCCCCGCACATTGTATAGTACTCGTTCTCTAAAATCCCGGCACAACGCCTTTTTAAAGTAAAGTCACCCATTTCGCGAGCAACCAGTAACCACGATACATCTTGGAACCCAACTCCGAGCAAGTTTCGATCCCCCAGTAATTTGATCTATGACCGCCATTCNTTCTCGAAGAGGCCCAATCCATGCTCTATACAAAGTTTTGGCGGATAAAAGTCCAATCTATACCAACTGTATAAGGCATGAACTCTATAGCACAAGGCGGCACCGACAACCAACTACCACATTACCCCAGCATCTACCCCATACCCCCTGGCTTACACCTAACTCTGTGAACTCGCGGCGAGCCATCATCACATCTATACTGGAACCCCAACCACTACATCTTGTATCTCGCAACCCTTGCCAGTAGTTTCAATAGGGCCTCAATAATTTAACACATCGAATGATCCTCTATAACCTACCTCTTAGAACCCCGCAACCCTAAATACCCTCTTATGACCATCTTCAACATATAAACTAGTAGGACCTTCATGAACTGAAAATGCCACCCTGGTATAGGGCCCTTGCCTCTACCCACCTACTCTCACACAGCTATTTGATAGCATTTTTTCAAACCTCAGCATTTCAAGATCCTTCTACAACTCAATAACACCACTAATATACAAAGGCCCTCTAGACAACTCCGGCTTGACAGCTCAACCTCCAACTTCTCTTTATAGTTGTTACCCCAAGCACAACATATATTCCAAATATTATATATCCTACCTAACCCAGACCTACCTGCTCTATAACACTCCGCCGCTTTTAATTATTTCACACATACCCCACCTCTCACCAATACCCACCATAACTAAGTTACACCCCCCATCCCACCTTCCTACCTTTTTATAAGAAAGTAATACCTGTAAAAATCTCTGATCTTATAACTAGGGCCCCTTAGCCCTTGGCTACGCAAAGGACGGGAACTTGCAATGCCTGGTGGCCTGATTCAACTCTTACCCTTCGTTCTCCACTTGATATTCGAGCCTGCTTCCAGCGGCGCAAGGCACACGCACGCATAACATCCCTCGTGGCTATAATGCATGCCCCAATTCTACTCTCTGCTGGGAGCAGTTCTATTAACTCCCTCCTAACTCCTATCTCTTATCTCATATAAACCAATACCCTCTCCTGCATTCTCTCTAGCAACTGACTCACTTCCCGAGCATCAATCTCGGGAATTCACCGGACCCAACTCCAAGTGGGGTGAGATCTTCTTAAGCATATAGCGTCGATCATACATCCCACAAAGCCCACGGATGCTGGCTCTATCTCACGGCGCAAGCTCATCGCGATACCCCCTATCACTGCATGGCACTCCTGGCTAGCTAATCCTACATAATTCTACAGGCGAAACGGACATGCACATCCTGATTCTATAAAATATTCCTGAAGTCTAGCTCCTGTATCCCTACTCGCGTAAAAAAGGACCCTGGCCAGGCACTAAAGAATTCTGTAAACTATATTGGAGCGGTACGCCCGAATCATGACTCTTTCTGGTCCCCAACACACTACATGCTTAGCTGCTGTCACCTCTCTACTTAGACACGCCTAAAGCCGTATACCCGCGGTTCACACCCCTAGCGACTGTTGAGCCCGCCGTATACGACACTTGTTTAAAAAATCGTAAACACCGATATTCAGAAGAGCAGCCCTAGTCCATCTAGATTTAGTCTCTACTGAACTAAAGTTAAAACTACTGCAAAGTACCACCCCTTTCCCCAATACAACCTTCACCAAAAAACGAGATGATCTTCGCCTCCACCGTATTCCCCATCCCACATCGACCAATGAAACAAGATCACAAGCTGATACCTTTTACATCCCCTTCACAAACTAACTGGCTTGGCTTATCGATTCCCCTTCAACTATATCTATCGCAGATTTAGCGTACCTTACCAATGTTGCACATATTACTCATCCAATCTATCTCGCTTGCCTCAAGTTACACAATGAATCTAGTAGCCCCTGCCCCCGACCTAGATCCAACGTACACTACATATATGGTAAAACCACACCTGAGGTACTCCTACGTTTCGTTTTTTCCACCCCAAGGCCCCATCTAAAGACTCCATACTGGATCATCACTAACACCACAATTATTTCTCCCCAGCTACCTCCATGGCGCTTTTACAACGCGTGGCTCCCTGCGCTATTACCATGCTCGCTACTTGGGTTTTTCTTTGTCTTTATAGAACTAATGACAATAACGCTTAACAAGCCTATTAACTCTCACAATCTACGCTTATGCCCTTAAATTATTAATTCTACCCACCTGAAAACCTATACATATTATCTAACTACTAGATAACGTATAAGAAGACATTTCACAATCAAAACTACCATCTCTAGCTCATCTATAGAATCTGTAGCATAACCCCCAACCTTACTGCGAATGGCCTTCAACACCTGTATAACCAAACCCCATACACACTAAATTTCACCACTTACATCTAACCCAATTTCCCTTCCCCCCCAATACCTACAATAGCACTTGATCAAACCTCATCAAAAATTTCCAGCATATCAAATATTTGTCAAGGCCATGACACCTACCCCTCCTACACCACACCCACTCTACTCCCATCTGAACTACTACATTAGATTACACTCCCCATCCCTGGGTACAGAAAGGCTAACACCTCTGACATCCCTACATGATTGCTCCTACAAATTGCTCAACACGTGCCTCCCTGACCTCAAATGGGCCTATTGCAACTCACCGCTCCAGGACTCACTTTCTTGCCCCTCCCTTAGGGTCTTAACTCAATTCCAGGATACAGCTCATACAAGGGACCTTAAAATTCAAACATCACCCACCTAACTCAGTTTGTGTTAACTGTACACTTCTTGAGACACTACCCTAAGCTCTTATATCCTTAAAATGCAATATAACAAACACCCCCCCCACCTTACAATCAATTATCGCATTATCTACATCAAGAGTTCGACTGACCCCCCCTAAAACTAATCCTTGTATGATACACTATGACTTACTTCTATCCCATTTACTAATTTTCGAGAGGTCCTCAATGCGACCAAGCGCAACACGGGGTTCGATGCTAACTCCCATATAATCCACCTAGCCTGCACAGAGGCCCCCTAGAACCCAGCCAACTTAGCTTATCACCAGACCAAAAACTGGCCCACGCTGCCACCATATCTCTAAGGGATAGCGGCAATAGGCAACCTCTCATATGGGTCCAAACAAGAAAGGAAAATCTACCCCACCTGCACTTAGGTCCACAAACATACAAAGCATTTCGCCTGCCCTCTCTCTAAACCCCACTACGCCCCTATTAGGCAGCCAGCATAACCCGCTTACATCTACTCTCCTTACTGCCTCAAACCTTAATATGTATACAATTAGCACCCCCGGCCGACCTCTCACCACTCTAAAAACAATCCCACTCAAATTACTTTTCCACAACCTAAACCCCCTCATACAATGTGTACTACCCTACCCGAGGCGACTGTCCATTTTCATTACCCCAATAACCCCACTCAACAAACAAACCCCCAGGTCATCGATAACATTCATAAAAAACACCAAATAACCCCCGTCAACCATAGCTAAAAACCTAACTAACACATCTACTCGATATCATTTTAAGATGTACTAAATATTAATTCTCCATCTCTGAGCTTGGCTGAAAAGGCTAACTAGAACCCATCCACGAATTAATTACCCACTCTTTTCTCATGGCACGTCTGAAACATATCTTTAGCTTTATCGTAATTGACAGAAATCCCATGACGTTTCTCTAGACCCCATTTTTTCTCATGCCCACCCTCACGATCCCATCATTAATCACACAAGAGGCTCTCTCACATATAGAGGCACACCTCCCCCCCATGAATCCCTACTCTCCACTGTCTATCATCTATCCCCAAAAGCATCGAGCTTTCCTGACTTCAATCAAGCTTACGGACATATAACATCCAACCTAACACAATGTGTAATACTTGGAACCAAGCAGGTCCCACACTAAATTTTCTTTAAGGGGCAACTCAACATGTACCCATGAACGAAACCATACCCCATCCCTCTTAGTTCAACTATCACTCACCCAACCCTATTAATAAAGCCGCACTCATCTATGCCCAGGTGACCTATCCGCTGCCTCGCCCTTGCTACTACACCTGGTCCTCCACCCAGAATG
>delRNA_3-7.7
GGTCCTACTGCTCATTTTGGGCGCTTGCTGAGCGTCCTGTTCATCTTATACATTAACCTATTAAATGGAATAAATCAGCCAATCAAACCACCTTTCAGCCACCCAAAAACCCAGAGATTTTGGCACAGTCAAATTCCTCCAAATATACGCACCCACTGCATACCACCCCCCTTTTTAAAAACTTTTCTCCCCAATGTCTTCTCTATTCAACGTAGTCTAACGGGATCAAGCCTCTTACACCGGCAGCCTTAATTTCTACCCGTCTGCCGCCGAAAGAAGAAATTACCCTAAACTGTTACTACAGACGTGCATCACCTAAACAGACTACCCCAAATCCTGGAAAGCTAAAGGGGTATCAGGTCTATAATCCCACTCATACTTCCCGGCTAATACAAGGTCAGCGTGATGTTTCAGCGATATAAGGGTGCAAAGTGCAACTGAACACGTCTCCTTCATAAAGCAAGAAGTTGGACTGCAGAAGTAACACAATTATCATTGTGACTAACCCCTAGAAGCTTTTAAGCGTTGGCGTATCAAATGATAATAAAGCCCTCTGAAGAATGCGCCAGAAACGCTAACAGACGTGCAGGGATAGCGTACGGTGGTGATTAGTTACCACTCCCTTTAGTCGAATTGGGATTGAGTTTATAGAAAACCAAAAGCCCAAAAAACTGAACAGGAATCAGAATGAAGAAACCTAGCAGAACTCAACCCACAAACTATACTCAAATGGGAAAAAAGGCACCCTTACATAGCGTACACCCAATGGCCCCTCAAATAGTTTAGTATTCCTTCTCTAACATTCCGGCGCACCGACTATTAAATGTAAACTCCCCAATTTCGCGAGCAACCAGTAAGCAGGAAACTTCCTGAAACCCTACACCTAGTAACTTTCGATCACCGAGCAAATTGATTTACGAGCGGCAGTCTTTCTCCAAAAGACCTAAACCCTGATCAATTCACAGATTGGGCGGTTAAAACTCAAATCTTTACCAACTCTACAATGCATGCACGCTATACCAAAACGCCGCTCCCACGACTAAATAACACATCACACCCGCTTCGACTCCCTACCCTCTCGCCTATACCTAGCTCTGAGAGCTCGCCGCGAGCCAACATCACATCTATACTGGCACCCCTACAACCACTTCATGGATGTCCCAGCCGTTCCCGGTCGTCTCAATAGGCCCCCATTACTTAAAAACCTCTAACGACCCCCTATATCCAACTTCCTATAACCCCGCTACTCTCAAAACCCTATTATGTCCCTCTTCCACCTATAAACTTGTAGGACCCTCTTGAACCGAGAATGCCACACTAGTCTAAGGCCCGTGGCTTTAACCTCCCACTCTTACACAGCTCTTTGAGAGAATGTTATCTAAACTCAGAATCTCCAGCTCCTTCTATAACTCTATGACCCCACTCATATAGAATGGACCTCTGGAGAAGTCTGGCTTCACAGCCCAACCACCCACGTCTCTCTATAGCTGATAACCAAAACATAATATATAATCTAACTAATAAATTTCCTACCTAACTCAGACCTATCTGCTATAAAATACCCCCCCTCTATTTATGATCTCACAAATCCCACACCTCTCTCCTATCCCTACTATAACGAAATTTCAACCCCCCTCGCACCTACCCACTTTATTATACGAGAGCAAGACTTGTAAGAAACTGTGATCATAAAAGTAGGGACCATTAGCTCTAGGCTACGCCAAAGAGGGCAAGTTCCAATGACTCGTAGCCTGTTTTAATTCATACCCATCGTTGTCTACATGGTACTCGAGCCTACTCCCTGCCGCCCAAGGTACACGTACACATAATATACCACGGGGCTAGAATGCCTGGCCGAACTCTACCCTCTGCTGCGAGCAGTTGTACTAGCTACCTCCGAACTCCTAGCTCTTATCACACATCAACCATTACCCCCTGCTACAGTCTCTCTAGCATCTAACCCAATTCCCGAGGATTAACCTGGGTAAGTCTCCAGAACCAACTCCGAGAGGAGTAAGCTCATCCTATGCATATAGGGTAGAGCACACCTCGCACAAAGCTCACGGATGATGCCTCTAGCTTACCGCCCATGCACACCGTGACACGCCATATCAATGTATCGCTCTGCTAGCTAGATACTCCTATATCATCCTTCACGCCAATCGTACTTGCACATCCTGTTTCTAAAATATTTTTCTTAAGTCCAGATCCTGGATACCCACCCGAGTAAATAAAGAACCCGGTCAAGCCCTTAAGAAATCAGTCAATTAAATAGGCGCGGTCCGCCCTAAGCACGATTCATTTTGCTCCCCTACACAATAAATCCTCAGATGATGCCATCTCTCCACGTACACGCGACTTAATCCATACACGCGAGGATCACATCCATAGCGACTCTTGAGTCCGCCCTATACAACGCTCGTCTAGAACATTGTCAACACCGACATACAAAAAAGCAGTCCAAGACCCTCTAGGTTTAGCCTATAGTGTACTAACGTTAAGACAACAGCCAATTATCATCCCTTACCTCAATATAAACTACACCATAAAACAAGATGATCTTCACCCCCTCCCTACTCTCCTTCCCAAATCGACCACTGAAACAAAATAACAAGGTGATACCTTTTTCAACCTCTGCATAACCTAACCGGCTTAGCATATCGCTTACCTTTCAAGTACATCTAGCGAAGCTTCAGCGTACCGTACCACTGCTGGACCTATTAATCTTCAAATCTATCCCGCTTACCTCACGTAACCCAATGAATCTATTAACCCCTACCCCCTACCTAGATTCACCGCACTCTACACATATGGTAAAAGCAAACATGTGGCACGCCTACCTTTCGCTTCTTTCAGCCTAATGCACCATCAAAAGAATCCATCCTCGAGCACCACTAACAACAAAAGTATTTATCTCCTGCCACTTCCATTGCACTCTTTCAGCGGGTCGCTCCTTGCGCCATTACAATCCTTGCCACTTGTGTTTTCCTCTGACTTTAGAGTACTAACGACAAAAATGCCTAACACGCCTAATACCTATCACATTCCACGCTTATACCCTTTAAATAGTACTTATAGCCTCCCGAGAACCTGTAGATCTTATCCAAGTATTACATTACCTATAAAAATACTTTACATAAACATAATTAGCATCTATAGCTCATATACAGAATATGTAGCATAACACCTAATCTAACTGCCAAGGGGCTACAACACCTATACAAACAAACTCCATATACTCTTAACTTGACAACATATATCTATCCAAACTTACCCTCCCCCCCCATACCTACCATCGCCCTTGAACACACTTCTTCTAATATTTCAAGAATATCTAACATCTGGCACGGCCAGGAAACATATCCTTCCTACACTACTCCCACTCTACTCCCATCAGAGCTTCTACAATATATAACGCTTCCTATGCCCGGGTACAGTAAAGCTAATACATCAGACATACCTACTTGATTACTCCTACAGATCGCACAACATGTACCACCATGACCGCATATCGGCCTCTTCCAACTAACTGCACCTGGACTCACTTTTTTCCCTCTCCCCTAAGGACTGAACTCCATACCTGGATACAGCTCCTATAACGGCCCCTAAAAATCAAAAATGACCCATCTAACCCATTTTGTATTTACAGTGCAATTATTAAGACAATAACCCAACCTTTTTTAACCATAGAAAGCAATATAACACACCCCCCCTCCCCCATAAAAACATTTATCCCATTATCTCCAACATGACTTAGAATGACCCCCACTAAACCTTATACTGGTTTGGTAGACTATAACCTAATTCTACCCTATATAGTAATTCTCAAGAGGACCTCATTGAGAGCAAGCCCAACAAGGCGTTCGCTGATACCTCCCATAGAAACCACCCAGGCTACAGAGCGGTCCTCTCGAACCCAGCCACCTAAGCTTCTCCCCCGAACACAACCTAGCGCACGCAGCGACAATCTCGCTCAGTGACAGTGGCAACAGCCACCCCCTTATATGTGTCCACACAAGAAAAGACAACCTCCCTCATCTACAGTTTGGTCCACATACCTATAAAGCCTTACGCCTGCCTTCGCTTTAAACCCCCCTACGACCCTAATAAGCAGCCAGGATTACACGCTTCCAACTACTCTCGTTTCTTCCCCAAACCTTAATCTGCATTCATTTCGCACCGCCCGCCGAGCTGTCCCCTCTATATAACCAGTCTCATTCAAAGTAATTCTCTACTACCTAAACCCCGTCATATAACGTTTAATAACCAACACGCGGAGAATGACCTTTATCCTTACCACACTACCCCCAATCCACCAACAAGCCCCCAGGACAACGCTATCAATCCTAAAAAACCCCTAATAATCCGCGCCAACCCTAGCTTAACACCTAACTCACACATCTCCTAGACATGATCTTCAGATGAACGAACTAATAATTCTCCATCTCCGAACTCGGCTGAAATGGATAGCTAGACCCGATCCACGAGTTAATCACCCAATCATTACTTATCGCCCGGCTCAAACATATCTTGAGCTTCATGGTGATAGAGAGTAACCCGATAACATTCCTGTACACACCTTTCTTCCTTATTCCCACTCTAACGATCCCCTCATTCATCACCCACGACGCTCTTTCCCATATTGACGCGCAACTACCTCCCATCAATCCTTACTCCCCCCTATCCATTATCTAGCCCCATAACCATCGCGCCTTACTAACCTCTATCAACCTAACCGACATCTACCAACCTACTTAACAAAAAGTCTATTACTTGGAGCCTAGGAGATCTCACACCAAGTTTTCTTTCAGCGGTAAGTCAACATGTACACAGGAACGGAATCACACACCATCACTCTTAGTACAACTATCACTCACCCACCCATACTAATAGAGCCGTACACAACTCTGGCCCGGGGACCTCTCAGCAGCTTCGCCCTTGCTACTGCATCTAGTCCTACACCCTGACTG
>delRNA_3-7.8
GTCCTACTCCTCATTTTCGGGGCGTGCTGGGCATCGTGTTCCTCCTATACGTTAACATAATAAATGGACTAAATGAGCCACTCAAAACAACTCTCTGCAACACAAAAACCCAGCGATTTTGGCACTGTCAACTTACTCCATATCTACGCCCCCACAGCTTACCAACCACCCTTATACAAGCTGTTATCACCAATATCCTCTCTTTTAAAGGTTGTTTAACGAGAACAAGCATCATAGACAGGGAGTCTTAAATTATATCCATCAGCCGCGGATAGTAGCAAGTAGCCTAAACTCTTGCTCCACACTTGGATAACATAAACTGATTATCCTAACTCATGCAACGCCAAAGGAGTGTCCGGACTGTAATCACACTCATACTTCCCTGCTAAGACCAGATCAGCCTGGTGGTTTAGAGATATGAGGGTGCAGAGAGCTACAGAACACGTCTCATTCATTAACCATGAGGTCGGTCTGCACAACTAGCAAAACTAGCAATGAGAGTAGCCCCTTGACGCCTTAAAACGATGACGCATAAAGTGATAATAAAGGCCTCTGAATAAAGCACCAGACACCCTAACAGAGGTCCAAGGATAGCGAACCGTGGTTATAAGTTAACACTCTCTTTAATCCAACTGGGAATGTGTATAAAGTAAACCAAAGGCTCACAAAACAGAACACGACTCAGAATGTAGTAAACTCGCCGATCTGAATCCACAAACAATTCTGAACTGCGAAAAAAGGCAACCCTACATCGCATATACCCAGTGTCCGCTAAAATAATTCAGGATGCCATCACTTACCTTGCGTCGGACAGAGTATTAAATGTACACCCCTCAATTACGGGACCAGCCTGTAAGAAGTAACCTCCCAGACACACTACAGCTAGTCACATTAGATCAGCGAGCCAAGTGTTTAACGAGTGGAAGGCTATCACCCAAGGAACTAAAGCCCGATCAATTAACCGAATGTGCAGTAAAAACTCAGATTTTAACCAACTCCACCATCCATGCTCGATAGACAAAAACGCCCCTACCTCGCCTCAAGAAAACATCACATCCGCTCCGCCTACCCACCCTGTCACCTATTCCTAGCTCAGATAGCTCACCCCGCGCAAAAATAACCTCAATCCTAGCTCCTCTTCACCCTCTCCATGGCTGACCAAGACGATCGCGATCCTCTCAATACGCCCCTATAACATATAACCCACTTACAACGCCCTACATTCAACTTCCCATGACACCCCTACTCTCCAAACCATAGTATGTCCCACTCCCCCCTATGAAATTTTAAGAGCCCCTAGAGCCCAGAATTCCACACTAATCAAAGGCCCGAGGTTTCAATCTGCCGCTCTTTCACAGCTCGTTTAGTGAATGCTATCTAAAATCGGAATCACCTGCACCATCTATCACACTCTGACCACAATCATAAAGCATAGAACTTTGAAGGAGGCTGGCCTCTCAACCCAATCAACCTCGTCTCTCTATCGCAGAGAAACAGAAAATAATTTAGAATCTAACCAACAATTTTCCTACCTACCTTAGCCCCATCTGATAAAACATTCCCCCTCTGTAATTTTGGTCGCACAATTCACATACCTCCCTACTATCTCTCCTATATCGTAAATTGAAACCACCACGCACGTACCCCCTATATTAGACAAGCGCCAGTCTTGTAAGGAACTGCGAACAGAATAGCAGAGACCACTAGCTATAAGCTACTCCGAAAAGAGCAAGCTCGAATGAATCGTAACCTGTCTTAATGCAGACCCACCGCTGACTACAAGGAACCCGGGCTTAGTCTCTTCCGCCAAACGTACATGTTCAGATTATCTAGCATGGAGCAAGTATACCCGGCCGCACACTGCCTTCCGCTGCTAGGAGGTGAACCAGCTACCTGCGTACCCCTAGCTCCTAGCAAACATCAACCATAACCCCTTGATAAAGTCTCTCCAGCATCTACCCGAACTCTCGCGGATTCACATGAGTCAGTCTTCAGAATCATCTTCGGGAAGATTATGCTCAACCTATCCACATTGGATAGAGCACCCCACGCACCAAGCTGACAGAAGAAGCTTCTAGGTTTCCGCCTATTCAAACTGTAACACGTCACATGAATGTATCACTTTGATATCTAGACACGCCAATCTCGTCTTTCACTCCTATGGTTCTAGCACATCCTGTATCAAACATATTTTTGTTCAGCCCTGAACCAGGATATCCCCCAGAATATATCAAAAATCCCGTTAACCCTTTTAGGAAACATTCAATTAAATATGCACGCTCTGCTCTAAGAACCATCCATTTCGCTCCTCTTCACAAAAATTCTTCAGAAGAAGCCATCTCACCCCGCACACGAGATTTAATCCACACTCGAGACGACCAAATACATAGAGACTCCTGAGTACGACCCATACATCGTTCATCCAGGACATTCTCTACCCCGACCTACAATAATGCAGTTCATGAACCCCTTGGGTTAGCATACAGAGTACTTACCTTAAGACACCAGCCCATAATGATACCATACCTCAACATTAACTACACCATAAAACAAGAAGAACTGCATCCCCTACCGACTCTACTCCCCAAATCAACTACCGACACTAAATAACAAGGAGATACTTTATTAAACCTCTGCATTACCTATCCTGCCTATCACATAGCTTAACTATCTAGGACATCCAGTGAAGCCTCAGCCTACCGCACTACCGCAGGACCCATCAACCTACATATTTACCCTGCTTAACTAACATAACCTAACGACTCAATCAAACCATAACCTCTCCCTAGCTTTACTGCTCTATAAACTTACGGCAACAGCAAGCACGTCGCCCGGCTACCTTTTGCATCTTTAAGCCTAATTCACCAACACAATAAGCCTTCCTCGAGTACCACCAATAACAAAAGCATTTACCTACTCCCTCTTCCCTTTCATTCATTGAGGGGATCACTCCTCGCTCCATTTCATTCATTCCCGCTGGTATTTTCTTCCGATTTAAGTGTACTTACTACAAAAATACCTAATACCCCTAATACATACCAAATACCACGATTCTATCCGTTCAATAGTACCTATAGACTCCCCAGCACATGCAGTTCCTAACCTAGTATGACATTACCGATAAACATGCTCTATATAAATATTATAAGCATCTAGAGTTCATATACTGAATACGTTGCTTAACACCTCATATATCTACCGAGCGGCTACAATACATAGACAAACAATCTACAAATTCTGTTTACATGACAACAGATTTCCATTCAAACATAGCCACCTCCTCCCTACCTGCCCTCACCATTAAACACGCTCCTACTCATCTTACACGAATATCTTACCTCCGGCACCGCAAGAAACCATATTCTACCCACTCTACTCCCTCTATACTCTCAACAAAGCTTATAGAATATATACCGGTTACTATGTCCCGGTACTGTAAACCTAATACACCAAACATAGCTTCTAGAGTATTCCTACAGATCGCATAATATATAGCATCAAGAACGGATTTCGGCTTCATCTAAATACCTCCATCTCGACTCTCTATTTTCTCTCTCGCCCAACGAGTGTACCCCTTATCTAGACACTGCCCCCATTACAGCTCCAAACAACCACAACTGTCCTATTTATCCCATTTTTTAATTACATTGAAACTACTATGAAAAGAACCCCACATTTTTTAACCATAGGAATCAATAAAACACTCCACCTCTACCACACAACAAAATATATCCAATCATTTCTAACATGACCTATAACGAGCCACAGTAAACTTTCTATTGTTTCGGTAGACTGTAACCCAATTCAACTCTATACAGTAACTCCCATGAGGAACTTATCGATAGCAACCCAAATAACGCGTTTGCCGATACATCACACAGCAACCAACCCGGCTAGAGGGCCGTCCTGTCAAAGCCCGCCACTTATGCATCTCCGCCCAAAACTACTTATCGCACTCAGCGCCAATCACGTTCCGTCACTGTTGCAACCGCAACACCATTCTACGTGTCCACACAAGATAAAACTACCTCACTCATTTAGAGGTTCGTTCAAATCCCGATCAACCCCTACGCTTGACTACGATTCAACCCTCCATAAGAACCAAAAAAACAGCCTGGATTACATGCATCCAATTACTCACGCTTCTTCCCTAACCCATAATCCGCATTTATATCTCATCGCCCTCCTAGCTGCCCTCTATAGATTACAAGCCTCATCCAAAGGAAATCCCTTCTCCCCAATCCTCGACAAATAACATTCAACAATCATCAAGCAGATAATGACCTTTATCCTTAACACACCACTCCAAATCCACCCACAAGACCCCATGATAATGCTATCAACCCCAAAAACCCCCTCATTATACGAGCTAATCCCAGGTTAACCCCCAAATCACAAATCTCGTACACCTGATCGTCAGAAGACCGCACCAAAAACTCACCCTCCCCGAAATCAGCGGATATCGACAGCTACACGCGCTCAACAAGATATTCACCTAATCAATATTTCTCGCCTGGATCTAACATCTCCTGCGCATCATGTTGATATAGGGTAACTCGCTACCAGTCATGAACTCAGCTCTCTTCATTGTTACCTCTCTATCGATCACCCCACTCCTCACCCACAACGCTTTTCCCTATTTTCACCCGAAATTAGCTTCCTTCAATGCTAACACCGCCTTAGCCTTTATCCAGCCCCATAACAATAGCCCCATATTAGCCTCTATCGACCTACCCAACATCCACTAATCTACTAAATAAAAATTCCATAACATGTAGACTTGGAGAGCTTACCCCCAGATTACTCTCAGCAGTAAGTCACCAAGTACATAGCAATGGTATAACCCATCAACAATCCTACTACAACTATCAATCCCCCACTCAAACCAACAGTGCCGTACATAAATCGGGACCTGGGACCTCCCAACACCTACGCCCATGGTAATGTATCTACTCATAAACACTTACAG
>delRNA_3-7.9
TCTTATTCATCTTTTTCGGGTCGAGCGGGACACCGCGTCCCTCCTATCCGTTACCATAAAAATTGCACAAACTGTGCCACACATAATAAATCCCTGCACCATAAAAACCCTGCCATTTTAGCGCTTTCAACTTATTCCATATCTACACCCCCACACCTAACCAACCAACCCTATACCAGCTGATAGCACCATTAGCCTCTATTATACAGCTTCTTCAAAGATAACAAGCAACAAAGCCACGGAGTGTTTAACTAAATACAGCAACCACGGATTGTCGCCAGAAGACTCAAGTCATGTTCCACACTAGGCTATCACAAGCTGATAATGCTAACACAAGCTACACCAAAAGACTGCCCCGAGTGTAAACAAACCCAGACCTCACTGCTAAGCCCCGACCAACCCGGCGGGTTCGAAATATGAGGGTGGAGTGAGCTTCAGAAGACATCACAATCATTTACCATTAGGTCGGTATGGACTACCAGCAAAACTAGGAACGACAGCAGCCCATTAACACCATACAAGGATGAAGCATAGAGGGAAAACAATGGACTATGCATTAATCAACAAACCCCATACCAGAGCTCTAAAGAAAGGGACCCGTGATTGTAGGTTAAAACACTATTGAACCCAACAGGAAAAGTATAAAACGTAAAGCAAAGCCTCACTAAACATAACACCACCCACAAGGTTGTAAACTCCCCTATTTGAATTCAAAATCAATTATGTACAGCTAAAAAAGGAAAACCGACCTCACATATTCCGAGTGTTCGCTAAAAGAATTCCGGGTGACACCAGTTACCATGAGTGGGGCAGAGAATGAATTGCACCCCCCTAAAATAAGGTACCAGACTCTACGACGTCACTTCACAAACCCAATAGAGCTATTCCCAATACATGAGGGATCCGAGGGTTTAACGTGTTGAGGGTTATCAACCTAGGAAATACAGCCCCATAAACTATCCCAACGTTCAGTAAAAACTTAGATTCTAACCCACCCCTCCCTCGATTCTTGAAAGGCAAAAGCGTCCCTACCTTGCCTCTAGAAAACATCACATCCGATCTGCTTATCCTCCCTGGCAACTCTTCCTCGCCCAAATCGCACAACCTGCACAGAACTATCCCCATTCATAACTCCTCTTAACACTCTCCATGGCCGATCACGAGGAACGAGAACCGCTCAACACGCCCCTATAGCACATTACACACTTCCAACGCCCTACATTTAAGTTCCCTTGACAGCCGTACTCACCTAACCACAGCATATCTCATTCCCCCCTATGTAAGTTGAAAAGCCCCTAGAGACCAGAATTCCACACCAAACAGAGCCCCGAAGTTTCCATTTGGCGTTCTTTGACTGCGCGCTTTGTAAAAGCTATTTAAAATCGTAAGCAACTCCAACATCTATCCCAATCCGAACAAAATCATAATGCTTAAAATTTTGAGGGTGGCTGACCTCTCAAACCCATCAAACTCGTATCCCTCTCCCAGAGGAACAGCAATTACTTAAGGATATACCCCACCATTTTACTACCGACTTTAGCACCTTCTGAAAACACATTCCCTCTATGCAACTTGGGGCGAACAATACATATCCCACCTTACTACCTATCATACATCGTAAATTGAAAACATCACGCCCGCACCCCTTAAATAAGGCAGGCCCCCGTTTTATAAGGAACCGCAAACAGCATTGCCGACACTACAAGTTAAAATCTTCTTCGCAAAGAACAGGCTCGAATTAAACGGAAACTATCTTACTGCAGCCCTACTGCCGACTACAAAGAACCTGGCCTGAGGCTATTACGACAGACCTAAATCTTAAGCTTTTCTAGTATCGAGCAAGTTTAACCCGCGGCACATTGACTCCCTCTCCTAGGCGGAGAACCCGCAACTTGGGTACCACTTGCACCTAGGAATCAACAACCCTAACCACTCGATAATGTCTCCCCCGCTTCAACTCGCACACTTGCCGAGTCTCACGATTCAGTTTTAAGGATAATATTAGGAAACATAATGCTAAATCTATCGACATTTGAAAGAGCACCTCATGCTCCGAGTTGACACAAGAAACTGCTGGGATTCCGTCTGTTGAAACTATACCACGTTACTTGTATATATCATTTCGATATTTACACCCGCCATTCACGGCTATCCCTTCTATGCTTATACCATATGCTATAGCATACATATTTTTGATCGGCGCTAAAGCATGAGATGCCCCACAAGATATCTAAAATCCCATTTACCCTCTTTGGTAAAATACAATTAAATATCCACGCACTACTATATGAGCCTTCAATATCCCTTCTGTTTACTAAAATACTCCAGAAAAACCCCTCCCATCCAGCACATGAGATCTACTCAACCCTGGAGACTACTAACTACATTGAAACCCCTGACTAGGATCCCTAAATCGTCCATCCCGGCCAGTCCCTACCACGCCCGACTATGATCCAATTTATCAATCCTTTTGGCTACCACACCGAGTAATTACCTTAAGAGACCAGTCCCTACTGGTAACATACATCAACTTTAACTACCCCATAAAAAAAAAACAACTGTATTCCCTAGCGCCTGTATTCTCCCAATCAACTACCCACTCTAAACAACAACGACATCCTATAATATACTTCGGCCTTTCCAATCCTACCAATGACATAGCTCAAATAGCTTGGCCACCCCGTTAAACCTCAACCCACGGCTCTGCCTCACGAACCTTCAACCTACATCTTCACTCTACTGAATTACCACAAGCTGACAACCCACTCAAAACATAACCTCTCCCTCGCCTTCCTCCTCTAGAACCTAACCGCGACAGCAAGGACATCCCCTGGGTATCTCTTTCAGCTGTACGCCTACTTAACTAACACCATCAGTCTACCGCGCGTACCTCCAATAACCAATGCATTAACTTATTCCCTCTTCCCTTTCATCCAATGTGGCGACCATTCATCACTTCAATTCATCCACTCGCGCTGGTAGTTGCTGCCAATGTACGTATACTTCCTACAAAAATAACTTATACCCCTTATACATACCAACTAGCACGAGTCGATCCGCTCTATTGTACCTATTGAATCCCCTGCCCAAGCCGTTCCCAATCTAGTCTGACAATAGCGATATACATGATCAATGTATATGTTTTATGCATCTAGGGTACACATCCTAAAGACTTTCCTAAACACCTCTTATATTTAGCGCGCAGCCACTATCCATAGACATACCATGTAAAACTTATGATTCCACGAAAACAGCTTACCCTTTAAACAAAGCCAACTCCTACCCACTTGACCCCATCAATATACCCGATCTTATTCCTCTTATACAAACATTTTCCCACCCGCTCCCCAAGAAACGATATTCTAGCCTCTCTAATCACTATAAACTCTCAAGAAAGCCTAAAGCATATAGACCGGATATTAAGTCCCAGTCCTTTACACTTATTACACTAACCAAAGCTTCTATAGGATACCAACGGACCGCATAATCTAGAGTATTAAAAAGGGCTTCCGCCTTCATCTGAACACGTCAATCTCTACTCTATAATTGCTATCGCGCCCCACCAGAGTGCCACTGATCTACACTCTACCCCCTTTTCACCTCCACACAACCACAACAGTTCTATTCATCCCCTTATTCAAATAAATCGAAACAACGATTAAAAGAACTCCACAATTCTTAACAATTGGCATTAACAAAACCCTACACCTGTAACATACCACCAAATACATGCATTCCTTACTTACATGTCCAATTACTAGCCAAAGCAAGCTATCTATTGTATCGGTCGAATGTAAACCAATCCAACTCTAAACTGTTACACCAATCAGGAATTTCTCAATAGCAACACATATCACCCGATTCCCTATTCACCATACAGCCACGAAGCCAGCCAGCGGCCCCTCTTGACAGAGGCCACCCCTCATACAGCTTCGCCCCAAACTACTCATGGCTCTCAGCGCCAAACAAGTACCATCACTCTTACATCCACATCATCACTCAACTTGCCCACAAAATATAAATCTACCACACTCCTTGAGCGGATCCTTTAAATCACGCTCAACGCCTACTCTAGACTATGAATCTACACTCCACAACAAACACAACAACAGCCTAGATTACATTCATCCAATCACCCACGCTTCCTCTCTAACTCAAAAACCCCACTTCTACCTAATCGCACTACTTGCCGCCCTCTAAAGATTACAAGCATCCTCAAACGGCAACCCTTTCTCACCTATCCTAGAGAATTATCAATCAACTATCATAAAACACATCATCACCTTCATTCTAAAAACACCCCTCCACATCCATCCCCACGACCCTATGATAATACTGTCCACCCCCAATACTCCATCCTTCTAAGACCTAATACCCGGATAGCCCCCCAACCAAAAATCACGCACACCAGAACGTCAAAACACCGCACCCAAAACCCATCCCCCACGCAACCACCGCATCTCAACTGCCACTCGCGCCCAACATGACATGCATCTTATGAATATCTCCCGGCTAGATCTAACCTCGCCTGCACAACATGTCGAGATCGGGTAACTTGCCACAAGACAAGAGCTCAGTTCACTTCACTGCTATCTATCCATTGAACAACCTACCCCGCACCCTCAACGCTTATCCCTTTTATCTCCTGACATTAGCTTACTCCAATGATATCACCGACTAAGGCTTTACCCTGCACCATATCAATAACCCCAAATTAGCCTCTAACGGCCAACCCATCAACCGCTTATCTAATATATTAAAATGCCTTAACACGTAGATTTTGACAGATTTCCACCAGATTAATCTCATCAGTACGTAACCAACTATATTGCCATAGTATACCCTATAAATAAACCCACAACAACCATCAACCCACCCCTAAACCCCACAGTACCATACATTAATCGTGATCTCGGTCCACCGAATACATACGCTCATGGGAAAGTATCTACTCATAAACACTTACAT
>delRNA_3-8.0
GATTATTAAGGGATGATTGGGCGCTGCGGAACCCAGTTTCCTTATCCTTATAACTAAAATGCTATAAATTGCTTTACAAAACCACTCCTGACTTCTCCCAAGCACCCAATTTGGACTTCACTATTTCACTACTCACCCTACCACGCTACCACCAAGCACTAGCTCACAGTTCTCCCATAGCTAATTGTACATCCCTGATCTACGGAAAAGAATAAACTACCCCAGAACATATTTTATCAGAATAGCTCAACCTAGGTATTTCCCAAATCAGTACAGAAAGAATAAAACGCTAACGATATGTAAAGTCAAGCCACGCTTAAGGGTTCCGAGGTAACCCCTCTTTATATCACCGGCAAGCCCACGAGGATGAGAACACCCACGTATAGGTGGGTAGTAAGTGCCCGTCCCCCTCTTATTACCTTTGAGTAAGTGAGTACGTGTACAAACAGGACTCCGTAACCACCACCATAGTTTAAAGATAAAAATTACAAAATTGCACAACCCCTGATTATAAGGAGCCCGCGAAGAAAGCGTCAAGAAGGTCAAAGCAGCCAACTTTTTCCATCTTTGACTAAAGCTACTACCAGATTTTAGAAACAAGCGCAAACCCCCAACTCATGGATCGAAGTTTAACATGCACGTAACGACGCCACAACATTAGTCACACATGTTTAACGGACCTTAATCCATTTAGCCGACAACTACTGCCATGTTAGGTGAACGGCTCTTTGATGCAGGACACGATATAATGCACTAACAACTTGCTTTGCGGCACCTTACACTCAAACTTTGACTGGACCCACACTATCCAATCGATTGCATTGCTTATTTATTACGGTTAGTTCGCTATTCACGAGAGCCAAACCCATAACTTACACCGGGGATCCGATAAACCAGTTCAACCATTCCATTTCTTGGATGACGTAGCAAAGGTTGTACACACTGAAACAATAAACACACTCAACCCACTTCACCCATCCCCTCCCTTTCTCTCGTTCCGGGAAAACGGGCAGCAAATATCCTTTCACAAAGTTAACCAACACCCTCATGCCATTTACTCCACCCTGCAGTGTCCAAACGCCCATTCCGAACAATTCAATCAACACGCCTCACTTGACCAACTCTCGACCCGCTCTCCCTACTCTCATTGATATAAATTTCACCATGAAGTGAATATTATATCTAGAATGAAATCCAACCAAGGCTTATTACTGTCCCCTACCTCCGTCTTGCTCACTACTGCCTCTACATTTACTAAATGTTGCTGTACGCGCACCTCTAAACCTCGAAAATTCACATATAAGCTAGCCCCTGAGGGGCGACTGCACAACTTCTTACTCCACGCTCCTCCCAGGCTGGAAACGCAGCCAAATAAATTACCCTCATTAAATTTACTCCAACCAGCCCTCTAAACATCCCATCTCTGGCGCTTTTTGGCGACAAAGCCCCTAGACCCCTACCATCCTCTACTCTAAAGACCATCACTCCATCCACTACCCTAATAGATTACCACAAGTATACTGTAGGACCCATCGCCACAGCTACTGGCCCTTACTAAATTTCTCTCGGGCGCCCTGACTTCAAGAACGGAAAAACTTAGTCCACTTTCCCTCGTGATACAAGACAATTCATGTCAGCTCCGCCCCAACCAACCTATCGCATAATTCACCCCGGGCAGTTAATCCGTTTAAAGCTTTATCTTGCGCTGGCGAAACATCCGGACACCTCTAATCCAGCCCTGGGTTTCAAATATGCAATCCCCTGTAAGTCCCTCAGGCTTATCAGCTCCTTCCGGGATCTACCTTTCCCATACTACGGCCCACTCGGAACTACGGTTGAGGCGTTGAGATAAGGTAGGCACTCTAAATCCGTTTAGCCCGGTGAGCTCTGGATCTTAGGCTGTTAATCTCGGACCGTACTGTCAGGTTGGGATCACCCGGCAGAACGCATCATGCGACTACATCGGGAACGACTGCAATGTATGGCTTCCAGATAGATCCTAAGCCTAAGATAGTGGATCCCATTCCGAAAAAAAATCCATTCCCCCATCAATAGTTTTGTAATAAAATCACAAAGCAATTCTAGATCTGATCATTCCTTTGTTTCCACTAAAACCGCTAGTGAGCCTCCATCATCTCCACACAACCCAAACCAACTGAGCTATAATCCTCCTCCGGCACTTTGGTAGATCCAATAACATGCGCTATTAAAATTTCTCCAGCTGGGACGTCTTGGACACCCAGACCCTTTGCCCCCCCCCCTCACTAATAAGTTAGAACCGTGCAATACCCAACCCCTTCCCAAATTACTCCTAAAAAATATCTGAATATCTCACCCTAGGCCGATTTCTTGCTCTCACGACACGACCTAACACCAACTAACTTATCCTTTCAACTCGCCTTAACCTATCCACCCGGGTTACGCTAATAGTTACACCCCATATATTCAATTAGCTACGCTTGCTACCTACGCCAAATTCTCTCAATTACTTAGGTCCCATTTCTACTAACATGATCATCAAACTGAAGGCAGATGCCTGATCACGCTTAGACCAACAATGATAGAACCCACTGTGCCGGGATTCAGTTCATTCCTTCCCCCAATCACAACCCCCCCCCCACATTAAGGTCACACAATACCATAACTCAAGGTTACAAGTACTCCTTTATCAACTAGTTCTCATTGTTCCTGGCCTTTATCACTGAACTGATTGTGATTTCTTGATTAGTAACCCCAGTTATTAGTTCGTTACACCCTATAATTCACGGCAAACTTGGCTATCCCTTCATTTAGTTCTGATTGTTAATGAAACTGAGTCCCATCAGCTGGTGAAGGGAAGTAAAAATGTCATGATTTCCCCATTACACCTCTTAGTCAATCTATGGAATCTTACTCCAACCCAATTATTAGGCCAGCTAGGTCCAAGCCGTAAAAAATTAAACAACTCATAAAAATACACACTATTCCTTTAATACCTGTCTTACCACCAATCCTCCCCATAACTCCACTAAACTCAATAAAATTCACAACTTTCTTCACACCCATGAGCCAGAACATTTCAGTTTCATCTTAACATCATCTCTCCAAAAACCAATATTACTTAAGTTAACTCCTTGTCCATCATGCTCTGGCTATTCACTCGACTAGTTCATCGCAACACTGAAAAAATGCCAAATAAGTTTCACCCTTCAGATACGGCCTTTCAAAACGCACCATCTCCAACCCCTTCTTCCTTCGCCCCCTAACCTAGTTCAACTCAGGTACGCCCCTTTACAAACTACAATAATTAAAATGCCTTTCTCCCGACCGTCTTAGAAATGTCAATACATTAAGAACCATGTCTGGACTATACCAAGGATTACTAAGATGTATTAATCCCCCCCAAACAAAACCGTATGTCCTAGTCACTCAGACTATACTGCCAACTCTTTCCTATAACCTGTTGGTGAAGTGACTAACGTTATCTTCCATTAGAACCCATCGGGCTATTGCTGACCGCCAGCCAATACCGATCATTAGATCCAAACCATAAAACAACCACCTCAGAAAATTACCCCCAGACCCGCCCTCTAGGGAACTTCCGCACCCAAACTACGCCTCGCACCTATGAAACTTCAAGGAAGTGCACCAATTTCTGCCAGCTTAGGGCCAACAGATAATTACATATTCTCAAGCAGCCTTGGTCAATCAGCAATACCTTCTCATCCCGCCTCGTTCACATCGCCCATTTAATACATTGGCGCCGGATACTTTTCCAACCCCAAACCTCTTCTTCCTACTAACAATCACTTTCAAGATAGCCCGCCTCTTCCACCCCTACTGAGCAAAACATCTATCAACGCACTTCTCTCCCTACCTAACCCGCAATATAAAAACACTACGCATCCCAGGGAAGACTTCTTCACAGTTCCATCACACCCATCCCCCCACACCTGACCTTCCCATTATACATCCAAAACTCATCCCAGAACACACATCACCTAGTTACCCCCACCCCAGCATATTGACCGAATGTCGCAAACACCCAAACTAAATCATCTCATCCCGAACACTCCTCTCCACTCCCACAGACCGTCACATACGGGCCCGACGGCCCTTTCTATCCCTGATTACCTGGCACTGTATCCTTATGTGTATGGGAATTACATCTGGTAGATCCTAACACTCCTTACTCCCTGCCAACTCGCAGATCCCCACCCGACCTTATCACTCTCTTCTACAATTACCGACTTACCAAACCCACCGTTCCTATCCCCTAGGTTGCTACATTAACTCCAAGCACGCCCAATTGCCCCTCCTGGAAAGTTAGGAATCACTATCAATTCTGAAACTCCTAGTATATTGAGATTTACAAAAAACTAGGCTAATTTCTTCGCATACTATCCACGCTCGTGCATGACGAATACCATAATCAACCATGCAAATAACATCCTCCCCCTAACACACGTAATATACGCATCACTCGGACTCGTCACCTGATCCAGTCCTGCCTTGTAAGTACTGTTCAAAAGCTCCAAGATG
>delRNA_3-8.1
ATCATCAACGGATGCTTTGGGGCGGCGGAGCCCAGTTTGCTCATTCTAATTACAAAAATTCTTTAAATTGCATTCCATAAACAATCCTGGCTTCTCCCCAGAACCCAGTTTGGCCTTCACTAATTTACTACTCAACCGACCACACTACCCCCAAGAACAAGCTCACACTTTTCACATAGGTAGTTATAAATGCCCGAGCTACGAAACAGCATGAACTAGCCAAGCACCTAATTAATAAGGATTGCCCACCCCAGATAATTACCTAAGCACTAAAGTAATAAAAACACACTAACTATATGCAAAGTTAAACCACGATTAAGGGTGCCCAGCTAACCCCTCTTGATATCTCCCGCTAGCCCACGTGGTTGAGAACATCCACGAATGGGGGGATAATAGGTTCCCGTACCGCTCTTCTTTCCCTTAAGAAACTGTGTGCGAGTACAAACTGGACTTCGCAAACAACACCAGAGCTTAAAGATAAACATAACCAAGTTACATAAGCCTTGCTTATAAGGAGCTCGAGAGGAAAGAGTCAAAAAGGTAAAAGCCGCTAAGTTATTACACCTATGTCTGAAGCTCCTACCTGAGTTAAGTAAGAATCGTAACCCTCCAACTCACGGATCAAAGTTAAACATTCATGTCACAACACCCCAACAATACTCACAGATATTAAAAGGCCCCTACTCAATCTAGCCTACAACGACCGCAATATTCGGGGAACGACTGTTTGAAGCCGGCCACGAGATGATTCAATAACAGCTAGCATTCCGACAGCTCACACTTAAACTATGACTTGAACCTCAGTATCCAATAGACTGGATCGCATAATTGTTACGTTTCGTACGGTACTCCCGAGAGCCTAAGCCCTATCTTACCCCCGGTATGCGGTAAACTAGATCCACAATGCCTTTGCTAGGCTGCCGAAGGAACGGCTGTACGCAATGAAACAAAAAACATACCCACCCTACCTCTCCCATACCTTCACTCTCTCTAGTTCCTGGTAACCGCGCGGCAAACATGCTATCTCATAGTTAACCCACACCTTCCTGACATTTACTACAACCTGCCGTCTCTAACCGCCCTTTCCGAACAATACACTCTACACGCCTGACATGTCCCACCCTTGAACCCCTATCACTACTTTCATTAATATACATCTCCCCTTGTAGAGATTAATAAATTTATAACGAGATTCACCCCAGTCTAATCACCGTTCCTTAACTGCGTCTAGCACATTAATGACTGTAGATGTATTAAATATTCCTGTATGCACATCTTTATACATCCAACATACAAATTTAAGCAAGGCCTTGAGGTGCAACAGCTCATCTACTCACCCCCCGTTCCTCACATGCAGGAAACGCAGCAAATTAGATAACCCTAATTAACTTAACTCCTACTAGCCCTCTCAACATGCCTTCCCTCGCCCTATTTGGGGAAAAAGCCCCCAGCCCCCTCCCTTCTTCAACTCTAAAAACAATAACCCCCTCGACGACCCTTATAGAATAACAAAAATAAACTGTAGGACCCATCGCAACTGCTACTGGGCCATAGTAAATCTCACTCGGGCGGCCGGAATTCAATAAAGGAAAAACCTAGTCCACTTTACCACGCGACACAAGACACTTAATGTCCGCTCCTCCGCAGCCTACGTACCGTATGATACATCCAGGACAATTCATCCGATTCAACCTTTACCTCGCTCTAGCCAACCAGCCCGAAACCTCCAACCCTGCACTCGGGTTCAATTAAGCCATACCCTGAAATTCCCTAAGTCTGATAAGATCATTCCGCGAGCTACCTTTTCCTTATTACGGACCACTTGGAACCACAGTCGATGCTTTTAGCTATGGAAGACATTCCAATTCCGTCTAGCCAGGAGAACTGTGAATTTTTGGTTGGTAGTCACGTACAGTTCTTTCCGGATGCGAGCACCCTGCTGACCGCATTATACGTCTTCAACGGGAACGTCTACATTGAATCGCTTCTAGTTAAATTCTTAGCCTAAGATAATGAATGCCTTTCCGTAATAAAATCCAATCACCAATGAAAAGATTCGTCATTAATTCTCATAGTAAGTCCAGATCAGATCATTCCTTCGTATCCACAAACACAGCTAGAGAACCCCCTTCGTCCCCTCAGAACCCTAATCACCTGAGTTACAATCCTCCCCCTGCGCTCTGATAGATTCATTAACAAGCACTGTTAAACTTCCTACACCTAGGGCGGCTGGGACAGCCAGAACCTTTGCCCCCTCCCCTCACTAACAACTTAGAGCCTTGAAACACCCACCCCCTTCCTAACTTACTACTCAAGAATATATGAATGTCTCATCCCAGGCCGATCTCCTGATCCCATGACACCACTTAACAACATCTAACCTATCCTTTTAACTCGCCTTACCCCATACATCCTGGCTATGCTAAAAGCTACACACCTTACATCCAGTTCGCCACGCTAGCAACTTAAGCCAATTTATCTCATTTCCTGAGATCGCAATTTTAGTACCAAGACCACCATACCGACGGGAGCTGACTAATTACTCTCAGGCCAACCATGATGGAACCAACAGTCCCTGGATTTAGATCTTTTCTTCCACCTATTACTACACCCCCCCCACACTACGGACACACCATACCGTAACTGAATGTCACCAGCACTCCCTTCTCTACAAGCTCCCACTGGTCCTGCCCATTCTCCCTTAAGTGATTTTGGTTTCTCGATTACTATCCGCAATTTTTCGTACGCTAAACCCTTTAATTTACAGCTAAATTAGCTATACCGTCTTTCAGCTCTGATTGCTACTGAAACTGCGTTCCTTCAGCCGGCGACGGAAACTATAACTGACATGATTTACCCATAACTCCACTAAGTCACTCCATGGAATCGTATTCAAACCCTATAATTAGTCCTGCGAGCTCTAACCCTTACAACATGAATCAACTAATGAAAATTCACACAATTCCCTTTATCCCTGTTTTTCCCCCCATACTGCCCATGACGCCACTAAAATCTATCAATTTAACAACTTTTTTCACTCCTATCAGGCAGAACATATCTGTATCCTCGTACCACCACCTATCTAAGAACCAATATTACTTTAGATACCTTCTAGTCCATCAAGCCCTTGCGATACACTCAACAAGCTCCTCCCATCAATGCAACAATGCAAATTAGGTATCTCCCTTCAGTTAAGGGCTCTCTAACCGAACAATATCAAAACCATTTTTCCTCCGCCCACTAACTTAGTTCAAATCCGGAACTCCCCTCTACAATCTCCATTAATTCAAATGTCTATCTCCCGACCGGCTTAGTAACGTGAACACGTTTAGCACTATGTCTGGCCTTTAACATGGCTTTCTCAGTTGCATAAACCCCCCCCACACCAAACCCTAAGTCCTTGTCACACATACCATTCTGCCAACACTCTCATACAATCTGTTCGTCAATTGACTCACATTCTCTTCCATAAGTACACAACGGGCGATAGCTGATCGACAACCAATCCCGATAATCAGCTCCAACCCCTAGAACAAGCACCTCAGCAATTTACCCCCTGAACCCCCCTCAAGTGAACTCCCACAGCCAAACTATGCTTCTCAGCTTTGAAAATTCAAGGACGTTCATCACTTCCTGCCTGCCTATGGTCACCAAATAATAACTTACTCACACGCCGCATTTGTTAAACATCAATACCTGCTAATCCCTCCTCGATCTCAGCGCCCTTTAAACACTTTAGCACCTGATACTTTCCCCACACCTAACCTCTTTTTCCTACTAACAATAACTTTTAACATTGCACGCCTATTCCAACCTTAGTGAGCTAAACAGCTCTCAACCCATTTTTCTCCCTAACTAACCCGAAATATAAACACCCTACGCATACCGGGAAATACCTCATCACACTTTCACCATACCCAACCACCCACTCCTGACCTCCCTATCATACAACCCAATCTAATACCCGAACACACCTCACCCAGGTAGCCCCATCCAAGAATATTCACTGACTGACGTAACCACCCAAACTAAATTATTTCCTCCCGCACTCTCCTGTCCACACCTACTGACCGCCAAATCCGTGCTCGCCGCCCTTTTCTTTCGCTAATCACTTGACATTGCATACTTATGTGAATCGGGATTACTTCCGGGAGTTCTTACCAGTCATTTCTTCCTGCAAACTCCCACATCCCCACCCGACCTTACCAATCGCTCCTCCATTTCCCTACCTATCAAACACACCGATCCTACCCGCTAGGATGCTATATCAATTCCAAACATGCCCAATTGCCGCTCCTGGACAGCTACGACTCCCTTTCCATACTCAAACTCCTGGTATACTGTGATTTTCAAAAAACTAGCCTAATTTCTTCACAGACCATTCATGCTCGTGCCTGACGGATACCTTAATCCACCATGCAAATCACTTCATCCCCCTAGCAAACCTACTAAACCCACCAATCGGATTCATCCCCAGAACCCGTGCTCCCCTGGAAATATTGGTCAAAGGCCCCCAGATG
>delRNA_3-8.2
TCATCAACCGAGGCATTTGGGCGACGAAGCCCTGTATGATCATTTTACTTACATAAGTTATTGAATTTGCACTCCATCAAAAAACCCGGCTTATCTCCAGAACCAAGATTTGCGTTTACCAACTTCCTCCTAAATCGCCCCCACTAACCCCAAGACCAGGCTCAAACTTTACACATAGGTAGCTAGAAGTGCCCGAGTTAAGATACAGCATGCACGAGCCACGCACCTAAATAATACGGGTTTCCAACACCAGAAAAATAGCTCAGCACCAAAGTTATAAAGACACACTAACTGTACGCTAACTTAAAACAGGAGTAAGGATGCCCTGCCAATCCCTCATGCTATCTTCCTCTAGCGCACGTTGTGGAGAAAATTCAGGATTGAGGTGATAAAAGATTGCCTTACCGTTCATCATTACCCTATGACACAGTATGCGAATAGAAACTTGAGTTAGCTAACAAAACCAGAGCCTACAGTTAGACCTAGCCGAGATATATAAGGCTAGCATAAAACGAGCTAGAAAGCAACGAGTCTAAAAGATAGAACCCTCTGAGATAGTAAACATAAGTATGTAGATCTTAGCTTAGTTAAGTAAGCATTGTTACACTACAACTGACAGACCACAGATAGACATTCATATCACACCAACCAAATAAGACCCAAAGGTAATAAAAAGCACCCACCCACTCAAGACTGCACCGGCCCCAATAATCCGGAAATGAGTGTTTTAAACCCGCGACAAGATGGTTTAAAAACAGGTACCATTCGGACAGATCCCATTTCAAGTATGATTTGAACCTAAGCATTCATTAGACCGGATCCCAGAAATGTTAAGTGTCATAAGGTACNCCTGAAAGACTAAGCCCGATCTTACCCCCAGTTTGGGGTAAACTTGAGCCTCAATGGCTATGTTAAGCAGCTGAAGGCACTGCCGTACGGAACGACACTAAGAAAATCCCCACCCTTCCACTACCCTACCTGCAATCCCTATAGTTTCTCGTGACTGCCCGCCAGACATGATAGCTAATTGTGAACCCTCACCTCCCTGACATATATTAGAACCTTCCGTCCCTCACAGCCCTTTCTGAACATTAAACCCTTCAAGCATGACAAGTCCCTCCTTTAAACCCCTACCATTATTTCCACTACTATACCTCTCCCCTAGTCGAGATAAATAAATTTATGACCAGATTCACCCCCGTATAATCGCCCTTGCTTAATTGGGTCTACCAGATCAAGGATTGAAGATGCATTAACTAATCCTGCATTCAAATCTTCATCCAACCGACCTACAATTTAAATCAAGGACTTGAGGTTCACCATCTTATGTAGTCACCACCTGTACCTCAAATCCAGGATACCCAACATATTAGGTAGCCGTAATTCACTTATCTACTACTTGCACTATCGACATGACTTCCATCCCCTTAATTGGGCAAGAAACCTCCAGCCCCTTCTCTACTACAACTCTAAAAACAGTACCCCCCCCGCCGCCCTTTTTAAAAAAAAAAGAAGAAGCTTTAAGACCCCTCACAACTTCTACTAGGACACAGTAAGTCACAATCCGGAGGGCGGAAGTCGATTAAAGAGAAGCCCAGACCACTCTACCACGCCACTCAAGACACTTATTGACCTCTCCTTCGAAGCCTTCGAACAGTCTGCTAAATACATGAGAACTCCTCGGATTCCACATTCACCTCCCTCTATCCGACAAGTCCTAACCCCCCGACCCTTCAGTCTGGCTCAATTAAACCATACCCTGATATCCCTTATGTCTGGTACGACCAATCTGCCAGATATCTATTTCTGATTACCGAACATTTAGAACCACATTCTATACTTTTAGCAATTGAAGACATACCGATCCCCTCAAGCCACGAAAAATGCGAGTTCTTTGTGGGCAGCCACGTACACTTGTTCCCTGAGGCCAGGACTCTACTAACCGCCTTTTATGTATTTAACGGCAATGTTTACATAGAATCACTCCTCGTAAATTTTTTCGCGTAAGAAAAAGACTGCCTATCGGTAATCAAATCGAAACAACATTGAAAAGAATCATCATTAATCCTTATGGTAAGACCCGAACACATCATACCTTCCTATCCTCAAACTCATCTCGAAAACCCGCTACGCCCCCTTAGAACGCTTATCACCTGAGTAACGATCCTACCCCTACGATCCGACAGTTTGATTAATAAGCACTGTTAGACATCCTAAACTTACGGGGGTTGAGAGAGTCATAATCTATGACCGCTACCTTCTCTGACTACCTAAAGACTCGAAACTCCGACCCCCTTACTCACTTAATACTCCAGCATATAAGAGTGACTGATTCCAGGCCGCTCACCCGATCCAATCACTCCCCTAAACAAAATATAACCTATACTTTTAACTCGGCTCACACCATAAATGCTTGCAATACTCAAAGCCACCCACCTTACTTCGAGCTCACCCCGCTAACAGCTCAATCCAATATAACTAATCTCTTGAGAACGCAAGTTCAGTACCAACACCACAATACCCACCGGGGCCGACTAGTTTCTCTCCGGCCAACCATGATGTAAACAACACTCCCTTGATTTAGAACTTTTTTTTCAGCTATTACTGCAGCCGCCTCACACAACTGAGACCCCATAGCGAAATTGCATTTCTCCCGCCCTTCCTTCCCTACATGCCCCAACGGGCCCTGCTCAATCACCATTTAGCGATTTTGGTTTCTCCATGACTATACGTAATTTTTCATAAGCCAATCCCTTAAATTTTCAACTAAATTACCTTTATCGCCTCTCTGCTCTTATCGCCACCGAGACAGCCTTACTCCATCCCGCCACTGATACCATAACAGATATTATATACCCTTAACTACATTAGGTAACACCTTGCAATCGCATACATACACTCTATTTGGTCCTGCGGGCCCTCACACTAACAACCTGCATCAATTACTGAAAATTTACACAGTTACCTTTTTCACTATTCTTTCCCCCCTACTGACCTTGGCGCCAGTATAAACTCTCTATCTATCAGCTATTATCGCTTCTTTCAGGCAGAACGTACCTATAGCCCCGCACAACCACTTACCTCAGAACTAACATGACATTTGATACGTTATAATCGATCAATCCGTTACGGTAAACACAACAAGCCCCTCCCATAAAGGCCACAATCCATATCAGCTAACTCCCCTCAGTCAATGGCTCACTGACTGAACAGTAACAAAACCACTTTTCTTCGGCCCACTACCTCAGTTCTAATCCTGACCTACCTTCTACCATGTCAATTAAATCAAACGTTTATCTCCCTACAGGGTTGGTTACATGAACACGATTAGCTCTGTGCCTAGCTTTTAACATTGCCTTTTCCGTAGCATAAACCCCTCCAACCCCCAAACCCAAATCGTTTTCTCAAATGCCATTATGACACCAATCCCAAACTATATGTTCGTCCATTGATTCACATTCTCTACCTTACGTTCAAAACGGCCGTTATCTCATGGAGAACCATTCCCGTTATTCCGCACCTACTCCAAGCACGAGCACTTCCGCAATCTAGCCCCTCAAGCCACCTCAAGTTAATTCACACAGACACACTATGCTACTGAGTTTAGACAATTCTAGTACTTTAATCACATCCTGTCTTCCAATGGTCACAAATTATTAGCTCACCCAAACCCCTCAGTTCTTTAAGATCAAAACATGATATTCGCTGCTAGAACTCAGGGCTCTTTAAACCCTATAACAGCTAATTCTATCCCCCCAACTCACTTCGTTCTCTTAGTACCAATAACTATTAACATTCCATGCATATTCTAAACTAAGAGACCTAAACAGCTCCCATCCCATATTACTTCCAAACTAACCTGAGATTTACACACCATACGCCTACCGCGATATCCCCCATCAGACTTTAACCATACCCAATCATCCACTCCTCACCTCACTCTCGTATAACCCCATTTATTATCCAAATACCCCGCAACCCGGAAGACCAATTCACGAATACTCTCTAACCGAAGTTACTACCCAAACTAATTTATTCCCCCCAGCACTTTCCTGCCCACAGCTACTAACGGCCAATTCAGTACTGGCTGCCCTCTTATTCCGGTATTCACTCGAAATTGCTTAGTTCTGTGAGTCAGGCTTACTACCCGGAGTTCTGACTAGTCACTTATTCCTTCAGACACCTACGTCACCTCCTGATCTTACTAAACGGTCTTCCATTTCTCTCCCCATAAACCACACAGAACCTACACGATAAGAGGCCATCTCCATCCCAAACATACCCAATTGACGCTCATGAACAGCTACCACACCGTTCCCTTACTCCAAATCATGTTATACAGTAATGTTTAAAAAACTCGCATAATTTCTCCATAGACCATTGATCCTAGTACCAGAAGGTTACCTGAAACCACCCTGCAAGTCACTACAACCACCTAGGAAACCCACAAAACCGACAAAACGTATGCAGCCCCATAAACCGTGCTCGCCAGGGAAGATCGGTCAGAGCCCCCCCGACG
>delRNA_3-8.3
CACCACCCAAGCCATTTCGGTGATGAGGCCCTATATGATCATTTAACGTACATAAGTTAATGTATATGAACACCATCAAATAACCCCGCCTAACTGCAAAACCAGGATTTACGGTTTCCCACATCCTCCTAAATAGCCCCAACAAACCCGAAAACAAGTCTTAAACTGTAGACATAAGTTGCCAGCAGAGCACGTGTTAAAATCCAACACGCACGCGCCACGCAGCTTAACAACACTGGTTTCCACCACCAAAAGAAGAGATCCGCTCCTAAATTGTAGAGTCATACAAAGTGGACCCTTACCTAAAACAGAAGCAAAGACGCTCTCCCTATCCCGCACGCTATATTCCTGTACCGCACGTTATGTAGGAATTTTAGAATAGAAGTCATTAACGAGTGACTGACAGTCCAACAATAACCTATAACACATTACGCAAACAGCAAGTTAAGATAACTCACCAACCCTGACCCAACCGTAAGACCTAGACGCGATATATAAGGATATCATAACACTAGATAAAAAGCTACAAGCCTAAATGATAGAACCCTGTGGGATAGTAAACAGAAATAAGTTGAGCTTAGGTTGGTAAACTAGGCATTATTCCACTAAAAATGACACACCACCGAAAGTCATTCTTAACAGACTAATCAAATCAGTCCCAACGGCAAGAAAAAGCAACCGCCAACCCACGAGTGCACAGGCCCTAAAAATCCTGACATGAGGGTCTTAAATCCGCGGCAGGAAGGATTAAACACAGGTACCATTCGGACCGAACCGATGTCAAGCATAATCTGAACATAGGCGTTCATAAGGCCTGATCCCAGCAAGGTTAAATGACAGAATGTTCNTCTCAAAGAATACGCGCGTTCATAGCCACAATTTGGCGTAAAATTTAGGCTCAACGGCTACGTAAATCATCTTAAAGCTCTACCCTAGGGGACCACGCTCAGAAACTCTCCTCCGTTACATTACCCCACCTGGAACCCTTAGAGCTTATCTTGACTCCCCGCAAGTCAAGAAAGCTACTTATGGACCCTTACATCTCTGACCTAAATCAGCACCTTCCGACCGTCACATCCGTTCCTTAATATTAAACCATTCAACCACGAAAACTCACTACTCTATACACCGACGATAATGTCCACCACTATGCCCCTCCCCTAATCTAGTTAGATAAACTTCTGACCCGAATCTCCTCCATAAAAACGGCCCTGGTTCATTGGCTCAACCAGGTCAAGCATTGAGGAAGCTTTCACCAAACCAGCCTTTAAGTCCTCTTCCAATCGGCCAACTATATAAATAAATGAATTTAGTTTAACCATCTTCTGAAGCCAACAACTCTAACTCAATTCAAGTATTCCCAAAATATTAGGAAGCCGTAACTCTCTAATCTACTACTTACACTACCGCCAAGACTTACACCCCCTGAACTGCGCCAGAAAACTCCACCCACTCCTATACTACAATTCCAACAATAGTACACCCCCAGCCGCTCTATTTAATAATAATAGAAGCAGTTTAAACACTCCACAAAAATTTTAATAGGACACAGTTAGCCAAAATCCCGAAGGAGGCAGCCGATTCAATAGCAGACCCGATCAATCAACCACTCCGCTAAAAACACTAATTGAGCTATCTTTAGAGGCCTTCGACCAATCAGCAAATTAGATCAGGACTCCCCGGATACCCCAATCTCCTCCTTCGATACGGCAGGTCCTTACTCCTCGTCCATTAAGGCTAGCCCATTTAAAACATACCCTCATCTCACTAATCTCCGGCACTACCAACCTTCCGGACATATATTTCTGATTCCCAAATATATACAAACATATACTGTATTTCTATCACTTTAATACATATCGCTCACCCCAAGCTACAAAGAATGCAAGCTCATTCTGGGCAGCAACTTACACGTGTTCCCTAAGCCCAGGCCTGTATTACCCACCATTCATTTAATTCACAGCCATGTTAACCTACAAACATTCATCTTAAATTTTGTCGCGAAATAACAACACTGCCTACCGATATTCTAAGCGAAAGAAGATGGACAAAAAACATCAATATTCCTTATGCTAGGACCCCAAGACCTCATAACTTCCTATGCTAAACCTAATCTCAAAAACTCGCTAGGCCCCTTTTGACCGATTATCACCAGAATACCGGTCTTACCCCTAGGACCCTACAGTATGATTCATTAGAACTGTCAGGCAGCCCAAACTTACAGGTGTCGAAAGCGTTATCATTTAAGAACGTTATCTCCTATGTCTTCCTAAAGAATCTAAACTACGTCCACCCTACTCACTAAAAACCCCCGCCTAAAACAGAGAATGTTTCCACGCCGCACATCCCATCCAATCACTACCATAAACCAATTACAAACTGTACTTATATCTAGGATCACACCAAAAATGGTTACACTAGTCTAAACCCCCAACCTTACTACGAGCCCAACCTGCCAACAGGTCAATTCACTATAACTACTCTCTAGACAAAGCCAGCTCAGTACCTACACCCCATTATCCACCCGGCCCCACCAGCTTCTCCCCTGCCAACCATGATGTAAAGAAGACACCATTCATATATAAGTTCTTTTTTAGCTACTAGTGGAGGCGCCTAACTCATCTCAGTCCTCATAGAGAAATTGCTTTTCTCCCTCCTTTCCTTCCGTACATTCCACACCGTGCTCTCCTTAACCACCAATTGGCCATATTGGTTTCTCCATGACTCTAAGTTATTTTGCAAAATCCTATACCTTACATTTTGAACTACATCACGTTCATCGCGTCCCTTCTATTATCTCCCCCCAGCCAACCATATTCTATCCCTCCTCTAATTCCGTATCAAATTTTATAAACCCTCAAATAGATCAGGTATCACCTCGCCATAGCTTAGATACACTCTATTTGCTCTTGCGGTCCCTCACACTAGCATCCTGCTTCGATTACCGACAAATTGCAAAGCTAGCTCTTTCAATATTCCTTCCCCCCCACTGACCTCGGCGCCAGTATCAACTCTCTCTCTATAAGCTAATATCGATTATTGCACGCAGAACGCACTTACAGGCCCGCACACCCCCTAACTTCAGAACTCACATGACACTTAATACGGTATAAACGATCGATACGCTAAGGCAATCACAACAAACCTCTTCCTTAAAGCCCTCAGTCGATATCAGCCAACTCACCCCACTCAATCGCTCATTGCCTCAACAGTAATAAGACTACTTTTCTACGCCCTACTACTTCTGTACTCATACTAACTTAGCTACTACCATGGCACTTAAAACACACATTCATCTCCCTCCATGGTTGTTTTCATGAACAGGACTACCTCTGCGCCTAACTTTTTACATTGCCCTTGCCATAACACAACCCCCTACATCCCCCTAAACCCAAACGCTTACTCAACTGTCAATATGACACAAACCCCAAACTTTATGTACGTCCATTCATACAGATTCTTTACCTAACTTTAAACACTGCTGTAATCTCATGAAGCACAATTCCTGTAATCCCTCATCTACTCCACGCCCGCGCCCTACCTCAGTCAAGGCCTTCAAGGCAGCTAAAGTTGATCCATACCGAAACTCTCTGCTATTGTGTCTACACAATCCTCGTCCTCTACTCACACCCTGTATTCCATTGTTCCCAAATGATTAGGTCACCTAACCCACTAAGGTCCTTCAGATCGAACCACGAGATTCGCTGATATAATTCAGGTCTTTTAAACCCCTAAAAAAGCTATTTTTAACCCCCCAACTCTCTCCGCTCCCTAAGAACCAAAAAATATTATCATTCTATCCACATCCTTAAATACGACACTTATACAGCACCAATCCCATAATACTTTCACACCAATCTAAGCTTAACACAACAGACTCCCACAGCAATCTCACCCATAAGCCTATACCCATACCCAATCATCCACTCATCACCCCAGTCACGCATCACCCCCTTAATTATACAAATACCCCGCAATCCCGAGGAACACTTAACAAAAACACTCTACCCAAAATTGCTACCAAATCTAATATAATCACCCCAACATTTCCCTGCCCAAAGGTAGTACCGCCCTATCCACTAATGACTACCATCATATTCCGGGATACATTCAAAATTACTTAGCTCAGTCAGGCATGCCTACTATCCAGACTTCTGACTCGTCACATACTCATTCAGCCACCTACGACAACTACTCATATTCCTAAAGGGCCTTCCTTTACTCTCCCCATACACCACCCATAATCTACACGATAACAGGCCCTCCCCTTCCCATACATAACCAATCGACGCACATGAACAACTACCACAACGTTCACTAACCCCCAACCAAGTCATACACTAATGATTCAATAAGTCCCACAAGTTATCTATGGATCACTGATCATATTACCAGAATGTAACTTGTAAACACCCCGCTAGTCAATATAACCAACTCGGAAACCCTCATAAGCGTCATAATGTCTGAAGACCTATCAATCGCGCTCGCCATGGGAGTTCCGTTAGGGCCCCACCTACA
>delRNA_3-8.4
ACAACCCACGCTATTTCGGTAATAAGACCGTATATCATTATCTATCGTACATACGTGAATGTATAAGAACAGCACCATATTACCCCCCCAAAATGCAAAACCAGCATTTATGGTTTACCCCACCCCCCCAATTACCCCCAGCACACCCGAAACCACGTTTTAAAGTGAAGACATAAATTTCCTGCTGATCAAGTTTTCAATTCAAAGACGCAGGCTCCACGGAGTTTTACGACTCTAGTTTCGACCACGAAGAGCAGAGATCCCCTACTGAAATGAAGAGTGATACACAGAGGGCCCTTACCTAAAACTGAAGCCAAAACCCTTTCTCTGTCGCGAACCCTCTACTCATGAACAGCACGTTAGGTAGGTATGTTTGAATAGAAATCGTTTACTAGTGAATGACACTCAAAGAAAAACCTATATCAAATGACTCACACCGCTAGCTACGATAACTCTCCTACCCTTACACAACCCTATGAACTGGATGCAATGTAAAATGACATAATAACTCTTGAGAAGAACCTACAGGCATATATAATTGAGCCTTGGGGTATAGTTAATAGAAATAAATTAAGGTTTGGATGTTAAACAAGGCAGTAATCAACCAAAAACGAAACCCCACCCAACGTAATGCTCAAGAGACTGATTAATTCAGTCCCTACCGCAAGGAAAAGGAAACGCCAACCTACCAGGGCCCATGCCCTAAAGATCCTTACCTGGGGGTCTTAAATTCGTGGGAGCAAGGAGTATACACAAGTCCCATTAGGTCCTAACCGATGCCACGCGTACTCCGACCAAAGGCGCTCTTATGGGCTCATCCCGGCCAGGTTCAAGGATAGAATCTTTNTTTCCAAGAAAACTCGCGTACATAGTCACAAGTTGGCATAAAACTTAGGTTCTACAGCCACTTACATCATTTTAAAACTATACCCCAGGGGCCCCCGCTCTGAGACCCTACTCCGCTAGATCACTCCCCCCGGTACCCTAAGCGCCTACCTGGAGTCACCTCACGTAAATAAGGCCACTTACGGCCCTTTACAACTGTGCCCCAATTCTGCACCGTCGGAACGACAGATCCGCTCGTTCATATTAAACCACTCCACAACTAACACACACTACTCCATGCAGCGACGATACTGACCTCCCCTTTGTCCATCCCCCAAGCTGGTTAGATAGACCTCTGAGCCAAATCTCCTACATAAGAATGGGCCGGGTTCCTTAGCCCATCCAGGCCACGCTTTTAGTAAACTATCCCCAAACCACCCATTCAGCCCACTACCTATAGGACATCTATACAATTAGATAAATTTCGTCTACCCCTCCTCTGACGCCAATAAATCAAAGTCAATCCATGTTTTACCAAAATACTACGATGCAGTAACACTTTATTCCACCACTTAAACCACTGCAAAGACTTAAACCCCTTGCACCGCCCCAGAAAAATCAACCCACTCCTACACGACTATCCCCACAATAGTTCAACCACACCCCCTATATTTAATCATTATAGAGGCCGTTTAAACACTGCACAACAATTTAAAGAGAACTCAATTAGCAAACATCCCGAAAGAGGCAGCTGAATCAATCGCTGAGCCTATTAATCAGCCTCTGCGATATAACCATTATTTCAGCTAGCTATATAGCCCATCTACCAACCACCATATCAGTTCAGGCCTGCCCGGTTATCCCAACCTGCTCCTACGCTAGGGAAGGTCTTTACTACTGGTACATTACGGTTATCCAATCTATAACATACCATCTTCCCACTACTCTCCTGCACTACCGACATTCCGGACCTACATTTCGGAATCTCAGATATATACTAAAATTTAGTGAATCTCCATCACATTAATACACATTGCTCATCCAAAACTGCACAGCATGCAGGCCCATTCAGGCCATCAACTAACTCGTGTACCATATGCTCATGCTTGAATTACACAACAATCATTCAAATCTCACCCTTGCTACCCCACAAACATCCATCTAAATTTTTGACGCGAAATAACCACCCTACCCACCGAAATACTAAGGGAAAGCAGCTGGACTAAGAAAATAAAAATACCTTAAGCAAGGACGCCTAGACCTCACAATTTACTATGCTAAACATAATCTCAGAACCTAGCCAGTCCCCTATTAACGGATTACCAACAAAACACAGGCCTTACACCAAGAACCCTTCAATACGAATCGTTAGACCTCTCCGGCAGACCGAACTTTCACGTATCAAAAGCATTTTCGTTAAAAAAAGTAATATCTTAGGTATTACTTAAGAACCTTAATTAAGTACATCCAACACATTAAAACCCACCTCCCAAAACAGAAAACGTTTCAACACCTCAGATTCCCTCCAAACAATAACAAAATCCTATGACAAAGTGAACTTAAATTTAAGACCACACCAACAACGGCTATACAAGGCTAAATCCACACCCTTATTAGGAACCTAACCTGCCTACAGGCCATTTGACCATCACCACACTTTAAACTAATCCTGCCCACTAACTGCACCCAATGATACAGCCCGCCCCTCCTGCCTCACCACTCCCTACAATAATGTAAAGCAGGCACCAATCGTAAATTAGTTCGTTCTTAGCCACCAGGGGCGGCGCTTAGCTCATCTCGGTACTGATAGAAAAATTCCTTTTTTCTCTCCTCTCGTTCCGAACGTTTCACACGGTCCTCTCATTCACTACTAAATGGCCGTACTGTTTTCTGCATGAGTCTAAATTATTATGAAAAATACTTTAACTCACTTTATGAACTACATCCCGATCGTCCCGTCCATTCTATTATCTACCTCCCGCCAACCACATGCTTTCACTACTATACTTACGAATAAAATTTTAAAATCCATCAAATAGCTCTGGAATAACCTCCCCTTAACTGAGCTAAACCCTTTTGGCCCTTGCGGTGCCTCAAACAAGAATACTACTACGTTTACCAACTAACTGAAACGCCAGCTCTTTAAACATTCCCTCCCCTCCCCTAACTTCAGCACCAGTGTCAACTCTATCCCTCTAAGCCAATATAGAATATTGGACCCAAAACGCACTTACAGGCCCTCACACTCCTTAACTACACAACTCCCAAGACACATATTACGGAATGAAGGAACGCTAGGCAAAAGCTATAACTACCAAACTATTGCTAAATGCTCTAAGACGCTACCAGCCCACACATCCTACCCATTCGCTTATTGCCTCAACGGTCATCAGGCTCCTATTGTAGGCTCTTCTACTGCTCTAATCCTATTACCTCAGTTATTACCACGGGACCTAAAACACACACTCATCCCCTTCAATCGTTGTATTAATCAATAGAACCACCTCAGCTCCCAACTTTTTACAGTGGCCCTGGCAAAATACAACCCCTTAAATCCCTCTAAACCCAAATGCATATTCTACAGTGAAGATCACACAAACCCCTAACTTCATTTAGGTTCATTCTTATAGATTATTCACTTAACTATACACCCTGCTGTAGTCCCATGATGCACACTTCCTATATTCGCTCATGTACTCAACACCCGCTCCTTACCTCAGCCAGGGTCTGCAGGGCAGTTACAGCTGTTCTATCCCCAAACTATCTGCTATCGTTTCTACACATTCGTCCTCATCAACACAAACCCTGTACTCTATAGTGCCAAACTGATTCGGACAACTCACCCATTAGGGACCTTCTGACCGAACAACAAGCTTAGCTGACATAATACACGTCTTCTACACGCCCAAAAACGCCATTTTCAACCCCCCTACACTATCAGCTCCTTAAGACCCTAACAAAATGATTATACTATCAACATCTTTAAACACTACCCTAATTCAACACCACTCACAAAATACTTTCACTCCCATCTATGCATACCACAATAGTCTACCACAACACTCCCAACCTTAAGCTTATACCCACACTCACTCCTCGACTCACCAACCCAGGCAAGCTTCCCCACCTTAATTATAAAAATAACCGGCTATACCAAGAAAGACATACCACAACCATTCGACACAAAAATGTTACCAAATATAATAAAACCATCCAAACATGTCGCTTCCTAAAGGAAGCACTGCCCTTTCGACTAAAGAATACCAACAAATCCCTGGCTATATTCAGAACTATTTGGCACATTCCGGCATTCCAACAATCCATACATCAGAGTCATCCCACACCCATTCAGCCACTTATGAAAAATAGTCCTAATCCTACAGAGCTTTCCTTTAATCACCTCAGACCCCCCCCATCATGTATACAATCACAGGCCCTCCACTACCCATACAAAATCACTCAACTCAGATTAATAACTACCATAAGGTACACTAACCACCTACAAAATCCTAAACCAAAGAATCCATCAGTCCAACCAGATAACTGTGGATTACCGACCAAATGACAAGCATATACCTTGTAAAAACACCCCTTGTAAACATCACTAAATCAGATACCCTTATAAGCGTAATTATCTCCGACGATCTTTCCATCGCACTAGCTATAGGGGTGCCGTTCGGGCCTCACCTTCAT
>delRNA_3-8.5
CAGCCCACTCTCTTTCGTTATTAGGACCGGATGTCTTTCTCCATCGTTCAGACTTGTATTTAGAATAATAGCACAATATTTCCCCCGCACAACGCCAAACCCGCCTTTATCGTATAACCCACACCCCCAATCACACCAAGCACCCCCGAAACCACCTTTTACAGCGAAGACATCAACTTGCTTCTCATTAAGTTCTCAATCCAAAGCCGCAGCCTTCACGGGGTGTTACGACTATAATTGCGTCCGCGAAGTGCCGAGATCCCCTAATGAAAAGACGACTGGTATACAGACGGACCCTAGCTCAATCTGAACCCAAACCCTTTCCTATGTCGAGATCCATCAACCCAGGATCAACAAGTAAGGTAGGTGTGGTTCAAAAGCAACCGATTACTAGTGAACGAAACACACAGTAAGACTTACATAAAGTGGCTGACTCCACTTGCAACAATTACTCTGCTACCCTTACAAAAACCAATAAAATGGATACAATGAAACATAACTTACTAACTATTTAGCAGAACCTACAGCCACATGTAGTTTAGGCTAGGTGTTTAGTTCATTGAAATCAATTAGGGATTGGAAGTAAAACACGGCAGCAAGCAACCCAAAACAAACCCCCAACCTACTTATTGATCCAGCGATTGATTAATACAATCACTCCCCCATGGAAAAGGAAATGCCAAACTCCCAGGCCCCATGCCGTAAAGGTCATTACCTGGCGGTCTCAACTTGGTGGGCGCAAGAAGCATTCAGAAATCCCAATAAGTTCTCACCGAGGCTACCCGAACTCCAACCAAGGGGGCACTAATCGGTTCGTCACGACCGGGTTCAAGTATCGACTCCTTCTTCCCCAGGAATCTTGCCTAAATCGTAACAAGATGTCAGAATACTTACGTTCTTCATCCACTCACCTCGTTCTACAAATATACGCCAGGCGCTCCTGCCCTTAGCCCCTACTCTGCCAGCTCGCTACCTCCAGTCCCTTATGCCCCTACTTGAAGCCAACTGACTTAGATCAGTCCACTAACTGCTCTCTATAAGTGAGCCCCTATACTCCAGCGACGAAAGGAAAGGTCGGCACGCTCATACTATACAACTCCTCATCTCACTCATACCACTCCCTGAAGCGATGACACAGAACTACCTTTAGTCCATCCACCTAGATGATTAGAGAGGCCCCTAAGACATATCTCCTATATCAGGATAGGCCGAGTTCCCTAACCCATCCATGCAACACTCTTTGTAAATTAGCCACAAACCACACATTCCGCACATTAACTCTATGACATATACACTATAAGCTAAATATCATCCACCCCCCCGCTTACACCCATCAATCACAGCCACTCTATATTGTAACAGAATACTACCATGCAGTACCATTTAATTCCTCCGCTAAAACCACTACACAGCCTAAATCCCCTAGCCCCGCCCCATAATAACCATCCAACCCCTACTCGCCTCTCACCCCAATAATTTAAACATACACCTTACATCTATTCTTTTTACAGCCCCTTGAATCAGTGCACTACTATCTAAAGCGACCTTAAATAACACACTTCTCGCAAAAGACAGCTGAATCAATCACTGAGGCTGTTTATGAGCCTCTGAGACATTACCATTATATCGGCTAGGTAAATTGCTCAGCTACCAACGACAATTTCTGTACATGCTTGACCTGTGATGCCGACATGATCCTACGCAAGTGAGGGTCTATAGTACTGGTAGATCACAGTGATCCATTCAATCACCTAACAACTTCCGACAACTCTCCTACATTACCGCCACTCGGGACCCACCTTCCGGAAGCTTAGGTAAATTCTAAAATTTAGGGAGTCACCTTCGCACTACTAGACATTTCTAATCCACAAGTGAACTGCATGAAGTCCCATCCACGCCATTAAATAGCTAGTATAGCACATCCTGATCCTTGATTTCCACAAAAAACACTCAAATCTTACTCTAGCCACTCCCCACACATCTATTTAAATATTTGAGGCTAAATAGCCCCCTTATCCCCCAAAGTACTAGGGAAACGCTGCCGGCCTTAGGAAATAAAAGTAGCTAAATCAGGGTCGCCTAGAGCTTACGATCTATTAGGCCAACCAAAATCTCAGGACCTATCCAGTCCCTTACTACCGAATCACCAATAATACCCACGCGTTCCATCATGAACCTTTGAATACTAAGCGTTACACGTCACCCGCTGATCGGACCTTCACGTATCAAAATCAATTCCGTTAAAAAAATTATTAGCTAAGATAATAGTTTAGAACCTTTATGAAATATATACATCACATCAAAACACACCTCCCAAAACAAAACACGTTCCATCAACTAAGTTTCCCTCCCAATAACAATAACATCCTCTGACACAGGGATCTAAATTTGAACACTACTCCAACTACCGCCATGCAGGGCTAAATGCACACACTAATCAGTAAACTAACCTGGCTACATGCCATGTGGCCCTCACCTCACTTCAATCTAATCCTTCCTACAAAGTGCACACACTGCTAGAGCCCTCCCCTCCTCCCACACCATTCACTACACTATTGGAACGCAGGCACCAAACGAAATTTAGTTCGCTCTTACCCTCCCGGAGCCGCACTAAGATCCTCCCGCTATTGATAGAAAAACTCATTATTACTATCCTCACGATCAGACCGGTTTACACGGTCATCACACTCACTACTTAACGGCCGCACTGTATTGTGTATCAGGCTTAATTAATAAGACAAATAATTAAATTCCCTATATGACCTCCATCCAGAGCGACCCGTCCATTCTATTATTTAGCTCCCTCCCACTACTTGTTTACATTAATATACATAGGAATAGAAATTCAAAATCCAACATATAGCACTCGAATATCCTCCCCTAAATTGTGCTAACCCCTTATGTCCATTTCGATGGCTAAATCATGACTAATACTAAGTCTATCACCTTACAGAAACCCCTGCACTATAAACATTTCCCCCTCTACCTTAACTCCACCAACACTGACACCTCTATCCCTCCAACCCAATCTATAAAATCGGCCCCAACACGCAGTTCCACGCTCTAACTCTCCTAAAATACACTACTCCTAACACTCAAATAACCGACTGAAGCAAGGCTAGTCAGAAACTATACCTCCCCAACTACTGTTATATTCTCTACGACGCTACTAGCCCTCAGATCCTGCCGATTCGCTTATTACCTCAACGCTCGTCCGGATCTTAATGAAGCCTATTATATTGGTCTAACCCTATCACTTCAGTCATAACAACAGGGCCCAACACCCACACCCATCCCCTCCAATCATTTTAATAATCAATCGAGCCCCCGCACCTACCCACATTCTAAAGCGGTCCAGGTAAAATACACCCACTGAATTCCCTCTAAACTCATATCCATATTCTTCAATGCAGATCTCACAACCCCCTAACTTCTTTCAGCTTAATCCTCATAGACTAATCACTCAATTAAACCCCTTGTTGAAGGCCTATCATACAGACATCATATATCCGGTCGTGAACACATCAACCTCTACTCACTTCCGCAAGCGTCTGAAGCGCCGTCACTGCAGTACTTTCCCCCAAATAACTACTTTCATTCCTGCACATCCGTCCACAACATCAAAACCCTTGCACCCTTTACTGCCATACCGAATCGGAGAAATCTCCTATTAGCGAACTCCTAACCGAACATCAAGCCTACCTAACATAGTAAACCTCATCCACTCGACCAAACACGCCGTTCTCTACACCCCTTCAATACCACCTGCTAAACACCCTAACTAATTGCTTTTACTACCACCAACTATACACCCTCCCTTAGTTAAATACCACCCACAAAATTCTTTCTCTCCCTTCAATTCAAACAACCATGGTATAACATAAAACCCCTAACCTCAAACTTATTCCAACCCTCACACCTCGCCTAACCAACCCCGGAAATCTGCCACATCTAAAATAAAACAAAAATCGACTATACCATGAAAGACAAACTACTACAATCCGCCAAAATAAAGTAACAAATTACAACAAAACCATCCACACATGACGGTTGCTGAATGACGCCCTCCCTTTTCGCCTCAATAATACCAATAATTCTCTAGCGATTTTTAGAACAATCTGCCAAATACCTGCCTTCCACCAATCCATACAGCAAAGGCAGCCCACGCCTATCCATCCCCTCATTAAAAACAGGCCCAAACCAACAGACCTTTCCTTAAACCACCTAAGACCCCCCCCCTCATGAATTCAATCCCAAGCGCTACATTAGCCCTATAACATAACTCACCTCAGATTCATCACCACCATCAGTTACACAAATCAACTACAAAATCCTAAACCAAACAAACCATCAGTCCACCCCGATAAATGTGGGTTTCCCACTAACTGTCATGCCTATACCTTGTAGAACCATCCTTTATACACCTCACTGAAGCACATACCTTTATAGGCCTACTTATCCCCCACCATATTGCCTTCACACTACCTCTAAGGTTGACGATCCGGTCTAACATTAATC
>delRNA_3-8.6
AGGCCTCTCTCTTTGGTCATGAGCACGGGATGTCTGTCCCCTTCGTTCAGGCTTGTGTTAAGGATAATGGCCCACTAATTCCCCCGCACAACACCAAAACCTCCTTTCTCTTATAACCCCCATCCTCATTCTCAACATGCACCGCCCAACCCCCCCTTAACCGCAAAAACGTCAACATGGTTTTCTTTAAGCTCCCACTCAAAAGCAGCAGCTTTAACAGGATGATAGGAATAAAACTGGGTGCGCGATGTCCCGAGTTCACCAAAAGAGAACACAACTGGCATCCAAACCGATCCAAGCTCAATCTGCACACACACTCTGTCATAGGTTGATATCCACCAGCCGAGCATGAAAAAGTAAGGTAGCTGGGGGTCTAAAGCCACTGAATAGTAATGCACAAAGCACACCGTAAGGCTAACGTAGAGTGGTTGGCTTCAGTTACACCACTTTCTTTGATAGCCATACAACAACCAATAGAATGGCTATAAGGAAACCTATCTAACCAATTAGTTGGCCGACCCAACCGCTACATGTAGTTTAGGCTACGTGTTGAGATCATTTAACTCCATTAGTGAATGGAAATAGAAAACCGCCGCCAGAAAGCCAAAACATACTCCAAATCTACTAATAGAACCTGCCATTGAATAATATAACCATTCACCAATGGAAAAAGAAATCCCTAAATCTCAGGCACCATGTCGCAACGGTCACTAACTGGCTGTTTCTACCTGATGAGCACAAGACGCTTTAAGTAACCCTAAAAAATTGTCGCCCAGCCTACCAGAACTCCAACCAAGTGGACAATAGTCAGTTCGACAGGATCGCGTTCAAGTCTCTACCCCATCTTCACCTGGAATATTCCCTAAATCTTATCACGAAGTTAGAATCCTTACATTCTTCATACAATCCCCCCGCTCCACCAATATACGCCAAGCCCTACTTCCATTCGCCCCGACCCTACCCGCTCGCTATCTCCAATCACTAATTCCACTACTCGATGCAAAATGACTGAGCTCTGTCCATTATCTACTCTCTATCAGAGATCCACTTTATTCCAGAGAAGACAGGAACGGCCGACAGGCCCATACAATTCACCTACTAATATCTCTCATACCACTTCCTGAAGCAATTACCCACAAATACCTATATTCTATTCAGCTCGAAGATTACAGTGGACCCTAGGAAATCTCCCCGATCTCCGGTTAAGCCGAATTACCGAATCCATCTATCCACCAGTCGTTTTAGATAAGCCAGAAACCCCAGATCCCTCAAATAAATTCTATAACATAAACCCTCTAAGCTAAATAGCACCCCCCCCCTCGGTTCCAACCCTCAATCACTGCCACTCTTTAGTGAAAAAGCATCCTCCCCTGAAGTACAATATAATTTCTACGCTACAACCACTACACCGCTTAAATTCCTTAGCCCCGGCCAATTATTACAATCCATCCACTTCTTGCCTCCCACCCAAACAAATTGAAAATTCACCTTACTTCTATACTTTTAACAGCCCCTTGCATTAGCGCACTCCTGTCAAATGCCACCTTAAACAACACCCTGCTAGCCAAAGAAAGGTGCATTAATCACTGGGGCTGTTTATGCGCCTCAGATACCTTCCCATTGTACCGGCTGGGCAAGTTCCTGAGGTAGCACCGTCAGTTTCTTTAAATACTTGACCTATGCTGGCGCCATGACCCCACTCATGTGAGCGTTTACAGCACTGGAAGATCTCACTGTTCTATCCACTCACCCAACAAATTCCGTCAGCTTTCTTAGATCACTGCAACCCGAGAGCCCCCATCTGGTAGTTTAGGCAATTTGTACAAATTGGGTAGCCAACTACGTACCACAAGACACTTCTACTCGACCAGTGACCTCCAAGATGTGCCTTCTACCCCTTTGAACAGATACTACAGCACTTCATGTTCATTCATTTCTACCAACAAAACTCATATCTTCCTTTATCCCCTCCCGACCCATCTGTTCAACTATTTCAGACTTAAAAGTCCTCTGATACCCCACAGAACAAGAGAAACCCTGCCAGCCTTTGGTAACAACAGTAGGTATATGAGCGTCGCTTATAGCTTTCGCTCAATCAGTCCCACAAAAATATCAGGACCGATCCATTCCCTCACGACAGAGTCCCCAATTATGCCTACCCGGTCAATAATTAACCTGTGAATCCTCAGCGTAACACGTCATCCCCTTATGGGACCATCACGAATAAATATCAAATCAGTCAATAAAATAATTAGCTACGAGAAAAGCTTTGATCCATTATGCAATATGTAAATAACTTCAAAACACACCTCACATAAAAAAACCCGATCGATTAATTACGTATCTCTCCCCATAACAATCACATCATCAGATACAGGAATCTAGATCTGCACCCTCCTCCAACTACCTCCATGAAGTGCTAAGTGCACTCAATACTCCGTTAACTACCCAGGCTAAATTCCATGCGGACCTCAACTTACTTCAATTTATTCGTTACTACACAGCGCACATACCGCCAGTGCCCTACCTTCCTCCCATACTATACATTACACAATAGGCACACACGCCCCAAAAGATATCTACTTTGCACTGACCCTACCCGAGCCCCATTAAGAACCTCCGGCAATCGAGAGTAAAACCCAATATTACTATCCTCAGGAGCACACGGGCTTTCAGGGACATCAAACTCATTAATTTACAGCTGCCCTGTAGTGAGTATCTGGGTTTATAAACAACACAAAAAAATAAATCCCTTACATTACTTCAATACACAGTGACCCCTCCATACTTTTATTAAGATCCCTACCTCTACTAGTCTATATCAAGATGCAAAGAAATAGTAACTCGAATTCAAAAATTTATCATTCAAATATCCTCCCTTAGATAGTTCTAACCCCATAGGTGCATTTGGAAGGGTACATCATAACTAACACTAAATCCATAACTTTTCACAATCCACTACATTACAACCAATTACCACTCTAACTCAACTCCACAAAGACTGAAACGTCTATACCTCCTACACACTCAATCAACTCCGCTCCGACCCGCAGGTCCACCCTCTACCTATCATAGAACACTCTGCTACTGACTCTAAATTAGCCTACTGACGCCAGCCTGGTAAGTAACTATACGTCACCCACAACCGTAATGTTATCCACGACCCTCCTCGCCCTCAGCTCCTGACGGTTCGCCTACTACCTAAAAGCACGCCCTGACCTAAATGATGCATAATACATTGGGCTGACCCTGTCACTTCAATCATACCATCAAGGCCCAACACCCACGCCCATACCCTCCAACCATTTTAAAAACCAGTCTAGGCCCCGAACATAACCCCAATCTAAAGCTGTCCAAGTGAATTAAACTCACTGAATTCCTTCGAACCTCATTTCCATCTTATTCAATGCCGAACTCACTACCCCATAACTACTCTCAGCATACTCATCATATACCAATCAATCAATTAATCCGCTAGTTGAGGGACTTTCATACAGACAGCAAATATCGGGTCGCGATCACATGAACCTTTAATCACTACCTCAGGCCTCTGACGCCCCCTCTCTCCACTAGTTCCCGCCCAATAATTAATTACACTCGTGCACATCAGTACACAACATAAATACCCTAGCACCCTTCACTGCTATCCCTAACCGAAGGAAACTCCTCTTGGCAAATTCATACCCAAAAATAAAACCCACTTACCAAAGCAATCCCCAACCCCTAGAACACACCCGCCGGTCGCTCCAACCGTTCAATACCACATGTTAGACACCTTAACTTATCGCATTCACTACCACAAATTAGACGCCTTCCCTAAGATACATTCCACCTACCAAATTATTCCTTTCACTACACTTCAATCAACCATGTTAAAATATAAAGCCACTCACCTCTAATTTCTTACACCCCTCTCAGCTAGCTTAACCAACCCCAGATATATGTCAAATCTAAAAAAAAACCAATATAGACTAAACTATAAAGGAAAAACTACTCCAATCAGCAAACATGAACTATCAAATGACGACCAAACCATCGACCCATGATGGCTGGTGAATCACTCCATCACTCTTTGCCTCGATTATCCCTATGATACTGTACCGATTATTCGAACATTCCGCAAACTAGCTCCCATCTACAAAACCGTACAGAAATGGAAGTCCACGACTTTCTATTCCTTCCTTCAACACAGGACCAAAACACCACACGTTACCTTAAACAACCTAGGACCCTCCTCCTCAAGATTTCAATCCGAAACGTTATATCAGCCCAATAACATATCTAACTTCCGACTCTTCGCCACCCTCAGTAACTCAAATCAACTAAAAAATGCTTAACCAGACCAAACAACAGTCTACCCCAATTAACGTTGGGTTGCCACTCACAGTAATTCCAATTCCATGAAGTACCATCCTCTACACACCCCACTGCAGCACCTACCTATAAAGTCCAACATACCCCCCCCCCTAGTGACTCCAAACAACTTCCAACGTAGAAGACCCTGTCTAACACTAATCA
>delRNA_3-8.7
GGTCTATCACTCTGGTCTTGCGCACGCGAGGTCTGTCCTCTACGCTCAGGCTTATGTTAAGGATAATGTCCAACAAACTCCCCCGCTCAGCACCAAAACCTACTATCACTTATGACACCAATTCTCATACTCAACATCCACCGCCCAACCCCCCCCTATCCTCAAAAACGGCACCAAGGTTTCCTTTACGCACCAACCCACAAACATCAGCTCTAGCACGAAGATAGCAAAAAGACCGGTTGCGCGATTTCACGGGTGCACCAAAAAAGTACTCACCTAGCTTCTAATCCCATTCACGCCCAATCAGCTCACACACTCTGGCATAGATTCATATCAACCAGCCGCGCATGAAAGAGTAAAGTCGCCGGCGGCCTAAACCCCCTTAAGAGCAAGGCTCAGAGCACCCCCTATGGATAACGCAGAGTCGTAGGATTGAGATAAACCACTTTCTTGGAGAGCCACACTACCACCAAAAGGATTGCGATAAGGAAACCAATATAACCTATGAGATGCCCAACCCAGCCTCTACACGTAGTGTATGCGACCTGATGTGAACAATTGACCCCCTTTGTCAACGGAAAAAGAAAACCCCCTCCAGAAAGCCACAAAATACTCCAAATCTATTAATAAAAACTCCCTTTAAACAACATCACCATTCACCAATGCAAAAAAAACTCTCTGAAACTAAGTCACCAGGTTGCGACCGTAACTAAATGTCTCTTCCTTCCAGACGAACATAAGACCCTTTAAGTAACCCTAAACAAATGGCGGCCAGCATAACAGAACTCAAATCAAGTTGATAATAGACAATTTGATAGGATGGCTTTCAACTCCCTGCCGCAGCTACAACTGGACTAATCACTTAATCTCATTACCAACTTAGAGTCGTTACAGTCATCTTACAACCCTCCAGCACCTCCGATTTATGCAAACCCCTACTTCCATTCACCCCGCCCATACCCCCTCGCTATGTCCAACCAATAGTTTCACTAGTCAATCCATAACGATTGCGCCCTCTCAATCATCTAATCCCTCTCAGAAATTCATTTGATGCCAGAGAACACCGGGACTGCTGAAAGGCCCATACACTTAACCTACTAGTATCTCTCTTATCAATTCCTGAATCATTTCCCAACCAAAACCTAGATACTCTTAAGCTCAAAAATAACTGTAGAGCCCAGGAATTCCCCACGTTCACCTGTCAAGCCCAAATATCGTATCCAACTATCTACAAGCCGCTTTAGGTAAGCTAGTAAACCTAGATCACTCAACTAAATACTTTACCAAAACCCATCAAATCTAAAAAGCACTCCACCACTCGGCTCTAAACCCCATTCTCTACCTCTCTTAAGCGAGAACGCTTCTTCCCCAGAAGTTCAATAAAATTTATAAGCAACTACTACGACTCCTCTAAACTTCCTCAGGCCCGGCCAATTATTCCAATCAATCCATTTATTCCCTCCAACACATACGAAATGAAACTTCACTTTACTCCTCTACTTATAGCAGCCTCTCGCATTTGCTCAATCTTGACAGATTCCCCCATAAACAACACCCTGGTACCCGAAAAAGGGTGCTTTTATAACCGGTGCCGTCTACGCTCCACACATGCCGTCTCACTGGACCGGCTGGGCAAGCTCGTGGGGCAGGACAGTTAGCTTGTTCAATTAATTTACTTAAGCCGGCGCAATAACTCCTCTCATCTGGGCATTGACCGCACTCGAGGACCTTACCGTCCTTTCAACACAACCCACCAACTCGGTCAGCTTCCTCAGCTCACTACAACCAGACAGGCCACAACTGGTCGTTTATGCTATCTGTACTAAATGGGTAGCTAATTAGGTGCCACAGGACACGTCAACCCGCCCGGTAACTTCCAATATCTGCCTACTTCCGCTGTGTACTGACACAACTGCCCTACAAGTACATTCATTTCTCCCCACCAATCTAATCTCTTCCTTTATCCCCTCGCGACCAATCTGTTCAACAATTTCAGAATTCAAGGTACTCTGGTATCCCACAGAACATGACAAGCCCTGGCAACCTTTTGTAACCACTGTTGGCATATGGGCGTCTCTAATCGCTTTCGCCCATTCTGTCCCTCACAAATACCAGGAACGTTCCATCCCTTCCCGCCATAGGCCCCATTTGTGGCTACCGGGACAATACTTAACCTGCGACTCGTCCGCCTATCATGTCATGCCATTATGCGACCAACACGACTACATGTCTAACCATTCCATTAATTAGTTTGCAACCAGCAAGGCATTAATTCAATACGCCATATGGAATTACCTACACAAAACACCTCACATAAAAAACCCAGAACGCTTGATCACCTACCTATCTCCATATCAATCACAACAACAAATACAAGACTCTAGTTCAGCCCCTTCCTCAAACTATCTACATGAGGTGCTTAGAGCCCTTAAGACACCCTTAACCACTCAAGCCAACTTACACGCAGAACTAAACTTCCTTCACTTCATCCGCTAATACACTGCCCACATACCACCTGTACCCTAACTCCCTCCGATGCTTTAAATAACTCACTACGCGCACACACCACACAAAATATCCACCTTTCAGTGACCATAGCCCAGGCCCATCAAAAAGCTACGTCATTCAAGCGTCAACCCAAAGATTACTATTCTAAGAAGTACCCGGGCTTTTAGGGACATTAACCTAATCAATTTACATCTTCCGTGGAGAGACTATCTAGGTTTTTAGACTACTCAAAAAAACAATTCACTAACTTTACTACAATAGACCGTGACCCCCCCCTAATTATACTATGAACCTTACCTATAATAATCAATTTCCAGTTGAAAAGACATTGTTACGCGAATTCATAATTTTATTATTCACATATCGTCACTAAGATACTTCTACCCCCACAGCTGCATATGCAAGGGCACTTCTTATCTAACCCTCAAACCCTATCTGTTCACAATCCACTAAATCACTACCAACTAGCAATCCAACTCCACTCCTCAAAGCCTTAACCGACTATACCTACTTCATACACATTCTACCCCCCTACGACCAGCCGGCCCTCCCTCCACTTAACACAGGACACTCTGCTATTGACTTTAGATAAGTCTCCTCACTCCCGCCTGGTACGTAACTATGCGCCATCCCCACCCCTACTGATATCCACGACCTTCATCTCCATCGGCCCCAGAAGGCTCTCCCACAACTTAGAACCACGCACTCACTTACATAATGCAAAACACCTTAGGATGTCCATGACACTTAAACCACACTATAAACGCTCACCAACCTCGACCTTACCCCCCTACCATTTTCAATACCAGACTGGGCCCTGAGCAAAACCCAAACCTCAAGCTATCTAAATGCATAAACCTAACCGACTTCCTTCGTACATCATTACCATCCTATTCCATACCTAAGTCGCTGCCCCAGAAGTAGTCCCATCATACACATCACATACCCATCAAACATTTAATCCGCTATTTCAGAGAATTCCAGACGGATAGCAAGTACCGGGTTGCCATTACTTGAACATTCAATCACTAGCTAAGGCCCCTCACTCCACCCCTCTCCACTAGCTCTCGCCCTATAATCAACTAGACCCGCGCGCAACAATAGACTACTTAAATCCCATAGCACCCATCACTACTCTCACTTACAGAAGGAAACTCATCCTGGCATATACACACTCACAACTATAACCCTCTCACCAAGGCAATTCCTAACCCCTAAAAAACCCCCGCCGGACGCTCAAACCGCTCCATCCCTCAGGTCAGGCAGCTCAACTTATCCCACTCTCTCCCCCACATCAGGCGACTGCCTTAAGAAACCTTTCAACTCCCTAAATAATCCTTCCATTACACATCCATCAATCAAGTTAACATCTAAAGCCAATCCCCCCTCATTTCCTAAACACCCCTTAGCTACCTAAAACAACCCCATATATAGGTAAAATCAAAAAAAAACCCTATTTAAACCAACCTATAAAGGAAAAACTAATCAAAACATCACACCTGAACCATTAAGTGACGCCCCAATCACCGACCCATCATGGCTGGCGATTCACTACATCACTCATTCCCCCGATTATCACTTTGGTATTGCACAGAGTACTCTAAAATCCCTCAAACAAGGTCCCAACTGCAGAACCGCACAGACATGGAGGTACACGATTTTCTTTTACTACCATCTACGCAAGAACATAATACCACACGCTACCTTAATCACCCAAGGACACTACTTCTCAAGATATCGATTCGTAACGTCATTTCCGCACATTATCAAATTTAACTTCCTACCCTACGGCAGCCTCATTAGCTAAACTCCACTAATAAATGGTTGACTAGTCCGAACAAGAGACTTCCACAATTCACTTTCGGATGGCAATCACAATATTTACACTTGCATGACGTACCCTCATCCACACAGCCTACAGCAGCCCCCACCTACAACGTACATCATACACCTCCACCCAGGGACTCCAATCAACTCCCGACATAGAACACACTATCAAAAACGAAACAC
>delRNA_3-8.8
GTCTATCACTCCGGTCTGGCACATGCTAGCTCGGTCCTGTATGCACAAGCGTACGTTAATGACAACGTCCACCAGACACCACCCCTTAGCACAAAAACATAATAACAATTTTGCCAGCAATTATCCTACTCAACCTCCACAGCTCATCCACCACCCATGCTCAATAATGGGACCAAAGTCTCTTTAACACATCAGCCCACCAAGATCAGCTCAAGCACCAAAATTGCAAAGAGCCCCGTCGCCCGGTTACAAGGCTGTACCAATAACGTTCTCACATACCTTCTGATACCATTAACTCCCAACCAACTCACTCAGTCAGGCATAGAGTCTTAACAACCTGCCGCCCAAGAAAGTGTAAAGTCACCCGCAGCTTACACTCCTTTAAGGGCAAGACTTAGGGCGCCGCCTATAGACAAAGCAGAGTCGTAAGAATGGGAGAACCCCCTTTCATGAAGCGCCACTCTACCTCCAAATGGCTTGCGCTAGGGGAAACAATAGAACCTTTGAGAAGCACAACCCAGACTATAAACCTAGTGGATACGACCGGATGTCAATAACTGCCCCCCCTTATCCACAGACAAAGAGAAACCACTACACAAAGCTACTAATTATTCCAATTCTATAAATAAGAAATCCCTGTAAACTACATCTCCATTAACTAACGCTAAGAAGACTCTTTGTAACTAGGTAACCAGTTTTCGGCCGTAGCTTAATGTATCCTCATTACAGACCAAGATAAGACCCTTTAATTACCCCTAAACCAAAGGGGGACAACAGAAGAGTACTCAAATAAACTTAATAATCGAGAACTTAATGGGATGGCTATCGACGCCTTGACGGAGGTATAAATGTACAAAGCACTTCATGTCATTACCCACATAAAGCCGCTAAAGTCAACTTACCACCCTCCATCAACTACGATTCATACAAACGCCCACTTCGATACACCCCGCCCATACACCGTCTCTCTGACCCACCAACAGGTTAACCAGCCAATCAATCACTATCGCGCCCTCACACTCATCAAATCCTTCCCACAACTTAATCTGGTGACACAGAACCCCTGGGCTACTTAATGGCCCTTAGACATATCCCACAAGGATGTCCCTAATTAAGTCTTGTATTATATCCCAACCTAAACCAAGCTATTCCTACGCACAAAATTAACTTTAAAGCCCTGGAATCCCCCAAGTGCACCTATCAAGCCCAAAAATAGTATCCAACTACCTTCACGCGGCATTAGGCAAACTTGTTAAACTCGAACAATCAACCAATTAGTTCACTAATACCCAACATATCTATAACGCCCTTCAGCAATCTGCCCTCAAACCAATACTCTAACTTTCTTATGCAAGGACCCTACTTCCTCACAATTTCAACAACATTTATAACCATCTCCTCCGACTACTGTAAACATCCTCCGGACCCGCTAAATATTCAAATCATTCAATCTAATCTCTACACCACATACGTAATGAAACCTCCCTCTACTCCTCCACTTATAGGAGACTTTCACAATTCCTAAAACTGGAAAGCTTACCTCAAAAACACCAGCCTGGCACTCGCAAGAGCGTTCTTTTGTATCCTGTACCTTCTACACTTCATACCTGTCGTCTCACAGGACCTGCGGGACACGCCCGAGGGGCAGGTCATTTAGCCTGTTCTATAAATTTGCTAAATCCCGCGCATTAACTCCTCTCCTCTGGACAGTGACCCCAGTCCAGCACCTTCCCTTCTTTACAACAAAATCCCCCCACGCGTTCCGCATCTTCCGCTCACTAAAACCACACCGGACATAACTGATCATTTATCCTTTCTGTACTCAAGGGATATCTAATTAGGTGTCATAGTACGCGACACCCAGCTCGGTATCTCCCAATATCTGCTTAGTTTCGTTGAGTACTCACACACCTACCCTATAATTATATACATTTCTCACCTCCTATCTATTCGCTACCCTTCTCCCCGCGGGATCACTCCGTACATCAGTTACATAAGTCGAGTTAGTCCGGAATGCCACACAACATAACAAGGCCCGGTAACCTCTTTTATCCACTTTTAGCTTATGGCCGCCTATACTCACTTTCACCCATTCTGTCCCTTACTAACACTAGAAAAGTCCCTTCACTCCCCGCAATAGGTCCTATCTGGGGTTACCGAGACAACACTTATCCAGCGACGCGACCCCCCATAATCTCTTGACACTAAGCAACGAAAACCACCACTTGCCTGACCATGCCTTTCATCAGGTTACACCCCGCCAGCCATTAATTAAACACACCCTACGGCATTACTTATACCAATCAACTAACCTAAAATACCCAAAAAGCTTGCTCCCCCACTTATCTACACATCAACCACAATAAAAAATAAAACACGCTCGTACATCCACTCCCTCATACCATCTAGATCAGCTGATTTGATCCCTTCAGGCACCCCTATCCACTCAATCCGACCTACACCCACAAGTAGACCTCCTTAACATCTTCCGCTAATACGCTTCCTACGTAACAACTATAACCAAACTCTCTACGGTGTTTCAACTACCTAACTACCCGCACGCATCACACCAAGTACCCTCCTTTTAGGGAGCACAGCCCCGGGCCCTCAAATAGTTAAGTAATCCAAGCTTCTACACAAAGCTTACTGTTTTACGAGGTCCCAGGCCTCTTGGGCACTTTAACTTATTCCATATACATCTTCCGCGGCGATACTATGTATGTCTTAAGTCTTCTAAACAAGACTATTCAATAGCTATACTACAACAGACCCTGCCCCCCGCCTAAATAGACCATTAAACTTACCTACAACAATCATTTACCTGTCGAGAAAACTTTGTTTCGAGACTTAATAATGTTATTATTTACTTACCGCCATTACGAAACTTCAACTCCTACTGCCGCCTACGCCAGCGCCCTACTCATGTACCCTTCCAACCCAATTTGATCCCATTCAACCAATTCACTACCAACAAGCAACCCGACACCTCTACTAAATGCCTTAACCGAATACACTTACTTAATTCAGATACTTCCACCCTATGATCAGCCTGCACTACCTCCCCTCAATACAGGCCATTCAGCCATCGAGTTAAGCTAGGTATCTTCCCTCCCACCCGGGACTTACCTATGGGCCATTCCTACACCCACTGAGATACATGACCTACATCTTCACCGTCCACAAAAGGCGCTCCCACATCTAAGCACTACTCATTCTCTTACTTAGTGAAAGACCCCCTAAGAGGTGCACGATACTTACACAACACTCTATACACTCACCAACCTCGAGCTCACACCACTACCCTTATCCATACCAGATTGAGCTCTTAGAAAGACTCATACATCAAGGTATCTTAAAGCATAAACCTACCCCACTTCCTTAGTTCAACATTATCATCCAATCCCCTATCTAAGTCGATGACCAAGCAGCAGACCAATCATTCATATAACTTAACCATCAAATATCTACTCTGCTATTTCAGAGAATTCTAGTCGCATGGCAAGCACAGGCTTTCCTTTTCTCGAGCAATCTATCACCAGGTAGGGCCCATCCCTCCATCCATCACCACTAGCACTTGCTCTATAGTCCACAAGGCCAGCACGCAAAAAAAGCCTTCTAAATTCGCAAAGCACACACCAATATTCCCATTTACAAAAAGACACCCACCCCGGCATTTACACACTCACAACCATCACGCTATCTCCTAGCCACTTCCTAACCCCAAACAAACCCCCCCCTGAAGCACATACAGCACCATCCCTAAGCTCAGGAAGCTCAACCTAACCCACACTCTCGCCTACATCCGGCGAGTGCCTCAACAAACCTTTCAAATCCCTCAAGAAACCTTCTATCACTCATCCCTCTATAAACTTCACTTCAAATGCCAATCCCCCTTCCTTACCTAAACAACCATTTGCAACCTAAAAAAAGCCCATGTACAGCTAGAAGCATAATAAAACCCTCTTCAACCCAACATAAAAAGGCAAAACCAAACAAAAGATTACGCCAGATCCATTTAGAGACGCACCCATTACTGACCCCTCTTGACTCGCGATCCACTATATGACCCAATCACCAGAGTATCATTTCGGCATTGCCCACAGGACGCTCAACTCGCTCAACCAGGGCCCCAAATGAAGTACTGCCCATACCTGAAGGTAGACCATTTTCTTGTATTAGCACCTTCGGAACAATATTATCCCCCAAGCCACTTTCATGACTCAGGGCCAATAGTTATCCAGCTATCGCTTCGTCACTTCCTTACCTCAAATCATCAAATTTAAGTTTCTACCTTAAGGAAGTCTTATTAGCTATACACCTCTAATTAATGGGTGTCTAGTCCGGACCAGGGAGTTTCATAAATCTCTATCTGAAGGGAAGCACAACATTTACACCTGTATAACCTACCCACAACCCCAAAGCCTCCACCAACCACCACCAACCACATACATTATACAGCTTCATCCCGGGACCCCGATAAAGTCTCGGCACAGCACTCATTACCATAATCGTAATACG
>delRNA_3-8.9
TCTATTACGCCAGTATGGCACATTCTGGCACGCTCTTGCATTCACAATCGAACTTTAATGACAACATCTACTAGACAACACCCCTTCGCACATAACCAAAACAACAAATTTGCAAGTAACTATCCCACTCATCCCCCTCACCTGATACAACAACCCTGTTCCATAATGGGCCCCAATTCCCTATAGCACATCAGTCCTCCAAGGTCAGCACAAGCCCCCAACTTACAAAGTGCTCCCTCACCAGGTTAAAATGCGGTTCCCATAACTTTGTCCCAAACGTTTTGATAGCAATAGCTACCTACAAACTCGCTAAGCCAAGCGTATAGGCTGAAAAACCTCCCTCCAAAAAAGGTATACAGACAACCACAACTAACCCTACTTTAAGGTCAGGAGTTAGGGCGCCGCCTCTACACAAAACATAGGCGTAAGAAAGGAAGTACACCATTACAAGACGCTCCCCTCTACCTTCATATAGCGTGAGCAAGTGGAAAAAAGAGCACCTTCGAAAAACAAAAACCCGACTAAAAACCCAGCGGGTAGGACCGAATATCCATCACTGCCCCTCCTTAACCACAGACAAAAAGAAATCATTAAACCAAGCTCCTAATCATACCTATTCTATAGATGAGTAACCCGTGCAAACTGCAGCTACAATATCTGACACTCAGGAGTCTCTTAGTTACAAGCTATCCGGTGTTAGGTCGTAGCTTGATATATCCACAGTACAGTCCTAGATAAGACCCTTTAATGACCCCAAAACCTAATGGGGAGAACAGTAGAGTCCTAAATTAAACGTACTAATCCAGTACATACTGTGACGGTTATCGTCGACTAGAGGGAGGTATCAATGTACAAAGGACATCCTGACAATATCCACAGAAGGCCGCAAAAGTCAATTTACCCCCTTCAATTAATTAAGAATCTTACAAACGTCCTCTACGCTAAACCCCTCCAATCCATCGACTCTCTGAACCCCCCACCGGCTATCCTGCCAATCAGTCACTATCGCGACCACATACCCATCAAATACTTCCAACAACATACTCAGGCGATACAGACCCCCTTGGATAGTTCATAGCCCTAAGCCAAATACCTCAAGGATGACCCTACTTTAGACTAGTTTTCTACCCGAACCTCAAACACGCAATGCCAACACATAAAATAAAATTTAAAGCTCTTGACTCGCCTAAATGCACATAACAGGCTCATAATTACTACCCCACCACTTTTACTCGCCACTACGCCAACTTTTTCAAATCGAAGAAGCACCCGATCAGCTCACTCATGCCAAATATCTCAATAACTCCCTTCAGAAAGCTGCCTTCAAAACATTATTCTAAATTCCTCATCCAGGGTCCATACTTACTCACAATATCTACCACCTTTATAACTATTTCATCCGACTATTGAAACCACCCACCTGAGCCGCTTAATATCCACATAATCCATTCAAACCTATAAACCACTTATGTAATGAACCCCCCTTCAACCCCTCCCCTAATAGGTGACTTCCAGAATTCTTAAAAATGCAACGCCTAACTTAATAACACTAGCCTAGCTCTTGCCAGGGCCTTTTTCTGCATGCTCTAACTACTTCAGTTCATTCCCGTTGTTTCTCAAGAACTACGCGAGACACCTGAGGGCCAAGTAATCTATCCCGTACTTTACATCTGGTAGATACCCCGTATAAAGTCTTCTCCTCTGGAGAGGGAACCTAGGCCCGCCCCTTCTCTACTCTAGAATAACATACCTCCACGCGTCCCTCAGCTCCCCCTGACTAACACCACCCCCGAGATTACAGATCACTTATCCTTCCTCTAATCCAGAGATATGTATTTGGGGGTGATAGTACGTGAGACCCATCTAGGCATTTCGCACTATCTGCTCAGGTTCGTAGACTATTCACATACGTACCCAATGATAATTTAGATTTCCCAGCTACTATCCATCCGGTAACCATCTCCGCGAGGAATGACACCTTAGATTAGCTAAATGAGCCGAGTCAGACCAGAGTGGCACACAACCTAACAAGGACCCGTTACCTCCTTCATTCATTTTTAACTAATAGCAGCATACACTCATTTACATCCTTTTTGCCCTTTTCTCACTCTAGACAATTCTCTGCATTCACCACATTAAGTCCTCTCAGGCGTAACGGACACTACTCTTATTCAGCGACGTGAGCCGCCCTAATCACTTGAGACAAAACAACGTAACCCGCCGCTAGCTTGTCCATGCCTATCCTCTGGGTACACCCCCCCCGCTATTAAGTAAACACAGCCCACTGCCTTACTCATTCCCATAAAATACCCAAAAATTCCCAAAAAACTTGCCCCTCCGCTGATTTATACCTCTACCACCATGAACAAAAACACACGATCTTATATTCACTCCCTGATTCCATCTAGCTCCGCGGATTTCATTCCTTCTGGCACCCCAATTCATTCAATACGTCCGACTCCTACCAGCAGCCCACCCTATCAACTACCTCTGATCCGTTTCCTCCGAAATAATTATAAACATACACTCTAAGGCGTGTCCACGACTTAACTACCAGCGCGAATAACCCCTAGGACGCTACTCTTTGGAAGCACTGCCCCAGGCCCACACATCGTCAAATATTCAAATCTCCTACAAAAAGCATACTGGTTTACAAGTTCTCATGCATCATGTGCTCTTTATCTTATCCCGTATACATCATCGGCCGCAATGCTATGTATTTCTTAGGTATTCTAGACAAGACTTTTTAACAGCTAAACAACCACGGAACCCGCGCCTCGCCTTAAAAGTCCTTTTAATTTTCCAACAACCATAATCTAACTATCTAGTAAACTGTGGTTAGAAACTTATTATTGCTACTATTTACTTACTGCTATAACTAAGCTACATCTCCTCCTCCCACCTACTCCGGCACCTTAGTCCTGGACGCTACCAACTCAATTAGACCCAATACAACCCATTCATTATCAACAAGCTACCCGACAACTATACTACATCCCATATCCAAAAACCCTAACATAATTCAGATATTTCCACCCAATCATGAGCCTGCACTATCTACCTTCAATTCAAGCTATTCACCCCTCAAGCTAAGCTAGCTAACTTCCATCCCATCCCGGTCTTACTTAGGGTCCTTTCCTGCATCCTCTAAGGTAAATCACATAAATTTTCACAGTACATAAAAGCCGCTCACACATCTATGCACTACTCATCCTCTTCCTCAGCGACAGCCCTCCCAACAGATGCACGATCCTCACACATCAGTCCATTCACTCACCAACATCAAGATCACACCATTATCCCTACCCTTATCAAATTGACCTTTTAGAAAGACTCATGCATCAAGGAATCTTAAAACAAAAACCAACTCCTCTTCCCTACTTAAAAATAATGATTCACTCACCCATTTAGGTTGAAGAGCAAGCTGCTGACCATTCCTTGATGTAGCTGAAACAACAGATATCTACCCTTCTATTCCATAGGATTCTTGTTGCCTGCCAGGCACAAGCGTTCCTTTTATCCAGAAAACTATCCCCCGGCAGCGCACAACCATCCATACACCAGCACTATCAGTTACTTTAGAGCCCACACGGCCACCAGGCCAAAAAAGCCTTCTAGATACGGAACGCACATACGAAAATTCCGATCTAAAAGAAAACTCCAACTCCTGCATTAACCCAGTCCCATCCGTCACGCTATCTCCTCGCGACTTCTTAACCTCACACAAATCCTCCACTGAAGCAGATTCATCATCAACCCTAAGCCCACGACGCCCAACCAAAACCCCATTCCCGGCTACACCCCGCCAGCGCCTCCACCAAACTATCAAATCCATCAAGGAACCTCCTTTCCCTCATACCCCTCTATACATCACTACAAATCCCCATACCGCTGCCTTATCTAAAGAACCATTTCCACCCTAACAACAGACCTTGCACTGCCAGTAGAATTATAAAACCCTCCTCAACACACCAAAAAAATGCTAACCCCAACAACAGCTTACGGCACATACATTTCGAAACCCAACCCTTACTCACCCCACTCGAATCACGCTCCACCATTTGCCCAAACCATCACAGAATGATCTCAGCGTTCCCTACAGGCCGGTCTACCCGGTCCACTAGCGCTCCGAATGAGGTACTTCCAATTCCTGAAGGCAGACCCTTCTCATGCATTAGCACCTTGGGGACCATCTTCTCACCTAATCCCCTTTCTTGACTAAGAGCGAATAGCTAACCCGCCATTGCCTCTTCCCTACCTTACCTCAATTCCTCCAAGTTCAGCTTATAGCTCAACGAGGTATTTTTGGCAATACAACTATATTTGATAGGCGTATAATCTGGACCTGGAAGATTAATTAAGCTATATCTTAAGGGTAGTACCACCTTTACTCCAGTATAACCAACACAAAAACCCAAGGCATCAACAAACCACCACCAACCCCAGACATTTTAGAGTTTCATGCCCGGGCCACGTTATAGACTCGGGACTGCTCTGATCACTATAATAGTTATACGA
>delRNA_3-8.10
CTATTACGGCATTATGGGACGTTGTGGCACGCACTTGCCTTAACCATAGAACTATAATGCCATCAACTGCTTGACAAAACCCCTTCTCACATCACCAAAACAACCAATTTGCACGTCACTATTCCACTAATCCCCCTAACATGCTACAACAAACCAGTACCTTACTGTGCTCCCATACCTTATAGTACATCCGTGCTCCACGGACAACAAAAACCTCCCACATAAAATGTTCTACCACAACAGGTCAACATACGTTTTCCCTAACTCTGTCCAAAACGATTAGAAAGCAAAAGATATCTACAGACACGCTACGCTAAACGGATCGGATGTAACACCTCTCTACATAACAGGTAAACCGACAAGCATAAGTACCCCTACTTAAAGGTGAGTAGTTAGGGCGCGGCCTCCACTCATAACATTGGAGTAAGTAAGGACGTGCACCAATAGAACACCCTACCCTCCACCTTAATTTAACGAGAACAAGTAGAAAATAGCGCACCCTCTAATAATAAGAAGCCCACGAAGAAACCGGCAGGAAGGACAGAGTAGCCATCTCTTCCCCTCCTTAACCAAAGCCACAACGAGATTATAAAACCAAGCTCATACTCCTAACTCTTGTATAGATGTGTAACACGCGCGAAATGAAGCTACAACATTTGTCACTCAGGTGTATCGTACTTTCATGCAATTCGCTGATAAGTAGTGGCATGTTAGATGCACAGCACTGTGCTGGAGAACACGCTATAATGCCCTCACAACCTGATTGGCAGCACCGTAGACTCATACATTAACCGGACCAACCCTGTCCAAACGGTTACAGTGATTGTTGATTACAGTGAGGTCTCTATTTACAAGGGCCAACCCGATAACATACACAGGAGACCCCATAAATCAATTTAACCACTCCATTTCATGAATAACCTAACAAAGGTTCTATACGCTAAACCACTACACTCAATCGACTCACTTAACCCACCCCCTGCCATTCTCCCGATCAGGCAATACCGGGAGCAAATACCCATTAACTAATTTCACCAACACACTCATGCCATTCACACCCCCTTGGAGAGTTCATACCCCTATGCCAAATAACTCAATGAAGACCCCACATTTGACTAATTCTCGACCCGCACTTCCAACACTCATTGACATCAAATTAACTATAAATTGAATCTTTTAACTCGACTGAAAGCCCACAAAAGCCTAATAATGACCACTCCCCCCCTCTTGCTCGCTACTACCCCTACATTTTCTAAACGTAGCAGTACGCGCTCCGCTCAATCTTGACAAATCTCACATTAGCTACCCTCTGAGAGGTGACTGCACAACATCATACTCAACTCTTCTTCCAGGGTGCAAACGTAGTCACATTAACTACCCCCATTATATCTATTCCAACCAACCATCGAAACAACCCATCTCAGGCGCTTTATGTCGACATAGTCCATACACACCTACAATCCTCTAATCTAATGAACACCACTCCATCCACTACCCTAATAGGTTACCTCAAGTATACTGAAGAACGCAACGCCAAAGTTAATGACCCTTGCTTAACTTTTCCCGGGCCCCTTGTCTGCATGATCGAAATAATTTAGTTCATTTCCCTTCTTGCTAAAAAACTATGCAAGTCAGCTCAGCGCCAACTAATCTATCCCATAATTCACCTCGGGCAGTTAACCCGTTTAAAGCCTTCTCCTGTGCAGGGGAAACCTCGGGCCACCTCTACTCTAGTCCAGGATTACATATCTGCAAGCCTCTCTAAGTTCCCCATGCCTAACACCTCCTCCCAGGTTCCACATTACCTATCCTTCGTCCAACCCGGAAATATGGATGTGGGGTTGATATTAGGTAAGCCCTATATATGCGTTTCGCACGATGTGCTCTGGATCTTAGACTATTCATATCCGAACGCACTGTTAGTTTAGGTTCCCCAGGTAGTACCCATCAGGCAACCACCTCCGGGACGACTGCCATCTAAGGTTTGCAAATTGAGCCGAATCCGAACATAGTGGAACCCATCCCAAAAAAGAACCCTTTCCCCCATCATTAATTTTGAAATAATATCACCAAACACTTATATATATGCTCTTTGCTCTGTTTTCACTATAAACGATACTGTGCATCCATCATATCAACTCATCCCAAGCCTACCGAACTCTACTCTTCTTCAGGGACGTTAGTCGACCCAATCACTTGAGCCATAAAAATGTCACCCGCCGGTACCTCGTGCACGCCTAGCCCCTTGGCACCCCCCCCCCACTATTAAGTAAGCACAGTCCACTACCCTACTCCTTCCCATATAACACCCAAAAATTACCTAAAAATTTCCCCCTACGCTGATTTATTCCTCTCCCGCCATGAACTAACACCCACGAACTTATCTTTACACCTTGCTTTCACCTAGCCCCCCGGATTTCGTTACTACTTGCACCCCATTTAATCCATTAGGTACGCCTGCTACCTGCGGCACATCCTATCAATTACCTATGTTCCGTTTCTTCTGACATGATCATCAAAATGCAGTCAAATGCCTGACCACGCCTAAACTAACAACGAGAGTACCCACTGGGCCGGTATTCATTTGATGCCCTCCCCCAAGCACAAACCTCCTCCAACATTCAGATCTCATAAAACAATCACACAGGGTTACAAGTACTCATTCATCAAGTACTTTTCATTTTTTCTCGCATTCATCACCGACCTCATTGTTATGTCTTGCTTAGTTACTCCAGTCATGAGTTCTTTACAGCCAATCATCCACGGAAACCTCGGCTAGCCTTTAATGTACTTTTGATTTTTCATCAACCTTAGTCCAATTAGCTGGTGAAGTGAGGTTAAAATCTCATGATTGCCACAATATACTTCCTACTCTATCTAAGGTATATTTCTTCATCCCAACTACTACGCCAGCTAAGTCCAGGCCGTTAACAACTAAACTACACACAATAAAACCCATTAATCATTAAAAACCTGCCTGACAACTAAACCACCTCACAAATCCACAAACCTTAACAAAATTCAGAAATTTCTACACACTCATGAGCCTGAACAATTTAGCTTCATTTTAACCTCTTCACTCCACAAGCCAATCTTGCTAAATTTCACCCCATGCCCGTCTTGCTCAGGGTACTCTCTTGAATACTTTATGGCAACTCTCAAAAATTGTCACATTAGATTAACGCTGCACATACGTCCATTCAATACTCATCATCTTCATCCGCTACTGCCCTCCCCACCGAAGCTCGTTCATCTCAGATAAGCCCCTTTACACACCACCATCATGAACATACCATTATCCCGACCCTCATAAAATTGACATTATATAAAGAATCATGTATGAACGATTCCTAGAATAACAAACATCTACTATTCCCCACCTAAAAATACTGTTTGACCCAGCCATTCAGATTAAACAGCAAACTCCTTACTATACCCTGTTGGAGATGTAACAAAAGTTATCTTCCATTATAATCCATCGGGTTATTGTTGCCCGCCAGCCAAAACCGATCATTATATCCAGACAATTAACCACCCGCCGCACAAAATCACCCCTAGACCAGCACTATAAGGTACTTCAGCGCCCAAACTGCGACTAGCCCCAATAAACCTTCAAGGTAGGGCACCCATATCCGCAAGTTTCGGTCCAACAGAAAACTACATCTTCTCCAGTAGCCTAGGCCAATCCGCCATGCCATCTCATCCCGCCTCCTTAACCTCACCCATATACTACATTGGAGCAGGTTAATTATCAAACCCAAACCCACTACTCCCAACCAAAAACCAATTCCAGGATAGACCCCCCCTGCCCCCCCTCCTAAGTAACACATCCATCAAGGCACTTCTTTCCCTTCCTAACCCTCAATACAACAATACAACTCACCCTAGCGATGACTTATTTACAGTACCATCTCAACCCTCACCACAGACCTGGCCCTCCCAGTAGACTTCTAAAACCCACCCCAGCACACAAATAACATACTTACCCCCACCACAGCATATGGAACGTATATCTCAAACCCCAAACCTTAATCACCTCATTCCAAACACGCCCCTCCATTCGCACAGACCATCACAGACTGGTCCCACCGCTCTCTCCATGCCGGACTACCTGGCCCTCTAGCCCTACGTATAAGGTAATTACATTTGCTAAATGCTGACCCTTCTCACGCCTTGGCACCTTGCGGACCCTCATCCCACCTTATCCCTTTCCTCGACTATGACCGAATTGCCAAACCCCCCTTTCCTCTCCCCTAGCTTACTTCAATACCTCCAAGCTCGGCCTATAGCTCCACCAGGTAATTTTGGCATTACAATTAAATCTGATACGCCTAGAATCTTGAGCTTGACGAATAATTAAGCTAAATTTTTAGCGTAGTACCCCCGTTCCTGCATTACAAACACCATAATAAACCAAGCCAACAACATACTACCACTAACCCAAGTCATTTAAGCGTCTCTTGGCCTGGTCACGTGATCGAGTCCGGCCTTCTATGTTCTCTTTAATAGTTCTAAGAT
>delRNA_3-9.0
[truncated: 199,669 more chars]
