# Supplementary material for: Transcripts with systematic nucleotide deletion of 1-12 nucleotide in human mitochondrion suggest potential non-canonical transcription
Source: PLoS One. 2019 May 23;14(5):e0217356. doi: 10.1371/journal.pone.0217356 (PMC6532905; doi:10.1371/journal.pone.0217356)
Supplement: S2 File — ‘n’ is nucleotides skipped before del-transcription starts. For delRNA3-1.n, ‘n’ corresponds to delRNA3-1.0, delRNA3-1.1, delRNA3-1.2, and delRNA3-1.3. 5’ and 3’ are the position of delRNAs on the transformed mitochondrial region detected in the whole cell transcriptome. Sheet2: shows the number of reads detected for each delRNA, percent identical nucleotides in the alignment (Id), the length of each delRNA, and the strand of reads detected. (XLSX) [file pone.0217356.s003.xlsx]

## Sheet: Sheet A
delRNA_3-1														delRNA_3-2															delRNA_3-3														delRNA_3-4
delRNA_3-1	n		% identity	Alignment length	mismatches	gap open	q. start	q. end	s. start	s. end	e-value	bit score		delRNA_3-2	n		% identity	Alignment length	mismatches	gap open	q. start	q. end	s. start	s. end	e-value	bit score			delRNA_3-3	n		% identity	Alignment length	mismatches	gap open	q. start	q. end	s. start	s. end	e-value	bit score		delRNA_3-4	n				% identity	Alignment length
	0	SRA:SRR1663247.17747077.1	93.103	29	2	0	1521	1549	37	9	8.2	44.6			0	SRA:SRR1663266.2601334.2	93.548	31	0	1	275	305	45	17	7.7	45.5				0	SRA:SRR1663236.20773574.1	85.714	49	5	2	2430	2476	1	49	0.15	50.0			0	gnl|SRA|SRR1663236.32578789.1	7reg0	SRA:SRR1663236.32578789.1	100.000	25
	0	SRA:SRR1663276.17540207.2	93.103	29	2	0	1521	1549	44	16	8.8	44.6			0	SRA:SRR1663259.19403538.2	93.548	31	0	1	275	305	36	8	7.7	45.5				0	SRA:SRR1663236.30104466.1	87.500	40	4	1	2438	2476	10	49	1.8	46.4			0	gnl|SRA|SRR1663214.15994602.1	7reg0	SRA:SRR1663214.15994602.1	88.571	35
	0	SRA:SRR1663263.5422125.1	93.103	29	2	0	1521	1549	41	13	8.8	44.6			0	SRA:SRR1663251.26307111.2	90.625	32	3	0	317	348	11	42	7.2	45.5				0	SRA:SRR1663236.10532640.1	87.500	40	4	1	2438	2476	10	49	1.8	46.4			0	gnl|SRA|SRR1663236.28198292.2	7reg0	SRA:SRR1663236.28198292.2	93.103	29
	0	SRA:SRR1663212.2290052.2	89.189	37	3	1	1703	1738	44	8	2.5	46.4			0	SRA:SRR1663273.29917419.2	88.235	34	4	0	1102	1135	15	48	7.7	44.6				0	SRA:SRR1663236.2586270.1	87.500	40	4	1	2438	2476	10	49	1.8	46.4			0	gnl|SRA|SRR1663236.15245823.2	7reg0	SRA:SRR1663236.15245823.2	93.103	29
	0	SRA:SRR1663236.1828965.1	87.179	39	4	1	1868	1906	2	39	8.7	44.6			0	SRA:SRR1663263.32693989.2	88.235	34	4	0	1102	1135	15	48	7.7	44.6				0	SRA:SRR1663225.10450180.2	89.744	39	1	2	5029	5066	44	8	1.8	46.4			0	gnl|SRA|SRR1663235.39663887.2	7reg0	SRA:SRR1663235.39663887.2	93.103	29
	0	SRA:SRR1663214.12511110.2	93.103	29	2	0	2471	2499	39	11	8.7	44.6			0	SRA:SRR1663278.28213281.2	88.889	36	3	1	2125	2159	45	10	3.9	44.6				0	SRA:SRR1663236.19584149.2	89.474	38	2	2	2651	2687	46	10	6.3	44.6			0	gnl|SRA|SRR1663235.34368764.2	7reg0	SRA:SRR1663235.34368764.2	93.103	29
	0	SRA:SRR1663245.36979115.1	93.548	31	2	0	2852	2882	8	38	0.67	48.2			0	SRA:SRR1663278.22917641.2	88.889	36	3	1	2125	2159	45	10	3.9	44.6				0	SRA:SRR1663234.1335819.1	93.103	29	2	0	3773	3801	41	13	6.3	44.6			0	gnl|SRA|SRR1663235.34323058.2	7reg0	SRA:SRR1663235.34323058.2	93.103	29
	0	SRA:SRR1663235.36075622.1	93.103	29	2	0	2854	2882	4	32	8.7	44.6			0	SRA:SRR1663264.47478865.2	93.103	29	2	0	2588	2616	18	46	7.7	44.6				0	SRA:SRR1663233.14533460.1	93.103	29	2	0	3773	3801	50	22	6.3	44.6			0	gnl|SRA|SRR1663235.33142336.2	7reg0	SRA:SRR1663235.33142336.2	93.103	29
	0	SRA:SRR1663228.1134337.2	93.103	29	2	0	2854	2882	47	19	8.7	44.6			0	SRA:SRR1663222.8376772.1	82.979	47	3	2	3878	3919	3	49	7.6	45.5				0	SRA:SRR1663233.10403453.1	93.103	29	2	0	3773	3801	40	12	6.3	44.6			0	gnl|SRA|SRR1663235.32137131.1	7reg0	SRA:SRR1663235.32137131.1	93.103	29
	0	SRA:SRR1663227.23932373.2	93.103	29	2	0	2854	2882	31	3	8.7	44.6			0	SRA:SRR1663233.54200922.2	93.333	30	2	0	4518	4547	50	21	2.2	46.4				0	SRA:SRR1663232.14398601.1	93.103	29	2	0	3773	3801	39	11	6.3	44.6			0	gnl|SRA|SRR1663235.31552609.2	7reg0	SRA:SRR1663235.31552609.2	93.103	29
	0	SRA:SRR1663227.10803238.1	93.103	29	2	0	2854	2882	9	37	8.7	44.6			0	SRA:SRR1663233.29842737.2	93.333	30	2	0	4518	4547	50	21	2.2	46.4				0	SRA:SRR1663232.12758338.1	93.103	29	2	0	3773	3801	30	2	6.3	44.6			0	gnl|SRA|SRR1663235.26378905.2	7reg0	SRA:SRR1663235.26378905.2	93.103	29
	0	SRA:SRR1663227.10309289.2	93.103	29	2	0	2854	2882	47	19	8.7	44.6			0	SRA:SRR1663236.30201167.2	93.103	29	2	0	4519	4547	29	1	7.6	44.6				0	SRA:SRR1663232.8794027.1	93.103	29	2	0	3773	3801	39	11	6.3	44.6			0	gnl|SRA|SRR1663235.23696740.2	7reg0	SRA:SRR1663235.23696740.2	93.103	29
	0	SRA:SRR1663227.5749947.2	93.103	29	2	0	2854	2882	46	18	8.7	44.6			0	SRA:SRR1663236.29021390.2	93.103	29	2	0	4519	4547	29	1	7.6	44.6				0	SRA:SRR1663232.6132829.1	93.103	29	2	0	3773	3801	33	5	6.3	44.6			0	gnl|SRA|SRR1663235.12401870.1	7reg0	SRA:SRR1663235.12401870.1	93.103	29
	0	SRA:SRR1663226.6746576.2	93.103	29	2	0	2854	2882	42	14	8.7	44.6			0	SRA:SRR1663236.3538740.2	93.103	29	2	0	4519	4547	29	1	7.6	44.6				0	SRA:SRR1663232.2721416.1	93.103	29	2	0	3773	3801	41	13	6.3	44.6			0	gnl|SRA|SRR1663235.6820313.2	7reg0	SRA:SRR1663235.6820313.2	93.103	29
	0	SRA:SRR1663225.20172691.1	93.103	29	2	0	2854	2882	7	35	8.7	44.6			0	SRA:SRR1663235.23419072.2	93.103	29	2	0	4519	4547	41	13	7.6	44.6				0	SRA:SRR1663231.17495981.1	93.103	29	2	0	3773	3801	30	2	6.3	44.6			0	gnl|SRA|SRR1663235.5971962.2	7reg0	SRA:SRR1663235.5971962.2	93.103	29
	0	SRA:SRR1663225.6851031.2	93.103	29	2	0	2854	2882	31	3	8.7	44.6			0	SRA:SRR1663231.4985767.2	93.103	29	2	0	4519	4547	35	7	7.6	44.6				0	SRA:SRR1663229.23546873.2	93.103	29	2	0	3773	3801	12	40	6.3	44.6			0	gnl|SRA|SRR1663235.5963650.1	7reg0	SRA:SRR1663235.5963650.1	93.103	29
	0	SRA:SRR1663225.3376554.2	93.103	29	2	0	2854	2882	31	3	8.7	44.6			0	SRA:SRR1663230.45933.2	93.103	29	2	0	4519	4547	41	13	7.6	44.6				0	SRA:SRR1663229.12112923.2	96.296	27	1	0	4376	4402	29	3	6.3	44.6			0	gnl|SRA|SRR1663235.234369.2	7reg0	SRA:SRR1663235.234369.2	93.103	29
	0	SRA:SRR1663218.13242840.2	93.103	29	2	0	2854	2882	41	13	8.7	44.6			0	SRA:SRR1663227.23020481.2	93.103	29	2	0	4519	4547	41	13	7.6	44.6				0	SRA:SRR1663227.12864257.1	87.179	39	4	1	2438	2475	12	50	6.3	44.6			0	gnl|SRA|SRR1663234.32159196.2	7reg0	SRA:SRR1663234.32159196.2	93.103	29
	0	SRA:SRR1663218.10900851.1	93.103	29	2	0	2854	2882	8	36	8.7	44.6			0	SRA:SRR1663224.32288145.2	93.103	29	2	0	4519	4547	33	5	7.6	44.6				0	SRA:SRR1663227.11117785.2	93.103	29	2	0	7703	7731	38	10	6.3	44.6			0	gnl|SRA|SRR1663234.9445325.2	7reg0	SRA:SRR1663234.9445325.2	93.103	29
	0	SRA:SRR1663216.39789820.2	93.103	29	2	0	2854	2882	29	1	8.7	44.6			0	SRA:SRR1663224.24243462.1	93.103	29	2	0	4519	4547	21	49	7.6	44.6				0	SRA:SRR1663227.6977600.1	87.179	39	4	1	2438	2475	12	50	6.3	44.6			0	gnl|SRA|SRR1663234.8950878.1	7reg0	SRA:SRR1663234.8950878.1	93.103	29
	0	SRA:SRR1663216.30644142.2	93.103	29	2	0	2854	2882	31	3	8.7	44.6			0	SRA:SRR1663223.26531288.2	93.103	29	2	0	4519	4547	33	5	7.6	44.6				0	SRA:SRR1663225.10551.1	93.103	29	2	0	3773	3801	30	2	6.3	44.6			0	gnl|SRA|SRR1663233.32361080.1	7reg0	SRA:SRR1663233.32361080.1	93.103	29
	0	SRA:SRR1663216.30461097.1	93.103	29	2	0	2854	2882	7	35	8.7	44.6			0	SRA:SRR1663222.22519488.2	93.103	29	2	0	4519	4547	41	13	7.6	44.6				0	SRA:SRR1663224.45700132.1	88.235	34	4	0	3044	3077	4	37	6.3	44.6			0	gnl|SRA|SRR1663233.29863271.2	7reg0	SRA:SRR1663233.29863271.2	93.103	29
	0	SRA:SRR1663216.26513678.2	93.103	29	2	0	2854	2882	31	3	8.7	44.6			0	SRA:SRR1663222.14886840.2	93.103	29	2	0	4519	4547	33	5	7.6	44.6				0	SRA:SRR1663224.19031100.1	90.625	32	3	0	4590	4621	11	42	6.3	44.6			0	gnl|SRA|SRR1663233.15540587.2	7reg0	SRA:SRR1663233.15540587.2	93.103	29
	0	SRA:SRR1663216.25588016.2	93.103	29	2	0	2854	2882	31	3	8.7	44.6			0	SRA:SRR1663221.18099447.2	93.103	29	2	0	4519	4547	43	15	7.6	44.6				0	SRA:SRR1663221.46599340.1	93.103	29	2	0	3773	3801	39	11	6.3	44.6			0	gnl|SRA|SRR1663233.10661608.2	7reg0	SRA:SRR1663233.10661608.2	93.103	29
	0	SRA:SRR1663216.17473211.2	93.103	29	2	0	2854	2882	41	13	8.7	44.6			0	SRA:SRR1663216.20961596.2	93.103	29	2	0	4519	4547	31	3	7.6	44.6				0	SRA:SRR1663221.33614516.1	93.103	29	2	0	3773	3801	39	11	6.3	44.6			0	gnl|SRA|SRR1663233.5657427.2	7reg0	SRA:SRR1663233.5657427.2	93.103	29
	0	SRA:SRR1663216.9893601.2	93.103	29	2	0	2854	2882	36	8	8.7	44.6			0	SRA:SRR1663216.7674199.2	93.103	29	2	0	4519	4547	31	3	7.6	44.6				0	SRA:SRR1663221.28120028.2	96.552	29	0	1	7036	7064	49	22	6.3	44.6			0	gnl|SRA|SRR1663231.18797000.2	7reg0	SRA:SRR1663231.18797000.2	93.103	29
	0	SRA:SRR1663213.34863190.2	93.103	29	2	0	2854	2882	46	18	8.7	44.6			0	SRA:SRR1663211.3326339.2	93.103	29	2	0	4519	4547	34	6	7.6	44.6				0	SRA:SRR1663221.8707299.1	93.103	29	2	0	3773	3801	30	2	6.3	44.6			0	gnl|SRA|SRR1663230.33754309.2	7reg0	SRA:SRR1663230.33754309.2	93.103	29
	0	SRA:SRR1663213.11136105.1	93.103	29	2	0	2854	2882	7	35	8.7	44.6			0	SRA:SRR1663210.1132762.1	93.103	29	2	0	4519	4547	4	32	7.6	44.6				0	SRA:SRR1663217.4548458.1	93.103	29	2	0	3773	3801	41	13	6.3	44.6			0	gnl|SRA|SRR1663229.18815206.2	7reg0	SRA:SRR1663229.18815206.2	93.103	29
	0	SRA:SRR1663213.9081150.2	93.103	29	2	0	2854	2882	46	18	8.7	44.6			0	SRA:SRR1663250.24107347.2	96.552	29	1	0	4519	4547	41	13	0.59	49.1				0	SRA:SRR1663213.9207782.1	93.103	29	2	0	3773	3801	41	13	6.3	44.6			0	gnl|SRA|SRR1663227.18298267.1	7reg0	SRA:SRR1663227.18298267.1	93.103	29
	0	SRA:SRR1663255.44290641.2	93.103	29	2	0	2854	2882	31	3	8.2	44.6			0	SRA:SRR1663256.4425307.2	93.103	29	2	0	4519	4547	48	20	7.2	44.6				0	SRA:SRR1663210.343937.1	93.103	29	2	0	3773	3801	31	3	6.3	44.6			0	gnl|SRA|SRR1663227.16835375.2	7reg0	SRA:SRR1663227.16835375.2	93.103	29
	0	SRA:SRR1663255.32024479.2	93.103	29	2	0	2854	2882	39	11	8.2	44.6			0	SRA:SRR1663253.36886855.2	93.103	29	2	0	4519	4547	35	7	7.2	44.6				0	SRA:SRR1663209.5229559.2	88.889	36	3	1	7110	7145	50	16	6.3	44.6			0	gnl|SRA|SRR1663226.2356267.1	7reg0	SRA:SRR1663226.2356267.1	93.103	29
	0	SRA:SRR1663255.2220807.2	93.103	29	2	0	2854	2882	41	13	8.2	44.6			0	SRA:SRR1663251.34679341.2	93.103	29	2	0	4519	4547	49	21	7.2	44.6				1	SRA:SRR1663211.29239861.1	87.179	39	5	0	2642	2680	10	48	0.52	48.2			0	gnl|SRA|SRR1663226.2118753.2	7reg0	SRA:SRR1663226.2118753.2	93.103	29
	0	SRA:SRR1663252.23505602.2	93.103	29	2	0	2854	2882	32	4	8.2	44.6			0	SRA:SRR1663251.15977277.2	93.103	29	2	0	4519	4547	49	21	7.2	44.6				1	SRA:SRR1663235.11159986.1	100.000	25	0	0	5269	5293	27	3	1.8	46.4			0	gnl|SRA|SRR1663225.17408192.2	7reg0	SRA:SRR1663225.17408192.2	100.000	24
	0	SRA:SRR1663252.13516215.2	93.103	29	2	0	2854	2882	30	2	8.2	44.6			0	SRA:SRR1663250.33511032.2	93.103	29	2	0	4519	4547	45	17	7.2	44.6				1	SRA:SRR1663234.14629461.2	100.000	25	0	0	5269	5293	10	34	1.8	46.4			0	gnl|SRA|SRR1663224.13465290.1	7reg0	SRA:SRR1663224.13465290.1	93.103	29
	0	SRA:SRR1663252.13100137.2	93.103	29	2	0	2854	2882	41	13	8.2	44.6			0	SRA:SRR1663250.20841622.2	93.103	29	2	0	4519	4547	41	13	7.2	44.6				1	SRA:SRR1663234.3031423.2	100.000	25	0	0	5269	5293	17	41	1.8	46.4			0	gnl|SRA|SRR1663224.12544575.2	7reg0	SRA:SRR1663224.12544575.2	93.103	29
	0	SRA:SRR1663252.10571918.2	93.103	29	2	0	2854	2882	45	17	8.2	44.6			0	SRA:SRR1663247.29360678.2	93.103	29	2	0	4519	4547	41	13	7.2	44.6				1	SRA:SRR1663234.2224846.2	100.000	25	0	0	5269	5293	11	35	1.8	46.4			0	gnl|SRA|SRR1663223.43741606.2	7reg0	SRA:SRR1663223.43741606.2	93.103	29
	0	SRA:SRR1663252.767779.2	93.103	29	2	0	2854	2882	32	4	8.2	44.6			0	SRA:SRR1663246.26703624.2	93.103	29	2	0	4519	4547	34	6	7.2	44.6				1	SRA:SRR1663233.42985801.2	100.000	25	0	0	5269	5293	23	47	1.8	46.4			0	gnl|SRA|SRR1663223.25067528.2	7reg0	SRA:SRR1663223.25067528.2	93.103	29
	0	SRA:SRR1663251.12071429.2	93.103	29	2	0	2854	2882	41	13	8.2	44.6			0	SRA:SRR1663246.20715701.2	93.103	29	2	0	4519	4547	34	6	7.2	44.6				1	SRA:SRR1663233.41190613.1	100.000	25	0	0	5269	5293	26	2	1.8	46.4			0	gnl|SRA|SRR1663223.15792609.2	7reg0	SRA:SRR1663223.15792609.2	93.103	29
	0	SRA:SRR1663250.24477757.1	93.103	29	2	0	2854	2882	8	36	8.2	44.6			0	SRA:SRR1663245.24844504.2	93.103	29	2	0	4519	4547	34	6	7.2	44.6				1	SRA:SRR1663233.37858347.1	100.000	25	0	0	5269	5293	26	2	1.8	46.4			0	gnl|SRA|SRR1663223.517531.2	7reg0	SRA:SRR1663223.517531.2	93.103	29
	0	SRA:SRR1663248.16991559.2	93.103	29	2	0	2854	2882	32	4	8.2	44.6			0	SRA:SRR1663245.20957143.2	93.103	29	2	0	4519	4547	48	20	7.2	44.6				1	SRA:SRR1663233.37117181.2	100.000	25	0	0	5269	5293	11	35	1.8	46.4			0	gnl|SRA|SRR1663222.37665530.1	7reg0	SRA:SRR1663222.37665530.1	93.103	29
	0	SRA:SRR1663246.25099916.2	93.103	29	2	0	2854	2882	29	1	8.2	44.6			0	SRA:SRR1663245.8348982.2	93.103	29	2	0	4519	4547	41	13	7.2	44.6				1	SRA:SRR1663233.34189439.1	100.000	25	0	0	5269	5293	28	4	1.8	46.4			0	gnl|SRA|SRR1663222.37138147.1	7reg0	SRA:SRR1663222.37138147.1	93.103	29
	0	SRA:SRR1663246.16579331.2	93.103	29	2	0	2854	2882	40	12	8.2	44.6			0	SRA:SRR1663240.15884191.2	93.103	29	2	0	4519	4547	34	6	7.2	44.6				1	SRA:SRR1663233.31793143.1	100.000	25	0	0	5269	5293	26	2	1.8	46.4			0	gnl|SRA|SRR1663222.35159672.2	7reg0	SRA:SRR1663222.35159672.2	93.103	29
	0	SRA:SRR1663246.2031496.2	93.103	29	2	0	2854	2882	45	17	8.2	44.6			0	SRA:SRR1663240.8808602.2	93.103	29	2	0	4519	4547	34	6	7.2	44.6				1	SRA:SRR1663233.28878199.2	100.000	25	0	0	5269	5293	23	47	1.8	46.4			0	gnl|SRA|SRR1663222.26610845.2	7reg0	SRA:SRR1663222.26610845.2	93.103	29
	0	SRA:SRR1663246.844274.2	93.103	29	2	0	2854	2882	37	9	8.2	44.6			0	SRA:SRR1663239.16383801.2	93.103	29	2	0	4519	4547	41	13	7.2	44.6				1	SRA:SRR1663233.27191378.2	100.000	25	0	0	5269	5293	13	37	1.8	46.4			0	gnl|SRA|SRR1663222.22737320.2	7reg0	SRA:SRR1663222.22737320.2	93.103	29
	0	SRA:SRR1663245.30459760.2	93.103	29	2	0	2854	2882	41	13	8.2	44.6			0	SRA:SRR1663239.13123724.2	93.103	29	2	0	4519	4547	34	6	7.2	44.6				1	SRA:SRR1663233.26928219.1	100.000	25	0	0	5269	5293	26	2	1.8	46.4			0	gnl|SRA|SRR1663222.7332047.1	7reg0	SRA:SRR1663222.7332047.1	93.103	29
	0	SRA:SRR1663245.18911385.2	93.103	29	2	0	2854	2882	37	9	8.2	44.6			0	SRA:SRR1663273.47083912.2	93.103	29	2	0	4519	4547	33	5	7.7	44.6				1	SRA:SRR1663233.25916070.2	100.000	25	0	0	5269	5293	23	47	1.8	46.4			0	gnl|SRA|SRR1663221.41100406.2	7reg0	SRA:SRR1663221.41100406.2	93.103	29
	0	SRA:SRR1663245.17515676.2	93.103	29	2	0	2854	2882	46	18	8.2	44.6			0	SRA:SRR1663272.14517204.2	93.103	29	2	0	4519	4547	48	20	7.7	44.6				1	SRA:SRR1663233.20051185.1	100.000	25	0	0	5269	5293	26	2	1.8	46.4			0	gnl|SRA|SRR1663221.30771697.1	7reg0	SRA:SRR1663221.30771697.1	93.103	29
	0	SRA:SRR1663245.12494485.2	93.103	29	2	0	2854	2882	38	10	8.2	44.6			0	SRA:SRR1663271.37283704.2	93.103	29	2	0	4519	4547	33	5	7.7	44.6				1	SRA:SRR1663233.15881799.2	100.000	25	0	0	5269	5293	11	35	1.8	46.4			0	gnl|SRA|SRR1663221.14748927.2	7reg0	SRA:SRR1663221.14748927.2	93.103	29
	0	SRA:SRR1663245.11925192.2	93.103	29	2	0	2854	2882	35	7	8.2	44.6			0	SRA:SRR1663271.8776730.2	93.103	29	2	0	4519	4547	33	5	7.7	44.6				1	SRA:SRR1663233.14421419.1	100.000	25	0	0	5269	5293	25	1	1.8	46.4			0	gnl|SRA|SRR1663221.6796868.2	7reg0	SRA:SRR1663221.6796868.2	93.103	29
	0	SRA:SRR1663244.38668070.2	93.103	29	2	0	2854	2882	39	11	8.2	44.6			0	SRA:SRR1663270.35583669.2	93.103	29	2	0	4519	4547	41	13	7.7	44.6				1	SRA:SRR1663233.7263667.1	100.000	25	0	0	5269	5293	25	1	1.8	46.4			0	gnl|SRA|SRR1663221.5676344.1	7reg0	SRA:SRR1663221.5676344.1	93.103	29
	0	SRA:SRR1663241.4529264.1	93.103	29	2	0	2854	2882	7	35	8.2	44.6			0	SRA:SRR1663270.18346582.2	93.103	29	2	0	4519	4547	41	13	7.7	44.6				1	SRA:SRR1663232.15292993.2	100.000	25	0	0	5269	5293	26	50	1.8	46.4			0	gnl|SRA|SRR1663221.3934638.1	7reg0	SRA:SRR1663221.3934638.1	93.103	29
	0	SRA:SRR1663240.31682044.2	93.103	29	2	0	2854	2882	48	20	8.2	44.6			0	SRA:SRR1663270.6015437.2	93.103	29	2	0	4519	4547	41	13	7.7	44.6				1	SRA:SRR1663231.4582412.1	100.000	25	0	0	5269	5293	25	1	1.8	46.4			0	gnl|SRA|SRR1663218.12513518.1	7reg0	SRA:SRR1663218.12513518.1	93.103	29
	0	SRA:SRR1663240.31628628.2	93.103	29	2	0	2854	2882	37	9	8.2	44.6			0	SRA:SRR1663268.24226232.2	93.103	29	2	0	4519	4547	33	5	7.7	44.6				1	SRA:SRR1663230.32084835.1	100.000	25	0	0	5269	5293	25	1	1.8	46.4			0	gnl|SRA|SRR1663217.10382722.1	7reg0	SRA:SRR1663217.10382722.1	93.103	29
	0	SRA:SRR1663240.16959408.1	93.103	29	2	0	2854	2882	12	40	8.2	44.6			0	SRA:SRR1663268.23770657.2	93.103	29	2	0	4519	4547	34	6	7.7	44.6				1	SRA:SRR1663230.26216680.1	100.000	25	0	0	5269	5293	26	2	1.8	46.4			0	gnl|SRA|SRR1663217.2036282.2	7reg0	SRA:SRR1663217.2036282.2	93.103	29
	0	SRA:SRR1663240.6204141.2	93.103	29	2	0	2854	2882	37	9	8.2	44.6			0	SRA:SRR1663264.32533059.2	93.103	29	2	0	4519	4547	41	13	7.7	44.6				1	SRA:SRR1663230.19872263.1	100.000	25	0	0	5269	5293	27	3	1.8	46.4			0	gnl|SRA|SRR1663216.37992704.2	7reg0	SRA:SRR1663216.37992704.2	93.103	29
	0	SRA:SRR1663239.37685594.2	93.103	29	2	0	2854	2882	41	13	8.2	44.6			0	SRA:SRR1663263.23510922.2	93.103	29	2	0	4519	4547	34	6	7.7	44.6				1	SRA:SRR1663230.19165902.2	100.000	25	0	0	5269	5293	11	35	1.8	46.4			0	gnl|SRA|SRR1663216.19604931.2	7reg0	SRA:SRR1663216.19604931.2	93.103	29
	0	SRA:SRR1663239.3298196.2	93.103	29	2	0	2854	2882	46	18	8.2	44.6			0	SRA:SRR1663290.3416444.1	93.103	29	2	0	4519	4547	4	32	3.9	44.6				1	SRA:SRR1663230.18979462.1	100.000	25	0	0	5269	5293	26	2	1.8	46.4			0	gnl|SRA|SRR1663215.8443345.2	7reg0	SRA:SRR1663215.8443345.2	93.103	29
	0	SRA:SRR1663238.35841966.2	93.103	29	2	0	2854	2882	41	13	8.2	44.6			0	SRA:SRR1663289.11034164.2	93.103	29	2	0	4519	4547	41	13	3.9	44.6				1	SRA:SRR1663229.39639293.2	100.000	25	0	0	5269	5293	8	32	1.8	46.4			0	gnl|SRA|SRR1663214.25244459.2	7reg0	SRA:SRR1663214.25244459.2	93.103	29
	0	SRA:SRR1663238.29451558.2	93.103	29	2	0	2854	2882	32	4	8.2	44.6			0	SRA:SRR1663287.13830504.2	93.103	29	2	0	4519	4547	49	21	3.9	44.6				1	SRA:SRR1663229.32126655.1	100.000	25	0	0	5269	5293	27	3	1.8	46.4			0	gnl|SRA|SRR1663214.11410280.2	7reg0	SRA:SRR1663214.11410280.2	93.103	29
	0	SRA:SRR1663238.14334905.2	93.103	29	2	0	2854	2882	31	3	8.2	44.6			0	SRA:SRR1663285.32460374.2	93.103	29	2	0	4519	4547	31	3	3.9	44.6				1	SRA:SRR1663229.32073712.1	100.000	25	0	0	5269	5293	28	4	1.8	46.4			0	gnl|SRA|SRR1663211.26825158.2	7reg0	SRA:SRR1663211.26825158.2	88.235	34
	0	SRA:SRR1663238.5461239.1	93.103	29	2	0	2854	2882	2	30	8.2	44.6			0	SRA:SRR1663285.31875974.2	93.103	29	2	0	4519	4547	34	6	3.9	44.6				1	SRA:SRR1663229.26733796.1	100.000	25	0	0	5269	5293	26	2	1.8	46.4			0	gnl|SRA|SRR1663211.26573240.2	7reg0	SRA:SRR1663211.26573240.2	93.103	29
	0	SRA:SRR1663275.47599370.1	93.103	29	2	0	2854	2882	2	30	8.8	44.6			0	SRA:SRR1663250.19487406.2	86.842	38	5	0	5443	5480	40	3	2.0	47.3				1	SRA:SRR1663229.23260734.1	100.000	25	0	0	5269	5293	27	3	1.8	46.4			0	gnl|SRA|SRR1663211.9387452.1	7reg0	SRA:SRR1663211.9387452.1	83.333	42
	0	SRA:SRR1663275.38186188.2	93.103	29	2	0	2854	2882	40	12	8.8	44.6			0	SRA:SRR1663280.4701559.1	86.842	38	5	0	5443	5480	4	41	1.1	47.3				1	SRA:SRR1663229.11993080.1	100.000	25	0	0	5269	5293	26	2	1.8	46.4			0	gnl|SRA|SRR1663211.5294853.1	7reg0	SRA:SRR1663211.5294853.1	93.103	29
	0	SRA:SRR1663275.27625979.1	93.103	29	2	0	2854	2882	8	36	8.8	44.6			0	SRA:SRR1663278.33383591.2	88.571	35	4	0	6026	6060	50	16	1.1	46.4				1	SRA:SRR1663229.8141930.2	100.000	25	0	0	5269	5293	23	47	1.8	46.4			0	gnl|SRA|SRR1663209.13559529.2	7reg0	SRA:SRR1663209.13559529.2	87.805	41
	0	SRA:SRR1663275.10478624.2	93.103	29	2	0	2854	2882	41	13	8.8	44.6			0	SRA:SRR1663234.18123467.1	90.909	33	3	0	8178	8210	5	37	2.2	47.3				1	SRA:SRR1663229.6363733.1	96.429	28	1	0	5269	5296	28	1	1.8	46.4			0	gnl|SRA|SRR1663209.10911712.2	7reg0	SRA:SRR1663209.10911712.2	100.000	24
	0	SRA:SRR1663275.5937557.2	93.103	29	2	0	2854	2882	37	9	8.8	44.6			0	SRA:SRR1663247.25385569.1	90.909	33	3	0	8178	8210	46	14	2.0	47.3				1	SRA:SRR1663229.1965241.2	100.000	25	0	0	5269	5293	8	32	1.8	46.4			0	gnl|SRA|SRR1663209.3311636.2	7reg0	SRA:SRR1663209.3311636.2	93.103	29
	0	SRA:SRR1663272.41589402.1	93.103	29	2	0	2854	2882	18	46	8.8	44.6			0	SRA:SRR1663247.12205057.1	90.909	33	3	0	8178	8210	46	14	2.0	47.3				1	SRA:SRR1663228.11607112.2	88.571	35	4	0	7289	7323	38	4	1.8	46.4			1	gnl|SRA|SRR1663234.8707192.2	7reg1	SRA:SRR1663234.8707192.2	88.372	43
	0	SRA:SRR1663272.35828019.1	93.103	29	2	0	2854	2882	12	40	8.8	44.6			0	SRA:SRR1663291.34630864.2	86.486	37	5	0	8762	8798	44	8	3.9	45.5				1	SRA:SRR1663227.14871601.1	100.000	25	0	0	5269	5293	28	4	1.8	46.4			1	gnl|SRA|SRR1663231.23130324.1	7reg1	SRA:SRR1663231.23130324.1	93.333	30
	0	SRA:SRR1663272.31226171.1	93.103	29	2	0	2854	2882	4	32	8.8	44.6			0	SRA:SRR1663224.4741633.1	86.842	38	3	1	9377	9412	9	46	7.6	44.6				1	SRA:SRR1663227.13040545.2	100.000	25	0	0	5269	5293	17	41	1.8	46.4			1	gnl|SRA|SRR1663229.22448562.2	7reg1	SRA:SRR1663229.22448562.2	89.189	37
	0	SRA:SRR1663272.30435205.2	93.103	29	2	0	2854	2882	41	13	8.8	44.6			0	SRA:SRR1663245.34900687.2	86.842	38	3	1	9377	9412	44	7	7.2	44.6				1	SRA:SRR1663227.9437306.1	96.429	28	1	0	5269	5296	28	1	1.8	46.4			1	gnl|SRA|SRR1663235.7102872.1	7reg1	SRA:SRR1663235.7102872.1	88.235	34
	0	SRA:SRR1663272.25230458.1	93.103	29	2	0	2854	2882	11	39	8.8	44.6			0	SRA:SRR1663245.1469029.1	86.842	38	3	1	9377	9412	9	46	7.2	44.6				1	SRA:SRR1663225.12445009.1	100.000	25	0	0	5269	5293	28	4	1.8	46.4			1	gnl|SRA|SRR1663234.6413819.2	7reg1	SRA:SRR1663234.6413819.2	88.235	34
	0	SRA:SRR1663272.24260044.2	93.103	29	2	0	2854	2882	38	10	8.8	44.6			0	SRA:SRR1663274.8989016.1	86.842	38	3	1	9377	9412	41	4	7.7	44.6				1	SRA:SRR1663225.7058740.1	100.000	25	0	0	5269	5293	25	1	1.8	46.4			1	gnl|SRA|SRR1663224.31415939.2	7reg1	SRA:SRR1663224.31415939.2	88.235	34
	0	SRA:SRR1663272.18301963.1	93.103	29	2	0	2854	2882	4	32	8.8	44.6			0	SRA:SRR1663270.21495287.1	86.842	38	3	1	9377	9412	8	45	7.7	44.6				1	SRA:SRR1663225.6385396.2	100.000	25	0	0	5269	5293	17	41	1.8	46.4			1	gnl|SRA|SRR1663221.10819583.2	7reg1	SRA:SRR1663221.10819583.2	90.625	32
	0	SRA:SRR1663272.14895165.2	93.103	29	2	0	2854	2882	37	9	8.8	44.6			0	SRA:SRR1663270.18358072.1	86.842	38	3	1	9377	9412	9	46	7.7	44.6				1	SRA:SRR1663224.29343444.1	100.000	25	0	0	5269	5293	25	1	1.8	46.4			1	gnl|SRA|SRR1663210.8974096.1	7reg1	SRA:SRR1663210.8974096.1	90.625	32
	0	SRA:SRR1663272.14106501.2	93.103	29	2	0	2854	2882	37	9	8.8	44.6			0	SRA:SRR1663267.21375271.2	86.842	38	3	1	9377	9412	41	4	7.7	44.6				1	SRA:SRR1663223.23874443.1	100.000	25	0	0	5269	5293	26	2	1.8	46.4			2	gnl|SRA|SRR1663227.3607159.2	7reg2	SRA:SRR1663227.3607159.2	88.235	34
	0	SRA:SRR1663272.8186876.1	93.103	29	2	0	2854	2882	6	34	8.8	44.6			0	SRA:SRR1663267.4139115.1	86.842	38	3	1	9377	9412	9	46	7.7	44.6				1	SRA:SRR1663223.3347725.2	100.000	25	0	0	5269	5293	11	35	1.8	46.4			2	gnl|SRA|SRR1663224.45449881.1	7reg2	SRA:SRR1663224.45449881.1	88.235	34
	0	SRA:SRR1663272.23746.2	93.103	29	2	0	2854	2882	48	20	8.8	44.6			0	SRA:SRR1663267.3175358.1	86.842	38	3	1	9377	9412	10	47	7.7	44.6				1	SRA:SRR1663222.37831565.1	100.000	25	0	0	5269	5293	28	4	1.8	46.4			2	gnl|SRA|SRR1663215.15970902.1	7reg2	SRA:SRR1663215.15970902.1	80.851	47
	0	SRA:SRR1663266.5589571.1	93.103	29	2	0	2854	2882	22	50	8.8	44.6			0	SRA:SRR1663262.2969326.2	86.842	38	3	1	9377	9412	44	7	7.7	44.6				1	SRA:SRR1663216.34098749.1	100.000	25	0	0	5269	5293	27	3	1.8	46.4			2	gnl|SRA|SRR1663214.23942904.1	7reg2	SRA:SRR1663214.23942904.1	80.851	47
	0	SRA:SRR1663260.33504902.2	93.103	29	2	0	2854	2882	40	12	8.8	44.6			0	SRA:SRR1663287.13052060.2	86.842	38	3	1	9377	9412	50	13	3.9	44.6				1	SRA:SRR1663216.22491533.2	100.000	25	0	0	5269	5293	16	40	1.8	46.4			3	gnl|SRA|SRR1663227.5415055.1	7reg3	SRA:SRR1663227.5415055.1	85.000	40
	0	SRA:SRR1663260.21465407.2	93.103	29	2	0	2854	2882	40	12	8.8	44.6			0	SRA:SRR1663282.6715734.1	86.842	38	3	1	9377	9412	9	46	3.9	44.6				1	SRA:SRR1663216.20745639.1	100.000	25	0	0	5269	5293	26	2	1.8	46.4			3	gnl|SRA|SRR1663236.6563207.1	7reg3	SRA:SRR1663236.6563207.1	88.235	34
	0	SRA:SRR1663259.46067835.2	93.103	29	2	0	2854	2882	31	3	8.8	44.6			1	SRA:SRR1663237.7225945.1	88.571	35	4	0	808	842	5	39	2.0	46.4				1	SRA:SRR1663216.14127568.2	100.000	25	0	0	5269	5293	23	47	1.8	46.4			3	gnl|SRA|SRR1663235.33509488.2	7reg3	SRA:SRR1663235.33509488.2	88.235	34
	0	SRA:SRR1663259.7859966.1	93.103	29	2	0	2854	2882	4	32	8.8	44.6			1	SRA:SRR1663255.31723668.1	100.000	24	0	0	1332	1355	1	24	7.2	44.6				1	SRA:SRR1663216.7740538.1	100.000	25	0	0	5269	5293	26	2	1.8	46.4			3	gnl|SRA|SRR1663234.24038985.1	7reg3	SRA:SRR1663234.24038985.1	88.235	34
	0	SRA:SRR1663259.5242368.2	93.103	29	2	0	2854	2882	37	9	8.8	44.6			1	SRA:SRR1663273.23544335.2	100.000	24	0	0	1332	1355	27	4	7.7	44.6				1	SRA:SRR1663215.3652344.1	100.000	25	0	0	5269	5293	26	2	1.8	46.4			3	gnl|SRA|SRR1663234.21730039.1	7reg3	SRA:SRR1663234.21730039.1	88.235	34
	0	SRA:SRR1663257.33204768.2	93.103	29	2	0	2854	2882	31	3	8.8	44.6			1	SRA:SRR1663229.32449432.1	100.000	25	0	0	1332	1356	26	50	2.2	46.4				1	SRA:SRR1663214.23227492.1	100.000	25	0	0	5269	5293	26	2	1.8	46.4			3	gnl|SRA|SRR1663233.28797569.1	7reg3	SRA:SRR1663233.28797569.1	88.235	34
	0	SRA:SRR1663257.9661585.2	93.103	29	2	0	2854	2882	31	3	8.8	44.6			1	SRA:SRR1663241.11301090.1	93.548	31	1	1	2250	2280	34	5	7.2	44.6				1	SRA:SRR1663214.11633862.2	100.000	25	0	0	5269	5293	22	46	1.8	46.4			3	gnl|SRA|SRR1663232.2965197.2	7reg3	SRA:SRR1663232.2965197.2	96.296	27
	0	SRA:SRR1663257.8056197.1	93.103	29	2	0	2854	2882	16	44	8.8	44.6			1	SRA:SRR1663241.468206.2	93.548	31	1	1	2250	2280	32	3	7.2	44.6				1	SRA:SRR1663213.26711487.1	100.000	25	0	0	5269	5293	26	2	1.8	46.4			3	gnl|SRA|SRR1663231.22856004.1	7reg3	SRA:SRR1663231.22856004.1	81.818	44
	0	SRA:SRR1663257.2877438.2	93.103	29	2	0	2854	2882	46	18	8.8	44.6			1	SRA:SRR1663229.27509149.1	93.103	29	2	0	3845	3873	34	6	7.6	44.6				1	SRA:SRR1663213.22096957.1	100.000	25	0	0	5269	5293	28	4	1.8	46.4			3	gnl|SRA|SRR1663231.10571304.2	7reg3	SRA:SRR1663231.10571304.2	88.235	34
	0	SRA:SRR1663280.25504959.1	96.552	29	1	0	2854	2882	10	38	0.4	48.2			1	SRA:SRR1663279.40849714.1	88.235	34	4	0	4281	4314	35	2	3.9	44.6				1	SRA:SRR1663213.21024215.1	100.000	25	0	0	5269	5293	26	2	1.8	46.4			3	gnl|SRA|SRR1663231.9440698.2	7reg3	SRA:SRR1663231.9440698.2	88.235	34
	0	SRA:SRR1663290.682839.1	93.103	29	2	0	2854	2882	10	38	4.9	44.6			1	SRA:SRR1663234.11200180.2	88.889	36	3	1	4357	4392	50	16	7.6	44.6				1	SRA:SRR1663213.9324012.2	100.000	25	0	0	5269	5293	23	47	1.8	46.4			3	gnl|SRA|SRR1663230.19030058.1	7reg3	SRA:SRR1663230.19030058.1	88.235	34
	0	SRA:SRR1663288.34623138.2	93.103	29	2	0	2854	2882	41	13	4.9	44.6			1	SRA:SRR1663232.17937021.1	88.889	36	3	1	4357	4392	6	40	7.6	44.6				1	SRA:SRR1663213.5758749.1	100.000	25	0	0	5269	5293	26	2	1.8	46.4			3	gnl|SRA|SRR1663229.38794743.1	7reg3	SRA:SRR1663229.38794743.1	81.818	44
	0	SRA:SRR1663288.31814316.2	93.103	29	2	0	2854	2882	35	7	4.9	44.6			1	SRA:SRR1663230.16295959.1	88.889	36	3	1	4357	4392	14	48	7.6	44.6				1	SRA:SRR1663213.3286650.1	100.000	25	0	0	5269	5293	25	1	1.8	46.4			3	gnl|SRA|SRR1663229.23368859.2	7reg3	SRA:SRR1663229.23368859.2	88.235	34
	0	SRA:SRR1663288.29938199.1	93.103	29	2	0	2854	2882	18	46	4.9	44.6			1	SRA:SRR1663226.2957441.1	88.889	36	3	1	4357	4392	15	49	7.6	44.6				1	SRA:SRR1663212.3414703.1	100.000	25	0	0	5269	5293	25	1	1.8	46.4			3	gnl|SRA|SRR1663229.22139366.1	7reg3	SRA:SRR1663229.22139366.1	90.625	32
	0	SRA:SRR1663285.31338251.1	93.103	29	2	0	2854	2882	14	42	4.9	44.6			1	SRA:SRR1663224.27550440.2	88.889	36	3	1	4357	4392	39	5	7.6	44.6				1	SRA:SRR1663211.31962836.2	100.000	25	0	0	5269	5293	23	47	1.8	46.4			3	gnl|SRA|SRR1663229.19683738.2	7reg3	SRA:SRR1663229.19683738.2	88.235	34
	0	SRA:SRR1663285.30102474.2	93.103	29	2	0	2854	2882	38	10	4.9	44.6			1	SRA:SRR1663221.29486410.1	88.889	36	3	1	4357	4392	1	35	7.6	44.6				1	SRA:SRR1663211.8481859.1	100.000	25	0	0	5269	5293	26	2	1.8	46.4			3	gnl|SRA|SRR1663229.13751497.2	7reg3	SRA:SRR1663229.13751497.2	88.235	34
	0	SRA:SRR1663285.27266558.1	93.103	29	2	0	2854	2882	8	36	4.9	44.6			1	SRA:SRR1663221.9511418.2	88.889	36	3	1	4357	4392	35	1	7.6	44.6				1	SRA:SRR1663209.9812149.1	100.000	25	0	0	5269	5293	28	4	1.8	46.4			3	gnl|SRA|SRR1663227.21528919.2	7reg3	SRA:SRR1663227.21528919.2	86.486	37
	0	SRA:SRR1663285.25870592.1	93.103	29	2	0	2854	2882	8	36	4.9	44.6			1	SRA:SRR1663216.31461186.1	88.889	36	3	1	4357	4392	14	48	7.6	44.6				1	SRA:SRR1663236.13247599.2	90.625	32	3	0	2649	2680	4	35	6.3	44.6			3	gnl|SRA|SRR1663225.15719302.2	7reg3	SRA:SRR1663225.15719302.2	88.235	34
	0	SRA:SRR1663285.22813270.2	93.103	29	2	0	2854	2882	38	10	4.9	44.6			1	SRA:SRR1663213.24466913.2	88.889	36	3	1	4357	4392	39	5	7.6	44.6				1	SRA:SRR1663236.12528728.2	90.625	32	3	0	2649	2680	4	35	6.3	44.6			3	gnl|SRA|SRR1663225.9277114.2	7reg3	SRA:SRR1663225.9277114.2	93.103	29
	0	SRA:SRR1663285.15008583.1	93.103	29	2	0	2854	2882	10	38	4.9	44.6			1	SRA:SRR1663213.23008644.2	88.889	36	3	1	4357	4392	39	5	7.6	44.6				1	SRA:SRR1663236.1248873.1	84.615	39	6	0	4251	4289	50	12	6.3	44.6			3	gnl|SRA|SRR1663225.6075424.2	7reg3	SRA:SRR1663225.6075424.2	88.235	34
	0	SRA:SRR1663285.14234851.2	93.103	29	2	0	2854	2882	38	10	4.9	44.6			1	SRA:SRR1663213.9319815.2	88.889	36	3	1	4357	4392	45	11	7.6	44.6				1	SRA:SRR1663235.24475996.1	88.235	34	4	0	1551	1584	7	40	6.3	44.6			3	gnl|SRA|SRR1663224.43794676.2	7reg3	SRA:SRR1663224.43794676.2	81.818	44
	0	SRA:SRR1663285.11025905.2	93.103	29	2	0	2854	2882	41	13	4.9	44.6			1	SRA:SRR1663255.9485281.2	88.889	36	3	1	4357	4392	50	16	7.2	44.6				1	SRA:SRR1663233.36097469.1	100.000	24	0	0	5269	5292	24	1	6.3	44.6			3	gnl|SRA|SRR1663224.23249891.1	7reg3	SRA:SRR1663224.23249891.1	90.625	32
	0	SRA:SRR1663285.5165512.2	93.103	29	2	0	2854	2882	36	8	4.9	44.6			1	SRA:SRR1663253.21637020.1	88.889	36	3	1	4357	4392	5	39	7.2	44.6				1	SRA:SRR1663229.35596539.1	90.625	32	3	0	5372	5403	47	16	6.3	44.6			3	gnl|SRA|SRR1663224.5503966.2	7reg3	SRA:SRR1663224.5503966.2	88.235	34
	0	SRA:SRR1663280.33303412.1	93.103	29	2	0	2854	2882	12	40	4.9	44.6			1	SRA:SRR1663248.12457651.1	88.889	36	3	1	4357	4392	14	48	7.2	44.6				1	SRA:SRR1663228.9980012.2	93.103	29	2	0	2652	2680	39	11	6.3	44.6			3	gnl|SRA|SRR1663223.25096067.2	7reg3	SRA:SRR1663223.25096067.2	88.235	34
	0	SRA:SRR1663280.30663184.1	93.103	29	2	0	2854	2882	6	34	4.9	44.6			1	SRA:SRR1663247.25998696.2	88.889	36	3	1	4357	4392	38	4	7.2	44.6				1	SRA:SRR1663225.19812847.2	93.103	29	2	0	1213	1241	37	9	6.3	44.6			3	gnl|SRA|SRR1663223.21398999.1	7reg3	SRA:SRR1663223.21398999.1	88.235	34
	0	SRA:SRR1663280.25342275.2	93.103	29	2	0	2854	2882	41	13	4.9	44.6			1	SRA:SRR1663245.41789753.2	88.889	36	3	1	4357	4392	40	6	7.2	44.6				1	SRA:SRR1663223.17608985.1	90.625	32	3	0	5372	5403	38	7	6.3	44.6			3	gnl|SRA|SRR1663223.11516335.2	7reg3	SRA:SRR1663223.11516335.2	88.235	34
	0	SRA:SRR1663280.20732536.2	93.103	29	2	0	2854	2882	46	18	4.9	44.6			1	SRA:SRR1663237.12988621.2	88.889	36	3	1	4357	4392	37	3	7.2	44.6				1	SRA:SRR1663222.18448227.1	87.179	39	4	1	2460	2497	41	3	6.3	44.6			3	gnl|SRA|SRR1663222.37180750.2	7reg3	SRA:SRR1663222.37180750.2	88.235	34
	0	SRA:SRR1663280.18210273.2	93.103	29	2	0	2854	2882	32	4	4.9	44.6			1	SRA:SRR1663275.27710920.1	88.889	36	3	1	4357	4392	14	48	7.7	44.6				1	SRA:SRR1663222.5686808.2	87.179	39	4	1	2460	2497	12	50	6.3	44.6			3	gnl|SRA|SRR1663222.34914540.1	7reg3	SRA:SRR1663222.34914540.1	88.235	34
	0	SRA:SRR1663280.15979408.2	93.103	29	2	0	2854	2882	48	20	4.9	44.6			1	SRA:SRR1663272.36443186.1	88.889	36	3	1	4357	4392	14	48	7.7	44.6				1	SRA:SRR1663217.3344603.2	93.103	29	2	0	2652	2680	48	20	6.3	44.6			3	gnl|SRA|SRR1663222.34547843.2	7reg3	SRA:SRR1663222.34547843.2	88.235	34
	0	SRA:SRR1663280.14080237.2	93.103	29	2	0	2854	2882	38	10	4.9	44.6			1	SRA:SRR1663272.22868893.1	88.889	36	3	1	4357	4392	5	39	7.7	44.6				1	SRA:SRR1663214.5605381.1	90.625	32	3	0	5372	5403	41	10	6.3	44.6			3	gnl|SRA|SRR1663222.21251849.1	7reg3	SRA:SRR1663222.21251849.1	81.818	44
	0	SRA:SRR1663280.11712844.1	93.103	29	2	0	2854	2882	10	38	4.9	44.6			1	SRA:SRR1663272.1026775.1	88.889	36	3	1	4357	4392	14	48	7.7	44.6				1	SRA:SRR1663211.10174968.2	84.000	50	5	3	243	290	49	1	6.3	44.6			3	gnl|SRA|SRR1663222.14384825.1	7reg3	SRA:SRR1663222.14384825.1	81.818	44
	0	SRA:SRR1663280.11417677.1	93.103	29	2	0	2854	2882	2	30	4.9	44.6			1	SRA:SRR1663270.27359171.1	88.889	36	3	1	4357	4392	11	45	7.7	44.6				2	SRA:SRR1663235.41251398.2	89.744	39	2	2	1860	1897	48	11	1.8	46.4			3	gnl|SRA|SRR1663222.2991687.1	7reg3	SRA:SRR1663222.2991687.1	88.235	34
	0	SRA:SRR1663280.7511066.2	93.103	29	2	0	2854	2882	46	18	4.9	44.6			1	SRA:SRR1663270.15279839.1	88.889	36	3	1	4357	4392	11	45	7.7	44.6				2	SRA:SRR1663233.26943324.2	96.429	28	1	0	2281	2308	42	15	1.8	46.4			3	gnl|SRA|SRR1663222.2755492.2	7reg3	SRA:SRR1663222.2755492.2	88.235	34
	0	SRA:SRR1663280.4386360.2	93.103	29	2	0	2854	2882	47	19	4.9	44.6			1	SRA:SRR1663266.10219281.1	88.889	36	3	1	4357	4392	14	48	7.7	44.6				2	SRA:SRR1663233.25720010.2	89.744	39	2	2	1860	1897	40	3	1.8	46.4			3	gnl|SRA|SRR1663221.43368015.2	7reg3	SRA:SRR1663221.43368015.2	81.818	44
	0	SRA:SRR1663279.39737308.2	93.103	29	2	0	2854	2882	45	17	4.9	44.6			1	SRA:SRR1663265.8135407.2	88.889	36	3	1	4357	4392	37	3	7.7	44.6				2	SRA:SRR1663232.11145100.2	89.744	39	2	2	1860	1897	38	1	1.8	46.4			3	gnl|SRA|SRR1663221.37553327.2	7reg3	SRA:SRR1663221.37553327.2	88.235	34
	0	SRA:SRR1663279.30917845.2	93.103	29	2	0	2854	2882	41	13	4.9	44.6			1	SRA:SRR1663265.2660242.1	88.889	36	3	1	4357	4392	14	48	7.7	44.6				2	SRA:SRR1663231.21035446.2	89.744	39	2	2	1860	1897	38	1	1.8	46.4			3	gnl|SRA|SRR1663221.27137269.2	7reg3	SRA:SRR1663221.27137269.2	88.235	34
	0	SRA:SRR1663279.28715294.1	93.103	29	2	0	2854	2882	2	30	4.9	44.6			1	SRA:SRR1663264.43148921.1	88.889	36	3	1	4357	4392	13	47	7.7	44.6				2	SRA:SRR1663231.17283990.2	89.744	39	2	2	1860	1897	38	1	1.8	46.4			3	gnl|SRA|SRR1663219.24484437.1	7reg3	SRA:SRR1663219.24484437.1	93.103	29
	0	SRA:SRR1663279.25028789.1	93.103	29	2	0	2854	2882	2	30	4.9	44.6			1	SRA:SRR1663264.34226494.1	88.889	36	3	1	4357	4392	10	44	7.7	44.6				2	SRA:SRR1663231.16223876.2	89.744	39	2	2	1860	1897	38	1	1.8	46.4			3	gnl|SRA|SRR1663219.20269677.2	7reg3	SRA:SRR1663219.20269677.2	93.103	29
	0	SRA:SRR1663278.29163548.1	93.103	29	2	0	2854	2882	14	42	4.9	44.6			1	SRA:SRR1663258.9073103.1	88.889	36	3	1	4357	4392	14	48	7.7	44.6				2	SRA:SRR1663230.389563.2	89.744	39	2	2	1860	1897	47	10	1.8	46.4			3	gnl|SRA|SRR1663218.9285260.1	7reg3	SRA:SRR1663218.9285260.1	86.486	37
	0	SRA:SRR1663228.3214230.1	90.909	33	3	0	2854	2886	2	34	2.5	46.4			1	SRA:SRR1663280.31591667.1	88.889	36	3	1	4357	4392	7	41	3.9	44.6				2	SRA:SRR1663229.31159455.2	89.744	39	2	2	1860	1897	42	5	1.8	46.4			3	gnl|SRA|SRR1663217.15757853.1	7reg3	SRA:SRR1663217.15757853.1	96.296	27
	0	SRA:SRR1663243.24429245.1	81.25	48	6	1	3042	3086	49	2	8.2	44.6			1	SRA:SRR1663280.15639994.1	88.889	36	3	1	4357	4392	6	40	3.9	44.6				2	SRA:SRR1663229.10529827.2	96.429	28	1	0	2281	2308	4	31	1.8	46.4			3	gnl|SRA|SRR1663212.4312379.1	7reg3	SRA:SRR1663212.4312379.1	81.818	44
	0	SRA:SRR1663234.2958281.1	88.235	34	4	0	3131	3164	41	8	8.7	44.6			1	SRA:SRR1663279.28343802.1	88.889	36	3	1	4357	4392	5	39	3.9	44.6				2	SRA:SRR1663229.9771012.2	89.744	39	2	2	1860	1897	50	13	1.8	46.4			3	gnl|SRA|SRR1663211.29565990.1	7reg3	SRA:SRR1663211.29565990.1	88.235	34
	0	SRA:SRR1663223.37772351.2	88.235	34	4	0	3131	3164	2	35	8.7	44.6			1	SRA:SRR1663279.24156985.1	88.889	36	3	1	4357	4392	14	48	3.9	44.6				2	SRA:SRR1663229.4352860.2	89.744	39	2	2	1860	1897	42	5	1.8	46.4			3	gnl|SRA|SRR1663211.23493447.2	7reg3	SRA:SRR1663211.23493447.2	88.235	34
	0	SRA:SRR1663223.35227258.2	88.235	34	4	0	3131	3164	12	45	8.7	44.6			1	SRA:SRR1663217.16586703.1	83.333	42	7	0	5062	5103	8	49	7.6	45.5				2	SRA:SRR1663225.2149258.2	96.429	28	1	0	2281	2308	42	15	1.8	46.4			3	gnl|SRA|SRR1663211.12782350.2	7reg3	SRA:SRR1663211.12782350.2	88.235	34
	0	SRA:SRR1663213.25278205.1	88.235	34	4	0	3131	3164	41	8	8.7	44.6			1	SRA:SRR1663268.31454532.1	86.486	37	5	0	5063	5099	49	13	7.7	45.5				2	SRA:SRR1663224.42771105.2	89.744	39	2	2	1860	1897	46	9	1.8	46.4			3	gnl|SRA|SRR1663211.1625922.2	7reg3	SRA:SRR1663211.1625922.2	88.235	34
	0	SRA:SRR1663256.14594387.1	88.235	34	4	0	3131	3164	40	7	8.2	44.6			1	SRA:SRR1663264.23042532.2	81.818	44	8	0	5064	5107	2	45	7.7	44.6				2	SRA:SRR1663224.34277252.1	89.744	39	2	2	1860	1897	13	50	1.8	46.4			4	gnl|SRA|SRR1663233.23806522.1	7reg4	SRA:SRR1663233.23806522.1	87.179	39
	0	SRA:SRR1663250.31173018.1	88.235	34	4	0	3131	3164	40	7	8.2	44.6			1	SRA:SRR1663232.15197601.2	88.235	34	4	0	5066	5099	44	11	7.6	44.6				2	SRA:SRR1663224.19742839.2	89.744	39	2	2	1860	1897	38	1	1.8	46.4			4	gnl|SRA|SRR1663232.11448351.1	7reg4	SRA:SRR1663232.11448351.1	87.179	39
	0	SRA:SRR1663245.5767398.1	88.235	34	4	0	3131	3164	38	5	8.2	44.6			1	SRA:SRR1663217.25686720.2	88.889	36	3	1	5066	5101	49	15	7.6	44.6				2	SRA:SRR1663224.12133257.2	89.744	39	2	2	1860	1897	40	3	1.8	46.4			4	gnl|SRA|SRR1663231.13828142.2	7reg4	SRA:SRR1663231.13828142.2	87.179	39
	0	SRA:SRR1663242.4919127.1	88.235	34	4	0	3131	3164	43	10	8.2	44.6			1	SRA:SRR1663260.6019612.2	88.889	36	3	1	5066	5101	48	14	7.7	44.6				2	SRA:SRR1663223.20039100.2	89.744	39	2	2	1860	1897	42	5	1.8	46.4			4	gnl|SRA|SRR1663231.5091816.2	7reg4	SRA:SRR1663231.5091816.2	85.366	41
	0	SRA:SRR1663239.9620678.1	88.235	34	4	0	3131	3164	41	8	8.2	44.6			1	SRA:SRR1663230.26477028.2	87.500	40	5	0	5066	5105	50	11	0.18	50.9				2	SRA:SRR1663223.20037816.2	89.744	39	2	2	1860	1897	42	5	1.8	46.4			4	gnl|SRA|SRR1663227.21662484.2	7reg4	SRA:SRR1663227.21662484.2	85.366	41
	0	SRA:SRR1663275.5865769.2	88.235	34	4	0	3131	3164	2	35	8.8	44.6			1	SRA:SRR1663254.33541448.1	85.000	40	6	0	5066	5105	47	8	2.0	46.4				2	SRA:SRR1663222.21447143.2	89.744	39	2	2	1860	1897	45	8	1.8	46.4			4	gnl|SRA|SRR1663225.20141697.2	7reg4	SRA:SRR1663225.20141697.2	85.366	41
	0	SRA:SRR1663259.35873928.2	88.235	34	4	0	3131	3164	13	46	8.8	44.6			1	SRA:SRR1663233.26605392.2	80.851	47	5	1	5066	5108	50	4	7.6	44.6				2	SRA:SRR1663222.14038353.1	96.429	28	1	0	2281	2308	9	36	1.8	46.4			4	gnl|SRA|SRR1663222.7527162.2	7reg4	SRA:SRR1663222.7527162.2	85.366	41
	0	SRA:SRR1663259.21133481.2	88.235	34	4	0	3131	3164	8	41	8.8	44.6			1	SRA:SRR1663233.8054858.2	88.235	34	4	0	5067	5100	45	12	7.6	44.6				2	SRA:SRR1663221.18564382.2	89.744	39	2	2	1860	1897	44	7	1.8	46.4			4	gnl|SRA|SRR1663213.28187687.2	7reg4	SRA:SRR1663213.28187687.2	85.366	41
	0	SRA:SRR1663259.18256339.1	88.235	34	4	0	3131	3164	34	1	8.8	44.6			1	SRA:SRR1663268.1441043.1	88.571	35	4	0	5067	5101	49	15	2.2	46.4				2	SRA:SRR1663217.15033313.2	89.744	39	2	2	1860	1897	39	2	1.8	46.4			4	gnl|SRA|SRR1663213.16721875.2	7reg4	SRA:SRR1663213.16721875.2	85.366	41
	0	SRA:SRR1663257.37626714.1	88.235	34	4	0	3131	3164	40	7	8.8	44.6			1	SRA:SRR1663274.6223986.2	86.486	37	5	0	5067	5103	37	1	7.7	45.5				2	SRA:SRR1663217.13355557.2	89.744	39	2	2	1860	1897	42	5	1.8	46.4			4	gnl|SRA|SRR1663211.7494943.2	7reg4	SRA:SRR1663211.7494943.2	87.179	39
	0	SRA:SRR1663257.9320800.1	88.235	34	4	0	3131	3164	41	8	8.8	44.6			1	SRA:SRR1663268.39383272.1	86.486	37	5	0	5067	5103	14	50	7.7	45.5				2	SRA:SRR1663217.11782719.2	96.429	28	1	0	2281	2308	38	11	1.8	46.4			5	gnl|SRA|SRR1663234.11962706.1	7reg5	SRA:SRR1663234.11962706.1	83.673	49
	0	SRA:SRR1663257.4681929.1	88.235	34	4	0	3131	3164	40	7	8.8	44.6			1	SRA:SRR1663268.15409758.2	86.486	37	5	0	5067	5103	37	1	7.7	45.5				2	SRA:SRR1663216.37832726.2	89.744	39	2	2	1860	1897	42	5	1.8	46.4			5	gnl|SRA|SRR1663230.43257083.2	7reg5	SRA:SRR1663230.43257083.2	84.783	46
	0	SRA:SRR1663224.9547118.1	93.103	29	2	0	3434	3462	1	29	8.7	44.6			1	SRA:SRR1663235.28393092.2	86.842	38	5	0	5067	5104	38	1	2.2	47.3				2	SRA:SRR1663216.29585031.2	89.744	39	2	2	1860	1897	38	1	1.8	46.4			5	gnl|SRA|SRR1663230.5820941.1	7reg5	SRA:SRR1663230.5820941.1	84.783	46
	0	SRA:SRR1663249.26223666.1	100	24	0	0	3807	3830	12	35	8.2	44.6			1	SRA:SRR1663255.33235407.1	86.842	38	5	0	5067	5104	46	9	2.0	47.3				2	SRA:SRR1663216.8327301.2	89.744	39	2	2	1860	1897	44	7	1.8	46.4			5	gnl|SRA|SRR1663229.8485539.2	7reg5	SRA:SRR1663229.8485539.2	86.047	43
	0	SRA:SRR1663273.1636114.2	100	24	0	0	3957	3980	43	20	8.8	44.6			1	SRA:SRR1663232.521488.2	87.179	39	5	0	5067	5105	45	7	0.62	49.1				2	SRA:SRR1663216.2994904.2	89.744	39	2	2	1860	1897	42	5	1.8	46.4			5	gnl|SRA|SRR1663228.8300299.1	7reg5	SRA:SRR1663228.8300299.1	84.783	46
	0	SRA:SRR1663276.7501445.1	88.235	34	4	0	6888	6921	1	34	8.8	44.6			1	SRA:SRR1663230.31630657.2	87.179	39	5	0	5067	5105	46	8	0.62	49.1				2	SRA:SRR1663214.8699715.2	89.744	39	2	2	1860	1897	50	13	1.8	46.4			5	gnl|SRA|SRR1663228.2385504.1	7reg5	SRA:SRR1663228.2385504.1	84.783	46
	0	SRA:SRR1663235.14071553.2	88.889	36	2	1	8734	8769	8	41	8.7	44.6			1	SRA:SRR1663230.2402547.2	87.179	39	5	0	5067	5105	46	8	0.62	49.1				2	SRA:SRR1663214.3769054.2	89.744	39	2	2	1860	1897	45	8	1.8	46.4			5	gnl|SRA|SRR1663227.18915331.1	7reg5	SRA:SRR1663227.18915331.1	83.673	49
	0	SRA:SRR1663274.31727013.2	90.476	42	4	0	10528	10569	4	45	0.000401	59			1	SRA:SRR1663221.32179217.2	87.179	39	5	0	5067	5105	41	3	0.62	49.1				2	SRA:SRR1663213.8195830.2	89.744	39	2	2	1860	1897	42	5	1.8	46.4			5	gnl|SRA|SRR1663227.4439297.1	7reg5	SRA:SRR1663227.4439297.1	84.783	46
	0	SRA:SRR1663274.21155399.2	90.476	42	4	0	10528	10569	4	45	0.000401	59			1	SRA:SRR1663221.32073563.2	87.179	39	5	0	5067	5105	41	3	0.62	49.1				2	SRA:SRR1663211.28316792.2	89.744	39	2	2	1860	1897	38	1	1.8	46.4			5	gnl|SRA|SRR1663224.10779823.2	7reg5	SRA:SRR1663224.10779823.2	83.673	49
	0	SRA:SRR1663247.14140273.2	89.744	39	4	0	10531	10569	1	39	0.016	53.6			1	SRA:SRR1663216.16987336.2	87.179	39	5	0	5067	5105	50	12	0.62	49.1				2	SRA:SRR1663211.27080153.2	89.744	39	2	2	1860	1897	38	1	1.8	46.4			5	gnl|SRA|SRR1663224.2868513.2	7reg5	SRA:SRR1663224.2868513.2	84.783	46
	0	SRA:SRR1663247.12726847.2	89.744	39	4	0	10531	10569	1	39	0.016	53.6			1	SRA:SRR1663211.30763265.2	87.179	39	5	0	5067	5105	47	9	0.62	49.1				2	SRA:SRR1663211.18962941.2	89.744	39	2	2	1860	1897	50	13	1.8	46.4			5	gnl|SRA|SRR1663223.43770035.2	7reg5	SRA:SRR1663223.43770035.2	100.000	25
	0	SRA:SRR1663247.4655441.2	89.744	39	4	0	10531	10569	1	39	0.016	53.6			1	SRA:SRR1663221.45594002.2	84.615	39	6	0	5067	5105	12	50	7.6	44.6				2	SRA:SRR1663211.18010083.2	89.744	39	2	2	1860	1897	44	7	1.8	46.4			5	gnl|SRA|SRR1663223.42014992.1	7reg5	SRA:SRR1663223.42014992.1	84.783	46
	0	SRA:SRR1663241.7437031.2	93.103	29	2	0	10541	10569	1	29	8.2	44.6			1	SRA:SRR1663256.44196295.2	87.179	39	5	0	5067	5105	46	8	0.59	49.1				2	SRA:SRR1663211.14712863.2	89.744	39	2	2	1860	1897	38	1	1.8	46.4			5	gnl|SRA|SRR1663223.38791880.2	7reg5	SRA:SRR1663223.38791880.2	100.000	25
	0	SRA:SRR1663231.9210758.2	96.296	27	1	0	10559	10585	50	24	8.7	44.6			1	SRA:SRR1663256.3117886.2	87.179	39	5	0	5067	5105	46	8	0.59	49.1				2	SRA:SRR1663211.8424014.2	89.744	39	2	2	1860	1897	42	5	1.8	46.4			5	gnl|SRA|SRR1663222.35433259.2	7reg5	SRA:SRR1663222.35433259.2	86.047	43
	0	SRA:SRR1663231.18478189.2	90.625	32	3	0	10567	10598	12	43	8.7	44.6			1	SRA:SRR1663252.29700089.2	87.179	39	5	0	5067	5105	46	8	0.59	49.1				2	SRA:SRR1663209.3094545.1	89.744	39	2	2	1860	1897	12	49	1.8	46.4			5	gnl|SRA|SRR1663222.34626073.2	7reg5	SRA:SRR1663222.34626073.2	83.673	49
	0	SRA:SRR1663223.32928057.2	90.625	32	3	0	10567	10598	13	44	8.7	44.6			1	SRA:SRR1663252.15784866.2	87.179	39	5	0	5067	5105	46	8	0.59	49.1				2	SRA:SRR1663236.16825405.1	93.103	29	2	0	2281	2309	10	38	6.3	44.6			5	gnl|SRA|SRR1663222.16482433.1	7reg5	SRA:SRR1663222.16482433.1	83.673	49
	0	SRA:SRR1663222.36727965.2	90.625	32	3	0	10567	10598	8	39	8.7	44.6			1	SRA:SRR1663252.12436018.2	87.179	39	5	0	5067	5105	41	3	0.59	49.1				2	SRA:SRR1663236.6842781.1	93.103	29	2	0	2281	2309	10	38	6.3	44.6			5	gnl|SRA|SRR1663222.5338135.1	7reg5	SRA:SRR1663222.5338135.1	83.673	49
	0	SRA:SRR1663216.6534240.2	90.625	32	3	0	10567	10598	9	40	8.7	44.6			1	SRA:SRR1663245.37665202.2	87.500	40	4	1	5067	5105	50	11	2.0	47.3				2	SRA:SRR1663235.30700241.1	93.103	29	2	0	2281	2309	1	29	6.3	44.6			5	gnl|SRA|SRR1663221.47954654.2	7reg5	SRA:SRR1663221.47954654.2	86.047	43
	0	SRA:SRR1663247.19076798.2	90.625	32	3	0	10567	10598	15	46	8.2	44.6			1	SRA:SRR1663277.2574805.2	87.179	39	5	0	5067	5105	43	5	0.63	49.1				2	SRA:SRR1663235.25039683.2	89.474	38	2	2	1861	1897	50	14	6.3	44.6			5	gnl|SRA|SRR1663221.36887681.2	7reg5	SRA:SRR1663221.36887681.2	83.673	49
	0	SRA:SRR1663242.32797664.2	90.625	32	3	0	10567	10598	13	44	8.2	44.6			1	SRA:SRR1663277.1742020.2	87.179	39	5	0	5067	5105	46	8	0.63	49.1				2	SRA:SRR1663234.29243004.2	100.000	24	0	0	2282	2305	26	49	6.3	44.6			5	gnl|SRA|SRR1663221.33772485.1	7reg5	SRA:SRR1663221.33772485.1	84.783	46
	0	SRA:SRR1663275.1372424.1	90.625	32	3	0	10567	10598	41	10	8.8	44.6			1	SRA:SRR1663276.34121741.2	87.179	39	5	0	5067	5105	43	5	0.63	49.1				2	SRA:SRR1663231.16142602.2	93.103	29	2	0	2281	2309	22	50	6.3	44.6			5	gnl|SRA|SRR1663221.33369742.1	7reg5	SRA:SRR1663221.33369742.1	84.783	46
	0	SRA:SRR1663270.22255669.2	90.625	32	3	0	10567	10598	13	44	8.8	44.6			1	SRA:SRR1663276.30537663.2	87.179	39	5	0	5067	5105	43	5	0.63	49.1				2	SRA:SRR1663229.34061855.2	93.103	29	2	0	2281	2309	31	3	6.3	44.6			5	gnl|SRA|SRR1663221.29376011.2	7reg5	SRA:SRR1663221.29376011.2	84.783	46
	0	SRA:SRR1663270.3062217.2	90.625	32	3	0	10567	10598	1	32	8.8	44.6			1	SRA:SRR1663276.27437183.2	87.179	39	5	0	5067	5105	46	8	0.63	49.1				2	SRA:SRR1663229.19417186.1	93.103	29	2	0	2281	2309	19	47	6.3	44.6			5	gnl|SRA|SRR1663221.18964641.1	7reg5	SRA:SRR1663221.18964641.1	83.673	49
	0	SRA:SRR1663266.44965796.2	90.625	32	3	0	10567	10598	10	41	8.8	44.6			1	SRA:SRR1663276.15403643.2	87.179	39	5	0	5067	5105	46	8	0.63	49.1				2	SRA:SRR1663218.4096063.1	84.615	39	6	0	4138	4176	44	6	6.3	44.6			5	gnl|SRA|SRR1663221.17407870.2	7reg5	SRA:SRR1663221.17407870.2	83.673	49
	0	SRA:SRR1663266.37869750.2	90.625	32	3	0	10567	10598	10	41	8.8	44.6			1	SRA:SRR1663273.14280987.2	87.179	39	5	0	5067	5105	46	8	0.63	49.1				2	SRA:SRR1663217.22546809.2	84.615	39	6	0	4138	4176	39	1	6.3	44.6			5	gnl|SRA|SRR1663221.10086088.2	7reg5	SRA:SRR1663221.10086088.2	84.783	46
	0	SRA:SRR1663265.3174844.2	90.625	32	3	0	10567	10598	13	44	8.8	44.6			1	SRA:SRR1663268.9963787.2	87.179	39	5	0	5067	5105	46	8	0.63	49.1				2	SRA:SRR1663216.39852453.2	89.474	38	2	2	1861	1897	50	14	6.3	44.6			5	gnl|SRA|SRR1663220.424996.2	7reg5	SRA:SRR1663220.424996.2	88.571	35
	0	SRA:SRR1663263.12838014.1	90.625	32	3	0	10567	10598	46	15	8.8	44.6			1	SRA:SRR1663275.22014955.2	84.615	39	6	0	5067	5105	41	3	7.7	44.6				2	SRA:SRR1663215.5148544.2	89.474	38	2	2	1861	1897	50	14	6.3	44.6			5	gnl|SRA|SRR1663219.24859145.2	7reg5	SRA:SRR1663219.24859145.2	88.571	35
	0	SRA:SRR1663262.16221706.2	90.625	32	3	0	10567	10598	13	44	8.8	44.6			1	SRA:SRR1663273.31818294.2	84.615	39	6	0	5067	5105	46	8	7.7	44.6				3	SRA:SRR1663220.11857180.2	90.909	33	3	0	5448	5480	43	11	1.8	46.4			5	gnl|SRA|SRR1663219.14059545.1	7reg5	SRA:SRR1663219.14059545.1	88.571	35
	0	SRA:SRR1663262.15624033.2	90.625	32	3	0	10567	10598	12	43	8.8	44.6			1	SRA:SRR1663288.33191821.2	87.179	39	5	0	5067	5105	46	8	0.32	49.1				3	SRA:SRR1663227.6422407.2	93.548	31	1	1	4451	4480	9	39	6.3	44.6			5	gnl|SRA|SRR1663219.12389363.2	7reg5	SRA:SRR1663219.12389363.2	88.571	35
	0	SRA:SRR1663257.4541499.1	90.625	32	3	0	10567	10598	49	18	8.8	44.6			1	SRA:SRR1663286.27007778.2	87.179	39	5	0	5067	5105	49	11	0.32	49.1				3	SRA:SRR1663227.6146712.2	93.103	29	2	0	5449	5477	41	13	6.3	44.6			5	gnl|SRA|SRR1663219.405493.2	7reg5	SRA:SRR1663219.405493.2	88.571	35
	0	SRA:SRR1663281.7732923.1	90.625	32	3	0	10567	10598	43	12	4.9	44.6			1	SRA:SRR1663286.5939031.2	87.179	39	5	0	5067	5105	46	8	0.32	49.1				3	SRA:SRR1663227.1462264.2	93.548	31	1	1	4451	4480	9	39	6.3	44.6			5	gnl|SRA|SRR1663218.9330347.1	7reg5	SRA:SRR1663218.9330347.1	88.571	35
	0	SRA:SRR1663281.4889860.1	90.625	32	3	0	10567	10598	43	12	4.9	44.6			1	SRA:SRR1663249.27762016.2	91.176	34	3	0	5068	5101	44	11	0.59	49.1				3	SRA:SRR1663223.25672618.2	93.548	31	1	1	5420	5450	43	14	6.3	44.6			5	gnl|SRA|SRR1663216.25426816.2	7reg5	SRA:SRR1663216.25426816.2	84.783	46
	0	SRA:SRR1663234.26094767.2	93.103	29	2	0	10571	10599	36	8	8.7	44.6			1	SRA:SRR1663247.30264577.1	91.176	34	3	0	5068	5101	46	13	0.59	49.1				3	SRA:SRR1663214.16734330.1	93.548	31	1	1	3629	3659	1	30	6.3	44.6			5	gnl|SRA|SRR1663215.1865993.1	7reg5	SRA:SRR1663215.1865993.1	84.783	46
	0	SRA:SRR1663234.2908290.2	93.103	29	2	0	10571	10599	36	8	8.7	44.6			1	SRA:SRR1663251.527880.2	88.235	34	4	0	5068	5101	45	12	7.2	44.6				3	SRA:SRR1663209.11737830.2	93.548	31	1	1	4451	4480	2	32	6.3	44.6			5	gnl|SRA|SRR1663212.93512.2	7reg5	SRA:SRR1663212.93512.2	84.783	46
	0	SRA:SRR1663251.24953307.2	93.103	29	2	0	10571	10599	36	8	8.2	44.6			1	SRA:SRR1663237.29120919.2	88.235	34	4	0	5068	5101	1	34	7.2	44.6				4	SRA:SRR1663220.4172769.2	87.234	47	4	2	7162	7207	4	49	0.042	51.8			5	gnl|SRA|SRR1663211.15478129.2	7reg5	SRA:SRR1663211.15478129.2	84.783	46
	0	SRA:SRR1663241.16822387.2	93.103	29	2	0	10571	10599	29	1	8.2	44.6			1	SRA:SRR1663214.1037676.2	90.625	32	3	0	5070	5101	49	18	7.6	45.5				4	SRA:SRR1663227.4739883.2	86.957	46	4	2	7162	7206	45	1	0.15	50.0			5	gnl|SRA|SRR1663211.9261606.2	7reg5	SRA:SRR1663211.9261606.2	84.783	46
	1	SRA:SRR1663231.24090366.2	96.296	27	1	0	3177	3203	42	16	8.7	44.6			1	SRA:SRR1663241.7105500.2	90.625	32	3	0	5070	5101	36	5	7.2	45.5				4	SRA:SRR1663219.22433874.2	86.957	46	4	2	7162	7206	45	1	0.15	50.0			5	gnl|SRA|SRR1663211.5070998.2	7reg5	SRA:SRR1663211.5070998.2	84.783	46
	1	SRA:SRR1663257.26914726.2	93.333	30	2	0	3350	3379	31	2	2.5	46.4			1	SRA:SRR1663277.2339370.2	90.625	32	3	0	5070	5101	50	19	7.7	45.5				4	SRA:SRR1663219.2849470.2	86.957	46	4	2	7162	7206	45	1	0.15	50.0			5	gnl|SRA|SRR1663209.6551577.2	7reg5	SRA:SRR1663209.6551577.2	84.783	46
	1	SRA:SRR1663257.3479663.2	93.333	30	2	0	3350	3379	31	2	2.5	46.4			1	SRA:SRR1663276.29746429.1	90.625	32	3	0	5070	5101	43	12	7.7	45.5				4	SRA:SRR1663228.17684907.1	93.333	30	2	0	1663	1692	35	6	1.8	46.4			5	gnl|SRA|SRR1663236.30819235.2	7reg5	SRA:SRR1663236.30819235.2	100.000	24
	1	SRA:SRR1663278.37687307.1	90.625	32	3	0	3890	3921	32	1	4.9	44.6			1	SRA:SRR1663271.9649129.2	90.625	32	3	0	5070	5101	40	9	7.7	45.5				4	SRA:SRR1663226.3145605.1	81.250	48	9	0	7162	7209	3	50	1.8	46.4			5	gnl|SRA|SRR1663236.20190648.2	7reg5	SRA:SRR1663236.20190648.2	100.000	24
	1	SRA:SRR1663231.4667137.1	89.189	37	3	1	5738	5774	41	6	2.5	46.4			1	SRA:SRR1663267.7419959.1	90.625	32	3	0	5070	5101	43	12	7.7	45.5				4	SRA:SRR1663224.9992128.1	87.500	40	4	1	7944	7982	48	9	1.8	46.4			5	gnl|SRA|SRR1663236.11430355.2	7reg5	SRA:SRR1663236.11430355.2	100.000	24
	1	SRA:SRR1663224.33214144.2	89.189	37	3	1	5738	5774	9	44	2.5	46.4			1	SRA:SRR1663229.2435778.2	88.889	36	4	0	5070	5105	48	13	0.62	48.2				4	SRA:SRR1663220.13111815.1	85.106	47	5	2	7162	7207	4	49	1.8	46.4			5	gnl|SRA|SRR1663235.39875487.2	7reg5	SRA:SRR1663235.39875487.2	88.889	36
	1	SRA:SRR1663216.14951148.1	89.189	37	3	1	5738	5774	45	10	2.5	46.4			1	SRA:SRR1663228.4629826.2	88.889	36	4	0	5070	5105	49	14	0.62	48.2				4	SRA:SRR1663220.8801814.1	85.106	47	5	2	7162	7207	4	49	1.8	46.4			5	gnl|SRA|SRR1663234.16184794.2	7reg5	SRA:SRR1663234.16184794.2	100.000	24
	1	SRA:SRR1663249.28699485.2	89.189	37	3	1	5738	5774	10	45	2.3	46.4			1	SRA:SRR1663221.11159270.2	88.889	36	4	0	5070	5105	50	15	0.62	48.2				4	SRA:SRR1663218.3962992.1	91.429	35	2	1	6222	6256	15	48	1.8	46.4			5	gnl|SRA|SRR1663234.14165087.2	7reg5	SRA:SRR1663234.14165087.2	88.889	36
	1	SRA:SRR1663271.34061875.1	89.189	37	3	1	5738	5774	43	8	2.5	46.4			1	SRA:SRR1663215.2577167.2	88.889	36	4	0	5070	5105	50	15	0.62	48.2				4	SRA:SRR1663236.26696234.2	86.047	43	4	2	7166	7207	1	42	6.3	44.6			5	gnl|SRA|SRR1663234.9686199.2	7reg5	SRA:SRR1663234.9686199.2	88.889	36
	1	SRA:SRR1663268.36913590.2	89.189	37	3	1	5738	5774	4	39	2.5	46.4			1	SRA:SRR1663213.25190218.2	88.889	36	4	0	5070	5105	48	13	0.62	48.2				4	SRA:SRR1663236.25857406.2	90.625	32	3	0	6021	6052	7	38	6.3	44.6			5	gnl|SRA|SRR1663234.1589598.2	7reg5	SRA:SRR1663234.1589598.2	88.889	36
	1	SRA:SRR1663258.22939946.1	89.189	37	3	1	5738	5774	36	1	2.5	46.4			1	SRA:SRR1663269.35040292.2	88.889	36	4	0	5070	5105	49	14	0.63	48.2				4	SRA:SRR1663236.21155829.2	86.047	43	4	2	7166	7207	1	42	6.3	44.6			5	gnl|SRA|SRR1663233.54098999.2	7reg5	SRA:SRR1663233.54098999.2	88.889	36
	1	SRA:SRR1663287.14478045.1	89.189	37	3	1	5738	5774	43	8	1.4	46.4			1	SRA:SRR1663269.13166359.2	88.889	36	4	0	5070	5105	49	14	0.63	48.2				4	SRA:SRR1663236.19556323.2	86.047	43	4	2	7166	7207	1	42	6.3	44.6			5	gnl|SRA|SRR1663233.43787783.1	7reg5	SRA:SRR1663233.43787783.1	100.000	24
	1	SRA:SRR1663286.37056654.1	89.189	37	3	1	5738	5774	43	8	1.4	46.4			1	SRA:SRR1663269.1579346.2	88.889	36	4	0	5070	5105	49	14	0.63	48.2				4	SRA:SRR1663236.14815897.2	90.625	32	3	0	6021	6052	7	38	6.3	44.6			5	gnl|SRA|SRR1663233.40993465.2	7reg5	SRA:SRR1663233.40993465.2	88.889	36
	1	SRA:SRR1663286.21599640.1	89.189	37	3	1	5738	5774	45	10	1.4	46.4			1	SRA:SRR1663230.16835430.2	88.571	35	4	0	5071	5105	50	16	2.2	46.4				4	SRA:SRR1663236.13963908.2	86.047	43	4	2	7166	7207	1	42	6.3	44.6			5	gnl|SRA|SRR1663233.35842874.2	7reg5	SRA:SRR1663233.35842874.2	100.000	24
	1	SRA:SRR1663275.3728367.1	88.889	36	3	1	5739	5774	50	16	8.8	44.6			1	SRA:SRR1663216.37175001.2	88.571	35	4	0	5071	5105	50	16	2.2	46.4				4	SRA:SRR1663236.13682719.2	86.047	43	4	2	7166	7207	1	42	6.3	44.6			5	gnl|SRA|SRR1663233.28424489.1	7reg5	SRA:SRR1663233.28424489.1	100.000	24
	1	SRA:SRR1663225.13312602.1	93.103	29	2	0	6441	6469	46	18	8.7	44.6			1	SRA:SRR1663237.27854988.2	88.571	35	4	0	5071	5105	50	16	2.0	46.4				4	SRA:SRR1663236.10352097.2	86.047	43	4	2	7166	7207	1	42	6.3	44.6			5	gnl|SRA|SRR1663232.3208655.2	7reg5	SRA:SRR1663232.3208655.2	88.889	36
	1	SRA:SRR1663235.32192639.1	84.615	39	6	0	7665	7703	42	4	8.7	44.6			1	SRA:SRR1663234.15014827.1	93.333	30	2	0	5072	5101	15	44	2.2	46.4				4	SRA:SRR1663236.9003451.2	86.047	43	4	2	7166	7207	1	42	6.3	44.6			5	gnl|SRA|SRR1663231.23687795.1	7reg5	SRA:SRR1663231.23687795.1	88.889	36
	1	SRA:SRR1663235.22028641.2	84.615	39	6	0	7665	7703	9	47	8.7	44.6			1	SRA:SRR1663233.23285259.1	93.333	30	2	0	5072	5101	19	48	2.2	46.4				4	SRA:SRR1663236.6289980.2	86.047	43	4	2	7166	7207	1	42	6.3	44.6			5	gnl|SRA|SRR1663231.19315244.2	7reg5	SRA:SRR1663231.19315244.2	100.000	24
	1	SRA:SRR1663235.14746696.2	84.615	39	6	0	7665	7703	9	47	8.7	44.6			1	SRA:SRR1663233.11577950.1	93.333	30	2	0	5072	5101	12	41	2.2	46.4				4	SRA:SRR1663236.4240901.2	90.625	32	3	0	6021	6052	7	38	6.3	44.6			5	gnl|SRA|SRR1663231.3629523.1	7reg5	SRA:SRR1663231.3629523.1	100.000	24
	1	SRA:SRR1663235.11059325.1	84.615	39	6	0	7665	7703	42	4	8.7	44.6			1	SRA:SRR1663232.11456704.1	93.333	30	2	0	5072	5101	42	13	2.2	46.4				4	SRA:SRR1663236.1731806.2	86.047	43	4	2	7166	7207	1	42	6.3	44.6			5	gnl|SRA|SRR1663231.2434513.2	7reg5	SRA:SRR1663231.2434513.2	100.000	24
	1	SRA:SRR1663235.10278587.1	84.615	39	6	0	7665	7703	42	4	8.7	44.6			1	SRA:SRR1663231.21231232.1	93.333	30	2	0	5072	5101	42	13	2.2	46.4				4	SRA:SRR1663232.11705171.2	93.103	29	2	0	6221	6249	6	34	6.3	44.6			5	gnl|SRA|SRR1663230.46092515.1	7reg5	SRA:SRR1663230.46092515.1	100.000	24
	1	SRA:SRR1663234.26536379.1	84.615	39	6	0	7665	7703	40	2	8.7	44.6			1	SRA:SRR1663231.16047011.1	93.333	30	2	0	5072	5101	19	48	2.2	46.4				4	SRA:SRR1663225.14957501.2	85.366	41	4	1	7177	7215	44	4	6.3	44.6			5	gnl|SRA|SRR1663230.25738884.2	7reg5	SRA:SRR1663230.25738884.2	83.333	48
	1	SRA:SRR1663234.21011031.1	84.615	39	6	0	7665	7703	42	4	8.7	44.6			1	SRA:SRR1663228.14430976.2	93.333	30	2	0	5072	5101	10	39	2.2	46.4				4	SRA:SRR1663222.37057294.2	88.235	34	4	0	7042	7075	42	9	6.3	44.6			5	gnl|SRA|SRR1663230.23337877.2	7reg5	SRA:SRR1663230.23337877.2	100.000	24
	1	SRA:SRR1663234.20629516.1	84.615	39	6	0	7665	7703	40	2	8.7	44.6			1	SRA:SRR1663227.17651847.2	93.333	30	2	0	5072	5101	14	43	2.2	46.4				4	SRA:SRR1663213.23641269.1	93.103	29	2	0	6221	6249	46	18	6.3	44.6			5	gnl|SRA|SRR1663230.21503818.2	7reg5	SRA:SRR1663230.21503818.2	100.000	24
	1	SRA:SRR1663234.10790489.1	84.615	39	6	0	7665	7703	39	1	8.7	44.6			1	SRA:SRR1663226.9086190.1	93.333	30	2	0	5072	5101	19	48	2.2	46.4				5	SRA:SRR1663236.30366345.1	91.176	34	2	1	4330	4363	6	38	6.3	44.6			5	gnl|SRA|SRR1663230.17405740.2	7reg5	SRA:SRR1663230.17405740.2	100.000	24
	1	SRA:SRR1663233.20804700.1	84.615	39	6	0	7665	7703	43	5	8.7	44.6			1	SRA:SRR1663222.25923585.1	93.333	30	2	0	5072	5101	19	48	2.2	46.4				5	SRA:SRR1663223.21047449.2	100.000	24	0	0	1162	1185	50	27	6.3	44.6			5	gnl|SRA|SRR1663230.6471033.1	7reg5	SRA:SRR1663230.6471033.1	100.000	24
	1	SRA:SRR1663233.4437494.1	84.615	39	6	0	7665	7703	42	4	8.7	44.6			1	SRA:SRR1663222.7673625.1	93.333	30	2	0	5072	5101	19	48	2.2	46.4				5	SRA:SRR1663223.6872594.2	100.000	24	0	0	1162	1185	50	27	6.3	44.6			5	gnl|SRA|SRR1663229.38015265.2	7reg5	SRA:SRR1663229.38015265.2	88.889	36
	1	SRA:SRR1663232.10979843.1	84.615	39	6	0	7665	7703	39	1	8.7	44.6			1	SRA:SRR1663221.39908048.1	93.333	30	2	0	5072	5101	7	36	2.2	46.4				5	SRA:SRR1663219.18879723.1	91.176	34	2	1	4330	4363	8	40	6.3	44.6			5	gnl|SRA|SRR1663229.25845954.1	7reg5	SRA:SRR1663229.25845954.1	100.000	24
	1	SRA:SRR1663230.6917778.2	84.615	39	6	0	7665	7703	1	39	8.7	44.6			1	SRA:SRR1663221.28457113.1	93.333	30	2	0	5072	5101	18	47	2.2	46.4				5	SRA:SRR1663219.10818708.1	91.176	34	2	1	4330	4363	8	40	6.3	44.6			5	gnl|SRA|SRR1663229.19301945.2	7reg5	SRA:SRR1663229.19301945.2	88.889	36
	1	SRA:SRR1663229.30456877.1	84.615	39	6	0	7665	7703	39	1	8.7	44.6			1	SRA:SRR1663218.9584911.1	93.333	30	2	0	5072	5101	18	47	2.2	46.4				5	SRA:SRR1663211.28431156.1	91.176	34	2	1	4330	4363	13	45	6.3	44.6			5	gnl|SRA|SRR1663229.5432352.2	7reg5	SRA:SRR1663229.5432352.2	88.889	36
	1	SRA:SRR1663229.7898315.1	84.615	39	6	0	7665	7703	39	1	8.7	44.6			1	SRA:SRR1663218.2013391.1	93.333	30	2	0	5072	5101	18	47	2.2	46.4				0	SRA:SRR1663255.33078238.1	83.673	49	6	2	2429	2475	2	50	1.7	46.4			5	gnl|SRA|SRR1663229.2924957.1	7reg5	SRA:SRR1663229.2924957.1	100.000	24
	1	SRA:SRR1663226.7883722.1	84.615	39	6	0	7665	7703	40	2	8.7	44.6			1	SRA:SRR1663215.11581248.1	93.333	30	2	0	5072	5101	42	13	2.2	46.4				0	SRA:SRR1663251.24503559.1	83.673	49	6	2	2429	2475	2	50	1.7	46.4			5	gnl|SRA|SRR1663228.10231644.2	7reg5	SRA:SRR1663228.10231644.2	100.000	24
	1	SRA:SRR1663226.4407277.1	84.615	39	6	0	7665	7703	42	4	8.7	44.6			1	SRA:SRR1663215.1617461.1	93.333	30	2	0	5072	5101	41	12	2.2	46.4				0	SRA:SRR1663241.38593219.1	83.673	49	6	2	2429	2475	2	50	1.7	46.4			5	gnl|SRA|SRR1663227.14262944.2	7reg5	SRA:SRR1663227.14262944.2	100.000	24
	1	SRA:SRR1663224.10978535.2	84.615	39	6	0	7665	7703	12	50	8.7	44.6			1	SRA:SRR1663214.11498117.1	93.333	30	2	0	5072	5101	19	48	2.2	46.4				0	SRA:SRR1663241.34539359.1	83.673	49	6	2	2429	2475	2	50	1.7	46.4			5	gnl|SRA|SRR1663227.10945005.2	7reg5	SRA:SRR1663227.10945005.2	100.000	24
	1	SRA:SRR1663224.5435486.2	84.615	39	6	0	7665	7703	7	45	8.7	44.6			1	SRA:SRR1663214.1550779.1	93.333	30	2	0	5072	5101	45	16	2.2	46.4				0	SRA:SRR1663241.25937863.1	83.673	49	6	2	2429	2475	2	50	1.7	46.4			5	gnl|SRA|SRR1663227.9887681.2	7reg5	SRA:SRR1663227.9887681.2	100.000	24
	1	SRA:SRR1663223.40638638.1	84.615	39	6	0	7665	7703	40	2	8.7	44.6			1	SRA:SRR1663212.1701685.1	93.333	30	2	0	5072	5101	12	41	2.2	46.4				0	SRA:SRR1663241.13102182.2	87.500	40	4	1	2438	2476	42	3	1.7	46.4			5	gnl|SRA|SRR1663226.5840252.2	7reg5	SRA:SRR1663226.5840252.2	88.889	36
	1	SRA:SRR1663223.36289164.2	84.615	39	6	0	7665	7703	4	42	8.7	44.6			1	SRA:SRR1663212.794639.1	93.333	30	2	0	5072	5101	12	41	2.2	46.4				0	SRA:SRR1663257.32908312.1	93.103	29	2	0	3773	3801	33	5	6.0	44.6			5	gnl|SRA|SRR1663226.4864026.2	7reg5	SRA:SRR1663226.4864026.2	100.000	24
	1	SRA:SRR1663222.34543140.1	84.615	39	6	0	7665	7703	40	2	8.7	44.6			1	SRA:SRR1663211.29664958.1	93.333	30	2	0	5072	5101	7	36	2.2	46.4				0	SRA:SRR1663257.622666.1	93.103	29	2	0	3773	3801	38	10	6.0	44.6			5	gnl|SRA|SRR1663226.1935534.2	7reg5	SRA:SRR1663226.1935534.2	100.000	24
	1	SRA:SRR1663221.41163453.1	84.615	39	6	0	7665	7703	42	4	8.7	44.6			1	SRA:SRR1663211.27774519.2	93.333	30	2	0	5072	5101	4	33	2.2	46.4				0	SRA:SRR1663256.18704865.1	93.103	29	2	0	3773	3801	30	2	6.0	44.6			5	gnl|SRA|SRR1663225.16634686.1	7reg5	SRA:SRR1663225.16634686.1	100.000	24
	1	SRA:SRR1663216.29983107.1	84.615	39	6	0	7665	7703	39	1	8.7	44.6			1	SRA:SRR1663211.16057166.2	93.333	30	2	0	5072	5101	11	40	2.2	46.4				0	SRA:SRR1663256.13705095.1	93.103	29	2	0	3773	3801	33	5	6.0	44.6			5	gnl|SRA|SRR1663225.15284053.2	7reg5	SRA:SRR1663225.15284053.2	88.889	36
	1	SRA:SRR1663216.3467555.1	84.615	39	6	0	7665	7703	47	9	8.7	44.6			1	SRA:SRR1663211.13380830.1	93.333	30	2	0	5072	5101	19	48	2.2	46.4				0	SRA:SRR1663255.40490248.1	93.103	29	2	0	3773	3801	49	21	6.0	44.6			5	gnl|SRA|SRR1663225.12142660.2	7reg5	SRA:SRR1663225.12142660.2	88.889	36
	1	SRA:SRR1663214.23010186.1	84.615	39	6	0	7665	7703	42	4	8.7	44.6			1	SRA:SRR1663211.12509913.1	93.333	30	2	0	5072	5101	18	47	2.2	46.4				0	SRA:SRR1663255.38905726.1	93.103	29	2	0	3773	3801	49	21	6.0	44.6			5	gnl|SRA|SRR1663225.5379495.2	7reg5	SRA:SRR1663225.5379495.2	88.889	36
	1	SRA:SRR1663214.12869626.1	84.615	39	6	0	7665	7703	42	4	8.7	44.6			1	SRA:SRR1663211.729851.1	93.333	30	2	0	5072	5101	17	46	2.2	46.4				0	SRA:SRR1663255.9633148.1	93.103	29	2	0	3773	3801	49	21	6.0	44.6			5	gnl|SRA|SRR1663224.39160304.2	7reg5	SRA:SRR1663224.39160304.2	100.000	24
	1	SRA:SRR1663213.34282408.2	84.615	39	6	0	7665	7703	1	39	8.7	44.6			1	SRA:SRR1663256.36162420.1	93.333	30	2	0	5072	5101	9	38	2.0	46.4				0	SRA:SRR1663255.6887094.1	93.103	29	2	0	3773	3801	49	21	6.0	44.6			5	gnl|SRA|SRR1663224.36268610.2	7reg5	SRA:SRR1663224.36268610.2	100.000	24
	1	SRA:SRR1663211.1487679.1	84.615	39	6	0	7665	7703	39	1	8.7	44.6			1	SRA:SRR1663256.15074265.1	93.333	30	2	0	5072	5101	42	13	2.0	46.4				0	SRA:SRR1663255.1291090.1	93.103	29	2	0	3773	3801	49	21	6.0	44.6			5	gnl|SRA|SRR1663224.32010670.2	7reg5	SRA:SRR1663224.32010670.2	83.333	48
	1	SRA:SRR1663210.6758034.1	84.615	39	6	0	7665	7703	43	5	8.7	44.6			1	SRA:SRR1663256.11689248.1	93.333	30	2	0	5072	5101	19	48	2.0	46.4				0	SRA:SRR1663253.12644581.1	93.103	29	2	0	3773	3801	38	10	6.0	44.6			5	gnl|SRA|SRR1663224.25887445.2	7reg5	SRA:SRR1663224.25887445.2	88.889	36
	1	SRA:SRR1663256.21908141.1	84.615	39	6	0	7665	7703	39	1	8.2	44.6			1	SRA:SRR1663255.28823470.2	93.333	30	2	0	5072	5101	6	35	2.0	46.4				0	SRA:SRR1663251.29902026.1	93.103	29	2	0	3773	3801	30	2	6.0	44.6			5	gnl|SRA|SRR1663223.33770679.1	7reg5	SRA:SRR1663223.33770679.1	100.000	24
	1	SRA:SRR1663256.17760948.1	84.615	39	6	0	7665	7703	39	1	8.2	44.6			1	SRA:SRR1663255.24681343.2	93.333	30	2	0	5072	5101	3	32	2.0	46.4				0	SRA:SRR1663251.12691642.1	93.103	29	2	0	3773	3801	30	2	6.0	44.6			5	gnl|SRA|SRR1663223.7610929.2	7reg5	SRA:SRR1663223.7610929.2	88.889	36
	1	SRA:SRR1663254.8313206.1	84.615	39	6	0	7665	7703	39	1	8.2	44.6			1	SRA:SRR1663252.11100089.1	93.333	30	2	0	5072	5101	20	49	2.0	46.4				0	SRA:SRR1663250.30664155.1	93.103	29	2	0	3773	3801	38	10	6.0	44.6			5	gnl|SRA|SRR1663222.29854726.2	7reg5	SRA:SRR1663222.29854726.2	88.889	36
	1	SRA:SRR1663253.13719277.2	84.615	39	6	0	7665	7703	9	47	8.2	44.6			1	SRA:SRR1663250.32764596.1	93.333	30	2	0	5072	5101	14	43	2.0	46.4				0	SRA:SRR1663250.22195341.1	93.103	29	2	0	3773	3801	33	5	6.0	44.6			5	gnl|SRA|SRR1663222.23890824.1	7reg5	SRA:SRR1663222.23890824.1	100.000	24
	1	SRA:SRR1663253.4181848.1	84.615	39	6	0	7665	7703	40	2	8.2	44.6			1	SRA:SRR1663250.1299161.1	93.333	30	2	0	5072	5101	43	14	2.0	46.4				0	SRA:SRR1663249.34122290.1	93.103	29	2	0	3773	3801	33	5	6.0	44.6			5	gnl|SRA|SRR1663222.23759383.2	7reg5	SRA:SRR1663222.23759383.2	88.889	36
	1	SRA:SRR1663252.24699393.1	84.615	39	6	0	7665	7703	42	4	8.2	44.6			1	SRA:SRR1663249.19416539.2	93.333	30	2	0	5072	5101	4	33	2.0	46.4				0	SRA:SRR1663247.10322969.2	93.548	31	1	1	7009	7039	15	44	6.0	44.6			5	gnl|SRA|SRR1663222.22462517.2	7reg5	SRA:SRR1663222.22462517.2	88.889	36
	1	SRA:SRR1663250.31025816.2	84.615	39	6	0	7665	7703	12	50	8.2	44.6			1	SRA:SRR1663248.17571890.1	93.333	30	2	0	5072	5101	42	13	2.0	46.4				0	SRA:SRR1663246.31853023.2	96.296	27	1	0	4376	4402	28	2	6.0	44.6			5	gnl|SRA|SRR1663222.16624332.2	7reg5	SRA:SRR1663222.16624332.2	83.333	48
	1	SRA:SRR1663250.6822562.1	84.615	39	6	0	7665	7703	43	5	8.2	44.6			1	SRA:SRR1663248.6271605.1	93.333	30	2	0	5072	5101	42	13	2.0	46.4				0	SRA:SRR1663246.12984537.1	93.103	29	2	0	3773	3801	32	4	6.0	44.6			5	gnl|SRA|SRR1663222.15172454.2	7reg5	SRA:SRR1663222.15172454.2	100.000	24
	1	SRA:SRR1663249.29076183.2	84.615	39	6	0	7665	7703	10	48	8.2	44.6			1	SRA:SRR1663247.33853085.2	93.333	30	2	0	5072	5101	12	41	2.0	46.4				0	SRA:SRR1663245.40355971.1	93.103	29	2	0	3773	3801	49	21	6.0	44.6			5	gnl|SRA|SRR1663222.11558027.2	7reg5	SRA:SRR1663222.11558027.2	88.889	36
	1	SRA:SRR1663245.40302392.2	84.615	39	6	0	7665	7703	6	44	8.2	44.6			1	SRA:SRR1663247.27264008.2	93.333	30	2	0	5072	5101	12	41	2.0	46.4				0	SRA:SRR1663245.29519108.1	93.103	29	2	0	3773	3801	49	21	6.0	44.6			5	gnl|SRA|SRR1663222.3935341.1	7reg5	SRA:SRR1663222.3935341.1	100.000	24
	1	SRA:SRR1663245.39945577.1	84.615	39	6	0	7665	7703	39	1	8.2	44.6			1	SRA:SRR1663247.26476834.2	93.333	30	2	0	5072	5101	17	46	2.0	46.4				0	SRA:SRR1663244.30905397.1	93.103	29	2	0	3773	3801	38	10	6.0	44.6			5	gnl|SRA|SRR1663222.1383311.1	7reg5	SRA:SRR1663222.1383311.1	100.000	24
	1	SRA:SRR1663245.29998402.2	84.615	39	6	0	7665	7703	7	45	8.2	44.6			1	SRA:SRR1663244.37503703.1	93.333	30	2	0	5072	5101	42	13	2.0	46.4				0	SRA:SRR1663244.28087112.1	93.103	29	2	0	3773	3801	38	10	6.0	44.6			5	gnl|SRA|SRR1663221.36032868.2	7reg5	SRA:SRR1663221.36032868.2	88.889	36
	1	SRA:SRR1663245.19083431.2	84.615	39	6	0	7665	7703	5	43	8.2	44.6			1	SRA:SRR1663244.31195879.1	93.333	30	2	0	5072	5101	42	13	2.0	46.4				0	SRA:SRR1663244.26942861.2	89.474	38	2	2	2650	2686	3	39	6.0	44.6			5	gnl|SRA|SRR1663221.30950275.1	7reg5	SRA:SRR1663221.30950275.1	100.000	24
	1	SRA:SRR1663245.5378018.1	84.615	39	6	0	7665	7703	50	12	8.2	44.6			1	SRA:SRR1663244.30194569.2	93.333	30	2	0	5072	5101	6	35	2.0	46.4				0	SRA:SRR1663242.34933369.1	88.235	34	4	0	3044	3077	7	40	6.0	44.6			5	gnl|SRA|SRR1663221.24020158.2	7reg5	SRA:SRR1663221.24020158.2	100.000	24
	1	SRA:SRR1663244.38492596.1	84.615	39	6	0	7665	7703	39	1	8.2	44.6			1	SRA:SRR1663244.22243162.1	93.333	30	2	0	5072	5101	19	48	2.0	46.4				0	SRA:SRR1663242.24182660.1	93.103	29	2	0	3773	3801	30	2	6.0	44.6			5	gnl|SRA|SRR1663221.23423173.2	7reg5	SRA:SRR1663221.23423173.2	88.889	36
	1	SRA:SRR1663244.36940323.1	84.615	39	6	0	7665	7703	39	1	8.2	44.6			1	SRA:SRR1663244.12784336.1	93.333	30	2	0	5072	5101	46	17	2.0	46.4				0	SRA:SRR1663242.18342766.1	93.103	29	2	0	3773	3801	30	2	6.0	44.6			5	gnl|SRA|SRR1663221.14123241.2	7reg5	SRA:SRR1663221.14123241.2	88.889	36
	1	SRA:SRR1663244.30941296.1	84.615	39	6	0	7665	7703	39	1	8.2	44.6			1	SRA:SRR1663244.10999302.1	93.333	30	2	0	5072	5101	45	16	2.0	46.4				0	SRA:SRR1663242.5044822.1	93.103	29	2	0	3773	3801	33	5	6.0	44.6			6	gnl|SRA|SRR1663234.11962706.1	7reg6	SRA:SRR1663234.11962706.1	83.673	49
	1	SRA:SRR1663244.15785855.1	84.615	39	6	0	7665	7703	39	1	8.2	44.6			1	SRA:SRR1663244.1575517.1	93.333	30	2	0	5072	5101	44	15	2.0	46.4				0	SRA:SRR1663240.18319279.1	93.103	29	2	0	3773	3801	34	6	6.0	44.6			6	gnl|SRA|SRR1663230.43257083.2	7reg6	SRA:SRR1663230.43257083.2	84.783	46
	1	SRA:SRR1663242.36275707.1	84.615	39	6	0	7665	7703	39	1	8.2	44.6			1	SRA:SRR1663240.33911593.1	93.333	30	2	0	5072	5101	14	43	2.0	46.4				0	SRA:SRR1663239.23562865.1	93.103	29	2	0	3773	3801	30	2	6.0	44.6			6	gnl|SRA|SRR1663230.5820941.1	7reg6	SRA:SRR1663230.5820941.1	84.783	46
	1	SRA:SRR1663242.29269144.1	84.615	39	6	0	7665	7703	39	1	8.2	44.6			1	SRA:SRR1663240.28780072.2	93.333	30	2	0	5072	5101	11	40	2.0	46.4				0	SRA:SRR1663239.7804370.1	93.103	29	2	0	3773	3801	29	1	6.0	44.6			6	gnl|SRA|SRR1663229.8485539.2	7reg6	SRA:SRR1663229.8485539.2	86.047	43
	1	SRA:SRR1663242.26758109.2	84.615	39	6	0	7665	7703	5	43	8.2	44.6			1	SRA:SRR1663240.4192336.1	93.333	30	2	0	5072	5101	42	13	2.0	46.4				0	SRA:SRR1663238.19557661.1	93.103	29	2	0	3773	3801	30	2	6.0	44.6			6	gnl|SRA|SRR1663228.8300299.1	7reg6	SRA:SRR1663228.8300299.1	84.783	46
	1	SRA:SRR1663242.13268577.1	84.615	39	6	0	7665	7703	39	1	8.2	44.6			1	SRA:SRR1663240.1373549.1	93.333	30	2	0	5072	5101	42	13	2.0	46.4				0	SRA:SRR1663238.8274392.1	93.103	29	2	0	3773	3801	30	2	6.0	44.6			6	gnl|SRA|SRR1663228.2385504.1	7reg6	SRA:SRR1663228.2385504.1	84.783	46
	1	SRA:SRR1663242.4688005.1	84.615	39	6	0	7665	7703	42	4	8.2	44.6			1	SRA:SRR1663239.16619269.2	93.333	30	2	0	5072	5101	4	33	2.0	46.4				0	SRA:SRR1663238.5584450.1	93.103	29	2	0	3773	3801	33	5	6.0	44.6			6	gnl|SRA|SRR1663227.18915331.1	7reg6	SRA:SRR1663227.18915331.1	83.673	49
	1	SRA:SRR1663241.2817838.1	84.615	39	6	0	7665	7703	40	2	8.2	44.6			1	SRA:SRR1663239.12732329.1	93.333	30	2	0	5072	5101	41	12	2.0	46.4				1	SRA:SRR1663257.42044448.1	100.000	25	0	0	5269	5293	28	4	1.7	46.4			6	gnl|SRA|SRR1663227.4439297.1	7reg6	SRA:SRR1663227.4439297.1	84.783	46
	1	SRA:SRR1663239.7334778.1	84.615	39	6	0	7665	7703	43	5	8.2	44.6			1	SRA:SRR1663239.1790982.2	93.333	30	2	0	5072	5101	3	32	2.0	46.4				1	SRA:SRR1663257.40460382.1	100.000	25	0	0	5269	5293	27	3	1.7	46.4			6	gnl|SRA|SRR1663224.10779823.2	7reg6	SRA:SRR1663224.10779823.2	83.673	49
	1	SRA:SRR1663238.9253763.1	84.615	39	6	0	7665	7703	40	2	8.2	44.6			1	SRA:SRR1663238.30748677.2	93.333	30	2	0	5072	5101	4	33	2.0	46.4				1	SRA:SRR1663257.37034881.1	100.000	25	0	0	5269	5293	26	2	1.7	46.4			6	gnl|SRA|SRR1663224.2868513.2	7reg6	SRA:SRR1663224.2868513.2	84.783	46
	1	SRA:SRR1663275.36063619.1	84.615	39	6	0	7665	7703	39	1	8.8	44.6			1	SRA:SRR1663238.27696950.1	93.333	30	2	0	5072	5101	46	17	2.0	46.4				1	SRA:SRR1663257.31812168.1	100.000	25	0	0	5269	5293	28	4	1.7	46.4			6	gnl|SRA|SRR1663223.43770035.2	7reg6	SRA:SRR1663223.43770035.2	100.000	25
	1	SRA:SRR1663275.27569972.1	84.615	39	6	0	7665	7703	40	2	8.8	44.6			1	SRA:SRR1663238.20919250.1	93.333	30	2	0	5072	5101	19	48	2.0	46.4				1	SRA:SRR1663257.23675644.1	100.000	25	0	0	5269	5293	28	4	1.7	46.4			6	gnl|SRA|SRR1663223.42014992.1	7reg6	SRA:SRR1663223.42014992.1	84.783	46
	1	SRA:SRR1663275.25333928.1	84.615	39	6	0	7665	7703	40	2	8.8	44.6			1	SRA:SRR1663238.20563270.1	93.333	30	2	0	5072	5101	19	48	2.0	46.4				1	SRA:SRR1663257.22257553.2	100.000	25	0	0	5269	5293	23	47	1.7	46.4			6	gnl|SRA|SRR1663223.38791880.2	7reg6	SRA:SRR1663223.38791880.2	100.000	25
	1	SRA:SRR1663272.39786603.1	84.615	39	6	0	7665	7703	50	12	8.8	44.6			1	SRA:SRR1663238.17626493.1	93.333	30	2	0	5072	5101	44	15	2.0	46.4				1	SRA:SRR1663257.18867541.2	100.000	25	0	0	5269	5293	8	32	1.7	46.4			6	gnl|SRA|SRR1663222.35433259.2	7reg6	SRA:SRR1663222.35433259.2	86.047	43
	1	SRA:SRR1663272.37840544.2	84.615	39	6	0	7665	7703	9	47	8.8	44.6			1	SRA:SRR1663238.15074282.1	93.333	30	2	0	5072	5101	42	13	2.0	46.4				1	SRA:SRR1663257.15594949.1	100.000	25	0	0	5269	5293	26	2	1.7	46.4			6	gnl|SRA|SRR1663222.34626073.2	7reg6	SRA:SRR1663222.34626073.2	83.673	49
	1	SRA:SRR1663272.18276771.1	84.615	39	6	0	7665	7703	39	1	8.8	44.6			1	SRA:SRR1663238.10922419.1	93.333	30	2	0	5072	5101	42	13	2.0	46.4				1	SRA:SRR1663257.14867792.1	100.000	25	0	0	5269	5293	26	2	1.7	46.4			6	gnl|SRA|SRR1663222.16482433.1	7reg6	SRA:SRR1663222.16482433.1	83.673	49
	1	SRA:SRR1663272.9258008.2	84.615	39	6	0	7665	7703	9	47	8.8	44.6			1	SRA:SRR1663238.9810917.1	93.333	30	2	0	5072	5101	44	15	2.0	46.4				1	SRA:SRR1663257.13523150.2	100.000	25	0	0	5269	5293	23	47	1.7	46.4			6	gnl|SRA|SRR1663222.5338135.1	7reg6	SRA:SRR1663222.5338135.1	83.673	49
	1	SRA:SRR1663271.14646501.1	84.615	39	6	0	7665	7703	40	2	8.8	44.6			1	SRA:SRR1663238.8300339.2	93.333	30	2	0	5072	5101	4	33	2.0	46.4				1	SRA:SRR1663257.2019890.1	100.000	25	0	0	5269	5293	26	2	1.7	46.4			6	gnl|SRA|SRR1663221.47954654.2	7reg6	SRA:SRR1663221.47954654.2	86.047	43
	1	SRA:SRR1663268.40168586.1	84.615	39	6	0	7665	7703	44	6	8.8	44.6			1	SRA:SRR1663268.46001402.1	93.333	30	2	0	5072	5101	19	48	2.2	46.4				1	SRA:SRR1663256.44811153.1	100.000	25	0	0	5269	5293	26	2	1.7	46.4			6	gnl|SRA|SRR1663221.36887681.2	7reg6	SRA:SRR1663221.36887681.2	83.673	49
	1	SRA:SRR1663268.24763591.1	84.615	39	6	0	7665	7703	44	6	8.8	44.6			1	SRA:SRR1663268.19156783.1	93.333	30	2	0	5072	5101	19	48	2.2	46.4				1	SRA:SRR1663256.9887705.2	100.000	25	0	0	5269	5293	26	50	1.7	46.4			6	gnl|SRA|SRR1663221.33772485.1	7reg6	SRA:SRR1663221.33772485.1	84.783	46
	1	SRA:SRR1663268.10916256.1	84.615	39	6	0	7665	7703	39	1	8.8	44.6			1	SRA:SRR1663268.12076633.1	93.333	30	2	0	5072	5101	19	48	2.2	46.4				1	SRA:SRR1663255.39329870.1	100.000	25	0	0	5269	5293	27	3	1.7	46.4			6	gnl|SRA|SRR1663221.33369742.1	7reg6	SRA:SRR1663221.33369742.1	84.783	46
	1	SRA:SRR1663266.43972358.1	84.615	39	6	0	7665	7703	43	5	8.8	44.6			1	SRA:SRR1663268.109716.1	93.333	30	2	0	5072	5101	14	43	2.2	46.4				1	SRA:SRR1663255.26529360.1	100.000	25	0	0	5269	5293	27	3	1.7	46.4			6	gnl|SRA|SRR1663221.29376011.2	7reg6	SRA:SRR1663221.29376011.2	84.783	46
	1	SRA:SRR1663266.26603764.2	84.615	39	6	0	7665	7703	4	42	8.8	44.6			1	SRA:SRR1663267.15942857.1	93.333	30	2	0	5072	5101	18	47	2.2	46.4				1	SRA:SRR1663253.34061895.1	100.000	25	0	0	5269	5293	26	2	1.7	46.4			6	gnl|SRA|SRR1663221.18964641.1	7reg6	SRA:SRR1663221.18964641.1	83.673	49
	1	SRA:SRR1663266.8792701.1	84.615	39	6	0	7665	7703	40	2	8.8	44.6			1	SRA:SRR1663266.15203488.1	93.333	30	2	0	5072	5101	6	35	2.2	46.4				1	SRA:SRR1663253.1679136.1	100.000	25	0	0	5269	5293	26	2	1.7	46.4			6	gnl|SRA|SRR1663221.17407870.2	7reg6	SRA:SRR1663221.17407870.2	83.673	49
	1	SRA:SRR1663265.30864647.1	84.615	39	6	0	7665	7703	43	5	8.8	44.6			1	SRA:SRR1663263.32582715.2	93.333	30	2	0	5072	5101	16	45	2.2	46.4				1	SRA:SRR1663252.11583702.1	100.000	25	0	0	5269	5293	26	2	1.7	46.4			6	gnl|SRA|SRR1663221.10086088.2	7reg6	SRA:SRR1663221.10086088.2	84.783	46
	1	SRA:SRR1663265.24033208.2	84.615	39	6	0	7665	7703	6	44	8.8	44.6			1	SRA:SRR1663263.18214756.2	93.333	30	2	0	5072	5101	18	47	2.2	46.4				1	SRA:SRR1663252.4578351.2	100.000	25	0	0	5269	5293	16	40	1.7	46.4			6	gnl|SRA|SRR1663220.424996.2	7reg6	SRA:SRR1663220.424996.2	88.571	35
	1	SRA:SRR1663265.6470303.1	84.615	39	6	0	7665	7703	39	1	8.8	44.6			1	SRA:SRR1663263.11927483.2	93.333	30	2	0	5072	5101	4	33	2.2	46.4				1	SRA:SRR1663252.1394331.2	100.000	25	0	0	5269	5293	16	40	1.7	46.4			6	gnl|SRA|SRR1663219.24859145.2	7reg6	SRA:SRR1663219.24859145.2	88.571	35
	1	SRA:SRR1663265.607493.1	84.615	39	6	0	7665	7703	43	5	8.8	44.6			1	SRA:SRR1663261.30157646.1	93.333	30	2	0	5072	5101	41	12	2.2	46.4				1	SRA:SRR1663250.28577199.1	100.000	25	0	0	5269	5293	26	2	1.7	46.4			6	gnl|SRA|SRR1663219.14059545.1	7reg6	SRA:SRR1663219.14059545.1	88.571	35
	1	SRA:SRR1663263.23404891.1	84.615	39	6	0	7665	7703	42	4	8.8	44.6			1	SRA:SRR1663261.13608818.2	93.333	30	2	0	5072	5101	4	33	2.2	46.4				1	SRA:SRR1663249.24181194.1	100.000	25	0	0	5269	5293	25	1	1.7	46.4			6	gnl|SRA|SRR1663219.12389363.2	7reg6	SRA:SRR1663219.12389363.2	88.571	35
	1	SRA:SRR1663263.2100765.1	84.615	39	6	0	7665	7703	39	1	8.8	44.6			1	SRA:SRR1663260.18264314.1	93.333	30	2	0	5072	5101	17	46	2.2	46.4				1	SRA:SRR1663249.4162773.2	100.000	25	0	0	5269	5293	26	50	1.7	46.4			6	gnl|SRA|SRR1663219.405493.2	7reg6	SRA:SRR1663219.405493.2	88.571	35
	1	SRA:SRR1663260.32480919.2	84.615	39	6	0	7665	7703	2	40	8.8	44.6			1	SRA:SRR1663259.1596042.1	93.333	30	2	0	5072	5101	17	46	2.2	46.4				1	SRA:SRR1663246.31739054.2	100.000	25	0	0	5269	5293	3	27	1.7	46.4			6	gnl|SRA|SRR1663218.9330347.1	7reg6	SRA:SRR1663218.9330347.1	88.571	35
	1	SRA:SRR1663260.32272841.1	84.615	39	6	0	7665	7703	39	1	8.8	44.6			1	SRA:SRR1663257.13259348.1	93.333	30	2	0	5072	5101	14	43	2.2	46.4				1	SRA:SRR1663246.12013185.2	100.000	25	0	0	5269	5293	17	41	1.7	46.4			6	gnl|SRA|SRR1663216.25426816.2	7reg6	SRA:SRR1663216.25426816.2	84.783	46
	1	SRA:SRR1663260.25502356.1	84.615	39	6	0	7665	7703	40	2	8.8	44.6			1	SRA:SRR1663290.3694330.1	93.333	30	2	0	5072	5101	12	41	1.1	46.4				1	SRA:SRR1663246.773573.1	100.000	25	0	0	5269	5293	26	2	1.7	46.4			6	gnl|SRA|SRR1663215.1865993.1	7reg6	SRA:SRR1663215.1865993.1	84.783	46
	1	SRA:SRR1663260.24700335.1	84.615	39	6	0	7665	7703	40	2	8.8	44.6			1	SRA:SRR1663288.41545737.1	93.333	30	2	0	5072	5101	19	48	1.1	46.4				1	SRA:SRR1663245.18833151.1	100.000	25	0	0	5269	5293	25	1	1.7	46.4			6	gnl|SRA|SRR1663212.93512.2	7reg6	SRA:SRR1663212.93512.2	84.783	46
	1	SRA:SRR1663260.17434327.2	84.615	39	6	0	7665	7703	2	40	8.8	44.6			1	SRA:SRR1663286.49151112.1	93.333	30	2	0	5072	5101	42	13	1.1	46.4				1	SRA:SRR1663241.37526640.1	100.000	25	0	0	5269	5293	48	24	1.7	46.4			6	gnl|SRA|SRR1663211.15478129.2	7reg6	SRA:SRR1663211.15478129.2	84.783	46
	1	SRA:SRR1663260.8493396.2	84.615	39	6	0	7665	7703	2	40	8.8	44.6			1	SRA:SRR1663286.39033218.1	93.333	30	2	0	5072	5101	41	12	1.1	46.4				1	SRA:SRR1663241.19587755.2	100.000	25	0	0	5269	5293	8	32	1.7	46.4			6	gnl|SRA|SRR1663211.9261606.2	7reg6	SRA:SRR1663211.9261606.2	84.783	46
	1	SRA:SRR1663257.41969463.1	84.615	39	6	0	7665	7703	39	1	8.8	44.6			1	SRA:SRR1663286.32870272.2	93.333	30	2	0	5072	5101	10	39	1.1	46.4				1	SRA:SRR1663241.16360435.2	100.000	25	0	0	5269	5293	13	37	1.7	46.4			6	gnl|SRA|SRR1663211.5070998.2	7reg6	SRA:SRR1663211.5070998.2	84.783	46
	1	SRA:SRR1663257.23126451.1	84.615	39	6	0	7665	7703	40	2	8.8	44.6			1	SRA:SRR1663286.25346467.1	93.333	30	2	0	5072	5101	19	48	1.1	46.4				1	SRA:SRR1663239.19314856.2	100.000	25	0	0	5269	5293	22	46	1.7	46.4			6	gnl|SRA|SRR1663209.6551577.2	7reg6	SRA:SRR1663209.6551577.2	84.783	46
	1	SRA:SRR1663257.21150547.1	84.615	39	6	0	7665	7703	40	2	8.8	44.6			1	SRA:SRR1663282.1396318.1	93.333	30	2	0	5072	5101	48	19	1.1	46.4				1	SRA:SRR1663239.18246337.2	100.000	25	0	0	5269	5293	26	50	1.7	46.4			6	gnl|SRA|SRR1663236.30819235.2	7reg6	SRA:SRR1663236.30819235.2	100.000	24
	1	SRA:SRR1663290.8303249.1	84.615	39	6	0	7665	7703	40	2	4.9	44.6			1	SRA:SRR1663282.677134.2	93.333	30	2	0	5072	5101	8	37	1.1	46.4				1	SRA:SRR1663238.35455086.2	88.571	35	4	0	7289	7323	35	1	1.7	46.4			6	gnl|SRA|SRR1663236.20190648.2	7reg6	SRA:SRR1663236.20190648.2	100.000	24
	1	SRA:SRR1663289.9478336.1	84.615	39	6	0	7665	7703	42	4	4.9	44.6			1	SRA:SRR1663278.29785932.1	93.333	30	2	0	5072	5101	10	39	1.1	46.4				1	SRA:SRR1663238.9266069.2	100.000	25	0	0	5269	5293	26	50	1.7	46.4			6	gnl|SRA|SRR1663236.11430355.2	7reg6	SRA:SRR1663236.11430355.2	100.000	24
	1	SRA:SRR1663289.7530514.1	84.615	39	6	0	7665	7703	40	2	4.9	44.6			1	SRA:SRR1663278.15657514.1	93.333	30	2	0	5072	5101	19	48	1.1	46.4				1	SRA:SRR1663256.32253201.1	90.625	32	3	0	5372	5403	41	10	6.0	44.6			6	gnl|SRA|SRR1663235.39875487.2	7reg6	SRA:SRR1663235.39875487.2	88.889	36
	1	SRA:SRR1663289.3839474.1	84.615	39	6	0	7665	7703	42	4	4.9	44.6			1	SRA:SRR1663215.8977732.2	93.103	29	2	0	5073	5101	1	29	7.6	44.6				1	SRA:SRR1663254.28552115.2	90.625	32	3	0	2649	2680	41	10	6.0	44.6			6	gnl|SRA|SRR1663234.16184794.2	7reg6	SRA:SRR1663234.16184794.2	100.000	24
	1	SRA:SRR1663288.24410080.1	84.615	39	6	0	7665	7703	46	8	4.9	44.6			1	SRA:SRR1663213.1879431.2	93.103	29	2	0	5073	5101	1	29	7.6	44.6				1	SRA:SRR1663254.17431791.2	90.625	32	3	0	2649	2680	37	6	6.0	44.6			6	gnl|SRA|SRR1663234.14165087.2	7reg6	SRA:SRR1663234.14165087.2	88.889	36
	1	SRA:SRR1663288.23527481.1	84.615	39	6	0	7665	7703	44	6	4.9	44.6			1	SRA:SRR1663240.33664159.2	96.429	28	1	0	5074	5101	2	29	2.0	47.3				1	SRA:SRR1663253.8582013.2	88.235	34	4	0	1551	1584	38	5	6.0	44.6			6	gnl|SRA|SRR1663234.9686199.2	7reg6	SRA:SRR1663234.9686199.2	88.889	36
	1	SRA:SRR1663287.35237998.1	84.615	39	6	0	7665	7703	40	2	4.9	44.6			1	SRA:SRR1663272.5925426.2	88.889	36	2	1	5074	5109	11	44	7.7	45.5				1	SRA:SRR1663251.30911984.2	93.103	29	2	0	2652	2680	48	20	6.0	44.6			6	gnl|SRA|SRR1663234.1589598.2	7reg6	SRA:SRR1663234.1589598.2	88.889	36
	1	SRA:SRR1663287.10302128.1	84.615	39	6	0	7665	7703	39	1	4.9	44.6			1	SRA:SRR1663286.29928604.1	96.296	27	1	0	5075	5101	50	24	3.9	45.5				1	SRA:SRR1663250.25875455.1	100.000	24	0	0	5269	5292	24	1	6.0	44.6			6	gnl|SRA|SRR1663233.54098999.2	7reg6	SRA:SRR1663233.54098999.2	88.889	36
	1	SRA:SRR1663287.5879196.1	84.615	39	6	0	7665	7703	39	1	4.9	44.6			1	SRA:SRR1663244.40646592.1	93.548	31	1	1	5793	5823	20	49	7.2	44.6				1	SRA:SRR1663248.20023307.2	100.000	24	0	0	5269	5292	27	50	6.0	44.6			6	gnl|SRA|SRR1663233.43787783.1	7reg6	SRA:SRR1663233.43787783.1	100.000	24
	1	SRA:SRR1663285.31830548.1	84.615	39	6	0	7665	7703	39	1	4.9	44.6			1	SRA:SRR1663282.9419396.2	85.366	41	5	1	6243	6282	8	48	3.9	44.6				1	SRA:SRR1663248.17795973.1	90.625	32	3	0	2649	2680	13	44	6.0	44.6			6	gnl|SRA|SRR1663233.40993465.2	7reg6	SRA:SRR1663233.40993465.2	88.889	36
	1	SRA:SRR1663285.26916650.1	84.615	39	6	0	7665	7703	39	1	4.9	44.6			1	SRA:SRR1663214.8507529.2	87.179	39	4	1	6245	6282	2	40	7.6	45.5				1	SRA:SRR1663248.16537044.2	100.000	24	0	0	5269	5292	27	50	6.0	44.6			6	gnl|SRA|SRR1663233.35842874.2	7reg6	SRA:SRR1663233.35842874.2	100.000	24
	1	SRA:SRR1663285.253664.1	84.615	39	6	0	7665	7703	40	2	4.9	44.6			1	SRA:SRR1663259.35554831.2	87.179	39	4	1	6245	6282	3	41	7.7	45.5				1	SRA:SRR1663247.35795300.2	90.625	32	3	0	2649	2680	6	37	6.0	44.6			6	gnl|SRA|SRR1663233.28424489.1	7reg6	SRA:SRR1663233.28424489.1	100.000	24
	1	SRA:SRR1663280.38125791.1	84.615	39	6	0	7665	7703	43	5	4.9	44.6			1	SRA:SRR1663235.29589364.1	93.333	30	2	0	8259	8288	45	16	2.2	46.4				1	SRA:SRR1663247.33619064.2	93.103	29	2	0	5239	5267	46	18	6.0	44.6			6	gnl|SRA|SRR1663232.3208655.2	7reg6	SRA:SRR1663232.3208655.2	88.889	36
	1	SRA:SRR1663280.37605974.1	84.615	39	6	0	7665	7703	39	1	4.9	44.6			1	SRA:SRR1663254.26180104.2	91.429	35	2	1	8259	8293	42	9	2.0	47.3				1	SRA:SRR1663247.30184478.2	90.625	32	3	0	2649	2680	6	37	6.0	44.6			6	gnl|SRA|SRR1663231.23687795.1	7reg6	SRA:SRR1663231.23687795.1	88.889	36
	1	SRA:SRR1663280.29658978.1	84.615	39	6	0	7665	7703	42	4	4.9	44.6			1	SRA:SRR1663254.7040555.2	91.429	35	2	1	8259	8293	42	9	2.0	47.3				1	SRA:SRR1663247.27136942.2	93.103	29	2	0	5239	5267	46	18	6.0	44.6			6	gnl|SRA|SRR1663231.19315244.2	7reg6	SRA:SRR1663231.19315244.2	100.000	24
	1	SRA:SRR1663280.26537230.2	84.615	39	6	0	7665	7703	12	50	4.9	44.6			1	SRA:SRR1663241.16952038.2	91.429	35	2	1	8259	8293	34	1	2.0	47.3				1	SRA:SRR1663247.26955636.2	90.625	32	3	0	2649	2680	38	7	6.0	44.6			6	gnl|SRA|SRR1663231.3629523.1	7reg6	SRA:SRR1663231.3629523.1	100.000	24
	1	SRA:SRR1663280.17143087.2	84.615	39	6	0	7665	7703	2	40	4.9	44.6			1	SRA:SRR1663241.7469219.1	91.429	35	2	1	8259	8293	37	4	2.0	47.3				1	SRA:SRR1663247.20539405.2	93.103	29	2	0	2652	2680	50	22	6.0	44.6			6	gnl|SRA|SRR1663231.2434513.2	7reg6	SRA:SRR1663231.2434513.2	100.000	24
	1	SRA:SRR1663280.12600930.1	84.615	39	6	0	7665	7703	40	2	4.9	44.6			1	SRA:SRR1663235.32577724.1	93.103	29	2	0	8444	8472	31	3	7.6	44.6				1	SRA:SRR1663247.17498996.2	93.103	29	2	0	2649	2677	15	43	6.0	44.6			6	gnl|SRA|SRR1663230.46092515.1	7reg6	SRA:SRR1663230.46092515.1	100.000	24
	1	SRA:SRR1663280.2853397.2	84.615	39	6	0	7665	7703	12	50	4.9	44.6			1	SRA:SRR1663232.15670375.2	93.103	29	2	0	8444	8472	29	1	7.6	44.6				1	SRA:SRR1663247.16117867.2	93.103	29	2	0	5239	5267	44	16	6.0	44.6			6	gnl|SRA|SRR1663230.25738884.2	7reg6	SRA:SRR1663230.25738884.2	83.333	48
	1	SRA:SRR1663279.38040238.1	84.615	39	6	0	7665	7703	39	1	4.9	44.6			1	SRA:SRR1663227.19961226.2	93.103	29	2	0	8444	8472	31	3	7.6	44.6				1	SRA:SRR1663247.11923812.2	93.103	29	2	0	2652	2680	50	22	6.0	44.6			6	gnl|SRA|SRR1663230.23337877.2	7reg6	SRA:SRR1663230.23337877.2	100.000	24
	1	SRA:SRR1663279.33612484.2	84.615	39	6	0	7665	7703	9	47	4.9	44.6			1	SRA:SRR1663227.5701910.1	100.000	25	0	0	8826	8850	11	35	2.2	46.4				1	SRA:SRR1663244.27694503.2	96.552	29	0	1	2363	2391	19	46	6.0	44.6			6	gnl|SRA|SRR1663230.21503818.2	7reg6	SRA:SRR1663230.21503818.2	100.000	24
	1	SRA:SRR1663279.32463859.1	84.615	39	6	0	7665	7703	39	1	4.9	44.6			1	SRA:SRR1663247.32262671.1	100.000	25	0	0	8826	8850	2	26	2.0	46.4				1	SRA:SRR1663244.25885892.2	96.552	29	0	1	2363	2391	1	28	6.0	44.6			6	gnl|SRA|SRR1663230.17405740.2	7reg6	SRA:SRR1663230.17405740.2	100.000	24
	1	SRA:SRR1663279.32387822.1	84.615	39	6	0	7665	7703	43	5	4.9	44.6			1	SRA:SRR1663241.13307868.1	100.000	25	0	0	8826	8850	8	32	2.0	46.4				1	SRA:SRR1663243.37031872.2	96.552	29	0	1	2363	2391	18	45	6.0	44.6			6	gnl|SRA|SRR1663230.6471033.1	7reg6	SRA:SRR1663230.6471033.1	100.000	24
	1	SRA:SRR1663279.23691111.1	84.615	39	6	0	7665	7703	39	1	4.9	44.6			1	SRA:SRR1663241.10193963.1	100.000	25	0	0	8826	8850	20	44	2.0	46.4				1	SRA:SRR1663243.24936154.2	93.103	29	2	0	2652	2680	42	14	6.0	44.6			6	gnl|SRA|SRR1663229.38015265.2	7reg6	SRA:SRR1663229.38015265.2	88.889	36
	1	SRA:SRR1663279.3854506.1	84.615	39	6	0	7665	7703	39	1	4.9	44.6			1	SRA:SRR1663274.28820686.1	100.000	25	0	0	8826	8850	2	26	2.2	46.4				1	SRA:SRR1663242.20842351.2	96.552	29	0	1	2363	2391	5	32	6.0	44.6			6	gnl|SRA|SRR1663229.25845954.1	7reg6	SRA:SRR1663229.25845954.1	100.000	24
	1	SRA:SRR1663279.703844.2	84.615	39	6	0	7665	7703	12	50	4.9	44.6			1	SRA:SRR1663261.17538791.1	100.000	25	0	0	8826	8850	34	10	2.2	46.4				1	SRA:SRR1663242.20344746.1	96.552	29	0	1	2363	2391	48	21	6.0	44.6			6	gnl|SRA|SRR1663229.19301945.2	7reg6	SRA:SRR1663229.19301945.2	88.889	36
	1	SRA:SRR1663278.22454001.2	84.615	39	6	0	7665	7703	10	48	4.9	44.6			1	SRA:SRR1663261.4420471.1	100.000	25	0	0	8826	8850	34	10	2.2	46.4				2	SRA:SRR1663257.40514209.2	89.744	39	2	2	1860	1897	38	1	1.7	46.4			6	gnl|SRA|SRR1663229.5432352.2	7reg6	SRA:SRR1663229.5432352.2	88.889	36
	1	SRA:SRR1663278.15871773.2	84.615	39	6	0	7665	7703	9	47	4.9	44.6			1	SRA:SRR1663257.17276826.1	100.000	25	0	0	8826	8850	15	39	2.2	46.4				2	SRA:SRR1663257.38763500.2	89.744	39	2	2	1860	1897	50	13	1.7	46.4			6	gnl|SRA|SRR1663229.2924957.1	7reg6	SRA:SRR1663229.2924957.1	100.000	24
	1	SRA:SRR1663278.547943.1	84.615	39	6	0	7665	7703	39	1	4.9	44.6			1	SRA:SRR1663274.33262837.1	91.176	34	2	1	8909	8942	34	2	7.7	45.5				2	SRA:SRR1663257.37905306.2	89.744	39	2	2	1860	1897	45	8	1.7	46.4			6	gnl|SRA|SRR1663228.10231644.2	7reg6	SRA:SRR1663228.10231644.2	100.000	24
	1	SRA:SRR1663230.18671925.2	83.333	42	7	0	7665	7706	9	50	8.7	44.6			2	SRA:SRR1663214.12720597.2	96.774	31	0	1	3034	3064	50	21	0.62	49.1				2	SRA:SRR1663257.19165936.2	89.744	39	2	2	1860	1897	42	5	1.7	46.4			6	gnl|SRA|SRR1663227.14262944.2	7reg6	SRA:SRR1663227.14262944.2	100.000	24
	1	SRA:SRR1663230.14855417.1	83.333	42	7	0	7665	7706	44	3	8.7	44.6			2	SRA:SRR1663233.52309790.2	93.548	31	1	1	3034	3064	50	21	7.6	44.6				2	SRA:SRR1663257.19141477.2	89.744	39	2	2	1860	1897	45	8	1.7	46.4			6	gnl|SRA|SRR1663227.10945005.2	7reg6	SRA:SRR1663227.10945005.2	100.000	24
	1	SRA:SRR1663288.43822629.2	90.909	33	3	0	9057	9089	45	13	1.4	46.4			2	SRA:SRR1663233.48904852.2	93.548	31	1	1	3034	3064	50	21	7.6	44.6				2	SRA:SRR1663257.9448499.2	89.744	39	2	2	1860	1897	50	13	1.7	46.4			6	gnl|SRA|SRR1663227.9887681.2	7reg6	SRA:SRR1663227.9887681.2	100.000	24
	1	SRA:SRR1663291.19564195.2	85	40	6	0	11272	11311	44	5	1.4	46.4			2	SRA:SRR1663233.44892414.2	93.548	31	1	1	3034	3064	50	21	7.6	44.6				2	SRA:SRR1663256.28313045.2	89.744	39	2	2	1860	1897	46	9	1.7	46.4			6	gnl|SRA|SRR1663226.5840252.2	7reg6	SRA:SRR1663226.5840252.2	88.889	36
	1	SRA:SRR1663291.16839734.2	85	40	6	0	11272	11311	44	5	1.4	46.4			2	SRA:SRR1663233.39490393.2	93.548	31	1	1	3034	3064	50	21	7.6	44.6				2	SRA:SRR1663256.18667869.2	89.744	39	2	2	1860	1897	44	7	1.7	46.4			6	gnl|SRA|SRR1663226.4864026.2	7reg6	SRA:SRR1663226.4864026.2	100.000	24
	2	SRA:SRR1663225.5293768.2	85.366	41	5	1	998	1037	9	49	8.7	44.6			2	SRA:SRR1663233.39043192.2	93.548	31	1	1	3034	3064	50	21	7.6	44.6				2	SRA:SRR1663256.3275983.2	89.744	39	2	2	1860	1897	49	12	1.7	46.4			6	gnl|SRA|SRR1663226.1935534.2	7reg6	SRA:SRR1663226.1935534.2	100.000	24
	2	SRA:SRR1663243.25327545.2	84.615	39	6	0	1536	1574	6	44	8.2	44.6			2	SRA:SRR1663233.36474844.2	93.548	31	1	1	3034	3064	50	21	7.6	44.6				2	SRA:SRR1663255.42108954.2	89.744	39	2	2	1860	1897	50	13	1.7	46.4			6	gnl|SRA|SRR1663225.16634686.1	7reg6	SRA:SRR1663225.16634686.1	100.000	24
	2	SRA:SRR1663267.9596974.1	90.625	32	3	0	1642	1673	7	38	8.8	44.6			2	SRA:SRR1663233.30092279.2	93.548	31	1	1	3034	3064	50	21	7.6	44.6				2	SRA:SRR1663255.34228163.2	89.744	39	2	2	1860	1897	50	13	1.7	46.4			6	gnl|SRA|SRR1663225.15284053.2	7reg6	SRA:SRR1663225.15284053.2	88.889	36
	2	SRA:SRR1663264.41611552.1	90.625	32	3	0	1642	1673	4	35	8.8	44.6			2	SRA:SRR1663233.27669816.2	93.548	31	1	1	3034	3064	50	21	7.6	44.6				2	SRA:SRR1663255.32944549.2	89.744	39	2	2	1860	1897	45	8	1.7	46.4			6	gnl|SRA|SRR1663225.12142660.2	7reg6	SRA:SRR1663225.12142660.2	88.889	36
	2	SRA:SRR1663264.10505987.1	90.625	32	3	0	1642	1673	6	37	8.8	44.6			2	SRA:SRR1663233.15583007.2	93.548	31	1	1	3034	3064	50	21	7.6	44.6				2	SRA:SRR1663255.30331800.2	89.744	39	2	2	1860	1897	48	11	1.7	46.4			6	gnl|SRA|SRR1663225.5379495.2	7reg6	SRA:SRR1663225.5379495.2	88.889	36
	2	SRA:SRR1663254.28368110.1	96.552	29	1	0	3148	3176	10	38	0.67	48.2			2	SRA:SRR1663233.9715931.2	93.548	31	1	1	3034	3064	50	21	7.6	44.6				2	SRA:SRR1663255.7289776.2	89.744	39	2	2	1860	1897	48	11	1.7	46.4			6	gnl|SRA|SRR1663224.39160304.2	7reg6	SRA:SRR1663224.39160304.2	100.000	24
	2	SRA:SRR1663256.31127994.1	96.667	30	0	1	3208	3237	11	39	2.3	46.4			2	SRA:SRR1663233.8341370.2	93.548	31	1	1	3034	3064	50	21	7.6	44.6				2	SRA:SRR1663254.27544330.2	89.744	39	2	2	1860	1897	40	3	1.7	46.4			6	gnl|SRA|SRR1663224.36268610.2	7reg6	SRA:SRR1663224.36268610.2	100.000	24
	2	SRA:SRR1663264.38685209.2	93.548	31	1	1	3208	3238	32	3	8.8	44.6			2	SRA:SRR1663233.336619.2	93.548	31	1	1	3034	3064	50	21	7.6	44.6				2	SRA:SRR1663253.36592429.2	89.744	39	2	2	1860	1897	50	13	1.7	46.4			6	gnl|SRA|SRR1663224.32010670.2	7reg6	SRA:SRR1663224.32010670.2	83.333	48
	2	SRA:SRR1663252.32411616.2	91.176	34	2	1	3208	3241	33	1	8.2	44.6			2	SRA:SRR1663231.21558502.2	93.548	31	1	1	3034	3064	50	21	7.6	44.6				2	SRA:SRR1663253.12505822.2	89.744	39	2	2	1860	1897	50	13	1.7	46.4			6	gnl|SRA|SRR1663224.25887445.2	7reg6	SRA:SRR1663224.25887445.2	88.889	36
	2	SRA:SRR1663238.20763472.1	91.429	35	2	1	3208	3242	12	45	2.3	46.4			2	SRA:SRR1663231.9277949.2	93.548	31	1	1	3034	3064	50	21	7.6	44.6				2	SRA:SRR1663253.10464940.2	89.744	39	2	2	1860	1897	47	10	1.7	46.4			6	gnl|SRA|SRR1663223.33770679.1	7reg6	SRA:SRR1663223.33770679.1	100.000	24
	2	SRA:SRR1663268.31518606.1	91.429	35	2	1	3208	3242	12	45	2.5	46.4			2	SRA:SRR1663231.6070584.2	93.548	31	1	1	3034	3064	50	21	7.6	44.6				2	SRA:SRR1663253.9376487.2	89.744	39	2	2	1860	1897	49	12	1.7	46.4			6	gnl|SRA|SRR1663223.7610929.2	7reg6	SRA:SRR1663223.7610929.2	88.889	36
	2	SRA:SRR1663251.36245832.2	81.25	48	7	1	3681	3728	5	50	8.2	44.6			2	SRA:SRR1663230.49259845.2	93.548	31	1	1	3034	3064	50	21	7.6	44.6				2	SRA:SRR1663252.16472943.2	96.429	28	1	0	2281	2308	35	8	1.7	46.4			6	gnl|SRA|SRR1663222.29854726.2	7reg6	SRA:SRR1663222.29854726.2	88.889	36
	2	SRA:SRR1663240.2425.1	96.429	28	1	0	6322	6349	28	1	2.3	46.4			2	SRA:SRR1663230.48143839.2	93.548	31	1	1	3034	3064	50	21	7.6	44.6				2	SRA:SRR1663252.13385368.2	89.744	39	2	2	1860	1897	50	13	1.7	46.4			6	gnl|SRA|SRR1663222.23890824.1	7reg6	SRA:SRR1663222.23890824.1	100.000	24
	2	SRA:SRR1663251.34480622.2	82.979	47	7	1	6331	6376	50	4	2.3	46.4			2	SRA:SRR1663230.38670597.2	93.548	31	1	1	3034	3064	50	21	7.6	44.6				2	SRA:SRR1663252.10263323.2	89.744	39	2	2	1860	1897	38	1	1.7	46.4			6	gnl|SRA|SRR1663222.23759383.2	7reg6	SRA:SRR1663222.23759383.2	88.889	36
	2	SRA:SRR1663245.16392033.1	90.625	32	3	0	6366	6397	19	50	8.2	44.6			2	SRA:SRR1663230.37596302.2	93.548	31	1	1	3034	3064	50	21	7.6	44.6				2	SRA:SRR1663252.776304.2	89.744	39	2	2	1860	1897	50	13	1.7	46.4			6	gnl|SRA|SRR1663222.22462517.2	7reg6	SRA:SRR1663222.22462517.2	88.889	36
	2	SRA:SRR1663288.29081676.2	85.106	47	5	2	7525	7569	50	4	1.4	46.4			2	SRA:SRR1663230.34768159.2	93.548	31	1	1	3034	3064	50	21	7.6	44.6				2	SRA:SRR1663250.31474996.2	89.744	39	2	2	1860	1897	50	13	1.7	46.4			6	gnl|SRA|SRR1663222.16624332.2	7reg6	SRA:SRR1663222.16624332.2	83.333	48
	2	SRA:SRR1663270.33257735.2	84.091	44	6	1	7802	7844	3	46	8.8	44.6			2	SRA:SRR1663230.29823083.2	93.548	31	1	1	3034	3064	50	21	7.6	44.6				2	SRA:SRR1663250.27282396.2	89.744	39	2	2	1860	1897	38	1	1.7	46.4			6	gnl|SRA|SRR1663222.15172454.2	7reg6	SRA:SRR1663222.15172454.2	100.000	24
	2	SRA:SRR1663270.30158929.2	84.091	44	6	1	7802	7844	3	46	8.8	44.6			2	SRA:SRR1663230.7069476.2	93.548	31	1	1	3034	3064	50	21	7.6	44.6				2	SRA:SRR1663249.35191382.2	89.744	39	2	2	1860	1897	10	47	1.7	46.4			6	gnl|SRA|SRR1663222.11558027.2	7reg6	SRA:SRR1663222.11558027.2	88.889	36
	2	SRA:SRR1663236.24366439.1	81.818	44	8	0	8052	8095	44	1	8.7	44.6			2	SRA:SRR1663230.4404698.2	93.548	31	1	1	3034	3064	50	21	7.6	44.6				2	SRA:SRR1663249.5080513.2	89.744	39	2	2	1860	1897	39	2	1.7	46.4			6	gnl|SRA|SRR1663222.3935341.1	7reg6	SRA:SRR1663222.3935341.1	100.000	24
	2	SRA:SRR1663236.24139804.1	81.818	44	8	0	8052	8095	44	1	8.7	44.6			2	SRA:SRR1663230.2343407.2	93.548	31	1	1	3034	3064	50	21	7.6	44.6				2	SRA:SRR1663248.17551719.2	89.744	39	2	2	1860	1897	42	5	1.7	46.4			6	gnl|SRA|SRR1663222.1383311.1	7reg6	SRA:SRR1663222.1383311.1	100.000	24
	2	SRA:SRR1663236.13776674.1	81.818	44	8	0	8052	8095	44	1	8.7	44.6			2	SRA:SRR1663230.1047372.2	93.548	31	1	1	3034	3064	50	21	7.6	44.6				2	SRA:SRR1663247.25248236.2	89.744	39	2	2	1860	1897	39	2	1.7	46.4			6	gnl|SRA|SRR1663221.36032868.2	7reg6	SRA:SRR1663221.36032868.2	88.889	36
	2	SRA:SRR1663219.20884555.1	88.889	36	4	0	8101	8136	1	36	0.71	48.2			2	SRA:SRR1663229.26353746.2	93.548	31	1	1	3034	3064	50	21	7.6	44.6				2	SRA:SRR1663246.23065511.2	96.429	28	1	0	2281	2308	34	7	1.7	46.4			6	gnl|SRA|SRR1663221.30950275.1	7reg6	SRA:SRR1663221.30950275.1	100.000	24
	2	SRA:SRR1663226.24878.1	80.851	47	9	0	8153	8199	1	47	8.7	44.6			2	SRA:SRR1663229.24091189.2	93.548	31	1	1	3034	3064	50	21	7.6	44.6				2	SRA:SRR1663245.27890663.2	89.744	39	2	2	1860	1897	38	1	1.7	46.4			6	gnl|SRA|SRR1663221.24020158.2	7reg6	SRA:SRR1663221.24020158.2	100.000	24
	2	SRA:SRR1663245.21946257.2	88.235	34	4	0	8183	8216	36	3	8.2	44.6			2	SRA:SRR1663229.21502422.2	93.548	31	1	1	3034	3064	50	21	7.6	44.6				2	SRA:SRR1663245.27030433.2	89.744	39	2	2	1860	1897	38	1	1.7	46.4			6	gnl|SRA|SRR1663221.23423173.2	7reg6	SRA:SRR1663221.23423173.2	88.889	36
	2	SRA:SRR1663211.8627367.1	88.235	34	4	0	8659	8692	13	46	8.7	44.6			2	SRA:SRR1663229.4500764.2	93.548	31	1	1	3034	3064	50	21	7.6	44.6				2	SRA:SRR1663245.16121715.2	89.744	39	2	2	1860	1897	38	1	1.7	46.4			6	gnl|SRA|SRR1663221.14123241.2	7reg6	SRA:SRR1663221.14123241.2	88.889	36
	2	SRA:SRR1663227.23562057.2	86.842	38	3	1	9230	9267	50	15	8.7	44.6			2	SRA:SRR1663229.3258154.2	93.548	31	1	1	3034	3064	50	21	7.6	44.6				2	SRA:SRR1663245.2664092.2	89.744	39	2	2	1860	1897	38	1	1.7	46.4			0	gnl|SRA|SRR1663245.41692693.2	7reg0	SRA:SRR1663245.41692693.2	93.548	31
	2	SRA:SRR1663251.42327211.2	86.842	38	3	1	9231	9268	48	13	8.2	44.6			2	SRA:SRR1663229.472759.2	93.548	31	1	1	3034	3064	50	21	7.6	44.6				2	SRA:SRR1663244.35769147.2	89.744	39	2	2	1860	1897	40	3	1.7	46.4			0	gnl|SRA|SRR1663239.16211932.2	7reg0	SRA:SRR1663239.16211932.2	93.333	30
	2	SRA:SRR1663249.39454969.2	100	25	0	0	10217	10241	15	39	2.3	46.4			2	SRA:SRR1663227.8728923.2	93.548	31	1	1	3034	3064	50	21	7.6	44.6				2	SRA:SRR1663244.23985302.2	85.000	40	6	0	4217	4256	49	10	1.7	46.4			0	gnl|SRA|SRR1663257.38786680.2	7reg0	SRA:SRR1663257.38786680.2	93.103	29
	2	SRA:SRR1663235.29424453.1	100	24	0	0	10218	10241	35	12	8.7	44.6			2	SRA:SRR1663225.19264489.2	93.548	31	1	1	3034	3064	50	21	7.6	44.6				2	SRA:SRR1663244.6969014.2	89.744	39	2	2	1860	1897	50	13	1.7	46.4			0	gnl|SRA|SRR1663257.31925564.2	7reg0	SRA:SRR1663257.31925564.2	93.103	29
	2	SRA:SRR1663235.23456182.2	100	24	0	0	10218	10241	10	33	8.7	44.6			2	SRA:SRR1663225.19145492.2	93.548	31	1	1	3034	3064	50	21	7.6	44.6				2	SRA:SRR1663244.6762115.2	89.744	39	2	2	1860	1897	50	13	1.7	46.4			0	gnl|SRA|SRR1663257.30451249.2	7reg0	SRA:SRR1663257.30451249.2	93.103	29
	2	SRA:SRR1663235.7658859.1	100	24	0	0	10218	10241	29	6	8.7	44.6			2	SRA:SRR1663223.45709780.2	93.548	31	1	1	3034	3064	50	21	7.6	44.6				2	SRA:SRR1663243.12893493.2	89.744	39	2	2	1860	1897	42	5	1.7	46.4			0	gnl|SRA|SRR1663257.27002729.2	7reg0	SRA:SRR1663257.27002729.2	93.103	29
	2	SRA:SRR1663235.7627424.1	100	24	0	0	10218	10241	36	13	8.7	44.6			2	SRA:SRR1663223.44341461.2	93.548	31	1	1	3034	3064	50	21	7.6	44.6				2	SRA:SRR1663243.6241288.2	89.744	39	2	2	1860	1897	42	5	1.7	46.4			0	gnl|SRA|SRR1663257.26539545.2	7reg0	SRA:SRR1663257.26539545.2	93.103	29
	2	SRA:SRR1663234.23450839.1	100	24	0	0	10218	10241	49	26	8.7	44.6			2	SRA:SRR1663223.42562657.2	93.548	31	1	1	3034	3064	50	21	7.6	44.6				2	SRA:SRR1663242.37824960.2	89.744	39	2	2	1860	1897	42	5	1.7	46.4			0	gnl|SRA|SRR1663257.26065232.2	7reg0	SRA:SRR1663257.26065232.2	93.103	29
	2	SRA:SRR1663234.21520327.2	100	24	0	0	10218	10241	25	48	8.7	44.6			2	SRA:SRR1663223.33551445.2	93.548	31	1	1	3034	3064	50	21	7.6	44.6				2	SRA:SRR1663242.37710521.2	89.744	39	2	2	1860	1897	50	13	1.7	46.4			0	gnl|SRA|SRR1663257.20075677.2	7reg0	SRA:SRR1663257.20075677.2	93.103	29
	2	SRA:SRR1663234.13996310.1	100	24	0	0	10218	10241	49	26	8.7	44.6			2	SRA:SRR1663223.24455515.2	93.548	31	1	1	3034	3064	50	21	7.6	44.6				2	SRA:SRR1663242.37037324.2	89.744	39	2	2	1860	1897	43	6	1.7	46.4			0	gnl|SRA|SRR1663257.19652775.2	7reg0	SRA:SRR1663257.19652775.2	93.103	29
	2	SRA:SRR1663234.7012116.1	100	24	0	0	10218	10241	30	7	8.7	44.6			2	SRA:SRR1663223.15606019.2	93.548	31	1	1	3034	3064	50	21	7.6	44.6				2	SRA:SRR1663242.36943025.2	89.744	39	2	2	1860	1897	45	8	1.7	46.4			0	gnl|SRA|SRR1663257.19549877.2	7reg0	SRA:SRR1663257.19549877.2	93.103	29
	2	SRA:SRR1663234.6462025.2	100	24	0	0	10218	10241	25	48	8.7	44.6			2	SRA:SRR1663223.12315079.2	93.548	31	1	1	3034	3064	50	21	7.6	44.6				2	SRA:SRR1663242.24953889.2	89.744	39	2	2	1860	1897	46	9	1.7	46.4			0	gnl|SRA|SRR1663257.17941734.2	7reg0	SRA:SRR1663257.17941734.2	93.103	29
	2	SRA:SRR1663234.1409313.1	100	24	0	0	10218	10241	49	26	8.7	44.6			2	SRA:SRR1663223.11782654.2	93.548	31	1	1	3034	3064	50	21	7.6	44.6				2	SRA:SRR1663242.15364632.2	89.744	39	2	2	1860	1897	38	1	1.7	46.4			0	gnl|SRA|SRR1663257.12114435.2	7reg0	SRA:SRR1663257.12114435.2	93.103	29
	2	SRA:SRR1663234.666480.2	100	24	0	0	10218	10241	10	33	8.7	44.6			2	SRA:SRR1663223.10677453.2	93.548	31	1	1	3034	3064	50	21	7.6	44.6				2	SRA:SRR1663242.14868334.2	89.744	39	2	2	1860	1897	44	7	1.7	46.4			0	gnl|SRA|SRR1663257.8307379.2	7reg0	SRA:SRR1663257.8307379.2	86.486	37
	2	SRA:SRR1663233.53449743.2	100	24	0	0	10218	10241	12	35	8.7	44.6			2	SRA:SRR1663223.8562842.2	93.548	31	1	1	3034	3064	50	21	7.6	44.6				2	SRA:SRR1663242.11812595.2	89.744	39	2	2	1860	1897	38	1	1.7	46.4			0	gnl|SRA|SRR1663257.306644.2	7reg0	SRA:SRR1663257.306644.2	93.103	29
	2	SRA:SRR1663233.46977293.1	100	24	0	0	10218	10241	48	25	8.7	44.6			2	SRA:SRR1663223.2535590.2	93.548	31	1	1	3034	3064	50	21	7.6	44.6				2	SRA:SRR1663242.10351833.2	89.744	39	2	2	1860	1897	44	7	1.7	46.4			0	gnl|SRA|SRR1663256.39066010.2	7reg0	SRA:SRR1663256.39066010.2	93.103	29
	2	SRA:SRR1663233.41434210.1	100	24	0	0	10218	10241	32	9	8.7	44.6			2	SRA:SRR1663222.32193508.2	93.548	31	1	1	3034	3064	50	21	7.6	44.6				2	SRA:SRR1663241.27747092.2	89.744	39	2	2	1860	1897	42	5	1.7	46.4			0	gnl|SRA|SRR1663256.38011149.2	7reg0	SRA:SRR1663256.38011149.2	93.103	29
	2	SRA:SRR1663230.6193926.2	100	24	0	0	10218	10241	26	3	8.7	44.6			2	SRA:SRR1663222.13080990.2	93.548	31	1	1	3034	3064	50	21	7.6	44.6				2	SRA:SRR1663240.20093985.2	89.744	39	2	2	1860	1897	50	13	1.7	46.4			0	gnl|SRA|SRR1663256.37882089.2	7reg0	SRA:SRR1663256.37882089.2	93.103	29
	2	SRA:SRR1663226.15225048.1	100	24	0	0	10218	10241	42	19	8.7	44.6			2	SRA:SRR1663222.5147374.2	93.548	31	1	1	3034	3064	50	21	7.6	44.6				2	SRA:SRR1663239.35864910.2	89.744	39	2	2	1860	1897	38	1	1.7	46.4			0	gnl|SRA|SRR1663256.34651376.1	7reg0	SRA:SRR1663256.34651376.1	93.103	29
	2	SRA:SRR1663226.879519.1	100	24	0	0	10218	10241	45	22	8.7	44.6			2	SRA:SRR1663222.4862298.2	93.548	31	1	1	3034	3064	50	21	7.6	44.6				2	SRA:SRR1663239.31769406.2	89.744	39	2	2	1860	1897	49	12	1.7	46.4			0	gnl|SRA|SRR1663256.31643723.2	7reg0	SRA:SRR1663256.31643723.2	93.103	29
	2	SRA:SRR1663225.7628118.1	100	24	0	0	10218	10241	49	26	8.7	44.6			2	SRA:SRR1663221.43005690.2	93.548	31	1	1	3034	3064	50	21	7.6	44.6				2	SRA:SRR1663239.20034656.2	89.744	39	2	2	1860	1897	42	5	1.7	46.4			0	gnl|SRA|SRR1663256.31262371.2	7reg0	SRA:SRR1663256.31262371.2	93.103	29
	2	SRA:SRR1663221.21827532.2	100	24	0	0	10218	10241	25	48	8.7	44.6			2	SRA:SRR1663221.30691835.2	93.548	31	1	1	3034	3064	50	21	7.6	44.6				2	SRA:SRR1663239.19760654.2	89.744	39	2	2	1860	1897	43	6	1.7	46.4			0	gnl|SRA|SRR1663256.31025553.2	7reg0	SRA:SRR1663256.31025553.2	93.103	29
	2	SRA:SRR1663221.15343701.1	100	24	0	0	10218	10241	49	26	8.7	44.6			2	SRA:SRR1663221.20530997.2	93.548	31	1	1	3034	3064	50	21	7.6	44.6				2	SRA:SRR1663239.3709489.1	89.744	39	2	2	1860	1897	11	48	1.7	46.4			0	gnl|SRA|SRR1663256.25430460.2	7reg0	SRA:SRR1663256.25430460.2	93.103	29
	2	SRA:SRR1663221.2428283.1	100	24	0	0	10218	10241	49	26	8.7	44.6			2	SRA:SRR1663221.20203944.2	93.548	31	1	1	3034	3064	50	21	7.6	44.6				2	SRA:SRR1663254.13184958.1	93.103	29	2	0	5008	5036	14	42	6.0	44.6			0	gnl|SRA|SRR1663256.24921380.2	7reg0	SRA:SRR1663256.24921380.2	93.103	29
	2	SRA:SRR1663217.16268482.1	100	24	0	0	10218	10241	20	43	8.7	44.6			2	SRA:SRR1663221.17879657.2	93.548	31	1	1	3034	3064	50	21	7.6	44.6				2	SRA:SRR1663252.11819693.1	81.818	44	8	0	4237	4280	1	44	6.0	44.6			0	gnl|SRA|SRR1663256.20069147.2	7reg0	SRA:SRR1663256.20069147.2	93.103	29
	2	SRA:SRR1663216.39714930.1	100	24	0	0	10218	10241	49	26	8.7	44.6			2	SRA:SRR1663221.15372391.2	93.548	31	1	1	3034	3064	50	21	7.6	44.6				2	SRA:SRR1663250.5411030.2	89.474	38	2	2	1860	1896	37	1	6.0	44.6			0	gnl|SRA|SRR1663256.19270389.2	7reg0	SRA:SRR1663256.19270389.2	93.103	29
	2	SRA:SRR1663216.37899768.1	100	24	0	0	10218	10241	49	26	8.7	44.6			2	SRA:SRR1663221.7700738.2	93.548	31	1	1	3034	3064	50	21	7.6	44.6				2	SRA:SRR1663248.22665313.2	93.103	29	2	0	2281	2309	44	16	6.0	44.6			0	gnl|SRA|SRR1663256.18951866.2	7reg0	SRA:SRR1663256.18951866.2	93.103	29
	2	SRA:SRR1663216.32860259.1	100	24	0	0	10218	10241	49	26	8.7	44.6			2	SRA:SRR1663216.41614761.2	93.548	31	1	1	3034	3064	50	21	7.6	44.6				2	SRA:SRR1663247.20975270.2	93.939	33	0	2	5219	5251	10	40	6.0	44.6			0	gnl|SRA|SRR1663256.18826145.1	7reg0	SRA:SRR1663256.18826145.1	93.103	29
	2	SRA:SRR1663216.24711078.1	100	24	0	0	10218	10241	49	26	8.7	44.6			2	SRA:SRR1663216.35980192.2	93.548	31	1	1	3034	3064	50	21	7.6	44.6				2	SRA:SRR1663247.10416559.2	96.296	27	1	0	2282	2308	1	27	6.0	44.6			0	gnl|SRA|SRR1663256.8787693.1	7reg0	SRA:SRR1663256.8787693.1	93.103	29
	2	SRA:SRR1663216.18698840.1	100	24	0	0	10218	10241	38	15	8.7	44.6			2	SRA:SRR1663216.26058759.2	93.548	31	1	1	3034	3064	50	21	7.6	44.6				2	SRA:SRR1663247.8486576.1	90.625	32	3	0	7646	7677	39	8	6.0	44.6			0	gnl|SRA|SRR1663256.3825322.2	7reg0	SRA:SRR1663256.3825322.2	93.103	29
	2	SRA:SRR1663216.1898890.2	100	24	0	0	10218	10241	26	49	8.7	44.6			2	SRA:SRR1663216.24480619.2	93.548	31	1	1	3034	3064	50	21	7.6	44.6				2	SRA:SRR1663247.7028778.2	93.548	31	1	1	3640	3669	11	41	6.0	44.6			0	gnl|SRA|SRR1663256.1686372.2	7reg0	SRA:SRR1663256.1686372.2	93.103	29
	2	SRA:SRR1663216.1245659.1	100	24	0	0	10218	10241	36	13	8.7	44.6			2	SRA:SRR1663216.23889249.2	93.548	31	1	1	3034	3064	50	21	7.6	44.6				2	SRA:SRR1663245.37164539.2	89.474	38	2	2	1861	1897	50	14	6.0	44.6			0	gnl|SRA|SRR1663255.39054701.1	7reg0	SRA:SRR1663255.39054701.1	93.103	29
	2	SRA:SRR1663215.14581146.1	100	24	0	0	10218	10241	49	26	8.7	44.6			2	SRA:SRR1663216.20150935.2	93.548	31	1	1	3034	3064	50	21	7.6	44.6				2	SRA:SRR1663245.31213450.1	90.625	32	3	0	4245	4276	16	47	6.0	44.6			0	gnl|SRA|SRR1663255.38315861.1	7reg0	SRA:SRR1663255.38315861.1	93.103	29
	2	SRA:SRR1663215.10853858.1	100	24	0	0	10218	10241	48	25	8.7	44.6			2	SRA:SRR1663216.16806483.2	93.548	31	1	1	3034	3064	50	21	7.6	44.6				2	SRA:SRR1663245.11689005.1	93.103	29	2	0	2280	2308	9	37	6.0	44.6			0	gnl|SRA|SRR1663255.31152961.2	7reg0	SRA:SRR1663255.31152961.2	93.103	29
	2	SRA:SRR1663215.10703606.1	100	24	0	0	10218	10241	39	16	8.7	44.6			2	SRA:SRR1663216.16666265.2	93.548	31	1	1	3034	3064	50	21	7.6	44.6				2	SRA:SRR1663244.37135578.2	89.474	38	2	2	1860	1896	37	1	6.0	44.6			0	gnl|SRA|SRR1663255.9876793.2	7reg0	SRA:SRR1663255.9876793.2	93.103	29
	2	SRA:SRR1663215.9196027.1	100	24	0	0	10218	10241	50	27	8.7	44.6			2	SRA:SRR1663216.15395357.2	93.548	31	1	1	3034	3064	50	21	7.6	44.6				2	SRA:SRR1663244.24819763.2	89.474	38	2	2	1861	1897	50	14	6.0	44.6			0	gnl|SRA|SRR1663254.10679150.1	7reg0	SRA:SRR1663254.10679150.1	93.103	29
	2	SRA:SRR1663215.7683868.1	100	24	0	0	10218	10241	49	26	8.7	44.6			2	SRA:SRR1663216.9150047.2	93.548	31	1	1	3034	3064	50	21	7.6	44.6				2	SRA:SRR1663244.21284054.2	89.474	38	2	2	1861	1897	50	14	6.0	44.6			0	gnl|SRA|SRR1663253.37493678.2	7reg0	SRA:SRR1663253.37493678.2	93.103	29
	2	SRA:SRR1663215.5296013.1	100	24	0	0	10218	10241	48	25	8.7	44.6			2	SRA:SRR1663216.5294773.2	93.548	31	1	1	3034	3064	50	21	7.6	44.6				2	SRA:SRR1663244.17583780.2	89.474	38	2	2	1861	1897	50	14	6.0	44.6			0	gnl|SRA|SRR1663253.29399352.2	7reg0	SRA:SRR1663253.29399352.2	93.103	29
	2	SRA:SRR1663215.2812226.2	100	24	0	0	10218	10241	10	33	8.7	44.6			2	SRA:SRR1663216.4424122.2	93.548	31	1	1	3034	3064	50	21	7.6	44.6				2	SRA:SRR1663244.9585986.2	89.474	38	2	2	1861	1897	50	14	6.0	44.6			0	gnl|SRA|SRR1663253.19100708.2	7reg0	SRA:SRR1663253.19100708.2	93.103	29
	2	SRA:SRR1663213.30220456.1	100	24	0	0	10218	10241	49	26	8.7	44.6			2	SRA:SRR1663214.16566252.2	93.548	31	1	1	3034	3064	50	21	7.6	44.6				2	SRA:SRR1663244.8066267.2	89.474	38	2	2	1861	1897	50	14	6.0	44.6			0	gnl|SRA|SRR1663253.9911968.2	7reg0	SRA:SRR1663253.9911968.2	93.103	29
	2	SRA:SRR1663213.30073096.2	100	24	0	0	10218	10241	10	33	8.7	44.6			2	SRA:SRR1663213.34396786.2	93.548	31	1	1	3034	3064	50	21	7.6	44.6				2	SRA:SRR1663243.12764180.2	90.625	32	3	0	6509	6540	49	18	6.0	44.6			0	gnl|SRA|SRR1663253.1182727.2	7reg0	SRA:SRR1663253.1182727.2	93.103	29
	2	SRA:SRR1663213.19659806.1	100	24	0	0	10218	10241	49	26	8.7	44.6			2	SRA:SRR1663213.30965330.2	93.548	31	1	1	3034	3064	50	21	7.6	44.6				2	SRA:SRR1663242.26786507.2	89.474	38	2	2	1861	1897	50	14	6.0	44.6			0	gnl|SRA|SRR1663253.469084.2	7reg0	SRA:SRR1663253.469084.2	93.103	29
	2	SRA:SRR1663213.10598213.1	100	24	0	0	10218	10241	49	26	8.7	44.6			2	SRA:SRR1663213.5218474.2	93.548	31	1	1	3034	3064	50	21	7.6	44.6				2	SRA:SRR1663242.12994804.1	89.474	38	2	2	1860	1896	14	50	6.0	44.6			0	gnl|SRA|SRR1663252.16475513.2	7reg0	SRA:SRR1663252.16475513.2	93.103	29
	2	SRA:SRR1663213.6043881.1	100	24	0	0	10218	10241	48	25	8.7	44.6			2	SRA:SRR1663213.4063044.2	93.548	31	1	1	3034	3064	50	21	7.6	44.6				2	SRA:SRR1663241.21522565.1	88.235	34	4	0	3758	3791	47	14	6.0	44.6			0	gnl|SRA|SRR1663252.14091166.1	7reg0	SRA:SRR1663252.14091166.1	93.103	29
	2	SRA:SRR1663213.5404963.1	100	24	0	0	10218	10241	30	7	8.7	44.6			2	SRA:SRR1663278.40560182.2	93.548	31	1	1	3034	3064	36	7	3.9	44.6				2	SRA:SRR1663240.24196484.2	89.474	38	2	2	1860	1896	37	1	6.0	44.6			0	gnl|SRA|SRR1663251.17308256.2	7reg0	SRA:SRR1663251.17308256.2	100.000	24
	2	SRA:SRR1663211.27411759.1	100	24	0	0	10218	10241	32	9	8.7	44.6			2	SRA:SRR1663249.19746030.2	100.000	24	0	0	3189	3212	12	35	7.2	44.6				3	SRA:SRR1663256.29427972.1	93.548	31	1	1	5533	5562	19	49	6.0	44.6			0	gnl|SRA|SRR1663251.10357709.2	7reg0	SRA:SRR1663251.10357709.2	93.103	29
	2	SRA:SRR1663211.25773749.1	100	24	0	0	10218	10241	38	15	8.7	44.6			2	SRA:SRR1663284.6873032.2	93.103	29	2	0	3259	3287	32	4	3.9	44.6				3	SRA:SRR1663255.39491923.1	96.296	27	1	0	2372	2398	45	19	6.0	44.6			0	gnl|SRA|SRR1663251.533128.2	7reg0	SRA:SRR1663251.533128.2	93.103	29
	2	SRA:SRR1663209.9830909.1	100	24	0	0	10218	10241	49	26	8.7	44.6			2	SRA:SRR1663255.30471800.2	83.333	42	7	0	3489	3530	1	42	7.2	45.5				3	SRA:SRR1663241.13274989.2	93.103	29	2	0	5431	5459	29	1	6.0	44.6			0	gnl|SRA|SRR1663250.26947952.1	7reg0	SRA:SRR1663250.26947952.1	93.103	29
	2	SRA:SRR1663256.15079508.1	100	24	0	0	10218	10241	27	4	8.2	44.6			2	SRA:SRR1663259.33332635.1	83.333	42	7	0	3489	3530	42	1	7.7	45.5				3	SRA:SRR1663240.10025393.2	88.235	34	4	0	8125	8158	3	36	6.0	44.6			0	gnl|SRA|SRR1663250.10728509.2	7reg0	SRA:SRR1663250.10728509.2	93.103	29
	2	SRA:SRR1663255.40597431.1	100	24	0	0	10218	10241	48	25	8.2	44.6			2	SRA:SRR1663280.2753447.2	84.091	44	6	1	4382	4425	50	8	3.9	45.5				3	SRA:SRR1663239.22881995.1	93.548	31	1	1	4451	4480	34	4	6.0	44.6			0	gnl|SRA|SRR1663250.95424.2	7reg0	SRA:SRR1663250.95424.2	93.103	29
	2	SRA:SRR1663253.40589771.1	100	24	0	0	10218	10241	47	24	8.2	44.6			2	SRA:SRR1663218.10752473.2	93.103	29	2	0	4512	4540	5	33	7.6	44.6				3	SRA:SRR1663239.5382839.2	93.548	31	1	1	4451	4480	13	43	6.0	44.6			0	gnl|SRA|SRR1663249.40535108.2	7reg0	SRA:SRR1663249.40535108.2	93.103	29
	2	SRA:SRR1663253.30103203.1	100	24	0	0	10218	10241	28	5	8.2	44.6			2	SRA:SRR1663230.10618402.2	93.103	29	2	0	4561	4589	15	43	7.6	44.6				4	SRA:SRR1663247.10192567.1	87.234	47	4	2	7162	7207	49	4	0.040	51.8			0	gnl|SRA|SRR1663249.39573188.1	7reg0	SRA:SRR1663249.39573188.1	93.103	29
	2	SRA:SRR1663253.20623542.1	100	24	0	0	10218	10241	46	23	8.2	44.6			2	SRA:SRR1663226.17227077.1	93.103	29	2	0	4561	4589	49	21	7.6	44.6				4	SRA:SRR1663247.32932970.2	91.176	34	3	0	7179	7212	1	34	0.49	48.2			0	gnl|SRA|SRR1663249.26812105.2	7reg0	SRA:SRR1663249.26812105.2	93.103	29
	2	SRA:SRR1663253.17436602.2	100	24	0	0	10218	10241	11	34	8.2	44.6			2	SRA:SRR1663216.36907157.2	93.103	29	2	0	4561	4589	7	35	7.6	44.6				4	SRA:SRR1663247.19513829.2	91.176	34	3	0	7179	7212	1	34	0.49	48.2			0	gnl|SRA|SRR1663249.5501315.2	7reg0	SRA:SRR1663249.5501315.2	93.103	29
	2	SRA:SRR1663252.24828613.1	100	24	0	0	10218	10241	49	26	8.2	44.6			2	SRA:SRR1663254.17345886.2	93.103	29	2	0	4561	4589	5	33	7.2	44.6				4	SRA:SRR1663257.38673546.2	86.364	44	4	2	7162	7204	43	1	1.7	46.4			0	gnl|SRA|SRR1663248.19615962.1	7reg0	SRA:SRR1663248.19615962.1	93.103	29
	2	SRA:SRR1663251.26647212.2	100	24	0	0	10218	10241	20	43	8.2	44.6			2	SRA:SRR1663253.6608615.2	93.103	29	2	0	4561	4589	13	41	7.2	44.6				4	SRA:SRR1663257.27753289.2	86.364	44	4	2	7162	7204	43	1	1.7	46.4			0	gnl|SRA|SRR1663247.14033094.1	7reg0	SRA:SRR1663247.14033094.1	93.103	29
	2	SRA:SRR1663251.17591635.1	100	24	0	0	10218	10241	46	23	8.2	44.6			2	SRA:SRR1663251.24423464.2	93.103	29	2	0	4561	4589	47	19	7.2	44.6				4	SRA:SRR1663250.28283569.2	96.429	28	1	0	852	879	4	31	1.7	46.4			0	gnl|SRA|SRR1663247.4871755.2	7reg0	SRA:SRR1663247.4871755.2	93.103	29
	2	SRA:SRR1663250.24755704.1	100	24	0	0	10218	10241	30	7	8.2	44.6			2	SRA:SRR1663246.17243057.2	93.103	29	2	0	4561	4589	9	37	7.2	44.6				4	SRA:SRR1663247.35347255.2	91.429	35	2	1	6222	6256	2	35	1.7	46.4			0	gnl|SRA|SRR1663246.9525799.2	7reg0	SRA:SRR1663246.9525799.2	93.103	29
	2	SRA:SRR1663249.6123869.2	100	24	0	0	10218	10241	7	30	8.2	44.6			2	SRA:SRR1663241.31432391.2	93.103	29	2	0	4561	4589	15	43	7.2	44.6				4	SRA:SRR1663247.9588369.2	91.429	35	2	1	6222	6256	2	35	1.7	46.4			0	gnl|SRA|SRR1663245.43175540.2	7reg0	SRA:SRR1663245.43175540.2	93.103	29
	2	SRA:SRR1663247.37130230.2	100	24	0	0	10218	10241	18	41	8.2	44.6			2	SRA:SRR1663291.32645934.2	93.103	29	2	0	4561	4589	7	35	3.9	44.6				4	SRA:SRR1663247.6169600.2	91.429	35	2	1	6222	6256	14	47	1.7	46.4			0	gnl|SRA|SRR1663245.3380743.1	7reg0	SRA:SRR1663245.3380743.1	93.103	29
	2	SRA:SRR1663247.27559983.1	100	24	0	0	10218	10241	1	24	8.2	44.6			2	SRA:SRR1663291.29344276.2	93.103	29	2	0	4561	4589	7	35	3.9	44.6				4	SRA:SRR1663240.9220462.2	91.429	35	2	1	6222	6256	14	47	1.7	46.4			0	gnl|SRA|SRR1663245.2966255.1	7reg0	SRA:SRR1663245.2966255.1	93.103	29
	2	SRA:SRR1663246.11120560.2	100	24	0	0	10218	10241	9	32	8.2	44.6			2	SRA:SRR1663288.10466658.2	93.103	29	2	0	4561	4589	10	38	3.9	44.6				4	SRA:SRR1663253.40637000.2	86.486	37	5	0	1062	1098	4	40	6.0	44.6			0	gnl|SRA|SRR1663243.29642469.2	7reg0	SRA:SRR1663243.29642469.2	100.000	24
	2	SRA:SRR1663246.4843216.1	100	24	0	0	10218	10241	42	19	8.2	44.6			2	SRA:SRR1663287.26236833.1	93.103	29	2	0	4561	4589	47	19	3.9	44.6				4	SRA:SRR1663252.32809162.2	87.179	39	4	1	1307	1345	39	2	6.0	44.6			0	gnl|SRA|SRR1663243.26650309.2	7reg0	SRA:SRR1663243.26650309.2	93.548	31
	2	SRA:SRR1663243.17169497.2	100	24	0	0	10218	10241	7	30	8.2	44.6			2	SRA:SRR1663263.8193336.2	87.179	39	4	1	5201	5239	10	47	7.7	45.5				4	SRA:SRR1663248.1018453.1	84.615	39	6	0	1671	1709	2	40	6.0	44.6			0	gnl|SRA|SRR1663243.21787915.2	7reg0	SRA:SRR1663243.21787915.2	100.000	24
	2	SRA:SRR1663242.30042762.1	100	24	0	0	10218	10241	49	26	8.2	44.6			2	SRA:SRR1663260.10784202.1	87.179	39	4	1	5201	5239	5	42	7.7	45.5				4	SRA:SRR1663247.37324621.2	93.103	29	2	0	7179	7207	1	29	6.0	44.6			0	gnl|SRA|SRR1663243.7514833.2	7reg0	SRA:SRR1663243.7514833.2	100.000	24
	2	SRA:SRR1663242.22265176.1	100	24	0	0	10218	10241	49	26	8.2	44.6			2	SRA:SRR1663280.40538654.1	90.625	32	3	0	6186	6217	10	41	3.9	45.5				4	SRA:SRR1663247.33331004.2	93.103	29	2	0	7179	7207	1	29	6.0	44.6			0	gnl|SRA|SRR1663242.37278414.1	7reg0	SRA:SRR1663242.37278414.1	93.103	29
	2	SRA:SRR1663242.20130390.1	100	24	0	0	10218	10241	47	24	8.2	44.6			2	SRA:SRR1663256.4650529.2	88.235	34	4	0	6249	6282	40	7	7.2	44.6				4	SRA:SRR1663247.1555438.1	90.625	32	3	0	6021	6052	45	14	6.0	44.6			0	gnl|SRA|SRR1663242.28615594.2	7reg0	SRA:SRR1663242.28615594.2	93.103	29
	2	SRA:SRR1663242.18580012.2	100	24	0	0	10218	10241	23	46	8.2	44.6			2	SRA:SRR1663233.21801890.2	100.000	25	0	0	7381	7405	12	36	2.2	46.4				4	SRA:SRR1663238.23340073.2	91.176	34	2	1	4338	4370	36	3	6.0	44.6			0	gnl|SRA|SRR1663242.25008105.2	7reg0	SRA:SRR1663242.25008105.2	93.103	29
	2	SRA:SRR1663242.13135866.2	100	24	0	0	10218	10241	23	46	8.2	44.6			2	SRA:SRR1663232.14044624.2	93.103	29	2	0	7416	7444	21	49	7.6	44.6				5	SRA:SRR1663252.10174350.1	85.000	40	6	0	806	845	43	4	1.7	46.4			0	gnl|SRA|SRR1663242.23046518.2	7reg0	SRA:SRR1663242.23046518.2	93.103	29
	2	SRA:SRR1663242.9403020.2	100	24	0	0	10218	10241	23	46	8.2	44.6			2	SRA:SRR1663219.24757773.2	93.548	31	1	1	7425	7455	40	11	7.6	44.6				5	SRA:SRR1663252.31320007.2	85.366	41	5	1	288	328	41	2	6.0	44.6			0	gnl|SRA|SRR1663242.21193586.1	7reg0	SRA:SRR1663242.21193586.1	93.103	29
	2	SRA:SRR1663241.35848069.1	100	24	0	0	10218	10241	26	3	8.2	44.6			2	SRA:SRR1663240.17576182.1	93.103	29	2	0	8634	8662	42	14	7.2	44.6				5	SRA:SRR1663244.32891921.1	91.176	34	2	1	4330	4363	5	37	6.0	44.6			0	gnl|SRA|SRR1663242.20201599.2	7reg0	SRA:SRR1663242.20201599.2	93.103	29
	2	SRA:SRR1663241.34371094.2	100	24	0	0	10218	10241	25	48	8.2	44.6			2	SRA:SRR1663280.23470953.1	93.103	29	2	0	8634	8662	36	8	3.9	44.6				5	SRA:SRR1663243.18591010.2	91.176	34	2	1	4330	4363	41	9	6.0	44.6			0	gnl|SRA|SRR1663242.17901756.2	7reg0	SRA:SRR1663242.17901756.2	93.103	29
	2	SRA:SRR1663241.23816375.2	100	24	0	0	10218	10241	27	4	8.2	44.6			2	SRA:SRR1663231.24064802.2	96.296	27	1	0	8812	8838	18	44	7.6	45.5				5	SRA:SRR1663240.204544.1	91.176	34	2	1	4330	4363	13	45	6.0	44.6			0	gnl|SRA|SRR1663242.6060279.2	7reg0	SRA:SRR1663242.6060279.2	93.103	29
	2	SRA:SRR1663241.20239495.1	100	24	0	0	10218	10241	38	15	8.2	44.6			2	SRA:SRR1663251.29729237.1	96.296	27	1	0	9164	9190	27	1	7.2	45.5				0	SRA:SRR1663276.22407612.1	87.179	39	4	1	2438	2475	12	50	6.1	44.6			0	gnl|SRA|SRR1663241.37619664.1	7reg0	SRA:SRR1663241.37619664.1	93.103	29
	2	SRA:SRR1663241.16704257.1	100	24	0	0	10218	10241	38	15	8.2	44.6			2	SRA:SRR1663251.24601486.1	96.296	27	1	0	9164	9190	27	1	7.2	45.5				0	SRA:SRR1663275.31131565.1	93.548	31	1	1	5182	5212	43	14	6.1	44.6			0	gnl|SRA|SRR1663241.32738065.2	7reg0	SRA:SRR1663241.32738065.2	93.103	29
	2	SRA:SRR1663240.28553201.1	100	24	0	0	10218	10241	28	5	8.2	44.6			2	SRA:SRR1663236.24023536.2	96.429	28	1	0	9164	9191	17	44	2.2	47.3				0	SRA:SRR1663275.13351981.1	93.103	29	2	0	3773	3801	38	10	6.1	44.6			0	gnl|SRA|SRR1663241.23984754.2	7reg0	SRA:SRR1663241.23984754.2	83.333	42
	2	SRA:SRR1663240.28295462.1	100	24	0	0	10218	10241	49	26	8.2	44.6			2	SRA:SRR1663236.13152089.2	96.429	28	1	0	9164	9191	17	44	2.2	47.3				0	SRA:SRR1663273.12789185.1	93.103	29	2	0	3773	3801	49	21	6.1	44.6			0	gnl|SRA|SRR1663241.15204132.2	7reg0	SRA:SRR1663241.15204132.2	93.103	29
	2	SRA:SRR1663240.25745771.2	100	24	0	0	10218	10241	1	24	8.2	44.6			2	SRA:SRR1663233.16730125.1	96.429	28	1	0	9164	9191	50	23	2.2	47.3				0	SRA:SRR1663273.6403022.1	93.103	29	2	0	3773	3801	48	20	6.1	44.6			0	gnl|SRA|SRR1663241.9109092.2	7reg0	SRA:SRR1663241.9109092.2	93.103	29
	2	SRA:SRR1663240.19261785.1	100	24	0	0	10218	10241	28	5	8.2	44.6			2	SRA:SRR1663231.13494696.2	96.429	28	1	0	9164	9191	19	46	2.2	47.3				0	SRA:SRR1663271.32011881.1	93.103	29	2	0	3773	3801	48	20	6.1	44.6			0	gnl|SRA|SRR1663241.6137206.2	7reg0	SRA:SRR1663241.6137206.2	93.103	29
	2	SRA:SRR1663240.10698762.2	100	24	0	0	10218	10241	1	24	8.2	44.6			2	SRA:SRR1663231.10044865.1	96.429	28	1	0	9164	9191	44	17	2.2	47.3				0	SRA:SRR1663271.8338818.1	93.103	29	2	0	3773	3801	48	20	6.1	44.6			0	gnl|SRA|SRR1663241.5767057.2	7reg0	SRA:SRR1663241.5767057.2	93.103	29
	2	SRA:SRR1663240.6224117.2	100	24	0	0	10218	10241	10	33	8.2	44.6			2	SRA:SRR1663255.38831453.1	96.429	28	1	0	9164	9191	47	20	2.0	47.3				0	SRA:SRR1663271.2284470.1	93.103	29	2	0	3773	3801	38	10	6.1	44.6			0	gnl|SRA|SRR1663241.5052560.2	7reg0	SRA:SRR1663241.5052560.2	93.103	29
	2	SRA:SRR1663240.3609686.2	100	24	0	0	10218	10241	8	31	8.2	44.6			2	SRA:SRR1663251.39602415.1	96.429	28	1	0	9164	9191	32	5	2.0	47.3				0	SRA:SRR1663271.1692964.1	93.103	29	2	0	3773	3801	38	10	6.1	44.6			0	gnl|SRA|SRR1663240.16341619.2	7reg0	SRA:SRR1663240.16341619.2	93.103	29
	2	SRA:SRR1663239.36544012.2	100	24	0	0	10218	10241	3	26	8.2	44.6			2	SRA:SRR1663251.36841804.1	96.429	28	1	0	9164	9191	32	5	2.0	47.3				0	SRA:SRR1663269.27226860.1	93.103	29	2	0	3773	3801	38	10	6.1	44.6			0	gnl|SRA|SRR1663239.36040555.2	7reg0	SRA:SRR1663239.36040555.2	93.103	29
	2	SRA:SRR1663239.35498458.2	100	24	0	0	10218	10241	15	38	8.2	44.6			2	SRA:SRR1663251.10847552.1	96.429	28	1	0	9164	9191	32	5	2.0	47.3				0	SRA:SRR1663268.46203877.1	93.103	29	2	0	3773	3801	30	2	6.1	44.6			0	gnl|SRA|SRR1663239.31894731.2	7reg0	SRA:SRR1663239.31894731.2	93.103	29
	2	SRA:SRR1663239.28336603.2	100	24	0	0	10218	10241	25	48	8.2	44.6			2	SRA:SRR1663251.6096067.1	96.429	28	1	0	9164	9191	32	5	2.0	47.3				0	SRA:SRR1663268.31629843.1	93.103	29	2	0	3773	3801	50	22	6.1	44.6			0	gnl|SRA|SRR1663239.24404599.2	7reg0	SRA:SRR1663239.24404599.2	93.103	29
	2	SRA:SRR1663239.26686113.1	100	24	0	0	10218	10241	48	25	8.2	44.6			2	SRA:SRR1663249.22903698.1	96.429	28	1	0	9164	9191	48	21	2.0	47.3				0	SRA:SRR1663268.23326063.1	93.103	29	2	0	3773	3801	50	22	6.1	44.6			0	gnl|SRA|SRR1663238.30883200.2	7reg0	SRA:SRR1663238.30883200.2	93.103	29
	2	SRA:SRR1663239.26358599.1	100	24	0	0	10218	10241	42	19	8.2	44.6			2	SRA:SRR1663249.365591.1	96.429	28	1	0	9164	9191	36	9	2.0	47.3				0	SRA:SRR1663268.16155733.1	93.103	29	2	0	3773	3801	38	10	6.1	44.6			0	gnl|SRA|SRR1663238.26878629.2	7reg0	SRA:SRR1663238.26878629.2	93.103	29
	2	SRA:SRR1663239.25634499.2	100	24	0	0	10218	10241	7	30	8.2	44.6			2	SRA:SRR1663238.17138105.2	96.429	28	1	0	9164	9191	22	49	2.0	47.3				0	SRA:SRR1663268.10588316.1	93.103	29	2	0	3773	3801	50	22	6.1	44.6			0	gnl|SRA|SRR1663238.11558816.2	7reg0	SRA:SRR1663238.11558816.2	93.103	29
	2	SRA:SRR1663239.25634497.2	100	24	0	0	10218	10241	7	30	8.2	44.6			2	SRA:SRR1663237.36542635.1	96.429	28	1	0	9164	9191	48	21	2.0	47.3				0	SRA:SRR1663268.3602679.1	93.103	29	2	0	3773	3801	38	10	6.1	44.6			0	gnl|SRA|SRR1663238.9661372.2	7reg0	SRA:SRR1663238.9661372.2	93.103	29
	2	SRA:SRR1663239.3500391.2	100	24	0	0	10218	10241	25	48	8.2	44.6			2	SRA:SRR1663274.4795164.2	96.429	28	1	0	9164	9191	37	10	2.2	47.3				0	SRA:SRR1663266.35418280.1	93.103	29	2	0	3773	3801	39	11	6.1	44.6			0	gnl|SRA|SRR1663238.6719246.2	7reg0	SRA:SRR1663238.6719246.2	93.103	29
	2	SRA:SRR1663239.1477502.1	100	24	0	0	10218	10241	48	25	8.2	44.6			2	SRA:SRR1663257.26400358.1	96.429	28	1	0	9164	9191	50	23	2.2	47.3				0	SRA:SRR1663266.32426937.1	93.103	29	2	0	3773	3801	48	20	6.1	44.6			1	gnl|SRA|SRR1663241.9077746.1	7reg1	SRA:SRR1663241.9077746.1	93.548	31
	2	SRA:SRR1663238.34999147.2	100	24	0	0	10218	10241	9	32	8.2	44.6			2	SRA:SRR1663257.3416290.1	96.429	28	1	0	9164	9191	28	1	2.2	47.3				0	SRA:SRR1663266.31220977.1	93.103	29	2	0	3773	3801	29	1	6.1	44.6			1	gnl|SRA|SRR1663245.22053857.1	7reg1	SRA:SRR1663245.22053857.1	84.091	44
	2	SRA:SRR1663238.34394281.2	100	24	0	0	10218	10241	1	24	8.2	44.6			2	SRA:SRR1663288.28184280.1	96.429	28	1	0	9164	9191	29	2	1.1	47.3				0	SRA:SRR1663266.26917876.1	93.103	29	2	0	3773	3801	38	10	6.1	44.6			1	gnl|SRA|SRR1663255.17226254.2	7reg1	SRA:SRR1663255.17226254.2	88.235	34
	2	SRA:SRR1663238.34140237.1	100	24	0	0	10218	10241	46	23	8.2	44.6			2	SRA:SRR1663249.19693704.2	96.296	27	1	0	9165	9191	1	27	7.2	45.5				0	SRA:SRR1663265.18014602.1	93.103	29	2	0	3773	3801	30	2	6.1	44.6			1	gnl|SRA|SRR1663252.21370741.2	7reg1	SRA:SRR1663252.21370741.2	93.103	29
	2	SRA:SRR1663238.33500184.1	100	24	0	0	10218	10241	28	5	8.2	44.6			2	SRA:SRR1663286.30582503.2	88.889	36	3	1	9805	9840	40	6	3.9	44.6				0	SRA:SRR1663260.27730421.1	93.103	29	2	0	3773	3801	41	13	6.1	44.6			1	gnl|SRA|SRR1663252.9261259.2	7reg1	SRA:SRR1663252.9261259.2	93.103	29
	2	SRA:SRR1663238.29064902.1	100	24	0	0	10218	10241	46	23	8.2	44.6			3	SRA:SRR1663217.1346715.2	90.000	40	1	3	257	295	45	8	7.6	44.6				0	SRA:SRR1663259.30874528.1	93.103	29	2	0	3773	3801	48	20	6.1	44.6			1	gnl|SRA|SRR1663251.35181453.1	7reg1	SRA:SRR1663251.35181453.1	88.235	34
	2	SRA:SRR1663238.26448755.1	100	24	0	0	10218	10241	48	25	8.2	44.6			3	SRA:SRR1663217.12281158.2	88.571	35	4	0	287	321	37	3	2.2	46.4				0	SRA:SRR1663259.19124096.1	100.000	24	0	0	5129	5152	24	1	6.1	44.6			1	gnl|SRA|SRR1663250.4065203.1	7reg1	SRA:SRR1663250.4065203.1	88.235	34
	2	SRA:SRR1663238.25971697.2	100	24	0	0	10218	10241	10	33	8.2	44.6			3	SRA:SRR1663235.15913629.2	93.103	29	2	0	293	321	31	3	7.6	44.6				0	SRA:SRR1663259.13101912.1	93.103	29	2	0	3773	3801	48	20	6.1	44.6			1	gnl|SRA|SRR1663247.30096426.1	7reg1	SRA:SRR1663247.30096426.1	84.615	39
	2	SRA:SRR1663238.16312095.1	100	24	0	0	10218	10241	48	25	8.2	44.6			3	SRA:SRR1663249.31551784.2	93.103	29	2	0	294	322	11	39	7.2	44.6				0	SRA:SRR1663259.9207590.1	93.103	29	2	0	3773	3801	48	20	6.1	44.6			1	gnl|SRA|SRR1663247.18969482.1	7reg1	SRA:SRR1663247.18969482.1	84.615	39
	2	SRA:SRR1663238.16286467.2	100	24	0	0	10218	10241	27	50	8.2	44.6			3	SRA:SRR1663247.23332808.1	93.333	30	2	0	1072	1101	4	33	2.0	46.4				0	SRA:SRR1663259.8195940.1	93.103	29	2	0	3773	3801	38	10	6.1	44.6			1	gnl|SRA|SRR1663244.364730.1	7reg1	SRA:SRR1663244.364730.1	88.235	34
	2	SRA:SRR1663238.4563705.1	100	24	0	0	10218	10241	27	4	8.2	44.6			3	SRA:SRR1663241.15073382.2	93.333	30	2	0	1072	1101	10	39	2.0	46.4				1	SRA:SRR1663275.41011778.1	100.000	25	0	0	5269	5293	25	1	1.7	46.4			1	gnl|SRA|SRR1663243.37376212.2	7reg1	SRA:SRR1663243.37376212.2	85.000	40
	2	SRA:SRR1663238.3922546.1	100	24	0	0	10218	10241	46	23	8.2	44.6			3	SRA:SRR1663231.18139899.1	83.333	42	7	0	2153	2194	42	1	7.6	45.5				1	SRA:SRR1663275.37434629.1	100.000	25	0	0	5269	5293	26	2	1.7	46.4			1	gnl|SRA|SRR1663242.12093942.1	7reg1	SRA:SRR1663242.12093942.1	91.176	34
	2	SRA:SRR1663238.2988898.1	100	24	0	0	10218	10241	48	25	8.2	44.6			3	SRA:SRR1663272.21699705.2	93.548	31	1	1	2556	2585	9	39	7.7	44.6				1	SRA:SRR1663275.32038962.1	100.000	25	0	0	5269	5293	25	1	1.7	46.4			1	gnl|SRA|SRR1663240.23816538.2	7reg1	SRA:SRR1663240.23816538.2	88.235	34
	2	SRA:SRR1663238.1243778.2	100	24	0	0	10218	10241	11	34	8.2	44.6			3	SRA:SRR1663219.20209466.2	84.615	39	6	0	2926	2964	46	8	7.6	44.6				1	SRA:SRR1663275.23351558.1	100.000	25	0	0	5269	5293	26	2	1.7	46.4			1	gnl|SRA|SRR1663240.17941054.2	7reg1	SRA:SRR1663240.17941054.2	88.235	34
	2	SRA:SRR1663237.39215367.1	100	24	0	0	10218	10241	29	6	8.2	44.6			3	SRA:SRR1663258.38636602.1	93.333	30	2	0	3284	3313	2	31	2.2	46.4				1	SRA:SRR1663275.17321738.1	100.000	25	0	0	5269	5293	26	2	1.7	46.4			2	gnl|SRA|SRR1663257.38899840.2	7reg2	SRA:SRR1663257.38899840.2	90.625	32
	2	SRA:SRR1663237.32278149.1	100	24	0	0	10218	10241	49	26	8.2	44.6			3	SRA:SRR1663258.36299979.1	93.333	30	2	0	3284	3313	2	31	2.2	46.4				1	SRA:SRR1663274.1614874.1	100.000	25	0	0	5269	5293	25	1	1.7	46.4			2	gnl|SRA|SRR1663251.42083184.1	7reg2	SRA:SRR1663251.42083184.1	93.103	29
	2	SRA:SRR1663237.26906374.1	100	24	0	0	10218	10241	48	25	8.2	44.6			3	SRA:SRR1663238.23401585.2	93.548	31	1	1	5045	5075	17	46	7.2	44.6				1	SRA:SRR1663273.43745259.1	100.000	25	0	0	5269	5293	25	1	1.7	46.4			2	gnl|SRA|SRR1663250.35289563.1	7reg2	SRA:SRR1663250.35289563.1	85.366	41
	2	SRA:SRR1663237.1070083.1	100	24	0	0	10218	10241	29	6	8.2	44.6			3	SRA:SRR1663259.39544371.1	96.552	29	0	1	8678	8705	15	43	7.7	45.5				1	SRA:SRR1663272.22824462.1	100.000	25	0	0	5269	5293	26	2	1.7	46.4			2	gnl|SRA|SRR1663240.29963574.2	7reg2	SRA:SRR1663240.29963574.2	88.235	34
	2	SRA:SRR1663275.37964637.1	100	24	0	0	10218	10241	48	25	8.8	44.6			3	SRA:SRR1663247.34992579.2	96.296	27	1	0	9250	9276	40	14	7.2	45.5				1	SRA:SRR1663272.22537792.1	100.000	25	0	0	5269	5293	26	2	1.7	46.4			2	gnl|SRA|SRR1663240.13068510.2	7reg2	SRA:SRR1663240.13068510.2	88.235	34
	2	SRA:SRR1663275.20031135.2	100	24	0	0	10218	10241	9	32	8.8	44.6			3	SRA:SRR1663247.11065137.1	96.296	27	1	0	9250	9276	37	11	7.2	45.5				1	SRA:SRR1663272.10452401.1	100.000	25	0	0	5269	5293	26	2	1.7	46.4			3	gnl|SRA|SRR1663256.8430788.2	7reg3	SRA:SRR1663256.8430788.2	90.909	33
	2	SRA:SRR1663274.28266424.2	100	24	0	0	10218	10241	26	3	8.8	44.6			3	SRA:SRR1663241.11066589.1	96.296	27	1	0	9250	9276	36	10	7.2	45.5				1	SRA:SRR1663271.26093472.1	100.000	25	0	0	5269	5293	26	2	1.7	46.4			3	gnl|SRA|SRR1663251.40471889.1	7reg3	SRA:SRR1663251.40471889.1	85.000	40
	2	SRA:SRR1663274.20760660.1	100	24	0	0	10218	10241	49	26	8.8	44.6			3	SRA:SRR1663276.36601282.2	93.103	29	2	0	9368	9396	33	5	7.7	44.6				1	SRA:SRR1663271.17837986.1	100.000	25	0	0	5269	5293	26	2	1.7	46.4			3	gnl|SRA|SRR1663251.37800631.1	7reg3	SRA:SRR1663251.37800631.1	85.000	40
	2	SRA:SRR1663273.39872367.2	100	24	0	0	10218	10241	3	26	8.8	44.6			3	SRA:SRR1663276.31705027.2	93.103	29	2	0	9368	9396	33	5	7.7	44.6				1	SRA:SRR1663271.15228651.1	100.000	25	0	0	5269	5293	26	2	1.7	46.4			3	gnl|SRA|SRR1663250.2054422.2	7reg3	SRA:SRR1663250.2054422.2	89.189	37
	2	SRA:SRR1663273.38809366.1	100	24	0	0	10218	10241	46	23	8.8	44.6			3	SRA:SRR1663276.26348870.2	93.103	29	2	0	9368	9396	33	5	7.7	44.6				1	SRA:SRR1663270.37838487.1	100.000	25	0	0	5269	5293	25	1	1.7	46.4			3	gnl|SRA|SRR1663247.36513572.1	7reg3	SRA:SRR1663247.36513572.1	89.189	37
	2	SRA:SRR1663273.38280975.1	100	24	0	0	10218	10241	46	23	8.8	44.6			3	SRA:SRR1663222.20455593.1	89.474	38	2	2	9577	9614	8	43	7.6	44.6				1	SRA:SRR1663270.19377722.1	100.000	25	0	0	5269	5293	28	4	1.7	46.4			3	gnl|SRA|SRR1663241.5492087.2	7reg3	SRA:SRR1663241.5492087.2	85.000	40
	2	SRA:SRR1663273.37220390.2	100	24	0	0	10218	10241	23	46	8.8	44.6			3	SRA:SRR1663222.709003.1	89.474	38	2	2	9577	9614	8	43	7.6	44.6				1	SRA:SRR1663270.18354108.1	100.000	25	0	0	5269	5293	26	2	1.7	46.4			3	gnl|SRA|SRR1663257.27538612.2	7reg3	SRA:SRR1663257.27538612.2	88.235	34
	2	SRA:SRR1663273.35846382.1	100	24	0	0	10218	10241	46	23	8.8	44.6			3	SRA:SRR1663247.20333493.1	89.474	38	2	2	9577	9614	39	4	7.2	44.6				1	SRA:SRR1663270.610969.1	100.000	25	0	0	5269	5293	25	1	1.7	46.4			3	gnl|SRA|SRR1663256.34289835.2	7reg3	SRA:SRR1663256.34289835.2	88.235	34
	2	SRA:SRR1663273.33888715.1	100	24	0	0	10218	10241	46	23	8.8	44.6			3	SRA:SRR1663247.16899711.1	89.474	38	2	2	9577	9614	39	4	7.2	44.6				1	SRA:SRR1663269.21308165.1	100.000	25	0	0	5269	5293	26	2	1.7	46.4			3	gnl|SRA|SRR1663256.24815093.2	7reg3	SRA:SRR1663256.24815093.2	88.235	34
	2	SRA:SRR1663273.27572215.1	100	24	0	0	10218	10241	28	5	8.8	44.6			3	SRA:SRR1663277.2027066.1	89.474	38	2	2	9577	9614	44	9	7.7	44.6				1	SRA:SRR1663268.37225909.1	100.000	25	0	0	5269	5293	25	1	1.7	46.4			3	gnl|SRA|SRR1663256.11959673.2	7reg3	SRA:SRR1663256.11959673.2	88.235	34
	2	SRA:SRR1663273.21588560.1	100	24	0	0	10218	10241	30	7	8.8	44.6			3	SRA:SRR1663276.27882539.1	89.474	38	2	2	9577	9614	44	9	7.7	44.6				1	SRA:SRR1663268.28519726.2	100.000	25	0	0	5269	5293	26	50	1.7	46.4			3	gnl|SRA|SRR1663256.7324792.2	7reg3	SRA:SRR1663256.7324792.2	88.235	34
	2	SRA:SRR1663273.15918641.1	100	24	0	0	10218	10241	46	23	8.8	44.6			3	SRA:SRR1663276.23897745.1	89.474	38	2	2	9577	9614	44	9	7.7	44.6				1	SRA:SRR1663268.21029656.1	100.000	25	0	0	5269	5293	25	1	1.7	46.4			3	gnl|SRA|SRR1663256.6968557.2	7reg3	SRA:SRR1663256.6968557.2	88.235	34
	2	SRA:SRR1663273.12916083.1	100	24	0	0	10218	10241	35	12	8.8	44.6			3	SRA:SRR1663275.8912868.1	89.474	38	2	2	9577	9614	5	40	7.7	44.6				1	SRA:SRR1663268.18593805.1	100.000	25	0	0	5269	5293	25	1	1.7	46.4			3	gnl|SRA|SRR1663255.16046886.2	7reg3	SRA:SRR1663255.16046886.2	88.235	34
	2	SRA:SRR1663273.1327948.1	100	24	0	0	10218	10241	32	9	8.8	44.6			3	SRA:SRR1663271.6604617.1	89.474	38	2	2	9577	9614	4	39	7.7	44.6				1	SRA:SRR1663268.12572757.2	100.000	25	0	0	5269	5293	11	35	1.7	46.4			3	gnl|SRA|SRR1663255.12067363.1	7reg3	SRA:SRR1663255.12067363.1	81.818	44
	2	SRA:SRR1663272.37737165.1	100	24	0	0	10218	10241	46	23	8.8	44.6			3	SRA:SRR1663287.46191312.2	83.333	42	3	1	9632	9673	48	11	3.9	44.6				1	SRA:SRR1663268.9267681.1	100.000	25	0	0	5269	5293	27	3	1.7	46.4			3	gnl|SRA|SRR1663254.28941288.1	7reg3	SRA:SRR1663254.28941288.1	88.235	34
	2	SRA:SRR1663272.36571018.1	100	24	0	0	10218	10241	48	25	8.8	44.6			4	SRA:SRR1663234.6407586.2	93.939	33	1	1	312	343	47	15	0.62	48.2				1	SRA:SRR1663268.1116443.1	100.000	25	0	0	5269	5293	27	3	1.7	46.4			3	gnl|SRA|SRR1663254.27282469.2	7reg3	SRA:SRR1663254.27282469.2	88.889	36
	2	SRA:SRR1663272.34193040.2	100	24	0	0	10218	10241	9	32	8.8	44.6			4	SRA:SRR1663286.31582946.1	100.000	24	0	0	1037	1060	14	37	3.9	44.6				1	SRA:SRR1663266.43463757.1	100.000	25	0	0	5269	5293	26	2	1.7	46.4			3	gnl|SRA|SRR1663254.23749749.1	7reg3	SRA:SRR1663254.23749749.1	88.235	34
	2	SRA:SRR1663272.31631188.1	100	24	0	0	10218	10241	35	12	8.8	44.6			4	SRA:SRR1663270.29567075.2	93.548	31	1	1	2075	2105	39	10	7.7	44.6				1	SRA:SRR1663266.38637945.1	100.000	25	0	0	5269	5293	26	2	1.7	46.4			3	gnl|SRA|SRR1663254.22327036.1	7reg3	SRA:SRR1663254.22327036.1	81.818	44
	2	SRA:SRR1663272.30246054.1	100	24	0	0	10218	10241	39	16	8.8	44.6			4	SRA:SRR1663224.32310229.1	77.778	54	7	1	2097	2150	2	50	7.6	44.6				1	SRA:SRR1663266.17763617.2	100.000	25	0	0	5269	5293	8	32	1.7	46.4			3	gnl|SRA|SRR1663253.527554.2	7reg3	SRA:SRR1663253.527554.2	88.235	34
	2	SRA:SRR1663272.25631128.2	100	24	0	0	10218	10241	9	32	8.8	44.6			4	SRA:SRR1663284.11769202.2	77.778	54	7	1	2097	2150	50	2	3.9	44.6				1	SRA:SRR1663266.13402299.1	100.000	25	0	0	5269	5293	27	3	1.7	46.4			3	gnl|SRA|SRR1663252.4924742.1	7reg3	SRA:SRR1663252.4924742.1	88.235	34
	2	SRA:SRR1663272.25155642.1	100	24	0	0	10218	10241	26	3	8.8	44.6			4	SRA:SRR1663284.9783110.2	77.778	54	7	1	2097	2150	50	2	3.9	44.6				1	SRA:SRR1663266.2200446.1	96.429	28	1	0	5269	5296	28	1	1.7	46.4			3	gnl|SRA|SRR1663251.29292766.2	7reg3	SRA:SRR1663251.29292766.2	96.296	27
	2	SRA:SRR1663272.24349506.2	100	24	0	0	10218	10241	9	32	8.8	44.6			4	SRA:SRR1663284.4431634.2	77.778	54	7	1	2097	2150	50	2	3.9	44.6				1	SRA:SRR1663266.261395.1	100.000	25	0	0	5269	5293	26	2	1.7	46.4			3	gnl|SRA|SRR1663251.23150973.1	7reg3	SRA:SRR1663251.23150973.1	90.625	32
	2	SRA:SRR1663272.22302193.1	100	24	0	0	10218	10241	46	23	8.8	44.6			4	SRA:SRR1663284.3272052.2	77.778	54	7	1	2097	2150	50	2	3.9	44.6				1	SRA:SRR1663265.24386407.1	100.000	25	0	0	5269	5293	26	2	1.7	46.4			3	gnl|SRA|SRR1663250.29944038.2	7reg3	SRA:SRR1663250.29944038.2	88.235	34
	2	SRA:SRR1663272.19505491.1	100	24	0	0	10218	10241	35	12	8.8	44.6			4	SRA:SRR1663284.1252947.2	77.778	54	7	1	2097	2150	50	2	3.9	44.6				1	SRA:SRR1663265.24124982.1	100.000	25	0	0	5269	5293	25	1	1.7	46.4			3	gnl|SRA|SRR1663250.23546483.2	7reg3	SRA:SRR1663250.23546483.2	88.889	36
	2	SRA:SRR1663272.17956816.1	100	24	0	0	10218	10241	46	23	8.8	44.6			4	SRA:SRR1663283.15131889.2	77.778	54	7	1	2097	2150	50	2	3.9	44.6				1	SRA:SRR1663265.10448864.1	100.000	25	0	0	5269	5293	26	2	1.7	46.4			3	gnl|SRA|SRR1663250.20345464.2	7reg3	SRA:SRR1663250.20345464.2	88.235	34
	2	SRA:SRR1663272.16623094.1	100	24	0	0	10218	10241	46	23	8.8	44.6			4	SRA:SRR1663283.13187089.2	77.778	54	7	1	2097	2150	50	2	3.9	44.6				1	SRA:SRR1663265.10300939.1	100.000	25	0	0	5269	5293	27	3	1.7	46.4			3	gnl|SRA|SRR1663250.19344267.2	7reg3	SRA:SRR1663250.19344267.2	88.235	34
	2	SRA:SRR1663272.14267122.2	100	24	0	0	10218	10241	23	46	8.8	44.6			4	SRA:SRR1663283.7939811.2	77.778	54	7	1	2097	2150	50	2	3.9	44.6				1	SRA:SRR1663265.10176158.1	100.000	25	0	0	5269	5293	26	2	1.7	46.4			3	gnl|SRA|SRR1663250.16235668.2	7reg3	SRA:SRR1663250.16235668.2	88.235	34
	2	SRA:SRR1663272.6216138.1	100	24	0	0	10218	10241	46	23	8.8	44.6			4	SRA:SRR1663283.6897641.2	77.778	54	7	1	2097	2150	50	2	3.9	44.6				1	SRA:SRR1663265.4062911.1	100.000	25	0	0	5269	5293	26	2	1.7	46.4			3	gnl|SRA|SRR1663250.13521494.2	7reg3	SRA:SRR1663250.13521494.2	88.235	34
	2	SRA:SRR1663272.5643987.2	100	24	0	0	10218	10241	9	32	8.8	44.6			4	SRA:SRR1663283.938317.2	77.778	54	7	1	2097	2150	50	2	3.9	44.6				1	SRA:SRR1663265.4022609.1	100.000	25	0	0	5269	5293	26	2	1.7	46.4			3	gnl|SRA|SRR1663250.13095358.2	7reg3	SRA:SRR1663250.13095358.2	88.235	34
	2	SRA:SRR1663270.509678.1	100	24	0	0	10218	10241	47	24	8.8	44.6			4	SRA:SRR1663290.4878359.1	87.179	39	4	1	2922	2959	8	46	3.9	45.5				1	SRA:SRR1663264.26619644.2	100.000	25	0	0	5269	5293	26	50	1.7	46.4			3	gnl|SRA|SRR1663249.30373852.2	7reg3	SRA:SRR1663249.30373852.2	96.296	27
	2	SRA:SRR1663268.13461541.1	100	24	0	0	10218	10241	47	24	8.8	44.6			4	SRA:SRR1663286.46410267.2	87.179	39	3	1	3223	3261	49	13	1.1	46.4				1	SRA:SRR1663262.13334749.1	100.000	25	0	0	5269	5293	25	1	1.7	46.4			3	gnl|SRA|SRR1663249.27550195.2	7reg3	SRA:SRR1663249.27550195.2	88.235	34
	2	SRA:SRR1663268.6283670.1	100	24	0	0	10218	10241	47	24	8.8	44.6			4	SRA:SRR1663238.35526665.2	100.000	24	0	0	6024	6047	48	25	7.2	44.6				1	SRA:SRR1663259.52975066.1	100.000	25	0	0	5269	5293	26	2	1.7	46.4			3	gnl|SRA|SRR1663249.23092607.2	7reg3	SRA:SRR1663249.23092607.2	88.235	34
	2	SRA:SRR1663266.42837172.1	100	24	0	0	10218	10241	40	17	8.8	44.6			4	SRA:SRR1663229.21566729.1	87.179	39	4	1	6927	6964	10	48	7.6	45.5				1	SRA:SRR1663259.40499548.1	100.000	25	0	0	5269	5293	26	2	1.7	46.4			3	gnl|SRA|SRR1663249.21320295.2	7reg3	SRA:SRR1663249.21320295.2	88.235	34
	2	SRA:SRR1663266.14942723.2	100	24	0	0	10218	10241	6	29	8.8	44.6			4	SRA:SRR1663228.917894.2	87.179	39	4	1	6927	6964	46	8	7.6	45.5				1	SRA:SRR1663259.14165942.1	100.000	25	0	0	5269	5293	25	1	1.7	46.4			3	gnl|SRA|SRR1663247.20370154.2	7reg3	SRA:SRR1663247.20370154.2	93.103	29
	2	SRA:SRR1663264.43445134.1	100	24	0	0	10218	10241	46	23	8.8	44.6			4	SRA:SRR1663225.9057302.2	87.179	39	4	1	6927	6964	43	5	7.6	45.5				1	SRA:SRR1663259.12520861.1	100.000	25	0	0	5269	5293	26	2	1.7	46.4			3	gnl|SRA|SRR1663247.16622063.2	7reg3	SRA:SRR1663247.16622063.2	93.103	29
	2	SRA:SRR1663264.37161883.2	100	24	0	0	10218	10241	10	33	8.8	44.6			4	SRA:SRR1663221.39118063.1	87.179	39	4	1	6927	6964	9	47	7.6	45.5				1	SRA:SRR1663259.9568215.1	100.000	25	0	0	5269	5293	26	2	1.7	46.4			3	gnl|SRA|SRR1663246.7217148.2	7reg3	SRA:SRR1663246.7217148.2	88.235	34
	2	SRA:SRR1663264.24448852.2	100	24	0	0	10218	10241	10	33	8.8	44.6			4	SRA:SRR1663243.5763043.1	87.179	39	4	1	6927	6964	10	48	7.2	45.5				1	SRA:SRR1663259.8426748.1	100.000	25	0	0	5269	5293	26	2	1.7	46.4			3	gnl|SRA|SRR1663246.4020107.2	7reg3	SRA:SRR1663246.4020107.2	88.235	34
	2	SRA:SRR1663264.19496770.2	100	24	0	0	10218	10241	9	32	8.8	44.6			4	SRA:SRR1663243.419905.1	87.179	39	4	1	6927	6964	10	48	7.2	45.5				1	SRA:SRR1663275.16467777.1	90.625	32	3	0	5372	5403	41	10	6.1	44.6			3	gnl|SRA|SRR1663245.45544843.2	7reg3	SRA:SRR1663245.45544843.2	88.235	34
	2	SRA:SRR1663264.14845575.1	100	24	0	0	10218	10241	27	4	8.8	44.6			4	SRA:SRR1663274.20344887.1	87.179	39	4	1	6927	6964	46	8	7.7	45.5				1	SRA:SRR1663275.12224986.1	100.000	24	0	0	5269	5292	24	1	6.1	44.6			3	gnl|SRA|SRR1663245.26682045.1	7reg3	SRA:SRR1663245.26682045.1	88.235	34
	2	SRA:SRR1663264.6850748.1	100	24	0	0	10218	10241	50	27	8.8	44.6			4	SRA:SRR1663264.22428879.2	87.179	39	4	1	6927	6964	46	8	7.7	45.5				1	SRA:SRR1663274.22087409.2	93.103	29	2	0	2652	2680	35	7	6.1	44.6			3	gnl|SRA|SRR1663244.3268511.2	7reg3	SRA:SRR1663244.3268511.2	88.235	34
	2	SRA:SRR1663261.6849864.1	100	24	0	0	10218	10241	49	26	8.8	44.6			4	SRA:SRR1663290.378636.1	87.179	39	4	1	6927	6964	7	45	3.9	45.5				1	SRA:SRR1663273.36992168.2	93.103	29	2	0	5375	5403	3	31	6.1	44.6			3	gnl|SRA|SRR1663242.37253099.2	7reg3	SRA:SRR1663242.37253099.2	88.235	34
	2	SRA:SRR1663260.30356894.1	100	24	0	0	10218	10241	28	5	8.8	44.6			4	SRA:SRR1663285.18928256.1	87.179	39	4	1	6927	6964	6	44	3.9	45.5				1	SRA:SRR1663273.31652221.2	93.103	29	2	0	1213	1241	35	7	6.1	44.6			3	gnl|SRA|SRR1663241.33661637.2	7reg3	SRA:SRR1663241.33661637.2	81.818	44
	2	SRA:SRR1663260.26579177.1	100	24	0	0	10218	10241	48	25	8.8	44.6			4	SRA:SRR1663247.13969754.1	86.047	43	4	2	6931	6972	49	8	7.2	44.6				1	SRA:SRR1663273.12813519.2	93.103	29	2	0	2652	2680	39	11	6.1	44.6			3	gnl|SRA|SRR1663241.20253245.1	7reg3	SRA:SRR1663241.20253245.1	93.103	29
	2	SRA:SRR1663260.22749975.1	100	24	0	0	10218	10241	48	25	8.8	44.6			4	SRA:SRR1663274.35549664.2	96.552	29	0	1	6936	6963	36	8	7.7	45.5				1	SRA:SRR1663270.6002821.2	93.548	31	1	1	7307	7337	49	20	6.1	44.6			3	gnl|SRA|SRR1663241.15943374.2	7reg3	SRA:SRR1663241.15943374.2	88.235	34
	2	SRA:SRR1663260.21684056.1	100	24	0	0	10218	10241	48	25	8.8	44.6			4	SRA:SRR1663234.213663.1	96.296	27	1	0	8313	8339	46	20	7.6	45.5				1	SRA:SRR1663269.23783051.2	90.625	32	3	0	2649	2680	41	10	6.1	44.6			3	gnl|SRA|SRR1663241.3724419.2	7reg3	SRA:SRR1663241.3724419.2	81.818	44
	2	SRA:SRR1663260.19774100.1	100	24	0	0	10218	10241	37	14	8.8	44.6			4	SRA:SRR1663246.12804518.1	96.296	27	1	0	8313	8339	13	39	7.2	45.5				1	SRA:SRR1663269.19751258.2	90.625	32	3	0	2649	2680	35	4	6.1	44.6			3	gnl|SRA|SRR1663240.32794994.2	7reg3	SRA:SRR1663240.32794994.2	81.818	44
	2	SRA:SRR1663260.18646542.1	100	24	0	0	10218	10241	38	15	8.8	44.6			4	SRA:SRR1663227.18985636.1	100.000	25	0	0	8738	8762	39	15	2.2	46.4				1	SRA:SRR1663269.2602901.2	90.625	32	3	0	2649	2680	8	39	6.1	44.6			3	gnl|SRA|SRR1663240.22542984.2	7reg3	SRA:SRR1663240.22542984.2	88.235	34
	2	SRA:SRR1663260.15816913.1	100	24	0	0	10218	10241	46	23	8.8	44.6			4	SRA:SRR1663247.31037419.1	100.000	25	0	0	8738	8762	40	16	2.0	46.4				1	SRA:SRR1663267.25946703.1	84.615	39	6	0	4251	4289	7	45	6.1	44.6			3	gnl|SRA|SRR1663240.20547139.1	7reg3	SRA:SRR1663240.20547139.1	86.486	37
	2	SRA:SRR1663260.8741930.1	100	24	0	0	10218	10241	45	22	8.8	44.6			4	SRA:SRR1663247.20885397.1	100.000	25	0	0	8738	8762	40	16	2.0	46.4				1	SRA:SRR1663265.31951356.2	90.625	32	3	0	2649	2680	33	2	6.1	44.6			3	gnl|SRA|SRR1663240.5161408.1	7reg3	SRA:SRR1663240.5161408.1	86.486	37
	2	SRA:SRR1663260.3428417.1	100	24	0	0	10218	10241	45	22	8.8	44.6			4	SRA:SRR1663247.11117509.1	100.000	25	0	0	8738	8762	40	16	2.0	46.4				1	SRA:SRR1663265.17376122.1	96.552	29	0	1	2363	2391	29	2	6.1	44.6			3	gnl|SRA|SRR1663240.2380297.2	7reg3	SRA:SRR1663240.2380297.2	88.235	34
	2	SRA:SRR1663260.7008.1	100	24	0	0	10218	10241	28	5	8.8	44.6			4	SRA:SRR1663240.23903265.2	93.103	29	2	0	8769	8797	13	41	7.2	44.6				2	SRA:SRR1663275.37054592.2	89.744	39	2	2	1860	1897	43	6	1.7	46.4			3	gnl|SRA|SRR1663240.494579.2	7reg3	SRA:SRR1663240.494579.2	88.235	34
	2	SRA:SRR1663259.40291771.1	100	24	0	0	10218	10241	38	15	8.8	44.6			4	SRA:SRR1663250.10395812.1	88.235	34	4	0	8769	8802	39	6	7.2	44.6				2	SRA:SRR1663275.28265292.2	89.744	39	2	2	1860	1897	38	1	1.7	46.4			3	gnl|SRA|SRR1663238.2512253.2	7reg3	SRA:SRR1663238.2512253.2	88.235	34
	2	SRA:SRR1663259.9915231.1	100	24	0	0	10218	10241	28	5	8.8	44.6			4	SRA:SRR1663211.20877760.2	91.176	34	2	1	9555	9587	36	3	7.6	45.5				2	SRA:SRR1663275.10733333.2	96.429	28	1	0	2281	2308	42	15	1.7	46.4			4	gnl|SRA|SRR1663244.11272836.1	7reg4	SRA:SRR1663244.11272836.1	90.909	33
	2	SRA:SRR1663259.2710601.2	100	24	0	0	10218	10241	12	35	8.8	44.6																		2	SRA:SRR1663272.35663160.2	89.744	39	2	2	1860	1897	38	1	1.7	46.4			4	gnl|SRA|SRR1663257.14721856.1	7reg4	SRA:SRR1663257.14721856.1	85.366	41
	2	SRA:SRR1663258.16118114.2	100	24	0	0	10218	10241	9	32	8.8	44.6																		2	SRA:SRR1663272.8805520.2	89.744	39	2	2	1860	1897	40	3	1.7	46.4			4	gnl|SRA|SRR1663255.49107716.1	7reg4	SRA:SRR1663255.49107716.1	87.179	39
	2	SRA:SRR1663258.15480722.1	100	24	0	0	10218	10241	48	25	8.8	44.6																		2	SRA:SRR1663271.23191516.1	96.429	28	1	0	2281	2308	11	38	1.7	46.4			4	gnl|SRA|SRR1663255.17119373.1	7reg4	SRA:SRR1663255.17119373.1	87.179	39
	2	SRA:SRR1663257.41142857.1	100	24	0	0	10218	10241	48	25	8.8	44.6																		2	SRA:SRR1663271.11896473.1	96.429	28	1	0	2281	2308	20	47	1.7	46.4			4	gnl|SRA|SRR1663253.7301376.2	7reg4	SRA:SRR1663253.7301376.2	82.222	45
	2	SRA:SRR1663257.33870821.2	100	24	0	0	10218	10241	19	42	8.8	44.6																		2	SRA:SRR1663271.876150.1	96.429	28	1	0	2281	2308	11	38	1.7	46.4			4	gnl|SRA|SRR1663252.27877090.2	7reg4	SRA:SRR1663252.27877090.2	87.179	39
	2	SRA:SRR1663257.19210112.1	100	24	0	0	10218	10241	47	24	8.8	44.6																		2	SRA:SRR1663269.23534245.2	89.744	39	2	2	1860	1897	42	5	1.7	46.4			4	gnl|SRA|SRR1663251.41120279.2	7reg4	SRA:SRR1663251.41120279.2	82.222	45
	2	SRA:SRR1663289.13133963.1	100	24	0	0	10218	10241	47	24	4.9	44.6																		2	SRA:SRR1663269.17715253.2	89.744	39	2	2	1860	1897	40	3	1.7	46.4			4	gnl|SRA|SRR1663251.36449265.2	7reg4	SRA:SRR1663251.36449265.2	82.222	45
	2	SRA:SRR1663289.7143734.1	100	24	0	0	10218	10241	47	24	4.9	44.6																		2	SRA:SRR1663269.9666406.2	96.429	28	1	0	2281	2308	40	13	1.7	46.4			4	gnl|SRA|SRR1663250.4007367.1	7reg4	SRA:SRR1663250.4007367.1	82.222	45
	2	SRA:SRR1663288.42963662.1	100	24	0	0	10218	10241	46	23	4.9	44.6																		2	SRA:SRR1663269.136911.2	89.744	39	2	2	1860	1897	39	2	1.7	46.4			4	gnl|SRA|SRR1663246.23398961.1	7reg4	SRA:SRR1663246.23398961.1	87.805	41
	2	SRA:SRR1663285.30766814.2	100	24	0	0	10218	10241	9	32	4.9	44.6																		2	SRA:SRR1663266.40988611.2	89.744	39	2	2	1860	1897	42	5	1.7	46.4			4	gnl|SRA|SRR1663239.37190308.2	7reg4	SRA:SRR1663239.37190308.2	87.805	41
	2	SRA:SRR1663285.24047454.1	100	24	0	0	10218	10241	46	23	4.9	44.6																		2	SRA:SRR1663266.37953334.2	89.744	39	2	2	1860	1897	50	13	1.7	46.4			4	gnl|SRA|SRR1663239.12886871.1	7reg4	SRA:SRR1663239.12886871.1	87.179	39
	2	SRA:SRR1663285.20546212.1	100	24	0	0	10218	10241	35	12	4.9	44.6																		2	SRA:SRR1663266.23988513.1	96.429	28	1	0	2281	2308	20	47	1.7	46.4			4	gnl|SRA|SRR1663238.32367272.1	7reg4	SRA:SRR1663238.32367272.1	87.179	39
	2	SRA:SRR1663285.10898915.1	100	24	0	0	10218	10241	46	23	4.9	44.6																		2	SRA:SRR1663266.23703973.2	89.744	39	2	2	1860	1897	38	1	1.7	46.4			5	gnl|SRA|SRR1663257.22902238.2	7reg5	SRA:SRR1663257.22902238.2	84.783	46
	2	SRA:SRR1663281.5754655.2	100	24	0	0	10218	10241	32	9	4.9	44.6																		2	SRA:SRR1663266.17368953.2	89.744	39	2	2	1860	1897	50	13	1.7	46.4			5	gnl|SRA|SRR1663256.1938873.2	7reg5	SRA:SRR1663256.1938873.2	84.783	46
	2	SRA:SRR1663281.1944124.2	100	24	0	0	10218	10241	32	9	4.9	44.6																		2	SRA:SRR1663266.7701667.2	89.744	39	2	2	1860	1897	42	5	1.7	46.4			5	gnl|SRA|SRR1663255.12517852.2	7reg5	SRA:SRR1663255.12517852.2	84.783	46
	2	SRA:SRR1663280.15447168.1	100	24	0	0	10218	10241	48	25	4.9	44.6																		2	SRA:SRR1663264.43858505.2	89.744	39	2	2	1860	1897	38	1	1.7	46.4			5	gnl|SRA|SRR1663253.13918376.2	7reg5	SRA:SRR1663253.13918376.2	84.783	46
	2	SRA:SRR1663280.14310407.1	100	24	0	0	10218	10241	30	7	4.9	44.6																		2	SRA:SRR1663264.11247180.2	89.744	39	2	2	1860	1897	50	13	1.7	46.4			5	gnl|SRA|SRR1663253.9655738.2	7reg5	SRA:SRR1663253.9655738.2	88.571	35
	2	SRA:SRR1663280.10551139.2	100	24	0	0	10218	10241	27	50	4.9	44.6																		2	SRA:SRR1663264.9142416.2	89.744	39	2	2	1860	1897	40	3	1.7	46.4			5	gnl|SRA|SRR1663252.19956815.2	7reg5	SRA:SRR1663252.19956815.2	84.783	46
	2	SRA:SRR1663279.10573903.1	100	24	0	0	10218	10241	37	14	4.9	44.6																		2	SRA:SRR1663264.7384426.2	89.744	39	2	2	1860	1897	41	4	1.7	46.4			5	gnl|SRA|SRR1663252.14704485.2	7reg5	SRA:SRR1663252.14704485.2	84.783	46
	2	SRA:SRR1663279.3282814.1	100	24	0	0	10218	10241	47	24	4.9	44.6																		2	SRA:SRR1663263.14238158.2	89.744	39	2	2	1860	1897	40	3	1.7	46.4			5	gnl|SRA|SRR1663252.496162.2	7reg5	SRA:SRR1663252.496162.2	84.783	46
	2	SRA:SRR1663278.29876901.1	100	24	0	0	10218	10241	48	25	4.9	44.6																		2	SRA:SRR1663263.4136208.2	89.744	39	2	2	1860	1897	41	4	1.7	46.4			5	gnl|SRA|SRR1663251.42296930.2	7reg5	SRA:SRR1663251.42296930.2	84.783	46
	2	SRA:SRR1663278.29451103.1	100	24	0	0	10218	10241	46	23	4.9	44.6																		2	SRA:SRR1663262.31987521.2	96.429	28	1	0	2281	2308	42	15	1.7	46.4			5	gnl|SRA|SRR1663251.36068640.2	7reg5	SRA:SRR1663251.36068640.2	84.783	46
	2	SRA:SRR1663278.22688759.2	100	24	0	0	10218	10241	9	32	4.9	44.6																		2	SRA:SRR1663262.12000610.2	96.429	28	1	0	2281	2308	34	7	1.7	46.4			5	gnl|SRA|SRR1663251.19810212.2	7reg5	SRA:SRR1663251.19810212.2	84.783	46
	2	SRA:SRR1663278.17973983.1	100	24	0	0	10218	10241	48	25	4.9	44.6																		2	SRA:SRR1663261.16344717.2	89.744	39	2	2	1860	1897	48	11	1.7	46.4			5	gnl|SRA|SRR1663251.15252348.2	7reg5	SRA:SRR1663251.15252348.2	84.783	46
	2	SRA:SRR1663278.13574048.1	100	24	0	0	10218	10241	35	12	4.9	44.6																		2	SRA:SRR1663261.14749415.2	89.744	39	2	2	1860	1897	48	11	1.7	46.4			5	gnl|SRA|SRR1663249.30485121.2	7reg5	SRA:SRR1663249.30485121.2	84.783	46
	2	SRA:SRR1663278.8484348.2	100	24	0	0	10218	10241	7	30	4.9	44.6																		2	SRA:SRR1663260.34381288.2	89.744	39	2	2	1860	1897	50	13	1.7	46.4			5	gnl|SRA|SRR1663249.29019907.2	7reg5	SRA:SRR1663249.29019907.2	84.783	46
	2	SRA:SRR1663278.6505496.1	100	24	0	0	10218	10241	48	25	4.9	44.6																		2	SRA:SRR1663260.33555547.2	89.744	39	2	2	1860	1897	38	1	1.7	46.4			5	gnl|SRA|SRR1663249.2875184.2	7reg5	SRA:SRR1663249.2875184.2	83.673	49
	2	SRA:SRR1663278.6389466.2	100	24	0	0	10218	10241	11	34	4.9	44.6																		2	SRA:SRR1663260.24840012.2	89.744	39	2	2	1860	1897	49	12	1.7	46.4			5	gnl|SRA|SRR1663248.9252778.1	7reg5	SRA:SRR1663248.9252778.1	90.909	33
	2	SRA:SRR1663251.5266876.1	93.103	29	2	0	10501	10529	50	22	8.2	44.6																		2	SRA:SRR1663260.4805046.2	89.744	39	2	2	1860	1897	38	1	1.7	46.4			5	gnl|SRA|SRR1663247.31474416.2	7reg5	SRA:SRR1663247.31474416.2	83.673	49
	2	SRA:SRR1663247.33648809.1	93.103	29	2	0	10501	10529	29	1	8.2	44.6																		2	SRA:SRR1663260.4492935.2	89.744	39	2	2	1860	1897	38	1	1.7	46.4			5	gnl|SRA|SRR1663247.29781992.2	7reg5	SRA:SRR1663247.29781992.2	84.783	46
	2	SRA:SRR1663247.19929676.2	93.103	29	2	0	10501	10529	48	20	8.2	44.6																		2	SRA:SRR1663259.37259029.2	89.744	39	2	2	1860	1897	38	1	1.7	46.4			5	gnl|SRA|SRR1663246.4714572.2	7reg5	SRA:SRR1663246.4714572.2	84.783	46
	2	SRA:SRR1663247.14990085.2	93.103	29	2	0	10501	10529	48	20	8.2	44.6																		2	SRA:SRR1663258.6581636.2	89.744	39	2	2	1860	1897	1	38	1.7	46.4			5	gnl|SRA|SRR1663245.11282776.2	7reg5	SRA:SRR1663245.11282776.2	83.673	49
	2	SRA:SRR1663247.12651181.2	93.103	29	2	0	10501	10529	48	20	8.2	44.6																		2	SRA:SRR1663276.15674909.2	93.103	29	2	0	2280	2308	34	6	6.1	44.6			5	gnl|SRA|SRR1663244.37937431.2	7reg5	SRA:SRR1663244.37937431.2	83.673	49
	2	SRA:SRR1663247.6750854.2	93.103	29	2	0	10501	10529	48	20	8.2	44.6																		2	SRA:SRR1663276.5606328.2	93.103	29	2	0	2280	2308	34	6	6.1	44.6			5	gnl|SRA|SRR1663244.26999861.2	7reg5	SRA:SRR1663244.26999861.2	84.783	46
	2	SRA:SRR1663247.2578861.2	93.103	29	2	0	10501	10529	48	20	8.2	44.6																		2	SRA:SRR1663276.16098.1	93.103	29	2	0	2280	2308	5	33	6.1	44.6			5	gnl|SRA|SRR1663244.5103546.2	7reg5	SRA:SRR1663244.5103546.2	84.783	46
	2	SRA:SRR1663238.34136739.1	93.103	29	2	0	10501	10529	49	21	8.2	44.6																		2	SRA:SRR1663275.42680688.2	89.474	38	2	2	1860	1896	37	1	6.1	44.6			5	gnl|SRA|SRR1663243.33464679.2	7reg5	SRA:SRR1663243.33464679.2	84.783	46
	2	SRA:SRR1663230.47874412.2	100	26	0	0	10568	10593	8	33	0.71	48.2																		2	SRA:SRR1663275.10084247.2	89.474	38	2	2	1861	1897	50	14	6.1	44.6			5	gnl|SRA|SRR1663243.27492969.1	7reg5	SRA:SRR1663243.27492969.1	84.783	46
	2	SRA:SRR1663251.959224.1	96.296	27	1	0	10779	10805	28	2	8.2	44.6																		2	SRA:SRR1663274.17804576.1	93.939	33	0	2	5219	5251	48	18	6.1	44.6			5	gnl|SRA|SRR1663243.23792585.2	7reg5	SRA:SRR1663243.23792585.2	84.783	46
	2	SRA:SRR1663276.32633380.2	88.235	34	4	0	10870	10903	12	45	8.8	44.6																		2	SRA:SRR1663274.8681784.2	96.296	27	1	0	2282	2308	46	20	6.1	44.6			5	gnl|SRA|SRR1663242.16810907.2	7reg5	SRA:SRR1663242.16810907.2	84.783	46
	2	SRA:SRR1663250.21797795.1	100	24	0	0	10976	10999	43	20	8.2	44.6																		2	SRA:SRR1663273.46023123.2	90.625	32	3	0	7646	7677	37	6	6.1	44.6			5	gnl|SRA|SRR1663242.16117429.2	7reg5	SRA:SRR1663242.16117429.2	83.673	49
	2	SRA:SRR1663227.11989773.2	85.366	41	5	1	11871	11910	41	1	8.7	44.6																		2	SRA:SRR1663273.40395840.1	93.103	29	2	0	2280	2308	11	39	6.1	44.6			5	gnl|SRA|SRR1663242.12064300.2	7reg5	SRA:SRR1663242.12064300.2	84.783	46
	3	SRA:SRR1663256.27466934.1	88.889	36	3	1	497	532	4	38	8.2	44.6																		2	SRA:SRR1663272.14527383.2	89.474	38	2	2	1860	1896	37	1	6.1	44.6			5	gnl|SRA|SRR1663242.11662208.1	7reg5	SRA:SRR1663242.11662208.1	83.673	49
	3	SRA:SRR1663265.34046411.1	88.889	36	3	1	497	532	1	35	8.8	44.6																		2	SRA:SRR1663272.13718366.2	93.103	29	2	0	2280	2308	39	11	6.1	44.6			5	gnl|SRA|SRR1663242.9898415.2	7reg5	SRA:SRR1663242.9898415.2	84.783	46
	3	SRA:SRR1663288.44054078.2	86.364	44	5	1	4066	4109	43	1	0.12	50																		2	SRA:SRR1663271.33466509.2	93.103	29	2	0	2280	2308	50	22	6.1	44.6			5	gnl|SRA|SRR1663240.22901770.2	7reg5	SRA:SRR1663240.22901770.2	84.783	46
	3	SRA:SRR1663276.19754856.1	85.714	42	5	1	4073	4114	1	41	2.5	46.4																		2	SRA:SRR1663271.5865512.2	96.296	27	1	0	3755	3781	45	19	6.1	44.6			5	gnl|SRA|SRR1663240.17495608.2	7reg5	SRA:SRR1663240.17495608.2	84.783	46
	3	SRA:SRR1663223.22668083.2	90.625	32	3	0	5627	5658	49	18	8.7	44.6																		2	SRA:SRR1663269.670291.1	81.818	44	8	0	4237	4280	1	44	6.1	44.6			5	gnl|SRA|SRR1663240.13299446.2	7reg5	SRA:SRR1663240.13299446.2	84.783	46
	3	SRA:SRR1663291.30428954.1	93.103	29	2	0	6363	6391	20	48	4.9	44.6																		2	SRA:SRR1663265.12626553.2	84.615	39	6	0	4138	4176	39	1	6.1	44.6			5	gnl|SRA|SRR1663240.2252350.2	7reg5	SRA:SRR1663240.2252350.2	84.783	46
	3	SRA:SRR1663219.9631978.2	81.818	44	8	0	7617	7660	48	5	8.7	44.6																		2	SRA:SRR1663265.868110.1	93.103	29	2	0	2280	2308	7	35	6.1	44.6			5	gnl|SRA|SRR1663239.26796456.2	7reg5	SRA:SRR1663239.26796456.2	84.091	44
	3	SRA:SRR1663213.2858825.2	90.909	33	3	0	8146	8178	36	4	2.5	46.4																		2	SRA:SRR1663264.40181574.2	89.474	38	2	2	1860	1896	37	1	6.1	44.6			5	gnl|SRA|SRR1663238.13759378.2	7reg5	SRA:SRR1663238.13759378.2	84.783	46
	3	SRA:SRR1663211.29213273.1	88.235	34	4	0	8326	8359	44	11	8.7	44.6																		2	SRA:SRR1663264.24551998.1	93.939	33	0	2	5219	5251	39	9	6.1	44.6			5	gnl|SRA|SRR1663257.36961648.2	7reg5	SRA:SRR1663257.36961648.2	100.000	24
	3	SRA:SRR1663251.35896222.2	88.235	34	4	0	8326	8359	11	44	8.2	44.6																		2	SRA:SRR1663264.19544776.2	93.103	29	2	0	2280	2308	43	15	6.1	44.6			5	gnl|SRA|SRR1663257.29729234.2	7reg5	SRA:SRR1663257.29729234.2	100.000	24
	3	SRA:SRR1663251.26106081.2	88.235	34	4	0	8326	8359	6	39	8.2	44.6																		2	SRA:SRR1663263.20372582.1	96.296	27	1	0	2281	2307	9	35	6.1	44.6			5	gnl|SRA|SRR1663257.18075751.2	7reg5	SRA:SRR1663257.18075751.2	88.889	36
	3	SRA:SRR1663251.18487416.2	88.235	34	4	0	8326	8359	11	44	8.2	44.6																		2	SRA:SRR1663263.3844124.1	84.615	39	6	0	4138	4176	6	44	6.1	44.6			5	gnl|SRA|SRR1663257.16883901.1	7reg5	SRA:SRR1663257.16883901.1	100.000	24
	3	SRA:SRR1663251.5764970.2	88.235	34	4	0	8326	8359	11	44	8.2	44.6																		2	SRA:SRR1663262.522671.2	93.103	29	2	0	2281	2309	39	11	6.1	44.6			5	gnl|SRA|SRR1663257.9672300.2	7reg5	SRA:SRR1663257.9672300.2	100.000	24
	3	SRA:SRR1663251.4462910.2	88.235	34	4	0	8326	8359	11	44	8.2	44.6																		2	SRA:SRR1663261.28346571.2	96.296	27	1	0	2282	2308	35	9	6.1	44.6			5	gnl|SRA|SRR1663257.4403741.2	7reg5	SRA:SRR1663257.4403741.2	100.000	24
	3	SRA:SRR1663249.35983712.1	88.235	34	4	0	8326	8359	39	6	8.2	44.6																		2	SRA:SRR1663261.26640937.2	93.103	29	2	0	2281	2309	38	10	6.1	44.6			5	gnl|SRA|SRR1663257.2958164.2	7reg5	SRA:SRR1663257.2958164.2	88.889	36
	3	SRA:SRR1663249.27452641.2	88.235	34	4	0	8326	8359	2	35	8.2	44.6																		2	SRA:SRR1663261.26314421.2	93.103	29	2	0	2281	2309	38	10	6.1	44.6			5	gnl|SRA|SRR1663256.29580901.2	7reg5	SRA:SRR1663256.29580901.2	88.889	36
	3	SRA:SRR1663249.11260037.1	88.235	34	4	0	8326	8359	42	9	8.2	44.6																		2	SRA:SRR1663258.30412845.1	90.625	32	3	0	7646	7677	14	45	6.1	44.6			5	gnl|SRA|SRR1663256.24204494.2	7reg5	SRA:SRR1663256.24204494.2	100.000	24
	3	SRA:SRR1663243.8958018.2	88.235	34	4	0	8326	8359	11	44	8.2	44.6																		2	SRA:SRR1663258.1903549.2	88.889	36	3	1	6961	6996	45	11	6.1	44.6			5	gnl|SRA|SRR1663256.24119853.2	7reg5	SRA:SRR1663256.24119853.2	100.000	24
	3	SRA:SRR1663242.15914357.2	88.235	34	4	0	8326	8359	11	44	8.2	44.6																		3	SRA:SRR1663269.18143955.1	96.296	27	1	0	5455	5481	41	15	6.1	44.6			5	gnl|SRA|SRR1663256.19812387.1	7reg5	SRA:SRR1663256.19812387.1	100.000	24
	3	SRA:SRR1663275.2997559.2	88.235	34	4	0	8326	8359	6	39	8.8	44.6																		3	SRA:SRR1663263.29696958.2	93.548	31	1	1	4451	4480	2	32	6.1	44.6			5	gnl|SRA|SRR1663256.18052080.2	7reg5	SRA:SRR1663256.18052080.2	100.000	24
	3	SRA:SRR1663264.20875027.1	88.235	34	4	0	8326	8359	44	11	8.8	44.6																		3	SRA:SRR1663259.35286519.2	84.615	39	6	0	4353	4391	47	9	6.1	44.6			5	gnl|SRA|SRR1663256.16116713.2	7reg5	SRA:SRR1663256.16116713.2	100.000	24
	3	SRA:SRR1663259.47132897.1	88.235	34	4	0	8326	8359	39	6	8.8	44.6																		4	SRA:SRR1663274.5669540.2	86.957	46	4	2	7162	7206	6	50	0.14	50.0			5	gnl|SRA|SRR1663256.10535056.2	7reg5	SRA:SRR1663256.10535056.2	88.889	36
	3	SRA:SRR1663259.27921642.1	88.235	34	4	0	8326	8359	42	9	8.8	44.6																		4	SRA:SRR1663274.21873229.1	86.667	45	4	2	7164	7207	1	44	0.50	48.2			5	gnl|SRA|SRR1663256.3298290.2	7reg5	SRA:SRR1663256.3298290.2	100.000	24
	3	SRA:SRR1663258.6297342.2	88.235	34	4	0	8326	8359	44	11	8.8	44.6																		4	SRA:SRR1663268.22005288.1	85.366	41	4	1	7177	7215	47	7	6.1	44.6			5	gnl|SRA|SRR1663255.42744490.2	7reg5	SRA:SRR1663255.42744490.2	88.889	36
	3	SRA:SRR1663287.27670594.1	88.235	34	4	0	8326	8359	41	8	4.9	44.6																		4	SRA:SRR1663258.39307346.1	90.625	32	3	0	7418	7449	19	50	6.1	44.6			5	gnl|SRA|SRR1663255.41866507.1	7reg5	SRA:SRR1663255.41866507.1	100.000	24
	3	SRA:SRR1663221.32011567.2	90.909	33	3	0	9220	9252	10	42	2.5	46.4																		5	SRA:SRR1663275.30583423.2	93.750	32	1	1	6609	6640	11	41	1.7	46.4			5	gnl|SRA|SRR1663255.38937534.1	7reg5	SRA:SRR1663255.38937534.1	88.889	36
	3	SRA:SRR1663276.36995635.1	93.103	29	2	0	9914	9942	49	21	8.8	44.6																		5	SRA:SRR1663275.11445313.1	85.000	40	6	0	806	845	50	11	1.7	46.4			5	gnl|SRA|SRR1663255.36388781.2	7reg5	SRA:SRR1663255.36388781.2	88.889	36
	3	SRA:SRR1663287.21560558.2	93.103	29	2	0	9914	9942	1	29	4.9	44.6																		5	SRA:SRR1663269.12134573.2	96.429	28	1	0	7945	7972	49	22	1.7	46.4			5	gnl|SRA|SRR1663255.23374659.1	7reg5	SRA:SRR1663255.23374659.1	100.000	24
	3	SRA:SRR1663211.33279269.1	100	24	0	0	10382	10405	9	32	8.7	44.6																		5	SRA:SRR1663275.30367844.2	93.103	29	2	0	4368	4396	39	11	6.1	44.6			5	gnl|SRA|SRR1663254.16884257.1	7reg5	SRA:SRR1663254.16884257.1	100.000	24
																														5	SRA:SRR1663274.25966829.2	91.176	34	2	1	4330	4363	13	45	6.1	44.6			5	gnl|SRA|SRR1663253.26066966.2	7reg5	SRA:SRR1663253.26066966.2	100.000	24
																														5	SRA:SRR1663274.14210616.2	91.176	34	2	1	4330	4363	13	45	6.1	44.6			5	gnl|SRA|SRR1663253.4156370.2	7reg5	SRA:SRR1663253.4156370.2	88.889	36
																														5	SRA:SRR1663272.13654571.1	93.103	29	2	0	7133	7161	32	4	6.1	44.6			5	gnl|SRA|SRR1663253.3158052.2	7reg5	SRA:SRR1663253.3158052.2	100.000	24
																														5	SRA:SRR1663272.6691415.1	93.103	29	2	0	7133	7161	32	4	6.1	44.6			5	gnl|SRA|SRR1663253.2169567.2	7reg5	SRA:SRR1663253.2169567.2	100.000	24
																														5	SRA:SRR1663262.5714478.2	93.103	29	2	0	6877	6905	50	22	6.1	44.6			5	gnl|SRA|SRR1663252.28843541.2	7reg5	SRA:SRR1663252.28843541.2	100.000	24
																														5	SRA:SRR1663261.25674673.1	91.176	34	2	1	4330	4363	7	39	6.1	44.6			5	gnl|SRA|SRR1663252.23977658.2	7reg5	SRA:SRR1663252.23977658.2	88.889	36
																														5	SRA:SRR1663260.16674187.1	91.176	34	2	1	4330	4363	13	45	6.1	44.6			5	gnl|SRA|SRR1663252.20920127.2	7reg5	SRA:SRR1663252.20920127.2	100.000	24
																														0	SRA:SRR1663280.17439878.2	83.721	43	7	0	4519	4561	44	2	1	46.4			5	gnl|SRA|SRR1663252.20439973.2	7reg5	SRA:SRR1663252.20439973.2	86.842	38
																														0	SRA:SRR1663290.1993228.1	93.103	29	2	0	3773	3801	48	20	3.6	44.6			5	gnl|SRA|SRR1663252.1706298.2	7reg5	SRA:SRR1663252.1706298.2	100.000	24
																														0	SRA:SRR1663288.40034756.1	93.103	29	2	0	3773	3801	50	22	3.6	44.6			5	gnl|SRA|SRR1663252.986856.2	7reg5	SRA:SRR1663252.986856.2	88.889	36
																														0	SRA:SRR1663288.34516316.2	96.296	27	1	0	4376	4402	33	7	3.6	44.6			5	gnl|SRA|SRR1663252.609980.2	7reg5	SRA:SRR1663252.609980.2	100.000	24
																														0	SRA:SRR1663288.12218683.1	93.103	29	2	0	3773	3801	38	10	3.6	44.6			5	gnl|SRA|SRR1663251.35543453.2	7reg5	SRA:SRR1663251.35543453.2	88.889	36
																														0	SRA:SRR1663285.38655567.2	96.296	27	1	0	7029	7055	45	19	3.6	44.6			5	gnl|SRA|SRR1663251.30021384.2	7reg5	SRA:SRR1663251.30021384.2	88.889	36
																														0	SRA:SRR1663285.23408279.1	93.103	29	2	0	3773	3801	30	2	3.6	44.6			5	gnl|SRA|SRR1663251.25007862.2	7reg5	SRA:SRR1663251.25007862.2	88.889	36
																														0	SRA:SRR1663282.9130464.1	93.103	29	2	0	3773	3801	38	10	3.6	44.6			5	gnl|SRA|SRR1663251.18914757.2	7reg5	SRA:SRR1663251.18914757.2	88.889	36
																														0	SRA:SRR1663280.25509318.1	93.103	29	2	0	3773	3801	48	20	3.6	44.6			5	gnl|SRA|SRR1663251.2866558.2	7reg5	SRA:SRR1663251.2866558.2	88.889	36
																														0	SRA:SRR1663280.24116273.1	93.103	29	2	0	3773	3801	49	21	3.6	44.6			5	gnl|SRA|SRR1663249.38537657.2	7reg5	SRA:SRR1663249.38537657.2	96.552	29
																														0	SRA:SRR1663280.11440125.1	93.103	29	2	0	3773	3801	49	21	3.6	44.6			5	gnl|SRA|SRR1663247.21258713.2	7reg5	SRA:SRR1663247.21258713.2	88.889	36
																														0	SRA:SRR1663280.10529596.1	93.103	29	2	0	3773	3801	33	5	3.6	44.6			5	gnl|SRA|SRR1663247.15587243.2	7reg5	SRA:SRR1663247.15587243.2	88.889	36
																														0	SRA:SRR1663280.10365946.2	100	24	0	0	1064	1087	26	3	3.6	44.6			5	gnl|SRA|SRR1663247.9109798.2	7reg5	SRA:SRR1663247.9109798.2	100.000	24
																														0	SRA:SRR1663280.7238320.1	93.103	29	2	0	3773	3801	50	22	3.6	44.6			5	gnl|SRA|SRR1663247.769205.2	7reg5	SRA:SRR1663247.769205.2	88.889	36
																														0	SRA:SRR1663279.39825374.1	89.474	38	2	2	860	896	48	12	3.6	44.6			5	gnl|SRA|SRR1663246.31985465.2	7reg5	SRA:SRR1663246.31985465.2	100.000	24
																														0	SRA:SRR1663279.37238054.1	93.103	29	2	0	3773	3801	50	22	3.6	44.6			5	gnl|SRA|SRR1663245.43399087.1	7reg5	SRA:SRR1663245.43399087.1	100.000	24
																														0	SRA:SRR1663279.33952460.1	93.103	29	2	0	3773	3801	39	11	3.6	44.6			5	gnl|SRA|SRR1663245.14838053.2	7reg5	SRA:SRR1663245.14838053.2	100.000	24
																														0	SRA:SRR1663279.31897652.1	93.103	29	2	0	3773	3801	33	5	3.6	44.6			5	gnl|SRA|SRR1663244.29736425.2	7reg5	SRA:SRR1663244.29736425.2	88.889	36
																														0	SRA:SRR1663278.4581801.2	93.103	29	2	0	3773	3801	12	40	3.6	44.6			5	gnl|SRA|SRR1663244.24310817.2	7reg5	SRA:SRR1663244.24310817.2	88.889	36
																														1	SRA:SRR1663284.11244227.2	87.179	39	5	0	2642	2680	8	46	0.29	48.2			5	gnl|SRA|SRR1663244.15816370.2	7reg5	SRA:SRR1663244.15816370.2	88.889	36
																														1	SRA:SRR1663284.11038258.2	87.179	39	5	0	2642	2680	8	46	0.29	48.2			5	gnl|SRA|SRR1663244.5636830.2	7reg5	SRA:SRR1663244.5636830.2	88.889	36
																														1	SRA:SRR1663284.10963875.2	87.179	39	5	0	2642	2680	8	46	0.29	48.2			5	gnl|SRA|SRR1663243.36538929.2	7reg5	SRA:SRR1663243.36538929.2	88.889	36
																														1	SRA:SRR1663284.9078399.2	87.179	39	5	0	2642	2680	8	46	0.29	48.2			5	gnl|SRA|SRR1663243.35925121.2	7reg5	SRA:SRR1663243.35925121.2	88.889	36
																														1	SRA:SRR1663284.7568539.2	87.179	39	5	0	2642	2680	8	46	0.29	48.2			5	gnl|SRA|SRR1663243.31678794.2	7reg5	SRA:SRR1663243.31678794.2	88.889	36
																														1	SRA:SRR1663284.1495337.2	87.179	39	5	0	2642	2680	8	46	0.29	48.2			5	gnl|SRA|SRR1663243.30896943.2	7reg5	SRA:SRR1663243.30896943.2	88.889	36
																														1	SRA:SRR1663283.14184987.2	87.179	39	5	0	2642	2680	8	46	0.29	48.2			5	gnl|SRA|SRR1663243.17644867.2	7reg5	SRA:SRR1663243.17644867.2	88.889	36
																														1	SRA:SRR1663283.13081396.2	87.179	39	5	0	2642	2680	8	46	0.29	48.2			5	gnl|SRA|SRR1663243.9736306.2	7reg5	SRA:SRR1663243.9736306.2	88.889	36
																														1	SRA:SRR1663283.9542548.2	87.179	39	5	0	2642	2680	8	46	0.29	48.2			5	gnl|SRA|SRR1663243.6809502.2	7reg5	SRA:SRR1663243.6809502.2	88.889	36
																														1	SRA:SRR1663283.7941986.2	87.179	39	5	0	2642	2680	8	46	0.29	48.2			5	gnl|SRA|SRR1663242.21292218.2	7reg5	SRA:SRR1663242.21292218.2	88.889	36
																														1	SRA:SRR1663283.6374634.2	87.179	39	5	0	2642	2680	8	46	0.29	48.2			5	gnl|SRA|SRR1663242.17988560.2	7reg5	SRA:SRR1663242.17988560.2	100.000	24
																														1	SRA:SRR1663283.6012547.2	87.179	39	5	0	2642	2680	8	46	0.29	48.2			5	gnl|SRA|SRR1663242.4129209.2	7reg5	SRA:SRR1663242.4129209.2	88.889	36
																														1	SRA:SRR1663283.5629343.2	87.179	39	5	0	2642	2680	8	46	0.29	48.2			5	gnl|SRA|SRR1663241.38703779.2	7reg5	SRA:SRR1663241.38703779.2	96.552	29
																														1	SRA:SRR1663283.4588647.2	87.179	39	5	0	2642	2680	8	46	0.29	48.2			5	gnl|SRA|SRR1663241.2107627.2	7reg5	SRA:SRR1663241.2107627.2	100.000	24
																														1	SRA:SRR1663283.3961346.2	87.179	39	5	0	2642	2680	8	46	0.29	48.2			5	gnl|SRA|SRR1663239.22833598.2	7reg5	SRA:SRR1663239.22833598.2	88.889	36
																														1	SRA:SRR1663283.1174512.2	87.179	39	5	0	2642	2680	8	46	0.29	48.2			6	gnl|SRA|SRR1663257.22902238.2	7reg6	SRA:SRR1663257.22902238.2	84.783	46
																														1	SRA:SRR1663283.865709.2	87.179	39	5	0	2642	2680	8	46	0.29	48.2			6	gnl|SRA|SRR1663256.1938873.2	7reg6	SRA:SRR1663256.1938873.2	84.783	46
																														1	SRA:SRR1663290.10044190.1	100	25	0	0	5269	5293	26	2	1	46.4			6	gnl|SRA|SRR1663255.12517852.2	7reg6	SRA:SRR1663255.12517852.2	84.783	46
																														1	SRA:SRR1663289.17349269.1	100	25	0	0	5269	5293	26	2	1	46.4			6	gnl|SRA|SRR1663253.13918376.2	7reg6	SRA:SRR1663253.13918376.2	84.783	46
																														1	SRA:SRR1663288.33346742.1	100	25	0	0	5269	5293	47	23	1	46.4			6	gnl|SRA|SRR1663253.9655738.2	7reg6	SRA:SRR1663253.9655738.2	88.571	35
																														1	SRA:SRR1663287.44067869.2	100	25	0	0	5269	5293	17	41	1	46.4			6	gnl|SRA|SRR1663252.19956815.2	7reg6	SRA:SRR1663252.19956815.2	84.783	46
																														1	SRA:SRR1663287.42266069.1	100	25	0	0	5269	5293	25	1	1	46.4			6	gnl|SRA|SRR1663252.14704485.2	7reg6	SRA:SRR1663252.14704485.2	84.783	46
																														1	SRA:SRR1663287.18911483.1	100	25	0	0	5269	5293	26	2	1	46.4			6	gnl|SRA|SRR1663252.496162.2	7reg6	SRA:SRR1663252.496162.2	84.783	46
																														1	SRA:SRR1663286.43294725.1	100	25	0	0	5269	5293	26	2	1	46.4			6	gnl|SRA|SRR1663251.42296930.2	7reg6	SRA:SRR1663251.42296930.2	84.783	46
																														1	SRA:SRR1663286.33753308.2	88.571	35	4	0	7289	7323	49	15	1	46.4			6	gnl|SRA|SRR1663251.36068640.2	7reg6	SRA:SRR1663251.36068640.2	84.783	46
																														1	SRA:SRR1663286.23669928.2	100	25	0	0	5269	5293	8	32	1	46.4			6	gnl|SRA|SRR1663251.19810212.2	7reg6	SRA:SRR1663251.19810212.2	84.783	46
																														1	SRA:SRR1663286.20520451.1	100	25	0	0	5269	5293	28	4	1	46.4			6	gnl|SRA|SRR1663251.15252348.2	7reg6	SRA:SRR1663251.15252348.2	84.783	46
																														1	SRA:SRR1663286.7678613.1	100	25	0	0	5269	5293	25	1	1	46.4			6	gnl|SRA|SRR1663249.30485121.2	7reg6	SRA:SRR1663249.30485121.2	84.783	46
																														1	SRA:SRR1663286.5003901.2	100	25	0	0	5269	5293	26	50	1	46.4			6	gnl|SRA|SRR1663249.29019907.2	7reg6	SRA:SRR1663249.29019907.2	84.783	46
																														1	SRA:SRR1663285.4255562.1	100	25	0	0	5269	5293	26	2	1	46.4			6	gnl|SRA|SRR1663249.2875184.2	7reg6	SRA:SRR1663249.2875184.2	83.673	49
																														1	SRA:SRR1663280.33778063.1	100	25	0	0	5269	5293	50	26	1	46.4			6	gnl|SRA|SRR1663248.9252778.1	7reg6	SRA:SRR1663248.9252778.1	90.909	33
																														1	SRA:SRR1663280.31665810.1	100	25	0	0	5269	5293	27	3	1	46.4			6	gnl|SRA|SRR1663247.31474416.2	7reg6	SRA:SRR1663247.31474416.2	83.673	49
																														1	SRA:SRR1663280.30329037.1	100	25	0	0	5269	5293	27	3	1	46.4			6	gnl|SRA|SRR1663247.29781992.2	7reg6	SRA:SRR1663247.29781992.2	84.783	46
																														1	SRA:SRR1663280.24153297.2	100	25	0	0	5269	5293	23	47	1	46.4			6	gnl|SRA|SRR1663246.4714572.2	7reg6	SRA:SRR1663246.4714572.2	84.783	46
																														1	SRA:SRR1663280.17437104.2	100	25	0	0	5269	5293	22	46	1	46.4			6	gnl|SRA|SRR1663245.11282776.2	7reg6	SRA:SRR1663245.11282776.2	83.673	49
																														1	SRA:SRR1663280.15568907.1	100	25	0	0	5269	5293	25	1	1	46.4			6	gnl|SRA|SRR1663244.37937431.2	7reg6	SRA:SRR1663244.37937431.2	83.673	49
																														1	SRA:SRR1663280.12458290.1	100	25	0	0	5269	5293	26	2	1	46.4			6	gnl|SRA|SRR1663244.26999861.2	7reg6	SRA:SRR1663244.26999861.2	84.783	46
																														1	SRA:SRR1663280.1357875.1	100	25	0	0	5269	5293	26	2	1	46.4			6	gnl|SRA|SRR1663244.5103546.2	7reg6	SRA:SRR1663244.5103546.2	84.783	46
																														1	SRA:SRR1663279.35534253.1	100	25	0	0	5269	5293	25	1	1	46.4			6	gnl|SRA|SRR1663243.33464679.2	7reg6	SRA:SRR1663243.33464679.2	84.783	46
																														1	SRA:SRR1663279.9093861.2	100	25	0	0	5269	5293	17	41	1	46.4			6	gnl|SRA|SRR1663243.27492969.1	7reg6	SRA:SRR1663243.27492969.1	84.783	46
																														1	SRA:SRR1663279.4402044.1	100	25	0	0	5269	5293	25	1	1	46.4			6	gnl|SRA|SRR1663243.23792585.2	7reg6	SRA:SRR1663243.23792585.2	84.783	46
																														1	SRA:SRR1663278.33559338.1	100	25	0	0	5269	5293	26	2	1	46.4			6	gnl|SRA|SRR1663242.16810907.2	7reg6	SRA:SRR1663242.16810907.2	84.783	46
																														1	SRA:SRR1663278.24423506.1	100	25	0	0	5269	5293	27	3	1	46.4			6	gnl|SRA|SRR1663242.16117429.2	7reg6	SRA:SRR1663242.16117429.2	83.673	49
																														1	SRA:SRR1663278.11158699.1	100	25	0	0	5269	5293	25	1	1	46.4			6	gnl|SRA|SRR1663242.12064300.2	7reg6	SRA:SRR1663242.12064300.2	84.783	46
																														1	SRA:SRR1663289.23235864.1	100	24	0	0	5269	5292	24	1	3.6	44.6			6	gnl|SRA|SRR1663242.11662208.1	7reg6	SRA:SRR1663242.11662208.1	83.673	49
																														1	SRA:SRR1663289.4889191.2	88.235	34	4	0	1551	1584	38	5	3.6	44.6			6	gnl|SRA|SRR1663242.9898415.2	7reg6	SRA:SRR1663242.9898415.2	84.783	46
																														1	SRA:SRR1663288.15962433.1	83.333	42	7	0	2416	2457	9	50	3.6	44.6			6	gnl|SRA|SRR1663240.22901770.2	7reg6	SRA:SRR1663240.22901770.2	84.783	46
																														1	SRA:SRR1663287.39223512.1	100	24	0	0	5269	5292	24	1	3.6	44.6			6	gnl|SRA|SRR1663240.17495608.2	7reg6	SRA:SRR1663240.17495608.2	84.783	46
																														1	SRA:SRR1663286.10068759.1	100	24	0	0	5269	5292	26	3	3.6	44.6			6	gnl|SRA|SRR1663240.13299446.2	7reg6	SRA:SRR1663240.13299446.2	84.783	46
																														1	SRA:SRR1663279.33476008.2	90.625	32	3	0	2649	2680	34	3	3.6	44.6			6	gnl|SRA|SRR1663240.2252350.2	7reg6	SRA:SRR1663240.2252350.2	84.783	46
																														1	SRA:SRR1663279.28048317.2	88.235	34	4	0	247	280	48	15	3.6	44.6			6	gnl|SRA|SRR1663239.26796456.2	7reg6	SRA:SRR1663239.26796456.2	84.091	44
																														1	SRA:SRR1663279.23746905.2	93.103	29	2	0	5375	5403	1	29	3.6	44.6			6	gnl|SRA|SRR1663238.13759378.2	7reg6	SRA:SRR1663238.13759378.2	84.783	46
																														2	SRA:SRR1663291.26078195.2	89.744	39	2	2	1860	1897	40	3	1	46.4			6	gnl|SRA|SRR1663257.36961648.2	7reg6	SRA:SRR1663257.36961648.2	100.000	24
																														2	SRA:SRR1663291.12557322.2	89.744	39	2	2	1860	1897	40	3	1	46.4			6	gnl|SRA|SRR1663257.29729234.2	7reg6	SRA:SRR1663257.29729234.2	100.000	24
																														2	SRA:SRR1663290.9764410.2	89.744	39	2	2	1860	1897	38	1	1	46.4			6	gnl|SRA|SRR1663257.18075751.2	7reg6	SRA:SRR1663257.18075751.2	88.889	36
																														2	SRA:SRR1663290.4404269.2	89.744	39	2	2	1860	1897	38	1	1	46.4			6	gnl|SRA|SRR1663257.16883901.1	7reg6	SRA:SRR1663257.16883901.1	100.000	24
																														2	SRA:SRR1663290.646291.2	89.744	39	2	2	1860	1897	50	13	1	46.4			6	gnl|SRA|SRR1663257.9672300.2	7reg6	SRA:SRR1663257.9672300.2	100.000	24
																														2	SRA:SRR1663289.11552545.2	89.744	39	2	2	1860	1897	42	5	1	46.4			6	gnl|SRA|SRR1663257.4403741.2	7reg6	SRA:SRR1663257.4403741.2	100.000	24
																														2	SRA:SRR1663289.8224641.2	89.744	39	2	2	1860	1897	38	1	1	46.4			6	gnl|SRA|SRR1663257.2958164.2	7reg6	SRA:SRR1663257.2958164.2	88.889	36
																														2	SRA:SRR1663289.6528987.1	89.744	39	2	2	1860	1897	2	39	1	46.4			6	gnl|SRA|SRR1663256.29580901.2	7reg6	SRA:SRR1663256.29580901.2	88.889	36
																														2	SRA:SRR1663289.3833782.2	89.744	39	2	2	1860	1897	41	4	1	46.4			6	gnl|SRA|SRR1663256.24204494.2	7reg6	SRA:SRR1663256.24204494.2	100.000	24
																														2	SRA:SRR1663288.42423432.2	89.744	39	2	2	1860	1897	46	9	1	46.4			6	gnl|SRA|SRR1663256.24119853.2	7reg6	SRA:SRR1663256.24119853.2	100.000	24
																														2	SRA:SRR1663288.25252295.2	89.744	39	2	2	1860	1897	40	3	1	46.4			6	gnl|SRA|SRR1663256.19812387.1	7reg6	SRA:SRR1663256.19812387.1	100.000	24
																														2	SRA:SRR1663288.20514836.2	89.744	39	2	2	1860	1897	38	1	1	46.4			6	gnl|SRA|SRR1663256.18052080.2	7reg6	SRA:SRR1663256.18052080.2	100.000	24
																														2	SRA:SRR1663288.10761519.2	89.744	39	2	2	1860	1897	42	5	1	46.4			6	gnl|SRA|SRR1663256.16116713.2	7reg6	SRA:SRR1663256.16116713.2	100.000	24
																														2	SRA:SRR1663286.28252372.2	89.744	39	2	2	1860	1897	38	1	1	46.4			6	gnl|SRA|SRR1663256.10535056.2	7reg6	SRA:SRR1663256.10535056.2	88.889	36
																														2	SRA:SRR1663286.12297873.2	89.744	39	2	2	1860	1897	42	5	1	46.4			6	gnl|SRA|SRR1663256.3298290.2	7reg6	SRA:SRR1663256.3298290.2	100.000	24
																														2	SRA:SRR1663285.18351245.1	89.744	39	2	2	1860	1897	4	41	1	46.4			6	gnl|SRA|SRR1663255.42744490.2	7reg6	SRA:SRR1663255.42744490.2	88.889	36
																														2	SRA:SRR1663282.1492926.1	96.429	28	1	0	2281	2308	2	29	1	46.4			6	gnl|SRA|SRR1663255.41866507.1	7reg6	SRA:SRR1663255.41866507.1	100.000	24
																														2	SRA:SRR1663280.22521381.2	89.744	39	2	2	1860	1897	49	12	1	46.4			6	gnl|SRA|SRR1663255.38937534.1	7reg6	SRA:SRR1663255.38937534.1	88.889	36
																														2	SRA:SRR1663280.17733590.2	89.744	39	2	2	1860	1897	50	13	1	46.4			6	gnl|SRA|SRR1663255.36388781.2	7reg6	SRA:SRR1663255.36388781.2	88.889	36
																														2	SRA:SRR1663280.2153395.2	89.744	39	2	2	1860	1897	49	12	1	46.4			6	gnl|SRA|SRR1663255.23374659.1	7reg6	SRA:SRR1663255.23374659.1	100.000	24
																														2	SRA:SRR1663279.28877482.2	89.744	39	2	2	1860	1897	44	7	1	46.4			6	gnl|SRA|SRR1663254.16884257.1	7reg6	SRA:SRR1663254.16884257.1	100.000	24
																														2	SRA:SRR1663279.27709511.2	89.744	39	2	2	1860	1897	38	1	1	46.4			6	gnl|SRA|SRR1663253.26066966.2	7reg6	SRA:SRR1663253.26066966.2	100.000	24
																														2	SRA:SRR1663279.16888146.2	89.744	39	2	2	1860	1897	41	4	1	46.4			6	gnl|SRA|SRR1663253.4156370.2	7reg6	SRA:SRR1663253.4156370.2	88.889	36
																														2	SRA:SRR1663279.14708160.2	89.744	39	2	2	1860	1897	42	5	1	46.4			6	gnl|SRA|SRR1663253.3158052.2	7reg6	SRA:SRR1663253.3158052.2	100.000	24
																														2	SRA:SRR1663279.5556822.2	89.744	39	2	2	1860	1897	47	10	1	46.4			6	gnl|SRA|SRR1663253.2169567.2	7reg6	SRA:SRR1663253.2169567.2	100.000	24
																														2	SRA:SRR1663279.5106069.2	89.744	39	2	2	1860	1897	40	3	1	46.4			6	gnl|SRA|SRR1663252.28843541.2	7reg6	SRA:SRR1663252.28843541.2	100.000	24
																														2	SRA:SRR1663278.26981253.2	89.744	39	2	2	1860	1897	40	3	1	46.4			6	gnl|SRA|SRR1663252.23977658.2	7reg6	SRA:SRR1663252.23977658.2	88.889	36
																														2	SRA:SRR1663278.2663936.2	89.744	39	2	2	1860	1897	50	13	1	46.4			6	gnl|SRA|SRR1663252.20920127.2	7reg6	SRA:SRR1663252.20920127.2	100.000	24
																														2	SRA:SRR1663288.33272746.1	84.615	39	6	0	4138	4176	2	40	3.6	44.6			6	gnl|SRA|SRR1663252.20439973.2	7reg6	SRA:SRR1663252.20439973.2	86.842	38
																														2	SRA:SRR1663288.24834691.2	84.615	39	6	0	4138	4176	44	6	3.6	44.6			6	gnl|SRA|SRR1663252.1706298.2	7reg6	SRA:SRR1663252.1706298.2	100.000	24
																														2	SRA:SRR1663287.42591590.2	89.474	38	2	2	1860	1896	37	1	3.6	44.6			6	gnl|SRA|SRR1663252.986856.2	7reg6	SRA:SRR1663252.986856.2	88.889	36
																														2	SRA:SRR1663287.10055610.2	84.615	39	6	0	4138	4176	44	6	3.6	44.6			6	gnl|SRA|SRR1663252.609980.2	7reg6	SRA:SRR1663252.609980.2	100.000	24
																														2	SRA:SRR1663286.18591326.2	86.486	37	5	0	4236	4272	42	6	3.6	44.6			6	gnl|SRA|SRR1663251.35543453.2	7reg6	SRA:SRR1663251.35543453.2	88.889	36
																														2	SRA:SRR1663285.36815235.2	82.609	46	7	1	6763	6808	1	45	3.6	44.6			6	gnl|SRA|SRR1663251.30021384.2	7reg6	SRA:SRR1663251.30021384.2	88.889	36
																														2	SRA:SRR1663285.12481742.2	93.103	29	2	0	2280	2308	30	2	3.6	44.6			6	gnl|SRA|SRR1663251.25007862.2	7reg6	SRA:SRR1663251.25007862.2	88.889	36
																														2	SRA:SRR1663284.10809680.1	86.842	38	3	1	487	522	1	38	3.6	44.6			6	gnl|SRA|SRR1663251.18914757.2	7reg6	SRA:SRR1663251.18914757.2	88.889	36
																														2	SRA:SRR1663284.9298408.1	86.842	38	3	1	487	522	1	38	3.6	44.6			6	gnl|SRA|SRR1663251.2866558.2	7reg6	SRA:SRR1663251.2866558.2	88.889	36
																														2	SRA:SRR1663284.9191898.1	86.842	38	3	1	487	522	1	38	3.6	44.6			6	gnl|SRA|SRR1663249.38537657.2	7reg6	SRA:SRR1663249.38537657.2	96.552	29
																														2	SRA:SRR1663284.7435860.1	86.842	38	3	1	487	522	1	38	3.6	44.6			6	gnl|SRA|SRR1663247.21258713.2	7reg6	SRA:SRR1663247.21258713.2	88.889	36
																														2	SRA:SRR1663284.6901773.1	86.842	38	3	1	487	522	1	38	3.6	44.6			6	gnl|SRA|SRR1663247.15587243.2	7reg6	SRA:SRR1663247.15587243.2	88.889	36
																														2	SRA:SRR1663284.6544022.1	86.842	38	3	1	487	522	1	38	3.6	44.6			6	gnl|SRA|SRR1663247.9109798.2	7reg6	SRA:SRR1663247.9109798.2	100.000	24
																														2	SRA:SRR1663284.5762325.1	86.842	38	3	1	487	522	1	38	3.6	44.6			6	gnl|SRA|SRR1663247.769205.2	7reg6	SRA:SRR1663247.769205.2	88.889	36
																														2	SRA:SRR1663283.15161672.1	86.842	38	3	1	487	522	1	38	3.6	44.6			6	gnl|SRA|SRR1663246.31985465.2	7reg6	SRA:SRR1663246.31985465.2	100.000	24
																														2	SRA:SRR1663283.12493833.1	86.842	38	3	1	487	522	1	38	3.6	44.6			6	gnl|SRA|SRR1663245.43399087.1	7reg6	SRA:SRR1663245.43399087.1	100.000	24
																														2	SRA:SRR1663283.10412026.1	86.842	38	3	1	487	522	1	38	3.6	44.6			6	gnl|SRA|SRR1663245.14838053.2	7reg6	SRA:SRR1663245.14838053.2	100.000	24
																														2	SRA:SRR1663283.10389221.1	86.842	38	3	1	487	522	1	38	3.6	44.6			6	gnl|SRA|SRR1663244.29736425.2	7reg6	SRA:SRR1663244.29736425.2	88.889	36
																														2	SRA:SRR1663283.9732001.1	86.842	38	3	1	487	522	1	38	3.6	44.6			6	gnl|SRA|SRR1663244.24310817.2	7reg6	SRA:SRR1663244.24310817.2	88.889	36
																														2	SRA:SRR1663283.8924206.1	86.842	38	3	1	487	522	1	38	3.6	44.6			6	gnl|SRA|SRR1663244.15816370.2	7reg6	SRA:SRR1663244.15816370.2	88.889	36
																														2	SRA:SRR1663283.8880519.1	86.842	38	3	1	487	522	1	38	3.6	44.6			6	gnl|SRA|SRR1663244.5636830.2	7reg6	SRA:SRR1663244.5636830.2	88.889	36
																														2	SRA:SRR1663283.8006579.1	86.842	38	3	1	487	522	1	38	3.6	44.6			6	gnl|SRA|SRR1663243.36538929.2	7reg6	SRA:SRR1663243.36538929.2	88.889	36
																														2	SRA:SRR1663283.7891592.1	86.842	38	3	1	487	522	1	38	3.6	44.6			6	gnl|SRA|SRR1663243.35925121.2	7reg6	SRA:SRR1663243.35925121.2	88.889	36
																														2	SRA:SRR1663283.6036885.1	86.842	38	3	1	487	522	1	38	3.6	44.6			6	gnl|SRA|SRR1663243.31678794.2	7reg6	SRA:SRR1663243.31678794.2	88.889	36
																														2	SRA:SRR1663283.5563037.1	86.842	38	3	1	487	522	1	38	3.6	44.6			6	gnl|SRA|SRR1663243.30896943.2	7reg6	SRA:SRR1663243.30896943.2	88.889	36
																														2	SRA:SRR1663283.5447940.1	86.842	38	3	1	487	522	1	38	3.6	44.6			6	gnl|SRA|SRR1663243.17644867.2	7reg6	SRA:SRR1663243.17644867.2	88.889	36
																														2	SRA:SRR1663283.3485578.1	86.842	38	3	1	487	522	1	38	3.6	44.6			6	gnl|SRA|SRR1663243.9736306.2	7reg6	SRA:SRR1663243.9736306.2	88.889	36
																														2	SRA:SRR1663283.1842131.1	86.842	38	3	1	487	522	1	38	3.6	44.6			6	gnl|SRA|SRR1663243.6809502.2	7reg6	SRA:SRR1663243.6809502.2	88.889	36
																														2	SRA:SRR1663283.1570923.1	86.842	38	3	1	487	522	1	38	3.6	44.6			6	gnl|SRA|SRR1663242.21292218.2	7reg6	SRA:SRR1663242.21292218.2	88.889	36
																														2	SRA:SRR1663283.1054752.1	86.842	38	3	1	487	522	1	38	3.6	44.6			6	gnl|SRA|SRR1663242.17988560.2	7reg6	SRA:SRR1663242.17988560.2	100.000	24
																														2	SRA:SRR1663280.25877990.2	93.103	29	2	0	2281	2309	37	9	3.6	44.6			6	gnl|SRA|SRR1663242.4129209.2	7reg6	SRA:SRR1663242.4129209.2	88.889	36
																														2	SRA:SRR1663278.30195872.2	84.615	39	6	0	4138	4176	49	11	3.6	44.6			6	gnl|SRA|SRR1663241.38703779.2	7reg6	SRA:SRR1663241.38703779.2	96.552	29
																														3	SRA:SRR1663288.26266645.2	93.548	31	1	1	4451	4480	16	46	3.6	44.6			6	gnl|SRA|SRR1663241.2107627.2	7reg6	SRA:SRR1663241.2107627.2	100.000	24
																														3	SRA:SRR1663278.40092788.2	93.548	31	1	1	5420	5450	31	2	3.6	44.6			6	gnl|SRA|SRR1663239.22833598.2	7reg6	SRA:SRR1663239.22833598.2	88.889	36
																														3	SRA:SRR1663278.32148757.2	93.548	31	1	1	5420	5450	31	2	3.6	44.6			0	gnl|SRA|SRR1663276.11410229.1	7reg0	SRA:SRR1663276.11410229.1	93.103	29
																														4	SRA:SRR1663288.27083314.2	86.667	45	4	2	7162	7205	7	50	0.29	48.2			0	gnl|SRA|SRR1663275.33212372.2	7reg0	SRA:SRR1663275.33212372.2	93.103	29
																														4	SRA:SRR1663282.3484316.2	86.667	45	4	2	7164	7207	1	44	0.29	48.2			0	gnl|SRA|SRR1663275.24647213.2	7reg0	SRA:SRR1663275.24647213.2	93.103	29
																														4	SRA:SRR1663291.26912373.2	86.364	44	4	2	7165	7207	50	8	1	46.4			0	gnl|SRA|SRR1663275.18652348.2	7reg0	SRA:SRR1663275.18652348.2	93.103	29
																														4	SRA:SRR1663291.24279609.2	86.364	44	4	2	7165	7207	50	8	1	46.4			0	gnl|SRA|SRR1663275.13803831.2	7reg0	SRA:SRR1663275.13803831.2	93.103	29
																														4	SRA:SRR1663291.13291309.2	86.364	44	4	2	7165	7207	50	8	1	46.4			0	gnl|SRA|SRR1663273.20405869.1	7reg0	SRA:SRR1663273.20405869.1	93.103	29
																														4	SRA:SRR1663286.48823258.1	90.625	32	3	0	7944	7975	48	17	3.6	44.6			0	gnl|SRA|SRR1663272.39135416.1	7reg0	SRA:SRR1663272.39135416.1	93.103	29
																														4	SRA:SRR1663285.23900358.1	93.548	31	1	1	2363	2393	35	6	3.6	44.6			0	gnl|SRA|SRR1663272.27356400.1	7reg0	SRA:SRR1663272.27356400.1	93.103	29
																														5	SRA:SRR1663285.22413886.2	93.103	29	2	0	146	174	44	16	3.6	44.6			0	gnl|SRA|SRR1663272.17106127.2	7reg0	SRA:SRR1663272.17106127.2	93.103	29
																																												0	gnl|SRA|SRR1663272.9364312.1	7reg0	SRA:SRR1663272.9364312.1	93.103	29
																																												0	gnl|SRA|SRR1663272.9255193.1	7reg0	SRA:SRR1663272.9255193.1	93.103	29
																																												0	gnl|SRA|SRR1663272.5637001.2	7reg0	SRA:SRR1663272.5637001.2	93.103	29
																																												0	gnl|SRA|SRR1663271.24299235.1	7reg0	SRA:SRR1663271.24299235.1	93.103	29
																																												0	gnl|SRA|SRR1663271.24064357.1	7reg0	SRA:SRR1663271.24064357.1	93.103	29
																																												0	gnl|SRA|SRR1663271.14521951.1	7reg0	SRA:SRR1663271.14521951.1	93.103	29
																																												0	gnl|SRA|SRR1663271.10696437.2	7reg0	SRA:SRR1663271.10696437.2	93.103	29
																																												0	gnl|SRA|SRR1663270.38756885.2	7reg0	SRA:SRR1663270.38756885.2	93.103	29
																																												0	gnl|SRA|SRR1663270.34428155.2	7reg0	SRA:SRR1663270.34428155.2	93.103	29
																																												0	gnl|SRA|SRR1663270.30647553.1	7reg0	SRA:SRR1663270.30647553.1	93.103	29
																																												0	gnl|SRA|SRR1663270.18392577.2	7reg0	SRA:SRR1663270.18392577.2	93.103	29
																																												0	gnl|SRA|SRR1663270.13262786.2	7reg0	SRA:SRR1663270.13262786.2	93.103	29
																																												0	gnl|SRA|SRR1663270.10199730.1	7reg0	SRA:SRR1663270.10199730.1	93.103	29
																																												0	gnl|SRA|SRR1663270.7975027.2	7reg0	SRA:SRR1663270.7975027.2	93.103	29
																																												0	gnl|SRA|SRR1663269.7418990.2	7reg0	SRA:SRR1663269.7418990.2	93.103	29
																																												0	gnl|SRA|SRR1663268.13569782.2	7reg0	SRA:SRR1663268.13569782.2	93.103	29
																																												0	gnl|SRA|SRR1663268.5897466.2	7reg0	SRA:SRR1663268.5897466.2	93.103	29
																																												0	gnl|SRA|SRR1663267.30838891.2	7reg0	SRA:SRR1663267.30838891.2	93.103	29
																																												0	gnl|SRA|SRR1663266.33094555.1	7reg0	SRA:SRR1663266.33094555.1	93.103	29
																																												0	gnl|SRA|SRR1663266.25327672.2	7reg0	SRA:SRR1663266.25327672.2	93.103	29
																																												0	gnl|SRA|SRR1663266.15656795.1	7reg0	SRA:SRR1663266.15656795.1	93.103	29
																																												0	gnl|SRA|SRR1663266.7336278.1	7reg0	SRA:SRR1663266.7336278.1	93.103	29
																																												0	gnl|SRA|SRR1663265.33236279.2	7reg0	SRA:SRR1663265.33236279.2	93.103	29
																																												0	gnl|SRA|SRR1663265.32018268.2	7reg0	SRA:SRR1663265.32018268.2	93.103	29
																																												0	gnl|SRA|SRR1663265.23899453.2	7reg0	SRA:SRR1663265.23899453.2	93.103	29
																																												0	gnl|SRA|SRR1663265.14902510.2	7reg0	SRA:SRR1663265.14902510.2	93.103	29
																																												0	gnl|SRA|SRR1663265.11635364.2	7reg0	SRA:SRR1663265.11635364.2	93.103	29
																																												0	gnl|SRA|SRR1663265.4256668.1	7reg0	SRA:SRR1663265.4256668.1	93.103	29
																																												0	gnl|SRA|SRR1663265.4001929.2	7reg0	SRA:SRR1663265.4001929.2	93.103	29
																																												0	gnl|SRA|SRR1663265.3421923.2	7reg0	SRA:SRR1663265.3421923.2	93.103	29
																																												0	gnl|SRA|SRR1663264.42765445.1	7reg0	SRA:SRR1663264.42765445.1	93.103	29
																																												0	gnl|SRA|SRR1663264.38791943.2	7reg0	SRA:SRR1663264.38791943.2	93.103	29
																																												0	gnl|SRA|SRR1663264.23502736.1	7reg0	SRA:SRR1663264.23502736.1	93.103	29
																																												0	gnl|SRA|SRR1663264.18905165.2	7reg0	SRA:SRR1663264.18905165.2	93.103	29
																																												0	gnl|SRA|SRR1663264.13908758.2	7reg0	SRA:SRR1663264.13908758.2	93.103	29
																																												0	gnl|SRA|SRR1663264.12468493.1	7reg0	SRA:SRR1663264.12468493.1	93.103	29
																																												0	gnl|SRA|SRR1663263.42670211.2	7reg0	SRA:SRR1663263.42670211.2	88.235	34
																																												0	gnl|SRA|SRR1663263.31808900.1	7reg0	SRA:SRR1663263.31808900.1	93.103	29
																																												0	gnl|SRA|SRR1663263.26754913.2	7reg0	SRA:SRR1663263.26754913.2	93.103	29
																																												0	gnl|SRA|SRR1663263.13788924.2	7reg0	SRA:SRR1663263.13788924.2	93.103	29
																																												0	gnl|SRA|SRR1663263.985245.1	7reg0	SRA:SRR1663263.985245.1	93.103	29
																																												0	gnl|SRA|SRR1663260.37668565.1	7reg0	SRA:SRR1663260.37668565.1	93.103	29
																																												0	gnl|SRA|SRR1663260.22284651.2	7reg0	SRA:SRR1663260.22284651.2	93.103	29
																																												0	gnl|SRA|SRR1663260.12703592.1	7reg0	SRA:SRR1663260.12703592.1	93.103	29
																																												0	gnl|SRA|SRR1663260.5328706.2	7reg0	SRA:SRR1663260.5328706.2	93.103	29
																																												0	gnl|SRA|SRR1663259.48291760.2	7reg0	SRA:SRR1663259.48291760.2	93.103	29
																																												0	gnl|SRA|SRR1663259.28576892.2	7reg0	SRA:SRR1663259.28576892.2	93.103	29
																																												0	gnl|SRA|SRR1663258.31829944.2	7reg0	SRA:SRR1663258.31829944.2	93.103	29
																																												0	gnl|SRA|SRR1663258.30894859.2	7reg0	SRA:SRR1663258.30894859.2	93.103	29
																																												0	gnl|SRA|SRR1663258.17464465.1	7reg0	SRA:SRR1663258.17464465.1	93.103	29
																																												0	gnl|SRA|SRR1663258.12153921.2	7reg0	SRA:SRR1663258.12153921.2	93.103	29
																																												1	gnl|SRA|SRR1663272.3051031.1	7reg1	SRA:SRR1663272.3051031.1	84.091	44
																																												1	gnl|SRA|SRR1663269.21490256.2	7reg1	SRA:SRR1663269.21490256.2	84.091	44
																																												1	gnl|SRA|SRR1663264.24258707.2	7reg1	SRA:SRR1663264.24258707.2	84.091	44
																																												1	gnl|SRA|SRR1663259.32185286.2	7reg1	SRA:SRR1663259.32185286.2	90.909	33
																																												1	gnl|SRA|SRR1663274.23101117.1	7reg1	SRA:SRR1663274.23101117.1	81.818	44
																																												1	gnl|SRA|SRR1663262.36458776.2	7reg1	SRA:SRR1663262.36458776.2	88.235	34
																																												1	gnl|SRA|SRR1663260.39520711.2	7reg1	SRA:SRR1663260.39520711.2	88.235	34
																																												2	gnl|SRA|SRR1663276.6880021.2	7reg2	SRA:SRR1663276.6880021.2	89.189	37
																																												2	gnl|SRA|SRR1663274.16695738.2	7reg2	SRA:SRR1663274.16695738.2	88.235	34
																																												2	gnl|SRA|SRR1663260.32589925.2	7reg2	SRA:SRR1663260.32589925.2	88.235	34
																																												2	gnl|SRA|SRR1663260.7618800.2	7reg2	SRA:SRR1663260.7618800.2	88.235	34
																																												2	gnl|SRA|SRR1663258.11255640.1	7reg2	SRA:SRR1663258.11255640.1	80.851	47
																																												3	gnl|SRA|SRR1663272.23517139.2	7reg3	SRA:SRR1663272.23517139.2	88.571	35
																																												3	gnl|SRA|SRR1663259.53690976.1	7reg3	SRA:SRR1663259.53690976.1	88.571	35
																																												3	gnl|SRA|SRR1663275.42290307.1	7reg3	SRA:SRR1663275.42290307.1	81.818	44
																																												3	gnl|SRA|SRR1663274.35182865.1	7reg3	SRA:SRR1663274.35182865.1	88.235	34
																																												3	gnl|SRA|SRR1663274.26579299.1	7reg3	SRA:SRR1663274.26579299.1	88.235	34
																																												3	gnl|SRA|SRR1663274.21569149.2	7reg3	SRA:SRR1663274.21569149.2	88.235	34
																																												3	gnl|SRA|SRR1663274.12759201.1	7reg3	SRA:SRR1663274.12759201.1	88.235	34
																																												3	gnl|SRA|SRR1663274.10173067.2	7reg3	SRA:SRR1663274.10173067.2	88.235	34
																																												3	gnl|SRA|SRR1663274.5421492.1	7reg3	SRA:SRR1663274.5421492.1	81.818	44
																																												3	gnl|SRA|SRR1663273.12768906.2	7reg3	SRA:SRR1663273.12768906.2	90.625	32
																																												3	gnl|SRA|SRR1663271.28812807.2	7reg3	SRA:SRR1663271.28812807.2	88.235	34
																																												3	gnl|SRA|SRR1663271.11897580.2	7reg3	SRA:SRR1663271.11897580.2	88.235	34
																																												3	gnl|SRA|SRR1663270.28886493.1	7reg3	SRA:SRR1663270.28886493.1	86.486	37
																																												3	gnl|SRA|SRR1663270.18278340.2	7reg3	SRA:SRR1663270.18278340.2	88.889	36
																																												3	gnl|SRA|SRR1663269.33998653.1	7reg3	SRA:SRR1663269.33998653.1	88.235	34
																																												3	gnl|SRA|SRR1663268.39563599.2	7reg3	SRA:SRR1663268.39563599.2	88.235	34
																																												3	gnl|SRA|SRR1663266.40228938.1	7reg3	SRA:SRR1663266.40228938.1	88.235	34
																																												3	gnl|SRA|SRR1663264.44747608.1	7reg3	SRA:SRR1663264.44747608.1	88.235	34
																																												3	gnl|SRA|SRR1663264.34080151.2	7reg3	SRA:SRR1663264.34080151.2	88.235	34
																																												3	gnl|SRA|SRR1663264.25457359.2	7reg3	SRA:SRR1663264.25457359.2	88.235	34
																																												3	gnl|SRA|SRR1663260.9535568.2	7reg3	SRA:SRR1663260.9535568.2	88.235	34
																																												3	gnl|SRA|SRR1663259.50035624.1	7reg3	SRA:SRR1663259.50035624.1	88.235	34
																																												3	gnl|SRA|SRR1663259.42186234.1	7reg3	SRA:SRR1663259.42186234.1	88.235	34
																																												3	gnl|SRA|SRR1663259.34873726.1	7reg3	SRA:SRR1663259.34873726.1	88.235	34
																																												3	gnl|SRA|SRR1663259.5177059.2	7reg3	SRA:SRR1663259.5177059.2	88.235	34
																																												3	gnl|SRA|SRR1663259.2398933.2	7reg3	SRA:SRR1663259.2398933.2	88.235	34
																																												3	gnl|SRA|SRR1663259.76978.2	7reg3	SRA:SRR1663259.76978.2	88.235	34
																																												3	gnl|SRA|SRR1663258.22796610.2	7reg3	SRA:SRR1663258.22796610.2	88.235	34
																																												4	gnl|SRA|SRR1663262.37666004.1	7reg4	SRA:SRR1663262.37666004.1	87.179	39
																																												4	gnl|SRA|SRR1663271.38203069.1	7reg4	SRA:SRR1663271.38203069.1	85.366	41
																																												4	gnl|SRA|SRR1663269.583439.1	7reg4	SRA:SRR1663269.583439.1	82.222	45
																																												4	gnl|SRA|SRR1663266.44299993.1	7reg4	SRA:SRR1663266.44299993.1	96.296	27
																																												4	gnl|SRA|SRR1663264.37910919.2	7reg4	SRA:SRR1663264.37910919.2	82.222	45
																																												4	gnl|SRA|SRR1663264.8297379.2	7reg4	SRA:SRR1663264.8297379.2	82.222	45
																																												4	gnl|SRA|SRR1663264.1329582.2	7reg4	SRA:SRR1663264.1329582.2	82.222	45
																																												4	gnl|SRA|SRR1663258.6815819.1	7reg4	SRA:SRR1663258.6815819.1	87.179	39
																																												5	gnl|SRA|SRR1663275.37508572.2	7reg5	SRA:SRR1663275.37508572.2	84.783	46
																																												5	gnl|SRA|SRR1663275.36778325.2	7reg5	SRA:SRR1663275.36778325.2	83.673	49
																																												5	gnl|SRA|SRR1663275.28450020.1	7reg5	SRA:SRR1663275.28450020.1	84.783	46
																																												5	gnl|SRA|SRR1663275.25335729.1	7reg5	SRA:SRR1663275.25335729.1	84.783	46
																																												5	gnl|SRA|SRR1663275.24560001.1	7reg5	SRA:SRR1663275.24560001.1	84.783	46
																																												5	gnl|SRA|SRR1663275.9743381.1	7reg5	SRA:SRR1663275.9743381.1	83.673	49
																																												5	gnl|SRA|SRR1663272.33448354.1	7reg5	SRA:SRR1663272.33448354.1	84.783	46
																																												5	gnl|SRA|SRR1663272.25345760.1	7reg5	SRA:SRR1663272.25345760.1	84.783	46
																																												5	gnl|SRA|SRR1663272.16685243.2	7reg5	SRA:SRR1663272.16685243.2	83.673	49
																																												5	gnl|SRA|SRR1663272.3249033.1	7reg5	SRA:SRR1663272.3249033.1	84.783	46
																																												5	gnl|SRA|SRR1663272.172228.1	7reg5	SRA:SRR1663272.172228.1	84.783	46
																																												5	gnl|SRA|SRR1663271.36017789.1	7reg5	SRA:SRR1663271.36017789.1	84.783	46
																																												5	gnl|SRA|SRR1663271.25019347.1	7reg5	SRA:SRR1663271.25019347.1	84.783	46
																																												5	gnl|SRA|SRR1663271.22563527.1	7reg5	SRA:SRR1663271.22563527.1	84.783	46
																																												5	gnl|SRA|SRR1663271.3758240.1	7reg5	SRA:SRR1663271.3758240.1	84.783	46
																																												5	gnl|SRA|SRR1663269.12346727.2	7reg5	SRA:SRR1663269.12346727.2	84.783	46
																																												5	gnl|SRA|SRR1663268.37598271.2	7reg5	SRA:SRR1663268.37598271.2	84.783	46
																																												5	gnl|SRA|SRR1663266.18618381.1	7reg5	SRA:SRR1663266.18618381.1	84.783	46
																																												5	gnl|SRA|SRR1663266.4385964.2	7reg5	SRA:SRR1663266.4385964.2	84.783	46
																																												5	gnl|SRA|SRR1663265.30962146.2	7reg5	SRA:SRR1663265.30962146.2	84.783	46
																																												5	gnl|SRA|SRR1663264.30047269.2	7reg5	SRA:SRR1663264.30047269.2	89.189	37
																																												5	gnl|SRA|SRR1663259.41010696.1	7reg5	SRA:SRR1663259.41010696.1	84.783	46
																																												5	gnl|SRA|SRR1663258.32152174.2	7reg5	SRA:SRR1663258.32152174.2	84.783	46
																																												5	gnl|SRA|SRR1663258.22078716.2	7reg5	SRA:SRR1663258.22078716.2	84.783	46
																																												5	gnl|SRA|SRR1663258.20346298.2	7reg5	SRA:SRR1663258.20346298.2	84.783	46
																																												5	gnl|SRA|SRR1663258.4045418.2	7reg5	SRA:SRR1663258.4045418.2	83.673	49
																																												5	gnl|SRA|SRR1663275.38296820.2	7reg5	SRA:SRR1663275.38296820.2	100.000	24
																																												5	gnl|SRA|SRR1663275.21420294.2	7reg5	SRA:SRR1663275.21420294.2	100.000	24
																																												5	gnl|SRA|SRR1663275.10672656.2	7reg5	SRA:SRR1663275.10672656.2	100.000	24
																																												5	gnl|SRA|SRR1663274.33499112.2	7reg5	SRA:SRR1663274.33499112.2	100.000	24
																																												5	gnl|SRA|SRR1663274.21218930.2	7reg5	SRA:SRR1663274.21218930.2	88.889	36
																																												5	gnl|SRA|SRR1663274.19442526.2	7reg5	SRA:SRR1663274.19442526.2	100.000	24
																																												5	gnl|SRA|SRR1663274.14327265.2	7reg5	SRA:SRR1663274.14327265.2	88.889	36
																																												5	gnl|SRA|SRR1663273.40263908.1	7reg5	SRA:SRR1663273.40263908.1	100.000	24
																																												5	gnl|SRA|SRR1663273.29727530.1	7reg5	SRA:SRR1663273.29727530.1	100.000	24
																																												5	gnl|SRA|SRR1663273.3504529.2	7reg5	SRA:SRR1663273.3504529.2	100.000	24
																																												5	gnl|SRA|SRR1663273.3262313.2	7reg5	SRA:SRR1663273.3262313.2	100.000	24
																																												5	gnl|SRA|SRR1663271.32658044.2	7reg5	SRA:SRR1663271.32658044.2	100.000	24
																																												5	gnl|SRA|SRR1663271.30629492.2	7reg5	SRA:SRR1663271.30629492.2	100.000	24
																																												5	gnl|SRA|SRR1663271.26638333.2	7reg5	SRA:SRR1663271.26638333.2	88.889	36
																																												5	gnl|SRA|SRR1663271.17735964.2	7reg5	SRA:SRR1663271.17735964.2	100.000	24
																																												5	gnl|SRA|SRR1663271.7068308.1	7reg5	SRA:SRR1663271.7068308.1	100.000	24
																																												5	gnl|SRA|SRR1663270.39142960.1	7reg5	SRA:SRR1663270.39142960.1	100.000	24
																																												5	gnl|SRA|SRR1663270.7056121.1	7reg5	SRA:SRR1663270.7056121.1	100.000	24
																																												5	gnl|SRA|SRR1663269.34545654.2	7reg5	SRA:SRR1663269.34545654.2	100.000	24
																																												5	gnl|SRA|SRR1663269.33523456.1	7reg5	SRA:SRR1663269.33523456.1	100.000	24
																																												5	gnl|SRA|SRR1663269.32884471.1	7reg5	SRA:SRR1663269.32884471.1	100.000	24
																																												5	gnl|SRA|SRR1663269.31468721.1	7reg5	SRA:SRR1663269.31468721.1	100.000	24
																																												5	gnl|SRA|SRR1663269.28745084.2	7reg5	SRA:SRR1663269.28745084.2	88.889	36
																																												5	gnl|SRA|SRR1663269.17127158.1	7reg5	SRA:SRR1663269.17127158.1	88.889	36
																																												5	gnl|SRA|SRR1663269.16747050.2	7reg5	SRA:SRR1663269.16747050.2	100.000	24
																																												5	gnl|SRA|SRR1663269.14304764.2	7reg5	SRA:SRR1663269.14304764.2	100.000	24
																																												5	gnl|SRA|SRR1663269.11170193.1	7reg5	SRA:SRR1663269.11170193.1	100.000	24
																																												5	gnl|SRA|SRR1663269.9573765.2	7reg5	SRA:SRR1663269.9573765.2	88.889	36
																																												5	gnl|SRA|SRR1663269.3848598.1	7reg5	SRA:SRR1663269.3848598.1	100.000	24
																																												5	gnl|SRA|SRR1663269.846984.2	7reg5	SRA:SRR1663269.846984.2	100.000	24
																																												5	gnl|SRA|SRR1663268.20825679.2	7reg5	SRA:SRR1663268.20825679.2	88.889	36
																																												5	gnl|SRA|SRR1663268.12696943.2	7reg5	SRA:SRR1663268.12696943.2	88.889	36
																																												5	gnl|SRA|SRR1663267.22291229.2	7reg5	SRA:SRR1663267.22291229.2	100.000	24
																																												5	gnl|SRA|SRR1663267.18575262.2	7reg5	SRA:SRR1663267.18575262.2	100.000	24
																																												5	gnl|SRA|SRR1663267.14840438.2	7reg5	SRA:SRR1663267.14840438.2	100.000	24
																																												5	gnl|SRA|SRR1663267.14827531.2	7reg5	SRA:SRR1663267.14827531.2	100.000	24
																																												5	gnl|SRA|SRR1663267.13723379.2	7reg5	SRA:SRR1663267.13723379.2	100.000	24
																																												5	gnl|SRA|SRR1663267.13034590.2	7reg5	SRA:SRR1663267.13034590.2	100.000	24
																																												5	gnl|SRA|SRR1663267.12736507.2	7reg5	SRA:SRR1663267.12736507.2	100.000	24
																																												5	gnl|SRA|SRR1663267.5930557.2	7reg5	SRA:SRR1663267.5930557.2	100.000	24
																																												5	gnl|SRA|SRR1663266.42268721.1	7reg5	SRA:SRR1663266.42268721.1	100.000	24
																																												5	gnl|SRA|SRR1663266.19023924.2	7reg5	SRA:SRR1663266.19023924.2	88.889	36
																																												5	gnl|SRA|SRR1663266.14337781.1	7reg5	SRA:SRR1663266.14337781.1	88.889	36
																																												5	gnl|SRA|SRR1663266.4405745.2	7reg5	SRA:SRR1663266.4405745.2	88.889	36
																																												5	gnl|SRA|SRR1663265.17340449.1	7reg5	SRA:SRR1663265.17340449.1	88.889	36
																																												5	gnl|SRA|SRR1663265.16533765.1	7reg5	SRA:SRR1663265.16533765.1	100.000	24
																																												5	gnl|SRA|SRR1663264.34861867.1	7reg5	SRA:SRR1663264.34861867.1	100.000	24
																																												5	gnl|SRA|SRR1663264.4132107.1	7reg5	SRA:SRR1663264.4132107.1	100.000	24
																																												5	gnl|SRA|SRR1663264.4069926.2	7reg5	SRA:SRR1663264.4069926.2	88.889	36
																																												5	gnl|SRA|SRR1663263.606155.2	7reg5	SRA:SRR1663263.606155.2	100.000	24
																																												5	gnl|SRA|SRR1663262.31710613.2	7reg5	SRA:SRR1663262.31710613.2	88.889	36
																																												5	gnl|SRA|SRR1663261.26865975.2	7reg5	SRA:SRR1663261.26865975.2	100.000	24
																																												5	gnl|SRA|SRR1663261.26808564.1	7reg5	SRA:SRR1663261.26808564.1	100.000	24
																																												5	gnl|SRA|SRR1663261.14950275.2	7reg5	SRA:SRR1663261.14950275.2	100.000	24
																																												5	gnl|SRA|SRR1663261.8795719.1	7reg5	SRA:SRR1663261.8795719.1	100.000	24
																																												5	gnl|SRA|SRR1663260.32549867.2	7reg5	SRA:SRR1663260.32549867.2	100.000	24
																																												5	gnl|SRA|SRR1663260.28370534.2	7reg5	SRA:SRR1663260.28370534.2	100.000	24
																																												5	gnl|SRA|SRR1663260.19641667.2	7reg5	SRA:SRR1663260.19641667.2	100.000	24
																																												5	gnl|SRA|SRR1663260.6022473.2	7reg5	SRA:SRR1663260.6022473.2	100.000	24
																																												5	gnl|SRA|SRR1663259.42324698.1	7reg5	SRA:SRR1663259.42324698.1	88.889	36
																																												5	gnl|SRA|SRR1663259.26733677.1	7reg5	SRA:SRR1663259.26733677.1	100.000	24
																																												5	gnl|SRA|SRR1663259.13643631.1	7reg5	SRA:SRR1663259.13643631.1	100.000	24
																																												5	gnl|SRA|SRR1663259.13636396.2	7reg5	SRA:SRR1663259.13636396.2	88.889	36
																																												5	gnl|SRA|SRR1663258.36956521.2	7reg5	SRA:SRR1663258.36956521.2	88.889	36
																																												5	gnl|SRA|SRR1663258.30228069.1	7reg5	SRA:SRR1663258.30228069.1	100.000	24
																																												6	gnl|SRA|SRR1663275.37508572.2	7reg6	SRA:SRR1663275.37508572.2	84.783	46
																																												6	gnl|SRA|SRR1663275.36778325.2	7reg6	SRA:SRR1663275.36778325.2	83.673	49
																																												6	gnl|SRA|SRR1663275.28450020.1	7reg6	SRA:SRR1663275.28450020.1	84.783	46
																																												6	gnl|SRA|SRR1663275.25335729.1	7reg6	SRA:SRR1663275.25335729.1	84.783	46
																																												6	gnl|SRA|SRR1663275.24560001.1	7reg6	SRA:SRR1663275.24560001.1	84.783	46
																																												6	gnl|SRA|SRR1663275.9743381.1	7reg6	SRA:SRR1663275.9743381.1	83.673	49
																																												6	gnl|SRA|SRR1663272.33448354.1	7reg6	SRA:SRR1663272.33448354.1	84.783	46
																																												6	gnl|SRA|SRR1663272.25345760.1	7reg6	SRA:SRR1663272.25345760.1	84.783	46
																																												6	gnl|SRA|SRR1663272.16685243.2	7reg6	SRA:SRR1663272.16685243.2	83.673	49
																																												6	gnl|SRA|SRR1663272.3249033.1	7reg6	SRA:SRR1663272.3249033.1	84.783	46
																																												6	gnl|SRA|SRR1663272.172228.1	7reg6	SRA:SRR1663272.172228.1	84.783	46
																																												6	gnl|SRA|SRR1663271.36017789.1	7reg6	SRA:SRR1663271.36017789.1	84.783	46
																																												6	gnl|SRA|SRR1663271.25019347.1	7reg6	SRA:SRR1663271.25019347.1	84.783	46
																																												6	gnl|SRA|SRR1663271.22563527.1	7reg6	SRA:SRR1663271.22563527.1	84.783	46
																																												6	gnl|SRA|SRR1663271.3758240.1	7reg6	SRA:SRR1663271.3758240.1	84.783	46
																																												6	gnl|SRA|SRR1663269.12346727.2	7reg6	SRA:SRR1663269.12346727.2	84.783	46
																																												6	gnl|SRA|SRR1663268.37598271.2	7reg6	SRA:SRR1663268.37598271.2	84.783	46
																																												6	gnl|SRA|SRR1663266.18618381.1	7reg6	SRA:SRR1663266.18618381.1	84.783	46
																																												6	gnl|SRA|SRR1663266.4385964.2	7reg6	SRA:SRR1663266.4385964.2	84.783	46
																																												6	gnl|SRA|SRR1663265.30962146.2	7reg6	SRA:SRR1663265.30962146.2	84.783	46
																																												6	gnl|SRA|SRR1663264.30047269.2	7reg6	SRA:SRR1663264.30047269.2	89.189	37
																																												6	gnl|SRA|SRR1663259.41010696.1	7reg6	SRA:SRR1663259.41010696.1	84.783	46
																																												6	gnl|SRA|SRR1663258.32152174.2	7reg6	SRA:SRR1663258.32152174.2	84.783	46
																																												6	gnl|SRA|SRR1663258.22078716.2	7reg6	SRA:SRR1663258.22078716.2	84.783	46
																																												6	gnl|SRA|SRR1663258.20346298.2	7reg6	SRA:SRR1663258.20346298.2	84.783	46
																																												6	gnl|SRA|SRR1663258.4045418.2	7reg6	SRA:SRR1663258.4045418.2	83.673	49
																																												6	gnl|SRA|SRR1663275.38296820.2	7reg6	SRA:SRR1663275.38296820.2	100.000	24
																																												6	gnl|SRA|SRR1663275.21420294.2	7reg6	SRA:SRR1663275.21420294.2	100.000	24
																																												6	gnl|SRA|SRR1663275.10672656.2	7reg6	SRA:SRR1663275.10672656.2	100.000	24
																																												6	gnl|SRA|SRR1663274.33499112.2	7reg6	SRA:SRR1663274.33499112.2	100.000	24
																																												6	gnl|SRA|SRR1663274.21218930.2	7reg6	SRA:SRR1663274.21218930.2	88.889	36
																																												6	gnl|SRA|SRR1663274.19442526.2	7reg6	SRA:SRR1663274.19442526.2	100.000	24
																																												6	gnl|SRA|SRR1663274.14327265.2	7reg6	SRA:SRR1663274.14327265.2	88.889	36
																																												6	gnl|SRA|SRR1663273.40263908.1	7reg6	SRA:SRR1663273.40263908.1	100.000	24
																																												6	gnl|SRA|SRR1663273.29727530.1	7reg6	SRA:SRR1663273.29727530.1	100.000	24
																																												6	gnl|SRA|SRR1663273.3504529.2	7reg6	SRA:SRR1663273.3504529.2	100.000	24
																																												6	gnl|SRA|SRR1663273.3262313.2	7reg6	SRA:SRR1663273.3262313.2	100.000	24
																																												6	gnl|SRA|SRR1663271.32658044.2	7reg6	SRA:SRR1663271.32658044.2	100.000	24
																																												6	gnl|SRA|SRR1663271.30629492.2	7reg6	SRA:SRR1663271.30629492.2	100.000	24
																																												6	gnl|SRA|SRR1663271.26638333.2	7reg6	SRA:SRR1663271.26638333.2	88.889	36
																																												6	gnl|SRA|SRR1663271.17735964.2	7reg6	SRA:SRR1663271.17735964.2	100.000	24
																																												6	gnl|SRA|SRR1663271.7068308.1	7reg6	SRA:SRR1663271.7068308.1	100.000	24
																																												6	gnl|SRA|SRR1663270.39142960.1	7reg6	SRA:SRR1663270.39142960.1	100.000	24
																																												6	gnl|SRA|SRR1663270.7056121.1	7reg6	SRA:SRR1663270.7056121.1	100.000	24
																																												6	gnl|SRA|SRR1663269.34545654.2	7reg6	SRA:SRR1663269.34545654.2	100.000	24
																																												6	gnl|SRA|SRR1663269.33523456.1	7reg6	SRA:SRR1663269.33523456.1	100.000	24
																																												6	gnl|SRA|SRR1663269.32884471.1	7reg6	SRA:SRR1663269.32884471.1	100.000	24
																																												6	gnl|SRA|SRR1663269.31468721.1	7reg6	SRA:SRR1663269.31468721.1	100.000	24
																																												6	gnl|SRA|SRR1663269.28745084.2	7reg6	SRA:SRR1663269.28745084.2	88.889	36
																																												6	gnl|SRA|SRR1663269.17127158.1	7reg6	SRA:SRR1663269.17127158.1	88.889	36
																																												6	gnl|SRA|SRR1663269.16747050.2	7reg6	SRA:SRR1663269.16747050.2	100.000	24
																																												6	gnl|SRA|SRR1663269.14304764.2	7reg6	SRA:SRR1663269.14304764.2	100.000	24
																																												6	gnl|SRA|SRR1663269.11170193.1	7reg6	SRA:SRR1663269.11170193.1	100.000	24
																																												6	gnl|SRA|SRR1663269.9573765.2	7reg6	SRA:SRR1663269.9573765.2	88.889	36
																																												6	gnl|SRA|SRR1663269.3848598.1	7reg6	SRA:SRR1663269.3848598.1	100.000	24
																																												6	gnl|SRA|SRR1663269.846984.2	7reg6	SRA:SRR1663269.846984.2	100.000	24
																																												6	gnl|SRA|SRR1663268.20825679.2	7reg6	SRA:SRR1663268.20825679.2	88.889	36
																																												6	gnl|SRA|SRR1663268.12696943.2	7reg6	SRA:SRR1663268.12696943.2	88.889	36
																																												6	gnl|SRA|SRR1663267.22291229.2	7reg6	SRA:SRR1663267.22291229.2	100.000	24
																																												6	gnl|SRA|SRR1663267.18575262.2	7reg6	SRA:SRR1663267.18575262.2	100.000	24
																																												6	gnl|SRA|SRR1663267.14840438.2	7reg6	SRA:SRR1663267.14840438.2	100.000	24
																																												6	gnl|SRA|SRR1663267.14827531.2	7reg6	SRA:SRR1663267.14827531.2	100.000	24
																																												6	gnl|SRA|SRR1663267.13723379.2	7reg6	SRA:SRR1663267.13723379.2	100.000	24
																																												6	gnl|SRA|SRR1663267.13034590.2	7reg6	SRA:SRR1663267.13034590.2	100.000	24
																																												6	gnl|SRA|SRR1663267.12736507.2	7reg6	SRA:SRR1663267.12736507.2	100.000	24
																																												6	gnl|SRA|SRR1663267.5930557.2	7reg6	SRA:SRR1663267.5930557.2	100.000	24
																																												6	gnl|SRA|SRR1663266.42268721.1	7reg6	SRA:SRR1663266.42268721.1	100.000	24
																																												6	gnl|SRA|SRR1663266.19023924.2	7reg6	SRA:SRR1663266.19023924.2	88.889	36
																																												6	gnl|SRA|SRR1663266.14337781.1	7reg6	SRA:SRR1663266.14337781.1	88.889	36
																																												6	gnl|SRA|SRR1663266.4405745.2	7reg6	SRA:SRR1663266.4405745.2	88.889	36
																																												6	gnl|SRA|SRR1663265.17340449.1	7reg6	SRA:SRR1663265.17340449.1	88.889	36
																																												6	gnl|SRA|SRR1663265.16533765.1	7reg6	SRA:SRR1663265.16533765.1	100.000	24
																																												6	gnl|SRA|SRR1663264.34861867.1	7reg6	SRA:SRR1663264.34861867.1	100.000	24
																																												6	gnl|SRA|SRR1663264.4132107.1	7reg6	SRA:SRR1663264.4132107.1	100.000	24
																																												6	gnl|SRA|SRR1663264.4069926.2	7reg6	SRA:SRR1663264.4069926.2	88.889	36
																																												6	gnl|SRA|SRR1663263.606155.2	7reg6	SRA:SRR1663263.606155.2	100.000	24
																																												6	gnl|SRA|SRR1663262.31710613.2	7reg6	SRA:SRR1663262.31710613.2	88.889	36
																																												6	gnl|SRA|SRR1663261.26865975.2	7reg6	SRA:SRR1663261.26865975.2	100.000	24
																																												6	gnl|SRA|SRR1663261.26808564.1	7reg6	SRA:SRR1663261.26808564.1	100.000	24
																																												6	gnl|SRA|SRR1663261.14950275.2	7reg6	SRA:SRR1663261.14950275.2	100.000	24
																																												6	gnl|SRA|SRR1663261.8795719.1	7reg6	SRA:SRR1663261.8795719.1	100.000	24
																																												6	gnl|SRA|SRR1663260.32549867.2	7reg6	SRA:SRR1663260.32549867.2	100.000	24
																																												6	gnl|SRA|SRR1663260.28370534.2	7reg6	SRA:SRR1663260.28370534.2	100.000	24
																																												6	gnl|SRA|SRR1663260.19641667.2	7reg6	SRA:SRR1663260.19641667.2	100.000	24
																																												6	gnl|SRA|SRR1663260.6022473.2	7reg6	SRA:SRR1663260.6022473.2	100.000	24
																																												6	gnl|SRA|SRR1663259.42324698.1	7reg6	SRA:SRR1663259.42324698.1	88.889	36
																																												6	gnl|SRA|SRR1663259.26733677.1	7reg6	SRA:SRR1663259.26733677.1	100.000	24
																																												6	gnl|SRA|SRR1663259.13643631.1	7reg6	SRA:SRR1663259.13643631.1	100.000	24
																																												6	gnl|SRA|SRR1663259.13636396.2	7reg6	SRA:SRR1663259.13636396.2	88.889	36
																																												6	gnl|SRA|SRR1663258.36956521.2	7reg6	SRA:SRR1663258.36956521.2	88.889	36
																																												6	gnl|SRA|SRR1663258.30228069.1	7reg6	SRA:SRR1663258.30228069.1	100.000	24
																																												0	gnl|SRA|SRR1663286.18936310.2	7reg0	SRA:SRR1663286.18936310.2	93.548	31
																																												0	gnl|SRA|SRR1663290.9085741.1	7reg0	SRA:SRR1663290.9085741.1	93.103	29
																																												0	gnl|SRA|SRR1663290.8915925.1	7reg0	SRA:SRR1663290.8915925.1	93.103	29
																																												0	gnl|SRA|SRR1663290.3621457.2	7reg0	SRA:SRR1663290.3621457.2	93.103	29
																																												0	gnl|SRA|SRR1663289.23028292.2	7reg0	SRA:SRR1663289.23028292.2	93.103	29
																																												0	gnl|SRA|SRR1663289.14691474.1	7reg0	SRA:SRR1663289.14691474.1	93.103	29
																																												0	gnl|SRA|SRR1663288.36889630.1	7reg0	SRA:SRR1663288.36889630.1	93.103	29
																																												0	gnl|SRA|SRR1663288.31047352.2	7reg0	SRA:SRR1663288.31047352.2	93.103	29
																																												0	gnl|SRA|SRR1663288.18027365.2	7reg0	SRA:SRR1663288.18027365.2	93.103	29
																																												0	gnl|SRA|SRR1663288.14671056.2	7reg0	SRA:SRR1663288.14671056.2	93.103	29
																																												0	gnl|SRA|SRR1663287.41301051.2	7reg0	SRA:SRR1663287.41301051.2	93.103	29
																																												0	gnl|SRA|SRR1663287.29310377.2	7reg0	SRA:SRR1663287.29310377.2	82.609	46
																																												0	gnl|SRA|SRR1663287.22526599.2	7reg0	SRA:SRR1663287.22526599.2	93.103	29
																																												0	gnl|SRA|SRR1663287.21972697.2	7reg0	SRA:SRR1663287.21972697.2	93.103	29
																																												0	gnl|SRA|SRR1663287.10445550.2	7reg0	SRA:SRR1663287.10445550.2	93.103	29
																																												0	gnl|SRA|SRR1663287.2694941.2	7reg0	SRA:SRR1663287.2694941.2	93.103	29
																																												0	gnl|SRA|SRR1663287.117907.1	7reg0	SRA:SRR1663287.117907.1	93.103	29
																																												0	gnl|SRA|SRR1663286.27866146.1	7reg0	SRA:SRR1663286.27866146.1	93.103	29
																																												0	gnl|SRA|SRR1663286.22606789.2	7reg0	SRA:SRR1663286.22606789.2	93.103	29
																																												0	gnl|SRA|SRR1663286.17556353.2	7reg0	SRA:SRR1663286.17556353.2	93.103	29
																																												0	gnl|SRA|SRR1663286.15579298.1	7reg0	SRA:SRR1663286.15579298.1	93.103	29
																																												0	gnl|SRA|SRR1663286.10941547.1	7reg0	SRA:SRR1663286.10941547.1	93.103	29
																																												0	gnl|SRA|SRR1663285.30370724.2	7reg0	SRA:SRR1663285.30370724.2	93.103	29
																																												0	gnl|SRA|SRR1663285.20843718.1	7reg0	SRA:SRR1663285.20843718.1	93.103	29
																																												0	gnl|SRA|SRR1663285.20656036.1	7reg0	SRA:SRR1663285.20656036.1	93.103	29
																																												0	gnl|SRA|SRR1663285.6591379.1	7reg0	SRA:SRR1663285.6591379.1	93.103	29
																																												0	gnl|SRA|SRR1663284.9070509.2	7reg0	SRA:SRR1663284.9070509.2	88.235	34
																																												0	gnl|SRA|SRR1663282.12842965.1	7reg0	SRA:SRR1663282.12842965.1	93.103	29
																																												0	gnl|SRA|SRR1663282.6076497.1	7reg0	SRA:SRR1663282.6076497.1	93.103	29
																																												0	gnl|SRA|SRR1663281.8890178.1	7reg0	SRA:SRR1663281.8890178.1	93.103	29
																																												0	gnl|SRA|SRR1663280.26654101.1	7reg0	SRA:SRR1663280.26654101.1	93.103	29
																																												0	gnl|SRA|SRR1663280.6979432.1	7reg0	SRA:SRR1663280.6979432.1	93.103	29
																																												0	gnl|SRA|SRR1663279.24905586.1	7reg0	SRA:SRR1663279.24905586.1	93.103	29
																																												0	gnl|SRA|SRR1663279.23124361.2	7reg0	SRA:SRR1663279.23124361.2	93.103	29
																																												0	gnl|SRA|SRR1663279.20012373.1	7reg0	SRA:SRR1663279.20012373.1	93.103	29
																																												0	gnl|SRA|SRR1663279.18062147.2	7reg0	SRA:SRR1663279.18062147.2	93.103	29
																																												0	gnl|SRA|SRR1663278.38860960.1	7reg0	SRA:SRR1663278.38860960.1	93.103	29
																																												0	gnl|SRA|SRR1663278.13198384.2	7reg0	SRA:SRR1663278.13198384.2	93.103	29
																																												0	gnl|SRA|SRR1663278.11070072.1	7reg0	SRA:SRR1663278.11070072.1	93.103	29
																																												0	gnl|SRA|SRR1663278.425796.2	7reg0	SRA:SRR1663278.425796.2	93.103	29
																																												1	gnl|SRA|SRR1663287.43243247.1	7reg1	SRA:SRR1663287.43243247.1	86.842	38
																																												1	gnl|SRA|SRR1663286.48293104.1	7reg1	SRA:SRR1663286.48293104.1	88.571	35
																																												1	gnl|SRA|SRR1663285.28550970.2	7reg1	SRA:SRR1663285.28550970.2	84.091	44
																																												1	gnl|SRA|SRR1663285.4372536.1	7reg1	SRA:SRR1663285.4372536.1	83.721	43
																																												1	gnl|SRA|SRR1663283.14047399.2	7reg1	SRA:SRR1663283.14047399.2	91.176	34
																																												1	gnl|SRA|SRR1663278.9006524.2	7reg1	SRA:SRR1663278.9006524.2	90.625	32
																																												3	gnl|SRA|SRR1663291.14576066.2	7reg3	SRA:SRR1663291.14576066.2	88.235	34
																																												3	gnl|SRA|SRR1663291.3910633.2	7reg3	SRA:SRR1663291.3910633.2	88.235	34
																																												3	gnl|SRA|SRR1663291.2352342.2	7reg3	SRA:SRR1663291.2352342.2	88.235	34
																																												3	gnl|SRA|SRR1663290.8847003.2	7reg3	SRA:SRR1663290.8847003.2	88.235	34
																																												3	gnl|SRA|SRR1663289.5596370.2	7reg3	SRA:SRR1663289.5596370.2	88.235	34
																																												3	gnl|SRA|SRR1663289.177825.2	7reg3	SRA:SRR1663289.177825.2	88.235	34
																																												3	gnl|SRA|SRR1663288.41318289.2	7reg3	SRA:SRR1663288.41318289.2	88.235	34
																																												3	gnl|SRA|SRR1663288.25484738.2	7reg3	SRA:SRR1663288.25484738.2	88.235	34
																																												3	gnl|SRA|SRR1663287.27762817.1	7reg3	SRA:SRR1663287.27762817.1	81.818	44
																																												3	gnl|SRA|SRR1663287.24951735.2	7reg3	SRA:SRR1663287.24951735.2	81.818	44
																																												3	gnl|SRA|SRR1663287.5916739.2	7reg3	SRA:SRR1663287.5916739.2	88.235	34
																																												3	gnl|SRA|SRR1663286.39417685.2	7reg3	SRA:SRR1663286.39417685.2	88.235	34
																																												3	gnl|SRA|SRR1663286.27896184.2	7reg3	SRA:SRR1663286.27896184.2	88.235	34
																																												3	gnl|SRA|SRR1663286.22166990.2	7reg3	SRA:SRR1663286.22166990.2	88.235	34
																																												3	gnl|SRA|SRR1663286.11857728.2	7reg3	SRA:SRR1663286.11857728.2	88.235	34
																																												3	gnl|SRA|SRR1663286.7670483.2	7reg3	SRA:SRR1663286.7670483.2	88.235	34
																																												3	gnl|SRA|SRR1663286.4913035.1	7reg3	SRA:SRR1663286.4913035.1	88.235	34
																																												3	gnl|SRA|SRR1663286.4212019.1	7reg3	SRA:SRR1663286.4212019.1	88.235	34
																																												3	gnl|SRA|SRR1663285.20563890.1	7reg3	SRA:SRR1663285.20563890.1	88.235	34
																																												3	gnl|SRA|SRR1663285.17356300.1	7reg3	SRA:SRR1663285.17356300.1	88.235	34
																																												3	gnl|SRA|SRR1663280.31638871.1	7reg3	SRA:SRR1663280.31638871.1	88.235	34
																																												3	gnl|SRA|SRR1663280.25548751.1	7reg3	SRA:SRR1663280.25548751.1	88.235	34
																																												3	gnl|SRA|SRR1663280.23832576.1	7reg3	SRA:SRR1663280.23832576.1	81.818	44
																																												3	gnl|SRA|SRR1663279.26703961.1	7reg3	SRA:SRR1663279.26703961.1	88.235	34
																																												3	gnl|SRA|SRR1663279.8576363.2	7reg3	SRA:SRR1663279.8576363.2	88.235	34
																																												3	gnl|SRA|SRR1663278.29448686.1	7reg3	SRA:SRR1663278.29448686.1	81.818	44
																																												4	gnl|SRA|SRR1663286.35901320.2	7reg4	SRA:SRR1663286.35901320.2	87.179	39
																																												4	gnl|SRA|SRR1663288.10579716.2	7reg4	SRA:SRR1663288.10579716.2	87.179	39
																																												4	gnl|SRA|SRR1663287.34955439.2	7reg4	SRA:SRR1663287.34955439.2	82.222	45
																																												4	gnl|SRA|SRR1663286.36057320.1	7reg4	SRA:SRR1663286.36057320.1	82.222	45
																																												4	gnl|SRA|SRR1663286.24996137.2	7reg4	SRA:SRR1663286.24996137.2	82.222	45
																																												4	gnl|SRA|SRR1663285.33719790.2	7reg4	SRA:SRR1663285.33719790.2	82.222	45
																																												4	gnl|SRA|SRR1663281.7063749.2	7reg4	SRA:SRR1663281.7063749.2	87.179	39
																																												4	gnl|SRA|SRR1663280.36417966.2	7reg4	SRA:SRR1663280.36417966.2	82.222	45
																																												4	gnl|SRA|SRR1663279.15419327.2	7reg4	SRA:SRR1663279.15419327.2	82.222	45
																																												5	gnl|SRA|SRR1663291.19427509.2	7reg5	SRA:SRR1663291.19427509.2	84.783	46
																																												5	gnl|SRA|SRR1663291.4438023.2	7reg5	SRA:SRR1663291.4438023.2	84.783	46
																																												5	gnl|SRA|SRR1663290.8480073.2	7reg5	SRA:SRR1663290.8480073.2	84.783	46
																																												5	gnl|SRA|SRR1663289.885656.1	7reg5	SRA:SRR1663289.885656.1	90.909	33
																																												5	gnl|SRA|SRR1663288.40871016.2	7reg5	SRA:SRR1663288.40871016.2	84.783	46
																																												5	gnl|SRA|SRR1663288.22038479.2	7reg5	SRA:SRR1663288.22038479.2	84.783	46
																																												5	gnl|SRA|SRR1663288.4941806.1	7reg5	SRA:SRR1663288.4941806.1	84.783	46
																																												5	gnl|SRA|SRR1663287.10462831.1	7reg5	SRA:SRR1663287.10462831.1	84.783	46
																																												5	gnl|SRA|SRR1663286.14499437.1	7reg5	SRA:SRR1663286.14499437.1	84.783	46
																																												5	gnl|SRA|SRR1663282.15012575.2	7reg5	SRA:SRR1663282.15012575.2	88.571	35
																																												5	gnl|SRA|SRR1663280.37963718.1	7reg5	SRA:SRR1663280.37963718.1	84.783	46
																																												5	gnl|SRA|SRR1663279.33690150.1	7reg5	SRA:SRR1663279.33690150.1	84.783	46
																																												5	gnl|SRA|SRR1663291.24435454.2	7reg5	SRA:SRR1663291.24435454.2	100	24
																																												5	gnl|SRA|SRR1663291.21995572.2	7reg5	SRA:SRR1663291.21995572.2	87.179	39
																																												5	gnl|SRA|SRR1663291.19407872.2	7reg5	SRA:SRR1663291.19407872.2	100	24
																																												5	gnl|SRA|SRR1663291.10082632.2	7reg5	SRA:SRR1663291.10082632.2	100	24
																																												5	gnl|SRA|SRR1663291.5988453.2	7reg5	SRA:SRR1663291.5988453.2	100	24
																																												5	gnl|SRA|SRR1663291.93986.1	7reg5	SRA:SRR1663291.93986.1	87.179	39
																																												5	gnl|SRA|SRR1663290.8246633.2	7reg5	SRA:SRR1663290.8246633.2	88.889	36
																																												5	gnl|SRA|SRR1663290.2455037.2	7reg5	SRA:SRR1663290.2455037.2	100	24
																																												5	gnl|SRA|SRR1663289.17958625.2	7reg5	SRA:SRR1663289.17958625.2	100	24
																																												5	gnl|SRA|SRR1663289.17739390.2	7reg5	SRA:SRR1663289.17739390.2	100	24
																																												5	gnl|SRA|SRR1663289.11870468.2	7reg5	SRA:SRR1663289.11870468.2	100	24
																																												5	gnl|SRA|SRR1663288.43841704.2	7reg5	SRA:SRR1663288.43841704.2	100	24
																																												5	gnl|SRA|SRR1663288.43665088.2	7reg5	SRA:SRR1663288.43665088.2	100	24
																																												5	gnl|SRA|SRR1663288.43647537.2	7reg5	SRA:SRR1663288.43647537.2	88.889	36
																																												5	gnl|SRA|SRR1663288.40719558.2	7reg5	SRA:SRR1663288.40719558.2	100	24
																																												5	gnl|SRA|SRR1663288.39547791.2	7reg5	SRA:SRR1663288.39547791.2	100	24
																																												5	gnl|SRA|SRR1663288.37932932.2	7reg5	SRA:SRR1663288.37932932.2	88.889	36
																																												5	gnl|SRA|SRR1663288.33409717.2	7reg5	SRA:SRR1663288.33409717.2	100	24
																																												5	gnl|SRA|SRR1663288.28849562.2	7reg5	SRA:SRR1663288.28849562.2	100	24
																																												5	gnl|SRA|SRR1663288.27152863.2	7reg5	SRA:SRR1663288.27152863.2	100	24
																																												5	gnl|SRA|SRR1663288.10786225.1	7reg5	SRA:SRR1663288.10786225.1	100	24
																																												5	gnl|SRA|SRR1663288.3224452.1	7reg5	SRA:SRR1663288.3224452.1	100	24
																																												5	gnl|SRA|SRR1663287.39353465.2	7reg5	SRA:SRR1663287.39353465.2	100	24
																																												5	gnl|SRA|SRR1663287.33981784.2	7reg5	SRA:SRR1663287.33981784.2	100	24
																																												5	gnl|SRA|SRR1663287.2227381.2	7reg5	SRA:SRR1663287.2227381.2	88.889	36
																																												5	gnl|SRA|SRR1663286.48305601.2	7reg5	SRA:SRR1663286.48305601.2	88.889	36
																																												5	gnl|SRA|SRR1663286.46344760.2	7reg5	SRA:SRR1663286.46344760.2	88.889	36
																																												5	gnl|SRA|SRR1663286.37835623.2	7reg5	SRA:SRR1663286.37835623.2	100	24
																																												5	gnl|SRA|SRR1663286.18608297.2	7reg5	SRA:SRR1663286.18608297.2	100	24
																																												5	gnl|SRA|SRR1663286.12325486.1	7reg5	SRA:SRR1663286.12325486.1	100	24
																																												5	gnl|SRA|SRR1663286.6712725.2	7reg5	SRA:SRR1663286.6712725.2	100	24
																																												5	gnl|SRA|SRR1663285.29559089.1	7reg5	SRA:SRR1663285.29559089.1	100	24
																																												5	gnl|SRA|SRR1663285.28127992.1	7reg5	SRA:SRR1663285.28127992.1	100	24
																																												5	gnl|SRA|SRR1663285.4981981.2	7reg5	SRA:SRR1663285.4981981.2	100	24
																																												5	gnl|SRA|SRR1663285.4711086.2	7reg5	SRA:SRR1663285.4711086.2	88.889	36
																																												5	gnl|SRA|SRR1663281.10813471.2	7reg5	SRA:SRR1663281.10813471.2	88.889	36
																																												5	gnl|SRA|SRR1663281.3928543.2	7reg5	SRA:SRR1663281.3928543.2	88.889	36
																																												5	gnl|SRA|SRR1663281.2242622.2	7reg5	SRA:SRR1663281.2242622.2	100	24
																																												5	gnl|SRA|SRR1663280.39042663.2	7reg5	SRA:SRR1663280.39042663.2	100	24
																																												5	gnl|SRA|SRR1663280.25094145.2	7reg5	SRA:SRR1663280.25094145.2	88.889	36
																																												5	gnl|SRA|SRR1663280.16845185.2	7reg5	SRA:SRR1663280.16845185.2	100	24
																																												5	gnl|SRA|SRR1663280.11370690.1	7reg5	SRA:SRR1663280.11370690.1	100	24
																																												5	gnl|SRA|SRR1663280.1953184.2	7reg5	SRA:SRR1663280.1953184.2	100	24
																																												5	gnl|SRA|SRR1663279.22504801.2	7reg5	SRA:SRR1663279.22504801.2	100	24
																																												5	gnl|SRA|SRR1663279.10095631.2	7reg5	SRA:SRR1663279.10095631.2	88.889	36
																																												5	gnl|SRA|SRR1663279.3363982.1	7reg5	SRA:SRR1663279.3363982.1	100	24
																																												5	gnl|SRA|SRR1663278.37077825.2	7reg5	SRA:SRR1663278.37077825.2	88.889	36
																																												6	gnl|SRA|SRR1663291.19427509.2	7reg6	SRA:SRR1663291.19427509.2	84.783	46
																																												6	gnl|SRA|SRR1663291.4438023.2	7reg6	SRA:SRR1663291.4438023.2	84.783	46
																																												6	gnl|SRA|SRR1663290.8480073.2	7reg6	SRA:SRR1663290.8480073.2	84.783	46
																																												6	gnl|SRA|SRR1663289.885656.1	7reg6	SRA:SRR1663289.885656.1	90.909	33
																																												6	gnl|SRA|SRR1663288.40871016.2	7reg6	SRA:SRR1663288.40871016.2	84.783	46
																																												6	gnl|SRA|SRR1663288.22038479.2	7reg6	SRA:SRR1663288.22038479.2	84.783	46
																																												6	gnl|SRA|SRR1663288.4941806.1	7reg6	SRA:SRR1663288.4941806.1	84.783	46
																																												6	gnl|SRA|SRR1663287.10462831.1	7reg6	SRA:SRR1663287.10462831.1	84.783	46
																																												6	gnl|SRA|SRR1663286.14499437.1	7reg6	SRA:SRR1663286.14499437.1	84.783	46
																																												6	gnl|SRA|SRR1663282.15012575.2	7reg6	SRA:SRR1663282.15012575.2	88.571	35
																																												6	gnl|SRA|SRR1663280.37963718.1	7reg6	SRA:SRR1663280.37963718.1	84.783	46
																																												6	gnl|SRA|SRR1663279.33690150.1	7reg6	SRA:SRR1663279.33690150.1	84.783	46
																																												6	gnl|SRA|SRR1663291.24435454.2	7reg6	SRA:SRR1663291.24435454.2	100	24
																																												6	gnl|SRA|SRR1663291.21995572.2	7reg6	SRA:SRR1663291.21995572.2	87.179	39
																																												6	gnl|SRA|SRR1663291.19407872.2	7reg6	SRA:SRR1663291.19407872.2	100	24
																																												6	gnl|SRA|SRR1663291.10082632.2	7reg6	SRA:SRR1663291.10082632.2	100	24
																																												6	gnl|SRA|SRR1663291.5988453.2	7reg6	SRA:SRR1663291.5988453.2	100	24
																																												6	gnl|SRA|SRR1663291.93986.1	7reg6	SRA:SRR1663291.93986.1	87.179	39
																																												6	gnl|SRA|SRR1663290.8246633.2	7reg6	SRA:SRR1663290.8246633.2	88.889	36
																																												6	gnl|SRA|SRR1663290.2455037.2	7reg6	SRA:SRR1663290.2455037.2	100	24
																																												6	gnl|SRA|SRR1663289.17958625.2	7reg6	SRA:SRR1663289.17958625.2	100	24
																																												6	gnl|SRA|SRR1663289.17739390.2	7reg6	SRA:SRR1663289.17739390.2	100	24
																																												6	gnl|SRA|SRR1663289.11870468.2	7reg6	SRA:SRR1663289.11870468.2	100	24
																																												6	gnl|SRA|SRR1663288.43841704.2	7reg6	SRA:SRR1663288.43841704.2	100	24
																																												6	gnl|SRA|SRR1663288.43665088.2	7reg6	SRA:SRR1663288.43665088.2	100	24
																																												6	gnl|SRA|SRR1663288.43647537.2	7reg6	SRA:SRR1663288.43647537.2	88.889	36
																																												6	gnl|SRA|SRR1663288.40719558.2	7reg6	SRA:SRR1663288.40719558.2	100	24
																																												6	gnl|SRA|SRR1663288.39547791.2	7reg6	SRA:SRR1663288.39547791.2	100	24
																																												6	gnl|SRA|SRR1663288.37932932.2	7reg6	SRA:SRR1663288.37932932.2	88.889	36
																																												6	gnl|SRA|SRR1663288.33409717.2	7reg6	SRA:SRR1663288.33409717.2	100	24
																																												6	gnl|SRA|SRR1663288.28849562.2	7reg6	SRA:SRR1663288.28849562.2	100	24
																																												6	gnl|SRA|SRR1663288.27152863.2	7reg6	SRA:SRR1663288.27152863.2	100	24
																																												6	gnl|SRA|SRR1663288.10786225.1	7reg6	SRA:SRR1663288.10786225.1	100	24
																																												6	gnl|SRA|SRR1663288.3224452.1	7reg6	SRA:SRR1663288.3224452.1	100	24
																																												6	gnl|SRA|SRR1663287.39353465.2	7reg6	SRA:SRR1663287.39353465.2	100	24
																																												6	gnl|SRA|SRR1663287.33981784.2	7reg6	SRA:SRR1663287.33981784.2	100	24
																																												6	gnl|SRA|SRR1663287.2227381.2	7reg6	SRA:SRR1663287.2227381.2	88.889	36
																																												6	gnl|SRA|SRR1663286.48305601.2	7reg6	SRA:SRR1663286.48305601.2	88.889	36
																																												6	gnl|SRA|SRR1663286.46344760.2	7reg6	SRA:SRR1663286.46344760.2	88.889	36
																																												6	gnl|SRA|SRR1663286.37835623.2	7reg6	SRA:SRR1663286.37835623.2	100	24
																																												6	gnl|SRA|SRR1663286.18608297.2	7reg6	SRA:SRR1663286.18608297.2	100	24
																																												6	gnl|SRA|SRR1663286.12325486.1	7reg6	SRA:SRR1663286.12325486.1	100	24
																																												6	gnl|SRA|SRR1663286.6712725.2	7reg6	SRA:SRR1663286.6712725.2	100	24
																																												6	gnl|SRA|SRR1663285.29559089.1	7reg6	SRA:SRR1663285.29559089.1	100	24
																																												6	gnl|SRA|SRR1663285.28127992.1	7reg6	SRA:SRR1663285.28127992.1	100	24
																																												6	gnl|SRA|SRR1663285.4981981.2	7reg6	SRA:SRR1663285.4981981.2	100	24
																																												6	gnl|SRA|SRR1663285.4711086.2	7reg6	SRA:SRR1663285.4711086.2	88.889	36
																																												6	gnl|SRA|SRR1663281.10813471.2	7reg6	SRA:SRR1663281.10813471.2	88.889	36
																																												6	gnl|SRA|SRR1663281.3928543.2	7reg6	SRA:SRR1663281.3928543.2	88.889	36
																																												6	gnl|SRA|SRR1663281.2242622.2	7reg6	SRA:SRR1663281.2242622.2	100	24
																																												6	gnl|SRA|SRR1663280.39042663.2	7reg6	SRA:SRR1663280.39042663.2	100	24
																																												6	gnl|SRA|SRR1663280.25094145.2	7reg6	SRA:SRR1663280.25094145.2	88.889	36
																																												6	gnl|SRA|SRR1663280.16845185.2	7reg6	SRA:SRR1663280.16845185.2	100	24
																																												6	gnl|SRA|SRR1663280.11370690.1	7reg6	SRA:SRR1663280.11370690.1	100	24
																																												6	gnl|SRA|SRR1663280.1953184.2	7reg6	SRA:SRR1663280.1953184.2	100	24
																																												6	gnl|SRA|SRR1663279.22504801.2	7reg6	SRA:SRR1663279.22504801.2	100	24
																																												6	gnl|SRA|SRR1663279.10095631.2	7reg6	SRA:SRR1663279.10095631.2	88.889	36
																																												6	gnl|SRA|SRR1663279.3363982.1	7reg6	SRA:SRR1663279.3363982.1	100	24
																																												6	gnl|SRA|SRR1663278.37077825.2	7reg6	SRA:SRR1663278.37077825.2	88.889	36
																												del 12
[truncated: 104 more columns]

## Sheet: Sheet B
				delRNA3-k	k	n	5'	3'	Reads	Id	Length of delRNA (bp)	Strand (+/-)
				delRNA3-1	1	0	1521	1549	3	93.1	29	-
					1	0	1703	1738	1	89.19	36	-
					1	0	1868	1906	1	87.18	39	+
					1	0	2471	2499	1	93.1	29	-
					1	0	2852	2886	112	93.12	35	both
					1	0	3042	3086	1	81.25	45	-
					1	0	3131	3164	16	88.24	34	both
					1	0	3434	3462	1	93.1	29	+
					1	0	3807	3830	1	100	24	+
					1	0	3957	3980	1	100	24	-
					1	0	6888	6921	1	88.24	34	+
					1	0	8734	8769	1	88.89	36	+
					1	0	10528	10599	29	91.15	72	both
					1	1	3177	3203	1	96.3	27	-
					1	1	3350	3379	2	93.33	30	-
					1	1	3890	3921	1	90.63	32	-
					1	1	5738	5774	11	89.16	37	both
					1	1	6441	6469	1	93.1	29	-
					1	1	7665	7706	116	84.59	42	both
					1	1	9057	9089	1	90.91	33	-
					1	1	11272	11311	2	85	40	-
					1	2	998	1037	1	85.37	40	+
					1	2	1536	1574	1	84.62	39	+
					1	2	1642	1673	3	90.63	32	+
					1	2	3148	3176	1	96.55	29	+
					1	2	3208	3242	4	92.85	35	both
					1	2	3681	3728	1	81.25	48	+
					1	2	7525	7569	1	85.11	45	-
					1	2	7802	7844	2	84.09	43	+
					1	2	8052	8095	3	81.82	44	-
					1	2	8101	8136	1	88.89	36	+
					1	2	8153	8216	2	84.54	64	both
					1	2	8659	8692	1	88.24	34	+
					1	2	9230	9268	2	86.84	39	-
					1	2	10217	10241	188	100	25	both
					1	2	10501	10529	8	93.1	29	-
					1	2	10568	10593	1	100	26	+
					1	2	10779	10805	1	96.3	27	-
					1	2	10870	10903	1	88.24	34	+
					1	2	10976	10999	1	100	24	-
					1	2	11871	11910	1	85.37	40	-
					1	3	497	532	2	88.89	36	+
					1	3	4066	4114	2	86.04	49	both
					1	3	5627	5658	1	90.63	32	-
					1	3	6363	6391	1	93.1	29	+
					1	3	7617	7660	1	81.82	44	-
					1	3	8146	8178	1	90.91	33	-
					1	3	8326	8359	17	88.24	34	both
					1	3	9220	9252	1	90.91	33	+
					1	3	9914	9942	2	93.1	29	both
					1	3	10382	10405	1	100	24	+
				delRNA3-2	2	0	275	305	2	93.55	31	-
					2	0	317	348	1	90.63	32	+
					2	0	1102	1135	2	88.24	34	+
					2	0	2125	2159	2	88.89	35	-
					2	0	2588	2616	1	93.1	29	+
					2	0	3878	3919	1	82.98	42	+
					2	0	4518	4547	52	93.18	30	both
					2	0	5443	5480	2	86.84	38	both
					2	0	6028	6060	1	88.57	33	-
					2	0	8178	8210	3	90.91	33	both
					2	0	8762	8798	1	86.49	37	-
					2	0	9377	9412	12	86.84	36	both
					2	1	808	842	1	88.57	35	+
					2	1	1332	1356	3	100	25	both
					2	1	2250	2280	2	96.5	31	-
					2	1	4281	4314	1	88.24	34	-
					2	1	4357	4392	33	88.89	36	both
					2	1	5062	5109	157	91.01	48	both
					2	1	5793	5823	1	85.37	31	+
					2	1	6243	6282	4	88.26	40	both
					2	1	8259	8293	4	91.43	35	-
					2	1	8444	8472	3	93.1	29	-
					2	1	8826	8850	8	100	25	both
					2	1	8909	8942	1	91.18	34	-
					2	2	3034	3064	75	93.59	31	both
					2	2	3189	3212	1	100	24	+
					2	2	3229	3287	1	93.1	59	-
					2	2	3489	3530	2	83.33	42	both
					2	2	4382	4425	1	84.09	44	-
					2	2	4512	4540	1	93.1	29	+
					2	2	4561	4589	12	93.1	29	both
					2	2	5201	5239	2	87.18	39	+
					2	2	6186	6217	1	90.63	32	+
					2	2	6249	6282	1	88.24	34	-
					2	2	7381	7405	1	100	25	+
					2	2	8634	8662	2	93.1	29	-
					2	2	8812	8838	1	96.3	27	+
					2	2	9164	9191	21	96.41	28	both
					2	2	9805	9840	1	88.89	36	-
					2	3	257	322	4	91.19	66	both
					2	3	1072	1101	2	93.33	30	+
					2	3	2153	2194	1	83.33	42	-
					2	3	2556	2585	1	93.55	30	+
					2	3	2926	2964	1	84.62	39	-
					2	3	3284	3313	2	93.33	30	+
					2	3	5045	5075	1	93.55	31	+
					2	3	8678	8705	1	96.55	28	+
					2	3	9250	9276	3	96.3	27	-
					2	3	9368	9396	3	93.1	29	-
					2	3	9577	9614	9	89.47	38	both
					2	3	9632	9673	3	83.33	42	-
					2	4	312	343	1	93.94	32	-
					2	4	1037	1060	1	100	24	+
					2	4	2075	2150	12	79.09	76	both
					2	4	2922	2959	1	87.18	38	+
					2	4	3223	3261	1	87.18	39	-
					2	4	6024	6047	1	100	24	-
					2	4	6927	6972	12	87.87	46	both
					2	4	8313	8339	2	96.3	27	both
					2	4	8738	8762	4	100	25	-
					2	4	8769	8802	2	90.67	34	both
					2	4	9555	9587	1	91.18	33	-
				delRNA3-3	3	0	860	896	1	89.47	37	-
					3	0	1064	1087	1	100	24	-
					3	0	2429	2476	13	85.82	48	both
					3	0	2650	2687	2	89.47	38	both
					3	0	3044	3077	2	88.24	34	+
					3	0	3773	3801	84	93.1	29	both
					3	0	4376	4402	3	96.3	27	-
					3	0	4519	4561	1	83.72	43	-
					3	0	4590	4621	1	90.63	32	+
					3	0	5029	5066	1	89.74	38	-
					3	0	5129	5152	1	100	24	-
					3	0	5182	5212	1	93.55	31	-
					3	0	7009	7064	3	95.47	56	both
					3	0	7110	7145	1	88.89	36	-
					3	0	7703	7731	1	93.1	29	-
					3	1	243	290	2	86.12	48	-
					3	1	1213	1241	2	93.1	29	-
					3	1	1551	1584	3	88.24	34	both
					3	1	2416	2457	1	83.33	42	+
					3	1	2460	2497	2	87.18	38	both
					3	1	4251	4289	2	84.62	39	both
					3	1	5239	5267	3	93.1	29	-
					3	1	5269	5296	175	99.94	28	both
					3	1	5372	5403	7	91.33	32	both
					3	1	7289	7337	4	89.82	49	+
					3	2	487	522	23	86.84	36	+
					3	2	1860	1897	160	89.47	38	both
					3	2	2280	2309	42	94.84	30	both
					3	2	3640	3669	1	93.55	30	+
					3	2	3755	3791	2	92.27	37	-
					3	2	5008	5036	1	93.1	29	+
					3	2	5219	5251	3	93.94	33	both
					3	2	6509	6540	1	90.63	32	-
					3	2	6763	6808	1	82.61	46	+
					3	2	6961	6996	1	88.89	36	-
					3	3	2372	2398	1	96.3	27	-
					3	3	3629	3659	1	93.55	31	+
					3	3	4353	4391	1	84.62	39	-
					3	3	4451	4480	7	93.55	30	both
					3	3	5420	5481	7	93.44	62	-
					3	3	5533	5562	1	93.55	30	+
					3	3	8125	8158	1	88.24	34	+
					3	4	852	879	1	96.43	28	+
					3	4	1062	1098	1	86.49	37	+
					3	4	1307	1345	1	87.18	39	-
					3	4	2363	2393	1	93.55	31	-
					3	4	4338	4370	1	91.18	33	-
					3	4	6021	6052	4	90.63	32	both
					3	4	6221	6256	7	93.1	36	both
					3	4	7042	7075	1	88.24	34	-
					3	4	7162	7212	32	86.85	51	both
					3	4	7418	7449	1	90.63	32	+
					3	4	7944	7982	2	89.06	39	-
					3	5	288	328	1	85.37	41	-
					3	5	806	845	2	85	40	-
					3	5	1162	1185	2	100	24	-
					3	5	4330	4363	11	91.18	34	both
					3	5	4368	4396	1	93.1	29	-
					3	5	6609	6640	1	93.75	32	+
					3	5	6877	6905	1	93.1	29	-
					3	5	7133	7161	2	93.1	29	-
					3	5	7945	7972	1	96.43	28	-
				delRNA3-4	4	0	140	181	2	83.33	42	both
					4	0	205	238	1	88.24	34	-
					4	0	2756	2795	1	87.81	40	-
					4	0	3734	3762	235	93.1	29	both
					4	0	4492	4526	2	88.4	35	both
					4	0	4715	4739	1	100	25	-
					4	0	5887	5923	8	96.84	37	-
					4	0	6265	6310	2	88.08	46	-
					4	0	6340	6370	4	93.38	31	-
					4	1	872	904	1	91.18	33	-
					4	1	1387	1428	6	84.03	42	both
					4	1	2095	2130	4	88.99	36	both
					4	1	2134	2172	2	84.62	39	-
					4	1	2487	2524	1	86.84	38	+
					4	1	3614	3650	5	89.52	37	both
					4	1	3959	3989	1	93.55	31	+
					4	1	4172	4204	2	91.86	33	both
					4	1	4454	4487	1	91.18	34	-
					4	1	5105	5140	1	89.19	36	-
					4	1	6029	6069	1	88.37	41	-
					4	1	6130	6163	9	88.8	34	both
					4	1	6811	6854	1	81.82	44	+
					4	2	124	160	1	89.19	37	-
					4	2	447	480	1	88.24	34	+
					4	2	3103	3169	2	89.23	67	-
					4	2	3614	3660	4	83.29	47	-
					4	2	5925	5958	5	88.24	34	both
					4	2	6822	6855	1	88.24	34	+
					4	3	113	146	1	88.24	34	+
					4	3	950	983	3	89.86	34	both
					4	3	1617	1651	2	88.57	35	both
					4	3	3198	3249	2	89.91	52	both
					4	3	3999	4027	5	93.1	29	both
					4	3	4497	4536	9	85.83	40	both
					4	3	6007	6038	2	90.63	32	-
					4	3	6217	6253	4	88.96	37	-
					4	3	6582	6625	18	81.82	44	both
					4	3	6664	6702	104	88.57	39	both
					4	4	1147	1185	1	87.18	39	-
					4	4	1481	1520	1	85.37	40	+
					4	4	3681	3721	3	86.99	41	both
					4	4	4483	4515	1	90.91	33	+
					4	4	5183	5221	12	87.18	39	both
					4	4	5310	5348	1	87.18	39	+
					4	4	6000	6044	14	82.22	45	both
					4	4	6194	6234	6	85.37	41	both
					4	4	6947	6973	1	96.3	27	+
					4	5	1096	1133	1	86.84	38	-
					4	5	1151	1175	2	100	25	+
					4	5	1707	1741	6	88.57	35	both
					4	5	2013	2051	2	87.18	39	-
					4	5	2173	2216	1	84.09	44	+
					4	5	3552	3575	1	100	24	-
					4	5	3648	3683	1	88.89	36	+
					4	5	4279	4307	2	96.55	29	-
					4	5	4841	4875	4	89.74	35	both
					4	5	6000	6023	140	100	24	both
					4	5	6851	6900	187	86.54	50	both
					4	6	312	348	1	89.19	37	+
					4	6	1488	1511	4	100	24	both
					4	6	2486	2510	1	100	25	-
					4	6	3959	3990	13	94.44	32	both
					4	6	4293	4332	18	85	40	+
					4	6	4442	4477	6	88.89	36	-
					4	6	5367	5400	1	88.24	34	-
					4	6	6012	6063	35	92.72	52	both
					4	6	6328	6359	1	93.75	32	-
					4	6	6923	6962	1	85.37	40	+
				delRNA3-5	5	0	75	152	4	87.18	78	-
					5	0	700	748	5	79.17	49	+
					5	0	1565	1603	1	87.5	39	-
					5	0	1875	1907	1	91.18	33	-
					5	0	1926	1969	3	86.12	44	-
					5	0	2072	2100	2	93.1	29	+
					5	0	2756	2789	1	88.24	34	-
					5	0	3244	3277	1	88.24	34	-
					5	0	3647	3680	2	89.71	34	+
					5	0	3757	3784	1	92.86	28	+
					5	0	4158	4197	1	87.5	40	-
					5	0	4861	4903	9	80.85	43	-
					5	1	123	151	1	93.1	29	-
					5	1	1996	2046	2	80.39	51	-
					5	1	2402	2439	2	84.21	38	both
					5	1	2877	2930	2	93.67	54	-
					5	1	3156	3193	1	84.21	38	-
					5	1	3749	3776	1	92.86	28	+
					5	1	4078	4119	2	85.95	42	both
					5	1	5229	5265	34	88.72	37	both
					5	1	5468	5505	16	86.99	38	both
					5	2	643	701	2	86.49	59	-
					5	2	1874	1910	1	89.47	37	+
					5	2	2019	2080	5	82.09	62	both
					5	2	3166	3199	2	91.04	34	-
					5	2	4072	4111	6	85.37	40	-
					5	2	4682	4720	7	86.38	39	+
					5	2	5491	5539	2	81.63	49	+
					5	2	5662	5701	4	85	40	+
					5	2	5874	5902	9	93.1	29	both
					5	2	6105	6145	1	85.37	41	-
					5	3	1874	1908	1	88.57	35	-
					5	3	2186	2210	1	100	25	-
					5	3	3132	3162	3	93.55	31	-
					5	3	4015	4052	2	89.74	38	-
					5	3	4117	4154	1	84.21	38	-
					5	3	5385	5417	1	87.88	33	+
					5	3	5434	5465	74	99.91	32	both
					5	3	6133	6163	2	93.2	31	both
					5	4	380	410	1	90.32	31	-
					5	4	1429	1456	1	96.43	28	+
					5	4	2000	2093	3	85.42	94	-
					5	4	3894	3932	1	84.62	39	-
					5	4	5250	5283	47	93.02	34	both
					5	4	5685	5713	1	93.1	29	+
					5	5	117	181	37	88.45	65	both
					5	5	293	318	1	96.15	26	-
					5	5	567	611	1	82.61	45	-
					5	5	785	860	52	89.74	76	both
					5	5	1759	1805	8	81.63	47	both
					5	5	1983	2022	2	85	40	-
					5	5	2485	2514	1	93.33	30	+
					5	5	3150	3201	1	80.77	52	+
					5	5	3658	3710	93	93.27	53	both
					5	5	3906	3950	11	90.98	45	both
					5	5	4052	4087	31	88.53	36	both
					5	5	4377	4407	5	91.4	31	-
					5	5	5729	5757	3	93.1	29	-
					5	6	85	136	31	84.16	52	both
					5	6	1177	1205	9	93.1	29	both
					5	6	1968	1997	3	93.33	30	+
					5	6	3679	3710	1	90.91	32	+
					5	6	3754	3791	4	84.21	38	-
					5	6	4454	4487	3	91.18	34	-
					5	6	4600	4636	17	92.51	37	both
					5	6	5185	5213	4	88.46	29	both
					5	6	5427	5452	12	96.15	26	both
					5	7	298	324	1	96.3	27	+
					5	7	1751	1789	9	84.62	39	both
					5	7	1889	1922	1	88.24	34	-
					5	7	2032	2061	58	96.47	30	both
					5	7	2731	2762	1	90.63	32	-
					5	7	2835	2863	1	93.1	29	-
					5	7	3602	3627	1	96.15	26	-
					5	7	3758	3783	1	96.15	26	+
					5	7	3907	3940	1	88.24	34	+
					5	7	5724	5746	8	100	23	both
				delRNA3-6	6	0	2121	2148	8	92.86	28	+
					6	0	2442	2473	102	93.14	32	both
					6	0	3271	3305	4	88.57	35	-
					6	0	3476	3504	2	93.1	29	+
					6	0	4097	4134	6	84.21	38	both
					6	0	4174	4207	1	88.24	34	-
					6	0	4590	4612	1	100	23	-
					6	0	4812	4859	1	81.25	48	-
					6	1	53	85	3	87.88	33	both
					6	1	1073	1111	7	87.36	39	both
					6	1	1842	1864	1	100	23	-
					6	1	2758	2798	2	86.62	41	both
					6	1	2858	2896	3	85.24	39	both
					6	1	3928	3953	4	96.15	26	both
					6	1	5279	5316	3	86.84	38	both
					6	2	374	409	1	88.89	36	-
					6	2	1406	1443	1	86.84	38	+
					6	2	2060	2101	1	85.71	42	-
					6	2	2808	2836	1	93.1	29	+
					6	2	2881	2909	1	93.1	29	+
					6	2	2912	2938	9	96.3	27	both
					6	2	4110	4142	13	90.67	33	both
					6	2	4162	4207	1	85.11	46	-
					6	2	5382	5420	2	84.62	39	both
					6	3	692	719	1	92.86	28	+
					6	3	2406	2429	1	100	24	-
					6	3	2578	2606	4	93.1	29	+
					6	3	2825	2860	5	88.57	36	both
					6	3	3286	3326	1	85.37	41	+
					6	3	3857	3892	13	88.89	36	-
					6	3	4686	4730	1	82.61	45	+
					6	3	5264	5304	2	85.71	41	+
					6	4	403	433	4	93.75	31	both
					6	4	1790	1817	1	92.86	28	-
					6	4	2615	2649	1	88.57	35	-
					6	4	2813	2858	1	80.44	46	-
					6	4	3459	3490	1	90.63	32	-
					6	4	5221	5248	1	92.86	28	+
					6	5	730	757	1	92.86	28	-
					6	5	1664	1702	1	85.37	39	-
					6	5	2273	2301	2	92.98	29	-
					6	5	2478	2532	2	91.57	55	both
					6	5	2652	2677	1	96.15	26	-
					6	5	3228	3257	15	93.35	30	both
					6	5	3976	4033	7	79.82	58	both
					6	5	4355	4385	1	93.55	31	+
					6	5	4574	4606	1	87.88	33	-
					6	6	513	553	1	82.93	41	-
					6	6	575	602	1	92.86	28	-
					6	6	627	661	1	88.89	35	+
					6	6	730	774	1	82.22	45	-
					6	6	1555	1587	1	90.91	33	+
					6	6	2089	2120	1	90.63	32	-
					6	6	2414	2453	1	85.37	40	+
					6	6	3324	3360	4	87.43	37	both
					6	6	3463	3497	2	91.04	35	-
					6	6	3655	3689	1	88.57	35	+
					6	6	3999	4026	8	97.32	28	both
					6	6	4046	4071	47	96.15	26	both
					6	6	4213	4245	1	87.88	33	-
					6	6	4687	4715	1	93.1	29	-
					6	6	4748	4796	2	90.67	49	-
					6	7	92	128	2	91.32	37	+
					6	7	595	627	5	91.76	33	both
					6	7	630	657	1	92.86	28	+
					6	7	1198	1228	1	90.32	31	+
					6	7	1728	1751	2	100	24	-
					6	7	3425	3453	1	93.1	29	+
					6	7	5311	5337	1	96.3	27	-
					6	8	187	224	2	96.43	38	both
					6	8	1236	1272	1	86.49	37	+
					6	8	1773	1799	1	96.3	27	+
					6	8	2071	2110	1	85.37	40	-
					6	8	4107	4138	3	91.35	32	-
					6	8	4677	4709	1	90.91	33	-
				delRNA3-7	7	0	232	256	1	100	25	+
					7	0	1120	1164	1	82.98	45	-
					7	0	1429	1457	9	93.1	29	-
					7	0	1559	1587	4	92.92	29	both
					7	0	1733	1756	1	100	24	-
					7	0	2250	2273	1	100	24	+
					7	0	2398	2430	1	87.88	33	-
					7	0	2521	2556	4	90.91	36	both
					7	0	2990	3039	2	88.73	50	both
					7	0	3382	3419	5	86.84	38	+
					7	0	3597	3630	1	88.24	34	-
					7	0	3792	3829	1	89.47	38	-
					7	0	3955	3978	1	100	24	+
					7	1	130	153	1	100	24	-
					7	1	614	656	6	90.68	43	both
					7	1	1822	1847	1	96.15	26	+
					7	1	2592	2614	1	100	23	-
					7	1	3057	3104	1	79.17	48	+
					7	1	3129	3163	1	88.57	35	-
					7	1	3793	3823	1	93.75	31	+
					7	1	4013	4036	1	100	24	-
					7	1	4203	4236	1	88.24	34	-
					7	1	4908	4946	1	85	39	+
					7	2	342	370	8	93.1	29	both
					7	2	1634	1656	1	100	23	-
					7	2	2589	2625	2	89.19	37	+
					7	2	3116	3166	61	82.7	51	both
					7	2	3367	3405	1	84.62	39	+
					7	2	4566	4603	10	87.5	38	both
					7	3	475	504	10	93.33	30	both
					7	3	2517	2549	1	87.88	33	+
					7	3	3078	3106	2	93.1	29	-
					7	3	3126	3160	1	91.43	35	+
					7	3	3245	3279	1	88.89	35	+
					7	3	3599	3631	1	90.91	33	-
					7	4	291	326	6	88.89	36	+
					7	4	374	407	1	88.24	34	+
					7	4	675	706	1	90.91	32	+
					7	4	1256	1297	1	83.33	42	-
					7	4	2007	2039	12	87.88	33	both
					7	4	2702	2731	1	93.33	30	-
					7	4	2978	3027	17	91.22	50	both
					7	4	3243	3276	7	88.24	34	both
					7	4	3575	3618	1	84.09	44	-
					7	4	4348	4394	5	84.14	47	-
					7	5	635	666	3	90.63	32	both
					7	5	938	971	4	90.21	34	both
					7	5	1268	1305	1	87.18	38	+
					7	5	1364	1387	1	100	24	-
					7	5	1390	1418	1	93.1	29	-
					7	5	1608	1631	7	100	24	-
					7	5	2472	2498	1	96.3	27	-
					7	5	2715	2746	1	90.63	32	-
					7	5	2793	2827	1	88.89	35	-
					7	5	4149	4172	1	100	24	-
					7	5	4324	4390	4	87.21	67	both
					7	6	24	70	2	86.16	47	+
					7	6	4206	4232	5	96.3	27	+
					7	6	4298	4329	1	93.75	32	-
					7	7	85	113	9	93.1	29	both
					7	7	163	198	3	94.33	36	both
					7	7	1373	1411	2	88.93	39	both
					7	7	2804	2829	1	96.15	26	+
					7	7	3120	3153	1	88.24	34	+
					7	7	3707	3732	1	96.15	26	+
					7	7	3812	3837	1	96.15	26	-
					7	8	60	87	1	92.86	28	+
					7	8	2829	2856	1	92.86	28	-
					7	8	3115	3151	11	89.74	37	both
					7	8	4207	4238	1	90.63	32	+
					7	9	517	556	1	85.37	40	-
					7	9	1119	1147	181	93.55	29	both
					7	9	1984	2015	2	93.75	32	+
					7	9	2221	2267	25	84.71	47	both
					7	9	2583	2611	20	93.1	29	both
					7	9	3209	3242	1	91.43	34	-
					7	9	3364	3411	52	86.67	48	both
					7	9	3745	3774	1	93.33	30	+
					7	9	4487	4521	6	88.57	35	both
					7	9	4750	4794	2	82.22	45	-
				delRNA3-8	8	0	2474	2524	390	84.86	51	both
					8	0	2930	2954	1	100	25	+
					8	0	3753	3798	6	82.61	46	-
					8	1	256	286	1	90.32	31	+
					8	1	1250	1284	3	91.16	35	both
					8	1	1408	1460	2	89.94	53	both
					8	1	2230	2259	4	93.55	30	-
					8	1	2968	3001	1	88.24	34	-
					8	1	3588	3618	1	90.32	31	-
					8	1	3763	3796	1	88.24	34	+
					8	2	608	641	1	88.24	34	-
					8	2	1434	1526	223	99.24	93	both
					8	2	2026	2065	11	91.76	40	both
					8	2	3582	3625	1	82.22	44	-
					8	2	3916	3955	10	84.84	40	both
					8	3	1502	1537	1	86.84	36	+
					8	3	1814	1858	302	88.12	45	both
					8	3	2036	2058	5	98.46	23	both
					8	3	2346	2379	31	88.55	34	both
					8	3	2673	2698	1	96.15	26	+
					8	3	3311	3344	10	93.92	34	both
					8	3	3760	3787	1	92.86	28	-
					8	3	4322	4346	1	100	25	-
					8	4	2464	2498	1	88.57	35	+
					8	4	3541	3563	5	100	23	both
					8	5	591	624	1	88.24	34	-
					8	5	668	701	1	91.43	34	-
					8	5	1419	1453	1	88.57	35	-
					8	5	1547	1585	1	84.62	39	-
					8	5	2228	2265	1	84.21	38	+
					8	5	2500	2537	1	85.71	38	-
					8	5	3698	3727	4	93.55	30	both
					8	5	3824	3860	3	89.47	37	+
					8	5	4457	4495	3	87.25	39	+
					8	6	641	676	1	86.11	36	+
					8	6	1528	1566	3	89.65	39	-
					8	6	1717	1745	1	93.1	29	-
					8	6	1955	1983	2	93.1	29	-
					8	6	2285	2320	1	88.89	36	-
					8	6	2719	2766	4	90.15	48	both
					8	6	2901	2923	20	100	23	both
					8	6	3445	3479	1	88.57	35	-
					8	6	3830	3858	3	93.1	29	both
					8	6	3869	3908	4	87.43	40	both
					8	6	3947	3994	5	86.02	48	both
					8	7	581	652	4	93.48	72	both
					8	7	1885	1924	17	88.49	40	both
					8	7	2286	2321	4	88.89	36	both
					8	7	3290	3347	45	84.58	58	both
					8	7	3945	3982	2	87.18	38	+
					8	7	4415	4444	5	93.33	30	-
					8	8	590	633	5	90.01	44	-
					8	8	1275	1302	1	96.55	28	-
					8	8	1793	1820	8	96.36	28	both
					8	8	1907	1934	2	92.86	28	-
					8	8	2331	2375	1	82.61	45	+
					8	8	2588	2610	1	100	23	-
					8	8	3197	3227	1	90.32	31	-
					8	8	3454	3489	2	88.73	36	-
					8	8	3959	4002	1	81.82	44	+
					8	8	4263	4301	6	92.31	39	both
					8	8	4394	4417	1	100	24	+
					8	9	304	360	2	88.46	57	both
					8	9	3350	3389	1	87.81	40	-
					8	9	3641	3674	2	88.24	34	-
					8	9	3780	3820	1	85.71	41	-
					8	9	4131	4160	99	92.9	30	both
					8	10	703	742	1	85	40	-
					8	10	1767	1802	132	89.09	36	both
					8	10	2006	2034	1	93.1	29	-
					8	10	2047	2076	1	96.67	30	+
					8	10	2230	2262	1	93.94	33	+
					8	10	2477	2512	1	86.84	36	-
					8	10	3198	3232	7	88.57	35	both
					8	10	3378	3414	82	95.58	37	both
					8	10	3822	3855	1	88.57	34	-
					8	10	4181	4220	5	87.71	40	-
					8	10	4233	4255	1	100	23	+
					8	10	4489	4517	2	93.1	29	-
				delRNA3-9	9	0	61	100	7	94.13	40	both
					9	0	109	142	1	88.24	34	+
					9	0	2033	2093	33	89.02	61	both
					9	0	2147	2191	4	87.24	45	both
					9	0	2208	2249	1	83.33	42	-
					9	0	2560	2599	1	85	40	+
					9	1	1384	1468	39	87.11	85	both
					9	1	2117	2141	2	100	25	-
					9	1	2590	2621	2	90.63	32	both
					9	1	2679	2708	1	93.33	30	-
					9	1	3056	3108	7	92	53	both
					9	2	1595	1624	55	93.33	30	both
					9	2	2763	2791	8	93.1	29	both
					9	2	3450	3497	13	93.1	48	both
					9	2	3545	3609	4	84.74	65	-
					9	3	858	898	3	89.03	41	-
					9	3	1063	1085	3	100	23	+
					9	3	1180	1212	2	90.91	33	+
					9	3	1863	1898	1	88.89	36	-
					9	3	2798	2838	1	82.93	41	-
					9	3	3080	3115	2	89.48	36	both
					9	3	3620	3680	132	86.56	61	both
					9	4	294	319	1	96.15	26	-
					9	4	861	911	66	86.12	51	both
					9	4	1059	1084	21	96.34	26	both
					9	4	1925	1957	1	87.88	33	-
					9	4	2085	2121	19	86.63	37	-
					9	4	2135	2166	12	93.84	32	both
					9	4	2168	2190	5	100	23	+
					9	4	2486	2527	2	90.55	42	+
					9	4	2762	2790	5	93.1	29	-
					9	4	3423	3455	1	87.88	33	-
					9	4	3620	3664	9	91.41	45	both
					9	5	126	166	1	85.71	41	+
					9	5	444	467	1	100	24	+
					9	5	538	562	1	100	25	-
					9	5	864	899	1	86.11	36	-
					9	5	2811	2843	1	91.18	33	-
					9	5	2995	3018	3	100	24	both
					9	5	3500	3536	1	86.49	37	-
					9	5	3980	4016	3	89.19	37	both
					9	6	501	529	1	93.1	29	-
					9	6	535	566	1	90.63	32	-
					9	6	1053	1078	2	96.15	26	both
					9	6	1671	1705	5	88.57	35	-
					9	6	2484	2530	7	83.65	47	both
					9	6	2724	2766	2	84.72	43	both
					9	7	501	551	10	87.77	51	both
					9	7	1051	1079	1	93.1	29	-
					9	7	2015	2048	2	88.24	34	-
					9	7	2632	2663	1	90.63	32	-
					9	7	2762	2784	2	100	23	+
					9	8	134	160	1	96.3	27	+
					9	8	855	902	1	79.17	48	+
					9	8	1213	1247	4	88.57	35	-
					9	8	2102	2125	1	100	24	+
					9	8	2722	2769	2	83.35	48	both
					9	8	3084	3112	1	93.33	29	+
					9	8	4033	4064	1	90.63	32	+
					9	9	810	843	1	88.24	34	+
					9	9	1061	1087	3	96.3	27	+
					9	9	1214	1241	1	92.86	28	+
					9	9	1763	1788	3	100	26	both
					9	9	2142	2175	2	90.55	34	-
					9	9	3451	3479	3	93.1	29	+
					9	9	3609	3649	1	85.37	41	+
					9	9	3966	3999	9	91.83	34	both
					9	10	392	419	3	92.86	28	+
					9	10	2873	2909	1	87.5	37	+
					9	10	4073	4108	385	93.09	36	both
					9	11	47	102	15	90.58	56	both
					9	11	446	479	14	88.24	34	-
					9	11	856	881	1	96.15	26	-
					9	11	1404	1439	1	86.11	36	+
					9	11	2079	2112	1	91.18	34	-
					9	11	2156	2196	6	87.81	41	-
				delRNA3-10	10	0	82	128	1	80.85	47	+
					10	0	487	511	7	100	25	both
					10	0	544	583	13	83.33	40	-
					10	0	1125	1169	2	82.98	45	+
					10	0	1383	1413	1	90.32	31	+
					10	0	1713	1743	1	90.32	31	-
					10	0	2129	2164	319	92.73	36	both
					10	0	2880	2929	10	80	50	both
					10	0	3356	3396	1	85.37	41	-
					10	1	97	136	2	85.54	40	both
					10	1	757	780	2	100	24	both
					10	1	1325	1352	1	92.86	28	-
					10	1	2132	2169	1	84.21	38	+
					10	1	2387	2424	1	84.21	38	-
					10	1	2893	2918	1	96.15	26	+
					10	2	940	977	2	84.21	38	-
					10	2	1520	1552	1	87.88	33	-
					10	2	1730	1768	1	84.62	39	-
					10	2	1900	1928	1	93.1	29	-
					10	2	2109	2152	1	81.82	44	+
					10	2	2269	2327	3	87.9	59	-
					10	2	2495	2527	1	87.88	33	-
					10	2	3139	3173	1	88.89	35	-
					10	2	3726	3762	1	86.49	37	-
					10	3	169	200	1	93.75	32	-
					10	3	290	332	5	91.98	43	both
					10	3	454	487	1	91.43	34	-
					10	3	801	828	1	92.86	28	+
					10	3	1741	1764	7	100	24	+
					10	3	2253	2320	50	86.84	68	both
					10	3	2617	2651	23	88.7	35	both
					10	3	2899	2934	1	86.11	36	-
					10	3	3334	3359	1	96.15	26	-
					10	4	280	307	2	92.86	28	-
					10	4	801	831	1	90.32	31	-
					10	4	1909	1965	3	86.49	57	both
					10	4	2302	2344	1	86.05	43	+
					10	4	2594	2621	1	92.86	28	-
					10	4	3069	3104	4	89.47	36	both
					10	4	3358	3388	1	90.32	31	-
					10	4	3654	3679	1	96.15	26	+
					10	5	57	88	1	90.63	32	-
					10	5	1278	1306	1	93.1	29	-
					10	5	1386	1413	1	92.86	28	+
					10	5	1858	1899	87	86.65	42	both
					10	5	1931	1982	4	89.25	52	both
					10	5	2487	2524	1	86.84	38	-
					10	5	2696	2739	1	81.82	44	-
					10	5	3095	3124	1	93.33	30	+
					10	5	3222	3263	4	90.76	42	both
					10	5	3267	3307	1	82.93	41	-
					10	5	3721	3753	2	92.12	33	-
					10	6	389	416	1	96.43	28	+
					10	6	495	518	1	100	24	-
					10	6	707	737	1	90.32	31	-
					10	6	1095	1125	1	90.32	31	-
					10	6	1280	1316	1	86.49	37	-
					10	6	1948	1971	1	100	24	-
					10	6	1980	2015	163	88.58	36	both
					10	6	2064	2110	1	83.33	47	+
					10	6	2522	2549	1	92.86	28	-
					10	6	3561	3589	10	91.44	29	both
					10	6	3679	3718	7	91.44	40	both
					10	7	307	332	1	96.15	26	+
					10	7	489	529	20	93.07	41	both
					10	7	968	1003	1	86.11	36	+
					10	7	2424	2456	1	87.88	33	-
					10	7	2548	2570	1	100	23	+
					10	7	2807	2845	3	84.62	39	-
					10	7	3261	3288	1	92.86	28	+
					10	7	3733	3780	1	81.25	48	+
					10	8	36	64	2	91.44	29	both
					10	8	263	301	2	84.62	39	+
					10	8	348	381	1	88.24	34	+
					10	8	469	510	5	83.33	42	both
					10	8	527	554	1	92.86	28	+
					10	8	1167	1200	1	88.24	34	+
					10	8	1272	1294	6	100	23	both
					10	8	1625	1652	2	92.86	28	both
					10	8	1710	1757	9	90.54	48	both
					10	8	1864	1906	2	85.07	43	-
					10	8	1958	1994	1	86.84	37	+
					10	8	2387	2409	2	100	23	+
					10	8	2610	2637	1	92.86	28	-
					10	8	3210	3247	2	89.47	38	-
					10	9	808	842	2	88.57	35	-
					10	9	940	969	363	93.11	30	both
					10	9	1161	1198	1	84.21	38	+
					10	9	1332	1369	2	84.21	38	both
					10	9	1923	1982	3	88.3	60	both
					10	9	2395	2423	1	93.1	29	-
					10	9	3036	3064	1	93.1	29	-
					10	10	1035	1105	25	91.66	71	both
					10	10	1657	1692	3	91.22	36	-
					10	10	1759	1784	8	96.15	26	both
					10	10	2535	2571	1	86.49	37	-
					10	11	57	90	4	96.36	34	both
					10	11	2334	2359	46	100	26	both
					10	11	3211	3238	1	92.86	28	-
					10	11	3770	3793	3	100	24	-
					10	12	222	260	1	89.74	39	+
					10	12	413	445	1	90.91	33	-
					10	12	661	688	6	92.86	28	-
					10	12	1487	1517	1	93.55	31	+
					10	12	1627	1659	1	87.88	33	-
					10	12	1706	1750	1	82.61	45	-
					10	12	2136	2163	1	92.86	28	-
					10	12	2309	2350	3	83.33	42	+
					10	12	2690	2712	1	100	23	+
					10	12	2825	2860	3	86.11	36	+
					10	12	3302	3335	1	88.57	34	-
				delRNA3-11	11	0	427	485	11	83.92	59	-
					11	0	1491	1535	99	86.06	45	both
					11	0	1909	1944	7	89.19	36	both
					11	0	2164	2197	2	96.43	34	both
					11	0	2323	2350	2	92.86	28	-
					11	1	194	240	2	87.31	47	-
					11	1	1796	1835	1	85	40	-
					11	1	1929	1959	2	88.24	31	-
					11	1	3133	3160	1	92.86	28	+
					11	1	3376	3415	1	87.5	40	+
					11	2	52	90	22	87.64	39	both
					11	2	205	254	68	88.32	50	both
					11	2	2358	2385	1	92.86	28	-
					11	2	2552	2592	1	83.72	41	-
					11	2	3059	3101	3	87.73	43	both
					11	2	3370	3399	1	93.33	30	-
					11	3	51	81	1	93.55	31	-
					11	3	224	269	2	89.67	46	both
					11	3	1370	1392	1	100	23	+
					11	3	2833	2860	1	92.86	28	-
					11	3	3090	3121	3	95.24	32	both
					11	3	3322	3370	2	93.67	49	+
					11	4	1085	1120	1	89.19	36	+
					11	4	2054	2085	1	90.63	32	-
					11	4	2143	2168	3	96.15	26	both
					11	4	2292	2326	1	88.57	35	+
					11	4	2638	2716	21	85.57	79	both
					11	4	2966	3033	43	88.3	68	both
					11	5	358	390	1	87.88	33	-
					11	5	724	760	2	86.49	37	both
					11	5	964	996	38	88.04	33	both
					11	5	1134	1171	2	87.54	38	-
					11	5	1911	1939	1	93.1	29	-
					11	5	1996	2052	33	80.53	57	both
					11	5	2390	2412	1	100	23	-
					11	5	3433	3460	1	92.86	28	-
					11	6	576	615	1	85	40	-
					11	6	715	747	7	90.91	33	both
					11	6	1164	1197	1	88.24	34	-
					11	6	1637	1672	250	88.24	36	both
					11	6	2035	2063	3	90.63	29	-
					11	6	2199	2241	3	83.72	43	+
					11	6	2579	2623	15	90.82	45	both
					11	6	3448	3504	2	87.71	57	both
					11	7	344	418	3	87.99	75	-
					11	7	2943	2976	15	90.46	34	both
					11	8	42	64	2	100	23	-
					11	8	461	504	1	82.22	44	-
					11	8	1388	1413	1	96.15	26	-
					11	8	1806	1840	2	91.59	35	-
					11	8	2534	2561	1	92.86	28	-
					11	9	500	542	28	81.4	43	both
					11	9	2482	2516	1	88.89	35	-
					11	9	2579	2609	1	90.32	31	-
					11	9	3112	3158	26	82.82	47	both
					11	9	3287	3324	2	84.21	38	+
					11	9	3394	3437	21	82.61	44	both
					11	10	748	776	35	93.1	29	both
					11	10	1321	1348	134	92.91	28	both
					11	10	2150	2179	1	93.33	30	+
					11	10	2303	2346	1	84.44	44	+
					11	10	2460	2505	4	81.25	46	both
					11	11	742	776	41	89.43	35	both
					11	11	997	1029	1	87.88	33	-
					11	11	1190	1227	4	86.84	38	+
					11	11	1390	1422	2	87.88	33	+
					11	11	1635	1663	1	93.1	29	-
					11	11	3301	3328	1	92.86	28	-
					11	12	45	79	2	92.01	35	-
					11	12	528	565	29	86.58	38	both
					11	12	727	777	9	87.42	51	-
					11	12	1068	1101	3	88.78	34	both
					11	12	1757	1792	17	90.27	36	both
					11	12	2365	2393	1	93.33	29	+
					11	12	2740	2782	4	87.92	43	both
					11	12	3013	3045	1	87.88	33	-
					11	13	12	39	1	92.86	28	+
					11	13	291	330	5	85	40	-
					11	13	655	690	6	90.37	36	both
					11	13	743	778	8	95.83	36	both
					11	13	1038	1086	1	81.63	49	+
					11	13	1797	1822	1	96.15	26	-
					11	13	2856	2884	7	96.52	29	both
				delRNA3-12	12	0	76	119	73	93.84	44	both
					12	0	134	166	2	94.51	33	both
					12	0	415	450	4	88.02	36	+
					12	0	843	875	19	90.91	33	both
					12	0	928	965	2	84.21	38	-
					12	0	1032	1074	3	87.61	43	both
					12	0	1091	1147	2	86.05	57	both
					12	0	2644	2687	11	85.12	44	both
					12	0	3091	3113	3	100	23	-
					12	0	3194	3216	11	100	23	both
					12	1	50	77	1	92.86	28	-
					12	1	126	197	4	87.53	72	both
					12	1	423	455	1	87.88	33	-
					12	1	686	719	1	88.24	34	-
					12	1	975	1026	13	85.54	52	both
					12	1	1039	1071	3	88.79	33	both
					12	1	1416	1449	9	90.63	34	both
					12	1	2065	2115	2	93.24	51	both
					12	1	2120	2146	1	96.43	27	-
					12	1	2186	2221	2	89.18	36	both
					12	1	2901	2960	11	89.73	60	both
					12	1	3175	3207	1	91.18	33	+
					12	2	112	134	2	100	23	both
					12	2	420	445	2	98.08	26	-
					12	2	572	594	1	100	23	-
					12	2	689	724	43	88.55	36	both
					12	2	843	871	1	93.33	29	+
					12	2	1054	1082	2	93.1	29	+
					12	2	1462	1498	3	87.41	37	both
					12	2	1599	1628	1	93.33	30	-
					12	2	2028	2063	5	85.88	36	both
					12	2	2078	2128	2	87.02	51	-
					12	2	2178	2211	14	91.43	34	both
					12	2	2461	2488	130	92.86	28	both
					12	2	2498	2534	2	86.49	37	-
					12	2	2683	2708	5	96.15	26	both
					12	2	2799	2860	2	87.43	62	-
					12	2	2932	2957	5	96.15	26	both
					12	2	3235	3268	10	88.24	34	both
					12	3	348	382	1	88.57	35	+
					12	3	691	725	2	90	35	+
					12	3	1831	1858	5	92.86	28	both
					12	3	2184	2220	1	86.84	37	+
					12	3	2254	2287	1	88.57	34	+
					12	3	2507	2546	94	93.42	40	both
					12	4	202	232	350	90.54	31	both
					12	4	628	670	2	90.49	43	both
					12	4	1312	1358	2	87.18	47	+
					12	4	1775	1812	3	84.21	38	+
					12	4	2349	2374	1	96.15	26	-
					12	4	3234	3256	1	100	23	-
					12	5	436	468	24	90.92	33	+
					12	5	607	655	27	84.57	49	both
					12	5	925	952	1	92.86	28	+
					12	5	1517	1558	1	85.71	42	-
					12	5	2047	2079	1	87.88	33	+
					12	5	2414	2446	1	87.88	33	+
					12	5	2592	2640	8	81.61	49	both
					12	5	2813	2838	3	96.15	26	both
					12	5	2902	2939	11	87.99	38	both
					12	6	25	56	1	90.91	32	-
					12	6	428	462	3	88.57	35	+
					12	6	518	567	9	91.65	50	both
					12	6	1663	1710	3	88.61	48	both
					12	6	2070	2100	1	90.32	31	+
					12	6	2225	2269	1	82.61	45	-
					12	6	2900	2939	5	85	40	both
					12	6	3068	3095	1	96.43	28	-
					12	7	421	487	21	88.14	67	both
					12	7	620	678	148	92.79	59	both
					12	7	1462	1490	1	93.1	29	-
					12	7	1673	1701	1	93.1	29	-
					12	7	1726	1756	3	93.55	31	-
					12	7	2072	2111	13	89.35	40	both
					12	7	2785	2847	4	89.35	63	both
					12	7	3043	3083	13	83.12	41	both
					12	8	125	160	241	93.37	36	both
					12	8	536	561	1	96.15	26	-
					12	8	585	612	1	92.86	28	-
					12	8	740	768	8	93.33	29	both
					12	8	1066	1096	8	90.32	31	both
					12	8	1485	1519	25	92.98	35	both
					12	8	1743	1774	25	91.01	32	both
					12	8	2005	2040	1	86.11	36	-
					12	8	2154	2191	56	90.29	38	both
					12	8	2344	2372	1	93.1	29	-
					12	8	3156	3183	10	92.86	28	both
					12	9	18	48	1	90.32	31	+
					12	9	53	78	5	96.15	26	both
					12	9	280	312	15	90.91	33	both
					12	9	330	357	3	95.06	28	both
					12	9	400	442	7	83.33	43	+
					12	9	825	862	1	84.21	38	+
					12	9	1056	1093	5	84.21	38	-
					12	9	1494	1538	1	82.22	45	+
					12	9	1643	1677	1	91.43	35	+
					12	9	1991	2016	45	96.15	26	both
					12	9	2038	2073	1	86.11	36	+
					12	9	2174	2221	2	92.98	48	-
					12	9	2739	2766	3	92.86	28	+
					12	9	2908	2935	1	92.86	28	+
					12	9	3023	3059	7	86.49	37	both
					12	10	470	500	1	90.32	31	+
					12	10	674	728	6	86.36	55	-
					12	10	1051	1073	1	100	23	-
					12	10	1871	1898	1	92.86	28	-
					12	10	2718	2751	1	88.57	34	-
					12	10	2801	2828	1	92.86	28	-
					12	11	276	309	2	88.57	34	+
					12	11	458	498	2	88.93	41	both
					12	11	917	944	1	92.86	28	-
					12	11	1876	1907	1	90.63	32	-
					12	11	2779	2822	1	85.11	44	+
					12	12	482	507	1	96.15	26	-
					12	12	822	861	1	85	40	-
					12	12	1026	1086	2	83.55	61	-
					12	12	1688	1729	1	84.44	42	-
					12	12	1745	1772	7	92.86	28	both
					12	12	1817	1849	2	92.33	33	-
					12	12	1873	1912	51	86.09	40	both
					12	12	1952	2017	3	90.13	66	both
					12	12	2062	2105	279	87.35	44	both
					12	12	2167	2195	1	93.1	29	+
					12	13	413	447	1	88.57	35	-
					12	13	815	837	1	100	23	-
					12	13	1039	1081	4	86.01	43	both
					12	13	1402	1432	1	90.32	31	+
					12	13	1678	1705	1	92.86	28	-
					12	13	1987	2024	56	87.15	38	both
					12	13	2214	2268	3	86.94	55	-
					12	13	2408	2435	1	92.86	28	+
					12	13	2907	2939	18	97.36	33	both
					12	14	77	140	8	85.94	64	both
					12	14	466	493	2	92.86	28	both
					12	14	547	575	1	93.1	29	+
					12	14	729	768	1	87.5	40	+
					12	14	1500	1537	1	84.21	38	+
					12	14	1679	1732	134	88	54	both
					12	14	1873	1900	2	92.86	28	+
					12	14	2006	2031	1	96.15	26	-
					12	14	2111	2138	1	92.86	28	-
					12	14	2200	2225	3	96.15	26	-
					12	14	2367	2421	175	90.08	55	both
					12	14	2753	2783	1	93.55	31	+
