# Supplementary material for: Transcripts with systematic nucleotide deletion of 1-12 nucleotide in human mitochondrion suggest potential non-canonical transcription
Source: PLoS One. 2019 May 23;14(5):e0217356. doi: 10.1371/journal.pone.0217356 (PMC6532905; doi:10.1371/journal.pone.0217356)
Supplement: S3 File — Description same as S2 File. (XLSX) [file pone.0217356.s004.xlsx]

## Sheet: Sheet A
		delRNA_3-k	n		% identity	Alignment length	mismatches	gap open	q. start	q. end	s. start	s. end	e-value	bit score
		delRNA3-1	0	SRA:SRR314791.6930660.1	90	30	3	0	324	353	1	30	3.2	41
			0	SRA:SRR314758.3263356.1	88.571	35	3	1	1822	1856	3	36	0.91	42.8
			0	SRA:SRR314744.3250530.1	87.5	32	4	0	3131	3162	32	1	3.2	41
			0	SRA:SRR314751.6344517.1	90.323	31	1	1	3873	3901	1	31	3.2	41
			0	SRA:SRR314751.9788200.1	90	30	3	0	6813	6842	30	1	3.2	41
			0	SRA:SRR314755.8340460.1	100	22	0	0	6892	6913	9	30	3.2	41
			0	SRA:SRR314755.5159787.1	92.593	27	2	0	7010	7036	28	2	3.2	41
			0	SRA:SRR314750.1613118.1	90.625	32	2	1	10050	10080	36	5	3.2	41
			1	SRA:SRR314747.2045754.1	88.235	34	2	1	2678	2711	35	4	3.2	41
			1	SRA:SRR314791.132149.1	96	25	1	0	3290	3314	25	1	3.2	41
			1	SRA:SRR314764.14315451.1	90	30	3	0	3350	3379	4	33	3.2	41
			1	SRA:SRR314745.9969693.1	90	30	3	0	3350	3379	4	33	3.2	41
			1	SRA:SRR314793.7939842.1	92.593	27	2	0	5626	5652	2	28	3.2	41
			1	SRA:SRR314793.4891806.1	92.593	27	2	0	5626	5652	29	3	3.2	41
			1	SRA:SRR314792.10361649.1	92.593	27	2	0	5626	5652	8	34	3.2	41
			1	SRA:SRR314790.220095.1	92.593	27	2	0	5626	5652	9	35	3.2	41
			1	SRA:SRR314788.12037444.1	92.593	27	2	0	5626	5652	30	4	3.2	41
			1	SRA:SRR314788.8919429.1	92.593	27	2	0	5626	5652	6	32	3.2	41
			1	SRA:SRR314779.4044833.1	92.593	27	2	0	5626	5652	27	1	3.2	41
			1	SRA:SRR314775.6864341.1	92.593	27	2	0	5626	5652	1	27	3.2	41
			1	SRA:SRR314767.7816229.1	92.593	27	2	0	5626	5652	33	7	3.2	41
			1	SRA:SRR314768.128922.1	100	23	0	0	7941	7963	4	26	0.91	42.8
			1	SRA:SRR314792.9556303.1	92.593	27	2	0	9091	9117	30	4	3.2	41
			1	SRA:SRR314766.5713639.1	90	30	3	0	10063	10092	34	5	3.2	41
			2	SRA:SRR314768.3315460.1	92.857	28	2	0	484	511	5	32	0.91	42.8
			2	SRA:SRR314751.9546356.1	96	25	1	0	1016	1040	10	34	3.2	41
			2	SRA:SRR314745.10423281.1	90	30	3	0	2809	2838	34	5	3.2	41
			2	SRA:SRR314744.2896729.1	90	30	3	0	3152	3181	6	35	3.2	41
			2	SRA:SRR314772.43761.1	100	22	0	0	3989	4010	27	6	3.2	41
			2	SRA:SRR314746.9500683.1	92.593	27	2	0	6365	6391	10	36	3.2	41
			2	SRA:SRR314780.173867.1	100	22	0	0	8325	8346	4	25	3.2	41
			2	SRA:SRR314746.6546886.1	90	30	3	0	8325	8354	4	33	3.2	41
			2	SRA:SRR314778.3442699.1	100	22	0	0	9718	9739	22	1	3.2	41
			2	SRA:SRR314789.3814027.1	93.103	29	2	0	10501	10529	34	6	0.26	44.6
			2	SRA:SRR314750.8962422.1	93.103	29	2	0	10501	10529	8	36	0.26	44.6
			2	SRA:SRR314757.2120999.1	92.857	28	2	0	10502	10529	2	29	0.91	42.8
			2	SRA:SRR314753.11348728.1	100	22	0	0	10572	10593	35	14	3.2	41
			2	SRA:SRR324841.3261124.1	90.323	31	3	0	10870	10900	5	35	0.91	42.8
			3	SRA:SRR314760.4233026.1	90.625	32	2	1	1276	1307	32	2	3.2	41
			3	SRA:SRR314788.9948080.1	90	30	3	0	2834	2863	31	2	3.2	41
			3	SRA:SRR314786.9517372.1	90	30	3	0	2834	2863	31	2	3.2	41
			3	SRA:SRR314754.2063994.1	87.5	32	4	0	5637	5668	3	34	3.2	41
			3	SRA:SRR314745.7549156.1	87.5	32	4	0	5637	5668	3	34	3.2	41
			3	SRA:SRR314751.6085099.1	86.111	36	3	1	7120	7155	3	36	3.2	41
			3	SRA:SRR314744.7394450.1	87.879	33	4	0	7528	7560	36	4	0.91	42.8
			3	SRA:SRR314756.268043.1	87.5	32	4	0	8146	8177	1	32	3.2	41
			3	SRA:SRR314756.44428.1	87.5	32	4	0	8146	8177	33	2	3.2	41
			3	SRA:SRR314749.6188787.1	87.879	33	4	0	8146	8178	35	3	0.91	42.8
			3	SRA:SRR314744.4210150.1	87.879	33	4	0	8146	8178	35	3	0.91	42.8
			3	SRA:SRR314766.2332318.1	92.593	27	2	0	9300	9326	6	32	3.2	41
			3	SRA:SRR314753.5856297.1	92.593	27	2	0	9790	9816	33	7	3.2	41
			3	SRA:SRR314793.6084103.1	93.333	30	1	1	10799	10828	1	29	0.91	42.8
			3	SRA:SRR314744.3075223.1	100	23	0	0	10869	10891	1	23	0.91	42.8
		delRNA_3-2
			0	SRA:SRR314771.4112615.1	92.593	27	2	0	2158	2184	27	1	2.5	41
			0	SRA:SRR314792.11695559.1	92.857	28	2	0	2158	2185	2	29	0.73	42.8
			0	SRA:SRR314792.3516899.1	92.857	28	2	0	2158	2185	35	8	0.73	42.8
			0	SRA:SRR314786.10049723.1	92.857	28	2	0	2158	2185	6	33	0.73	42.8
			0	SRA:SRR314768.7598867.1	92.857	28	2	0	2158	2185	2	29	0.73	42.8
			0	SRA:SRR314766.7622679.1	92.857	28	2	0	2158	2185	29	2	0.73	42.8
			0	SRA:SRR314742.560520.1	92.857	28	2	0	2158	2185	30	3	0.73	42.8
			0	SRA:SRR314762.1730784.1	92.593	27	2	0	2159	2185	36	10	2.5	41
			0	SRA:SRR314793.11246860.1	90.323	31	3	0	2773	2803	34	4	0.73	42.8
			0	SRA:SRR314760.3045736.1	90.323	31	3	0	2773	2803	2	32	0.73	42.8
			0	SRA:SRR314750.5055262.1	87.5	32	4	0	3223	3254	2	33	2.5	41
			0	SRA:SRR314772.6575342.1	92.593	27	2	0	3566	3592	27	1	2.5	41
			0	SRA:SRR314765.1859186.1	90	30	3	0	3887	3916	34	5	2.5	41
			0	SRA:SRR314764.12193731.1	90	30	3	0	3887	3916	34	5	2.5	41
			0	SRA:SRR314777.4605024.1	96	25	1	0	4514	4538	25	1	2.5	41
			0	SRA:SRR314748.10916906.1	87.5	32	4	0	6002	6033	2	33	2.5	41
			0	SRA:SRR314753.5453177.1	96	25	1	0	7240	7264	7	31	2.5	41
			0	SRA:SRR314765.253692.1	96	25	1	0	7605	7629	26	2	2.5	41
			0	SRA:SRR314749.5968770.1	92.593	27	2	0	8371	8397	29	3	2.5	41
			0	SRA:SRR314755.2812027.1	96.296	27	0	1	9376	9402	27	2	2.5	41
			0	SRA:SRR314759.1565366.1	96	25	1	0	9380	9404	35	11	2.5	41
			0	SRA:SRR314758.2145224.1	92.857	28	2	0	9385	9412	6	33	0.73	42.8
			0	SRA:SRR314758.457411.1	92.857	28	2	0	9385	9412	31	4	0.73	42.8
			0	SRA:SRR314792.5179570.1	92.857	28	2	0	9408	9435	8	35	0.73	42.8
			0	SRA:SRR314766.6754762.1	96	25	1	0	9535	9559	35	11	2.5	41
			0	SRA:SRR314781.7042403.1	100	21	0	0	9537	9557	21	1	8.9	39.2
			0	SRA:SRR314793.10891238.1	100	22	0	0	9537	9558	22	1	2.5	41
			0	SRA:SRR314792.10602680.1	100	23	0	0	9537	9559	5	27	0.73	42.8
			0	SRA:SRR314790.7682211.1	100	23	0	0	9537	9559	32	10	0.73	42.8
			0	SRA:SRR314785.592921.1	100	23	0	0	9537	9559	32	10	0.73	42.8
			0	SRA:SRR314781.1090511.1	100	23	0	0	9537	9559	24	2	0.73	42.8
			0	SRA:SRR314776.988140.1	100	23	0	0	9537	9559	1	23	0.73	42.8
			0	SRA:SRR314768.6700779.1	100	23	0	0	9537	9559	32	10	0.73	42.8
			0	SRA:SRR314793.8880149.1	95.652	23	1	0	9537	9559	36	14	8.9	39.2
			0	SRA:SRR314786.5024417.1	95.652	23	1	0	9537	9559	27	5	8.9	39.2
			0	SRA:SRR314785.12264450.1	95.652	23	1	0	9537	9559	34	12	8.9	39.2
			1	SRA:SRR314761.3515664.1	92.308	26	2	0	329	354	27	2	8.9	39.2
			1	SRA:SRR314744.5059368.1	87.879	33	3	1	950	981	33	1	8.9	39.2
			1	SRA:SRR314793.5014760.1	92.308	26	2	0	1214	1239	9	34	8.9	39.2
			1	SRA:SRR314791.4583006.1	92.308	26	2	0	1214	1239	9	34	8.9	39.2
			1	SRA:SRR314743.7730277.1	89.655	29	3	0	1327	1355	29	1	8.9	39.2
			1	SRA:SRR314742.1028929.1	90	30	3	0	1327	1356	1	30	2.5	41
			1	SRA:SRR314759.853765.1	87.097	31	4	0	1340	1370	35	5	8.9	39.2
			1	SRA:SRR314755.5871014.1	92.857	28	1	1	2352	2379	31	5	8.9	39.2
			1	SRA:SRR314750.8967304.1	92.857	28	1	1	2352	2379	5	31	8.9	39.2
			1	SRA:SRR314749.3797991.1	92.308	26	2	0	2437	2462	26	1	8.9	39.2
			1	SRA:SRR314779.5464898.1	92.308	26	2	0	2438	2463	27	2	8.9	39.2
			1	SRA:SRR314778.8342823.1	92.308	26	2	0	2438	2463	27	2	8.9	39.2
			1	SRA:SRR314753.5616982.1	100	21	0	0	2850	2870	9	29	8.9	39.2
			1	SRA:SRR314745.9864081.1	95.833	24	1	0	2851	2874	24	1	8.9	39.2
			1	SRA:SRR314743.9437835.1	95.833	24	1	0	3034	3057	6	29	8.9	39.2
			1	SRA:SRR314757.764230.1	96.154	26	1	0	3259	3284	30	5	0.73	42.8
			1	SRA:SRR314761.1801044.1	95.833	24	1	0	3261	3284	30	7	8.9	39.2
			1	SRA:SRR314757.4214692.1	95.833	24	1	0	3261	3284	29	6	8.9	39.2
			1	SRA:SRR314766.1232588.1	90	30	3	0	3511	3540	5	34	2.5	41
			1	SRA:SRR314771.5546241.1	100	21	0	0	3845	3865	6	26	8.9	39.2
			1	SRA:SRR314755.6826107.1	92.857	28	2	0	3845	3872	2	29	0.73	42.8
			1	SRA:SRR314784.2495561.1	100	21	0	0	4004	4024	22	2	8.9	39.2
			1	SRA:SRR314786.10743343.1	92.857	28	1	1	4149	4176	35	9	8.9	39.2
			1	SRA:SRR314787.8808332.1	87.879	33	4	0	4257	4289	36	4	0.73	42.8
			1	SRA:SRR314765.1696769.1	90	30	3	0	4363	4392	3	32	2.5	41
			1	SRA:SRR314785.6243089.1	92.308	26	2	0	4375	4400	32	7	8.9	39.2
			1	SRA:SRR314771.6876938.1	92.593	27	2	0	4504	4530	1	27	2.5	41
			1	SRA:SRR314747.7719975.1	92.593	27	2	0	4880	4906	5	31	2.5	41
			1	SRA:SRR314762.6256.1	92.308	26	2	0	4984	5009	32	7	8.9	39.2
			1	SRA:SRR314752.1496077.1	89.655	29	3	0	5072	5100	2	30	8.9	39.2
			1	SRA:SRR314753.2604846.1	90	30	1	1	5073	5102	31	4	8.9	39.2
			1	SRA:SRR314755.229086.1	92.857	28	2	0	5074	5101	4	31	0.73	42.8
			1	SRA:SRR314746.2585996.1	95.833	24	1	0	5516	5539	13	36	8.9	39.2
			1	SRA:SRR314758.1816469.1	92.308	26	2	0	5545	5570	36	11	8.9	39.2
			1	SRA:SRR314745.4643636.1	90.625	32	1	1	5729	5760	33	4	0.73	42.8
			1	SRA:SRR314790.2317665.1	92.308	26	2	0	6182	6207	34	9	8.9	39.2
			1	SRA:SRR314786.11856483.1	92.308	26	2	0	6182	6207	34	9	8.9	39.2
			1	SRA:SRR314786.8410092.1	92.308	26	2	0	6182	6207	6	31	8.9	39.2
			1	SRA:SRR314761.1761233.1	92.308	26	2	0	6182	6207	34	9	8.9	39.2
			1	SRA:SRR314760.5491782.1	92.308	26	2	0	6182	6207	28	3	8.9	39.2
			1	SRA:SRR314755.13831670.1	92.308	26	2	0	6182	6207	31	6	8.9	39.2
			1	SRA:SRR314755.11939227.1	92.308	26	2	0	6182	6207	5	30	8.9	39.2
			1	SRA:SRR314753.6050997.1	92.308	26	2	0	6182	6207	31	6	8.9	39.2
			1	SRA:SRR314752.4013895.1	92.308	26	2	0	6182	6207	28	3	8.9	39.2
			1	SRA:SRR314751.9588170.1	92.308	26	2	0	6182	6207	32	7	8.9	39.2
			1	SRA:SRR314745.5299087.1	92.308	26	2	0	6182	6207	34	9	8.9	39.2
			1	SRA:SRR314743.9252455.1	92.308	26	2	0	6182	6207	34	9	8.9	39.2
			1	SRA:SRR314757.1741137.1	100	21	0	0	6185	6205	1	21	8.9	39.2
			1	SRA:SRR314773.1552847.1	95.833	24	1	0	6237	6260	4	27	8.9	39.2
			1	SRA:SRR314768.1074376.1	89.655	29	3	0	6254	6282	2	30	8.9	39.2
			1	SRA:SRR314743.3811562.1	89.655	29	3	0	6254	6282	2	30	8.9	39.2
			1	SRA:SRR314759.3496320.1	95.833	24	1	0	6362	6385	34	11	8.9	39.2
			1	SRA:SRR314743.915940.1	87.097	31	4	0	6500	6530	32	2	8.9	39.2
			1	SRA:SRR314787.4335612.1	92.308	26	2	0	6540	6565	2	27	8.9	39.2
			1	SRA:SRR314748.8303278.1	92.308	26	2	0	6546	6571	3	28	8.9	39.2
			1	SRA:SRR314765.780444.1	90	30	3	0	6878	6907	7	36	2.5	41
			1	SRA:SRR314784.4845854.1	86.486	37	2	2	7210	7246	36	3	8.9	39.2
			1	SRA:SRR314775.4821422.1	100	23	0	0	7331	7353	25	3	0.73	42.8
			1	SRA:SRR314788.11805835.1	90.323	31	2	1	7798	7827	36	6	8.9	39.2
			1	SRA:SRR314743.2765372.1	96.154	26	0	1	8372	8396	33	8	8.9	39.2
			1	SRA:SRR314766.1645237.1	92.308	26	2	0	8430	8455	9	34	8.9	39.2
			1	SRA:SRR314742.1827206.1	95.833	24	1	0	8800	8823	5	28	8.9	39.2
			1	SRA:SRR314754.10069288.1	100	25	0	0	8826	8850	28	4	0.06	46.4
			1	SRA:SRR314764.13595134.1	90.323	31	2	1	8852	8881	31	1	8.9	39.2
			1	SRA:SRR314754.2592041.1	92.308	26	2	0	8907	8932	26	1	8.9	39.2
			1	SRA:SRR314791.7782170.1	92.857	28	1	1	9096	9122	8	35	8.9	39.2
			1	SRA:SRR314755.1990057.1	92.308	26	2	0	9164	9189	29	4	8.9	39.2
			1	SRA:SRR314747.4771065.1	92.308	26	2	0	9171	9196	29	4	8.9	39.2
			1	SRA:SRR314746.7515657.1	92.308	26	2	0	9171	9196	29	4	8.9	39.2
			1	SRA:SRR314747.2237929.1	89.655	29	3	0	9539	9567	1	29	8.9	39.2
			1	SRA:SRR314785.9231477.1	90	30	1	1	9796	9825	7	34	8.9	39.2
			1	SRA:SRR314749.2334030.1	92.308	26	2	0	9821	9846	3	28	8.9	39.2
			2	SRA:SRR314754.8835048.1	92.857	28	1	1	140	166	1	28	8.9	39.2
			2	SRA:SRR314759.5628237.1	100	21	0	0	142	162	16	36	8.9	39.2
			2	SRA:SRR314752.1541801.1	96.296	27	0	1	149	175	29	4	2.5	41
			2	SRA:SRR314784.2937899.1	100	21	0	0	150	170	36	16	8.9	39.2
			2	SRA:SRR314758.7396023.1	92.857	28	2	0	217	244	30	3	0.73	42.8
			2	SRA:SRR314755.12709860.1	92.857	28	2	0	217	244	30	3	0.73	42.8
			2	SRA:SRR314790.4487409.1	89.655	29	3	0	620	648	33	5	8.9	39.2
			2	SRA:SRR314763.1047888.1	100	23	0	0	733	755	23	1	0.73	42.8
			2	SRA:SRR314742.1908275.1	96.154	26	0	1	1073	1097	6	31	8.9	39.2
			2	SRA:SRR314768.4651736.1	92.308	26	2	0	1077	1102	35	10	8.9	39.2
			2	SRA:SRR314744.1343859.1	92.593	27	2	0	1374	1400	2	28	2.5	41
			2	SRA:SRR314793.9258844.1	100	22	0	0	1688	1709	22	1	2.5	41
			2	SRA:SRR314791.3430452.1	92.308	26	2	0	2532	2557	36	11	8.9	39.2
			2	SRA:SRR314788.2557781.1	92.308	26	2	0	2532	2557	36	11	8.9	39.2
			2	SRA:SRR314755.7024112.1	92.308	26	2	0	2532	2557	36	11	8.9	39.2
			2	SRA:SRR314786.5673291.1	92.308	26	2	0	2559	2584	6	31	8.9	39.2
			2	SRA:SRR314793.1860806.1	87.097	31	4	0	2687	2717	33	3	8.9	39.2
			2	SRA:SRR314754.2669453.1	87.097	31	4	0	2687	2717	33	3	8.9	39.2
			2	SRA:SRR314745.1577464.1	95.833	24	1	0	3033	3056	8	31	8.9	39.2
			2	SRA:SRR314758.710224.1	100	21	0	0	3038	3058	5	25	8.9	39.2
			2	SRA:SRR314748.8973362.1	100	21	0	0	3103	3123	36	16	8.9	39.2
			2	SRA:SRR314785.5459550.1	89.655	29	3	0	3124	3152	8	36	8.9	39.2
			2	SRA:SRR314792.7316643.1	100	21	0	0	3709	3729	5	25	8.9	39.2
			2	SRA:SRR314763.859947.1	92.308	26	2	0	3745	3770	4	29	8.9	39.2
			2	SRA:SRR314742.228214.1	95.833	24	1	0	3852	3875	6	29	8.9	39.2
			2	SRA:SRR314790.4491145.1	92.308	26	2	0	4531	4556	30	5	8.9	39.2
			2	SRA:SRR314775.5775137.1	92.308	26	2	0	4531	4556	2	27	8.9	39.2
			2	SRA:SRR314791.8334480.1	93.103	29	2	0	4561	4589	5	33	0.21	44.6
			2	SRA:SRR314746.7167643.1	95.833	24	1	0	4605	4628	28	5	8.9	39.2
			2	SRA:SRR314764.8352418.1	100	21	0	0	4723	4743	16	36	8.9	39.2
			2	SRA:SRR314753.7011549.1	96.154	26	1	0	4910	4935	2	27	0.73	42.8
			2	SRA:SRR314782.2573886.1	100	21	0	0	4929	4949	2	22	8.9	39.2
			2	SRA:SRR314764.15303236.1	100	21	0	0	4929	4949	14	34	8.9	39.2
			2	SRA:SRR314764.7109759.1	95.833	24	1	0	4958	4981	10	33	8.9	39.2
			2	SRA:SRR314764.9575331.1	87.097	31	4	0	5056	5086	4	34	8.9	39.2
			2	SRA:SRR314758.3696045.1	87.5	32	4	0	5073	5104	4	35	2.5	41
			2	SRA:SRR314753.8940997.1	100	21	0	0	5092	5112	16	36	8.9	39.2
			2	SRA:SRR314784.2262053.1	87.097	31	4	0	5447	5477	3	33	8.9	39.2
			2	SRA:SRR314752.4329511.1	92.857	28	1	1	5518	5545	9	35	8.9	39.2
			2	SRA:SRR314765.927912.1	89.655	29	3	0	5796	5824	7	35	8.9	39.2
			2	SRA:SRR314789.4939995.1	95.833	24	1	0	5968	5991	12	35	8.9	39.2
			2	SRA:SRR314754.12813943.1	100	21	0	0	6249	6269	35	15	8.9	39.2
			2	SRA:SRR314743.7988156.1	92.308	26	2	0	6249	6274	3	28	8.9	39.2
			2	SRA:SRR314775.22999.1	92.308	26	2	0	6255	6280	2	27	8.9	39.2
			2	SRA:SRR314755.5278968.1	95.833	24	1	0	6488	6511	2	25	8.9	39.2
			2	SRA:SRR314792.5084464.1	92.308	26	2	0	6520	6545	26	1	8.9	39.2
			2	SRA:SRR314744.4338844.1	92.857	28	1	1	6647	6673	36	9	8.9	39.2
			2	SRA:SRR314773.5925929.1	92.308	26	2	0	6662	6687	2	27	8.9	39.2
			2	SRA:SRR314763.1847679.1	92.857	28	1	1	6919	6945	33	6	8.9	39.2
			2	SRA:SRR314790.7322639.1	100	21	0	0	7155	7175	1	21	8.9	39.2
			2	SRA:SRR314749.6646140.1	87.097	31	4	0	7184	7214	4	34	8.9	39.2
			2	SRA:SRR314792.5182195.1	87.097	31	4	0	7239	7269	31	1	8.9	39.2
			2	SRA:SRR314790.12364985.1	87.097	31	4	0	7239	7269	35	5	8.9	39.2
			2	SRA:SRR314787.4528654.1	87.097	31	4	0	7239	7269	3	33	8.9	39.2
			2	SRA:SRR314754.9872855.1	90.323	31	2	1	7333	7363	32	3	8.9	39.2
			2	SRA:SRR314757.2328991.1	92.593	27	2	0	7410	7436	31	5	2.5	41
			2	SRA:SRR314745.3455732.1	90	30	1	1	7411	7438	4	33	8.9	39.2
			2	SRA:SRR314777.2272657.1	92.857	28	1	1	7415	7442	1	27	8.9	39.2
			2	SRA:SRR314753.1253368.1	92.308	26	2	0	7478	7503	26	1	8.9	39.2
			2	SRA:SRR314758.1518672.1	95.833	24	1	0	7612	7635	26	3	8.9	39.2
			2	SRA:SRR314759.5231005.1	100	21	0	0	8455	8475	13	33	8.9	39.2
			2	SRA:SRR314747.3593694.1	87.5	32	4	0	8631	8662	2	33	2.5	41
			2	SRA:SRR314749.1268912.1	90	30	1	1	8684	8711	4	33	8.9	39.2
			2	SRA:SRR314770.1423371.1	92.308	26	2	0	8690	8715	27	2	8.9	39.2
			2	SRA:SRR314745.3678493.1	87.5	32	4	0	8703	8734	5	36	2.5	41
			2	SRA:SRR314767.661913.1	89.655	29	3	0	8804	8832	6	34	8.9	39.2
			2	SRA:SRR314785.11287960.1	96	25	1	0	8902	8926	7	31	2.5	41
			2	SRA:SRR314794.1894843.1	100	21	0	0	9567	9587	9	29	8.9	39.2
			2	SRA:SRR314763.1771267.1	86.111	36	4	1	9805	9840	36	2	8.9	39.2
			3	SRA:SRR314788.5619085.1	92.593	27	2	0	295	321	34	8	2.5	41
			3	SRA:SRR314753.6143130.1	88.889	36	1	1	564	599	34	2	0.06	46.4
			3	SRA:SRR314792.11549565.1	90	30	1	1	623	652	6	33	8.9	39.2
			3	SRA:SRR314793.10861292.1	95.833	24	1	0	1123	1146	1	24	8.9	39.2
			3	SRA:SRR314793.7815179.1	95.833	24	1	0	1123	1146	1	24	8.9	39.2
			3	SRA:SRR314793.5914928.1	95.833	24	1	0	1123	1146	1	24	8.9	39.2
			3	SRA:SRR314792.5190134.1	95.833	24	1	0	1123	1146	1	24	8.9	39.2
			3	SRA:SRR314790.5200303.1	95.833	24	1	0	1123	1146	1	24	8.9	39.2
			3	SRA:SRR314789.9104888.1	95.833	24	1	0	1123	1146	1	24	8.9	39.2
			3	SRA:SRR314788.6971503.1	95.833	24	1	0	1123	1146	1	24	8.9	39.2
			3	SRA:SRR314787.3631892.1	95.833	24	1	0	1123	1146	1	24	8.9	39.2
			3	SRA:SRR314775.5287821.1	95.833	24	1	0	1123	1146	1	24	8.9	39.2
			3	SRA:SRR314760.785754.1	92.857	28	2	0	1248	1275	1	28	0.73	42.8
			3	SRA:SRR314765.567125.1	100	22	0	0	1873	1894	1	22	2.5	41
			3	SRA:SRR314791.8051057.1	100	21	0	0	2139	2159	29	9	8.9	39.2
			3	SRA:SRR314747.1725341.1	92.593	27	2	0	2259	2285	32	6	2.5	41
			3	SRA:SRR314758.2835899.1	93.103	29	2	0	3285	3313	36	8	0.21	44.6
			3	SRA:SRR314748.843259.1	88.235	34	3	1	3431	3464	1	33	2.5	41
			3	SRA:SRR314787.9433663.1	92.308	26	2	0	3434	3459	8	33	8.9	39.2
			3	SRA:SRR314790.7731799.1	100	21	0	0	4133	4153	14	34	8.9	39.2
			3	SRA:SRR314761.1551219.1	90	30	3	0	4915	4944	6	35	2.5	41
			3	SRA:SRR314774.1054929.1	92.593	27	2	0	5798	5824	27	1	2.5	41
			3	SRA:SRR314789.4805029.1	92.857	28	2	0	6154	6181	34	7	0.73	42.8
			3	SRA:SRR314789.1286686.1	92.857	28	2	0	6154	6181	34	7	0.73	42.8
			3	SRA:SRR314789.4223823.1	95.833	24	1	0	7018	7041	24	1	8.9	39.2
			3	SRA:SRR314787.4860323.1	92.593	27	2	0	7018	7044	27	1	2.5	41
			3	SRA:SRR314786.11044696.1	92.593	27	2	0	7018	7044	10	36	2.5	41
			3	SRA:SRR314784.10054588.1	92.593	27	2	0	7018	7044	10	36	2.5	41
			3	SRA:SRR314791.7300740.1	92.857	28	2	0	7018	7045	29	2	0.73	42.8
			3	SRA:SRR314788.11129117.1	92.857	28	2	0	7018	7045	2	29	0.73	42.8
			3	SRA:SRR314786.3398712.1	92.857	28	2	0	7018	7045	6	33	0.73	42.8
			3	SRA:SRR314786.1763751.1	92.857	28	2	0	7018	7045	2	29	0.73	42.8
			3	SRA:SRR314785.574177.1	92.857	28	2	0	7018	7045	34	7	0.73	42.8
			3	SRA:SRR314749.1756932.1	92.857	28	2	0	7018	7045	3	30	0.73	42.8
			3	SRA:SRR314793.2832169.1	95.833	24	1	0	8458	8481	7	30	8.9	39.2
			3	SRA:SRR314790.5197269.1	95.833	24	1	0	8458	8481	6	29	8.9	39.2
			3	SRA:SRR314788.8125876.1	95.833	24	1	0	8458	8481	10	33	8.9	39.2
			3	SRA:SRR314788.4429306.1	95.833	24	1	0	8458	8481	28	5	8.9	39.2
			3	SRA:SRR314743.3408268.1	100	22	0	0	8592	8613	30	9	2.5	41
			3	SRA:SRR314760.1664257.1	96.296	27	0	1	8696	8721	5	31	2.5	41
			3	SRA:SRR314788.6775293.1	100	21	0	0	9268	9288	21	1	8.9	39.2
			3	SRA:SRR314788.1931183.1	100	21	0	0	9268	9288	33	13	8.9	39.2
			3	SRA:SRR314770.4663450.1	100	21	0	0	9268	9288	21	1	8.9	39.2
			3	SRA:SRR314793.9422795.1	100	22	0	0	9268	9289	36	15	2.5	41
			3	SRA:SRR314793.8222750.1	100	22	0	0	9268	9289	28	7	2.5	41
			3	SRA:SRR314793.3837179.1	100	22	0	0	9268	9289	33	12	2.5	41
			3	SRA:SRR314792.1793434.1	100	22	0	0	9268	9289	33	12	2.5	41
			3	SRA:SRR314791.9105428.1	100	22	0	0	9268	9289	32	11	2.5	41
			3	SRA:SRR314791.5696156.1	100	22	0	0	9268	9289	32	11	2.5	41
			3	SRA:SRR314790.12267246.1	100	22	0	0	9268	9289	32	11	2.5	41
			3	SRA:SRR314790.11648314.1	100	22	0	0	9268	9289	15	36	2.5	41
			3	SRA:SRR314790.11252942.1	100	22	0	0	9268	9289	25	4	2.5	41
			3	SRA:SRR314790.10758186.1	100	22	0	0	9268	9289	26	5	2.5	41
			3	SRA:SRR314790.10491904.1	100	22	0	0	9268	9289	32	11	2.5	41
			3	SRA:SRR314790.9269318.1	100	22	0	0	9268	9289	29	8	2.5	41
			3	SRA:SRR314790.6709551.1	100	22	0	0	9268	9289	24	3	2.5	41
			3	SRA:SRR314790.3676932.1	100	22	0	0	9268	9289	33	12	2.5	41
			3	SRA:SRR314790.70181.1	100	22	0	0	9268	9289	4	25	2.5	41
			3	SRA:SRR314789.1280026.1	100	22	0	0	9268	9289	27	6	2.5	41
			3	SRA:SRR314788.8841968.1	100	22	0	0	9268	9289	1	22	2.5	41
			3	SRA:SRR314788.7548388.1	100	22	0	0	9268	9289	26	5	2.5	41
			3	SRA:SRR314788.7385313.1	100	22	0	0	9268	9289	9	30	2.5	41
			3	SRA:SRR314788.6415546.1	100	22	0	0	9268	9289	28	7	2.5	41
			3	SRA:SRR314787.6845318.1	100	22	0	0	9268	9289	10	31	2.5	41
			3	SRA:SRR314786.8789353.1	100	22	0	0	9268	9289	10	31	2.5	41
			3	SRA:SRR314786.8429546.1	100	22	0	0	9268	9289	22	1	2.5	41
			3	SRA:SRR314786.6872765.1	100	22	0	0	9268	9289	22	1	2.5	41
			3	SRA:SRR314786.6289477.1	100	22	0	0	9268	9289	34	13	2.5	41
			3	SRA:SRR314786.5886246.1	100	22	0	0	9268	9289	28	7	2.5	41
			3	SRA:SRR314786.4352918.1	100	22	0	0	9268	9289	28	7	2.5	41
			3	SRA:SRR314786.3959186.1	100	22	0	0	9268	9289	34	13	2.5	41
			3	SRA:SRR314786.3790211.1	100	22	0	0	9268	9289	36	15	2.5	41
			3	SRA:SRR314785.9096614.1	100	22	0	0	9268	9289	35	14	2.5	41
			3	SRA:SRR314785.505981.1	100	22	0	0	9268	9289	28	7	2.5	41
			3	SRA:SRR314784.11362529.1	100	22	0	0	9268	9289	28	7	2.5	41
			3	SRA:SRR314784.11132895.1	100	22	0	0	9268	9289	28	7	2.5	41
			3	SRA:SRR314784.3377774.1	100	22	0	0	9268	9289	27	6	2.5	41
			3	SRA:SRR314782.1175912.1	100	22	0	0	9268	9289	22	1	2.5	41
			3	SRA:SRR314780.8703015.1	100	22	0	0	9268	9289	25	4	2.5	41
			3	SRA:SRR314780.4953250.1	100	22	0	0	9268	9289	27	6	2.5	41
			3	SRA:SRR314778.5781927.1	100	22	0	0	9268	9289	27	6	2.5	41
			3	SRA:SRR314778.1482423.1	100	22	0	0	9268	9289	27	6	2.5	41
			3	SRA:SRR314771.4434917.1	100	22	0	0	9268	9289	26	5	2.5	41
			3	SRA:SRR314768.5913380.1	100	22	0	0	9268	9289	34	13	2.5	41
			3	SRA:SRR314768.1315920.1	100	22	0	0	9268	9289	29	8	2.5	41
			3	SRA:SRR314767.2157609.1	100	22	0	0	9268	9289	7	28	2.5	41
			3	SRA:SRR314767.197601.1	100	22	0	0	9268	9289	28	7	2.5	41
			3	SRA:SRR314766.7660156.1	100	22	0	0	9268	9289	28	7	2.5	41
			3	SRA:SRR314766.7589695.1	100	22	0	0	9268	9289	27	6	2.5	41
			3	SRA:SRR314766.4484830.1	100	22	0	0	9268	9289	22	1	2.5	41
			3	SRA:SRR314766.4102504.1	100	22	0	0	9268	9289	28	7	2.5	41
			3	SRA:SRR314766.4049748.1	100	22	0	0	9268	9289	9	30	2.5	41
			3	SRA:SRR314766.1406788.1	100	22	0	0	9268	9289	36	15	2.5	41
			3	SRA:SRR314766.383647.1	100	22	0	0	9268	9289	36	15	2.5	41
			3	SRA:SRR314765.5182867.1	100	22	0	0	9268	9289	32	11	2.5	41
			3	SRA:SRR314765.2813126.1	100	22	0	0	9268	9289	35	14	2.5	41
			3	SRA:SRR314764.1498969.1	100	22	0	0	9268	9289	32	11	2.5	41
			3	SRA:SRR314787.4858917.1	100	21	0	0	9269	9289	36	16	8.9	39.2
			3	SRA:SRR314793.1735585.1	93.333	30	1	1	9370	9399	6	34	0.73	42.8
			4	SRA:SRR314750.7043601.1	92.308	26	2	0	255	280	11	36	8.9	39.2
			4	SRA:SRR314758.4063383.1	92.308	26	2	0	256	281	36	11	8.9	39.2
			4	SRA:SRR314752.1142442.1	93.103	29	0	1	501	529	2	28	2.5	41
			4	SRA:SRR314768.75731.1	92.308	26	2	0	601	626	26	1	8.9	39.2
			4	SRA:SRR314742.523109.1	92.593	27	2	0	601	627	30	4	2.5	41
			4	SRA:SRR314756.1197859.1	92.308	26	2	0	1245	1270	34	9	8.9	39.2
			4	SRA:SRR314742.3005524.1	95.833	24	1	0	1428	1451	4	27	8.9	39.2
			4	SRA:SRR314753.10548530.1	96.154	26	1	0	1555	1580	27	2	0.73	42.8
			4	SRA:SRR314749.2287725.1	96.154	26	1	0	1555	1580	11	36	0.73	42.8
			4	SRA:SRR314789.3852486.1	95.833	24	1	0	1576	1599	24	1	8.9	39.2
			4	SRA:SRR314791.552145.1	87.097	31	4	0	1888	1918	1	31	8.9	39.2
			4	SRA:SRR314764.1501224.1	87.097	31	4	0	1888	1918	33	3	8.9	39.2
			4	SRA:SRR314789.1640393.1	89.655	29	3	0	1954	1982	36	8	8.9	39.2
			4	SRA:SRR314764.2845086.1	92.308	26	2	0	2076	2101	30	5	8.9	39.2
			4	SRA:SRR314751.3541716.1	92.308	26	2	0	2076	2101	31	6	8.9	39.2
			4	SRA:SRR314743.2521175.1	89.655	29	3	0	2122	2150	29	1	8.9	39.2
			4	SRA:SRR314787.7611973.1	90	30	1	1	2817	2844	3	32	8.9	39.2
			4	SRA:SRR314746.1091848.1	92.308	26	2	0	3112	3137	5	30	8.9	39.2
			4	SRA:SRR314753.1124245.1	92.308	26	2	0	3117	3142	5	30	8.9	39.2
			4	SRA:SRR314749.5207789.1	92.308	26	2	0	3162	3187	5	30	8.9	39.2
			4	SRA:SRR314748.4892616.1	92.308	26	2	0	3162	3187	5	30	8.9	39.2
			4	SRA:SRR314751.185371.1	100	21	0	0	3249	3269	12	32	8.9	39.2
			4	SRA:SRR314743.7292820.1	95.833	24	1	0	3303	3326	1	24	8.9	39.2
			4	SRA:SRR314754.9746803.1	87.879	33	3	1	3662	3694	32	1	8.9	39.2
			4	SRA:SRR314786.2612810.1	100	21	0	0	3724	3744	16	36	8.9	39.2
			4	SRA:SRR314748.1121674.1	96.154	26	1	0	3724	3749	33	8	0.73	42.8
			4	SRA:SRR314764.3212.1	92.593	27	2	0	3724	3750	7	33	2.5	41
			4	SRA:SRR314746.4544509.1	95.833	24	1	0	3729	3752	35	12	8.9	39.2
			4	SRA:SRR314785.8962954.1	89.655	29	3	0	3955	3983	32	4	8.9	39.2
			4	SRA:SRR314764.5651178.1	89.655	29	3	0	3955	3983	6	34	8.9	39.2
			4	SRA:SRR314762.748906.1	92.308	26	2	0	3961	3986	30	5	8.9	39.2
			4	SRA:SRR314790.3469435.1	100	21	0	0	4246	4266	11	31	8.9	39.2
			4	SRA:SRR314789.6416925.1	100	21	0	0	4246	4266	11	31	8.9	39.2
			4	SRA:SRR314749.8623407.1	100	21	0	0	4246	4266	4	24	8.9	39.2
			4	SRA:SRR314743.7878966.1	100	21	0	0	4246	4266	27	7	8.9	39.2
			4	SRA:SRR314749.7955979.1	92.857	28	1	1	4446	4472	8	35	8.9	39.2
			4	SRA:SRR314765.3041241.1	92.593	27	2	0	4498	4524	30	4	2.5	41
			4	SRA:SRR314753.7322342.1	92.593	27	2	0	4498	4524	8	34	2.5	41
			4	SRA:SRR314792.3894422.1	87.097	31	4	0	5058	5088	34	4	8.9	39.2
			4	SRA:SRR314744.3721568.1	90.323	31	2	1	5426	5456	34	5	8.9	39.2
			4	SRA:SRR314753.6712704.1	92.308	26	2	0	5440	5465	26	1	8.9	39.2
			4	SRA:SRR314764.475006.1	90.323	31	3	0	5992	6022	1	31	0.73	42.8
			4	SRA:SRR314749.444403.1	96.154	26	1	0	6263	6288	33	8	0.73	42.8
			4	SRA:SRR314792.10737465.1	92.308	26	2	0	6264	6289	26	1	8.9	39.2
			4	SRA:SRR314786.9521619.1	92.308	26	2	0	6264	6289	34	9	8.9	39.2
			4	SRA:SRR314764.5576451.1	92.308	26	2	0	6264	6289	26	1	8.9	39.2
			4	SRA:SRR314753.14015745.1	92.308	26	2	0	6264	6289	11	36	8.9	39.2
			4	SRA:SRR314764.1946466.1	100	21	0	0	6887	6907	16	36	8.9	39.2
			4	SRA:SRR314795.87143.1	90	30	1	1	6887	6916	4	31	8.9	39.2
			4	SRA:SRR314795.17114139.1	90.323	31	1	1	6887	6917	1	29	2.5	41
			4	SRA:SRR314795.12923961.1	90.323	31	1	1	6887	6917	3	31	2.5	41
			4	SRA:SRR314795.1875825.1	90.323	31	1	1	6887	6917	6	34	2.5	41
			4	SRA:SRR314795.136443.1	90.323	31	1	1	6887	6917	3	31	2.5	41
			4	SRA:SRR314785.5278461.1	90.323	31	1	1	6887	6917	32	4	2.5	41
			4	SRA:SRR314795.16836219.1	90.625	32	0	2	6887	6917	6	35	8.9	39.2
			4	SRA:SRR314795.8017632.1	90.625	32	0	2	6887	6917	1	30	8.9	39.2
			4	SRA:SRR314795.3720884.1	90.625	32	0	2	6887	6917	4	33	8.9	39.2
			4	SRA:SRR314794.20370990.1	90.625	32	0	2	6887	6917	1	30	8.9	39.2
			4	SRA:SRR314794.17189075.1	90.625	32	0	2	6887	6917	3	32	8.9	39.2
			4	SRA:SRR314790.11521871.1	90.625	32	0	2	6887	6917	5	34	8.9	39.2
			4	SRA:SRR314790.11239007.1	90.625	32	0	2	6887	6917	3	32	8.9	39.2
			4	SRA:SRR314768.5567078.1	90.625	32	0	2	6887	6917	33	4	8.9	39.2
			4	SRA:SRR314768.828911.1	90.625	32	0	2	6887	6917	33	4	8.9	39.2
			4	SRA:SRR314765.4682112.1	90.625	32	0	2	6887	6917	5	34	8.9	39.2
			4	SRA:SRR314758.4738622.1	90.625	32	0	2	6887	6917	36	7	8.9	39.2
			4	SRA:SRR314752.1355636.1	90.625	32	0	2	6887	6917	33	4	8.9	39.2
			4	SRA:SRR314743.6674739.1	90.625	32	0	2	6887	6917	33	4	8.9	39.2
			4	SRA:SRR314743.5181760.1	90.625	32	0	2	6887	6917	33	4	8.9	39.2
			4	SRA:SRR314789.1757094.1	90.625	32	2	1	6934	6964	4	35	2.5	41
			4	SRA:SRR314751.8402347.1	100	21	0	0	7447	7467	27	7	8.9	39.2
			4	SRA:SRR314763.204059.1	95.833	24	1	0	7784	7807	29	6	8.9	39.2
			4	SRA:SRR314747.7349705.1	100	21	0	0	7903	7923	27	7	8.9	39.2
			4	SRA:SRR314747.8511797.1	92.308	26	2	0	7960	7985	11	36	8.9	39.2
			4	SRA:SRR314789.7819617.1	93.103	29	0	1	8237	8263	4	32	2.5	41
			4	SRA:SRR314785.4703498.1	93.103	29	0	1	8237	8263	3	31	2.5	41
			4	SRA:SRR314743.2856321.1	93.103	29	0	1	8237	8263	34	6	2.5	41
			4	SRA:SRR314785.3500501.1	92.857	28	0	1	8238	8263	1	28	8.9	39.2
			4	SRA:SRR314764.14049587.1	96.154	26	1	0	8568	8593	7	32	0.73	42.8
			4	SRA:SRR314782.5428402.1	92.308	26	2	0	8585	8610	1	26	8.9	39.2
			4	SRA:SRR314779.7285660.1	92.308	26	2	0	8685	8710	2	27	8.9	39.2
			4	SRA:SRR314758.3693071.1	87.5	32	4	0	8753	8784	34	3	2.5	41
			4	SRA:SRR314759.4848200.1	92.308	26	2	0	8837	8862	4	29	8.9	39.2
			4	SRA:SRR314792.10524816.1	100	23	0	0	8959	8981	14	36	0.73	42.8
			4	SRA:SRR314747.10981230.1	95.833	24	1	0	8982	9005	29	6	8.9	39.2
			4	SRA:SRR314760.2229012.1	92.308	26	2	0	9133	9158	6	31	8.9	39.2
			4	SRA:SRR314750.7004063.1	90.323	31	2	1	9292	9322	31	2	8.9	39.2
		delRNA_3-3
			0	SRA:SRR314754.12754697.1	92.308	26	2	0	181	206	7	32	7.4	39.2
			0	SRA:SRR314745.688413.1	92.308	26	2	0	497	522	36	11	7.4	39.2
			0	SRA:SRR314756.218075.1	93.333	30	1	1	498	526	3	32	0.61	42.8
			0	SRA:SRR314754.5360150.1	95.833	24	1	0	536	559	31	8	7.4	39.2
			0	SRA:SRR314745.407086.1	100	21	0	0	1021	1041	13	33	7.4	39.2
			0	SRA:SRR314746.912308.1	100	24	0	0	1064	1087	5	28	0.17	44.6
			0	SRA:SRR314760.5064325.1	92.308	26	2	0	1564	1589	2	27	7.4	39.2
			0	SRA:SRR314752.7553782.1	92.308	26	2	0	1564	1589	33	8	7.4	39.2
			0	SRA:SRR314755.9507732.1	90.323	31	2	1	2194	2224	6	35	7.4	39.2
			0	SRA:SRR314792.6822657.1	86.111	36	5	0	2230	2265	36	1	0.61	42.8
			0	SRA:SRR314791.5466799.1	92.593	27	2	0	2239	2265	4	30	2.1	41
			0	SRA:SRR314789.6911888.1	92.593	27	2	0	2239	2265	31	5	2.1	41
			0	SRA:SRR314787.3446390.1	92.593	27	2	0	2239	2265	34	8	2.1	41
			0	SRA:SRR314784.5187656.1	92.593	27	2	0	2239	2265	4	30	2.1	41
			0	SRA:SRR314774.3596742.1	92.593	27	2	0	2239	2265	27	1	2.1	41
			0	SRA:SRR314751.7819248.1	88.571	35	3	1	2443	2476	2	36	0.61	42.8
			0	SRA:SRR314743.8887478.1	100	22	0	0	2532	2553	33	12	2.1	41
			0	SRA:SRR314761.4196084.1	93.103	29	1	1	2648	2676	30	3	2.1	41
			0	SRA:SRR314761.695823.1	93.103	29	0	1	2650	2676	33	5	2.1	41
			0	SRA:SRR314785.8343951.1	92.857	28	1	1	2650	2677	31	5	7.4	39.2
			0	SRA:SRR314755.4017702.1	92.857	28	1	1	2650	2677	35	9	7.4	39.2
			0	SRA:SRR314750.7859753.1	90.323	31	2	1	2650	2679	35	5	7.4	39.2
			0	SRA:SRR314773.1922928.1	96.154	26	0	1	2651	2676	26	2	7.4	39.2
			0	SRA:SRR314759.501643.1	96.154	26	0	1	2651	2676	30	6	7.4	39.2
			0	SRA:SRR314784.1869341.1	89.655	29	3	0	2796	2824	2	30	7.4	39.2
			0	SRA:SRR314792.9635905.1	95.833	24	1	0	3307	3330	36	13	7.4	39.2
			0	SRA:SRR314790.9881078.1	95.833	24	1	0	3307	3330	29	6	7.4	39.2
			0	SRA:SRR314793.5834172.1	96.296	27	0	1	3311	3337	1	26	2.1	41
			0	SRA:SRR314783.4077055.1	96.296	27	0	1	3311	3337	27	2	2.1	41
			0	SRA:SRR314765.2936157.1	100	21	0	0	3642	3662	33	13	7.4	39.2
			0	SRA:SRR314755.7388311.1	100	21	0	0	3642	3662	5	25	7.4	39.2
			0	SRA:SRR314747.2274989.1	92.308	26	2	0	3728	3753	34	9	7.4	39.2
			0	SRA:SRR314752.3262769.1	96	25	1	0	3820	3844	36	12	2.1	41
			0	SRA:SRR314755.9557258.1	92.308	26	2	0	3838	3863	11	36	7.4	39.2
			0	SRA:SRR314758.4225071.1	90	30	3	0	4173	4202	3	32	2.1	41
			0	SRA:SRR314753.7388146.1	93.103	29	1	1	4472	4499	2	30	2.1	41
			0	SRA:SRR314744.3212959.1	93.103	29	1	1	4472	4499	35	7	2.1	41
			0	SRA:SRR314778.2660259.1	92.308	26	2	0	4590	4615	26	1	7.4	39.2
			0	SRA:SRR314779.8769605.1	100	22	0	0	5129	5150	6	27	2.1	41
			0	SRA:SRR314743.67850.1	87.879	33	3	1	5150	5182	5	36	7.4	39.2
			0	SRA:SRR314743.45173.1	87.879	33	3	1	5150	5182	5	36	7.4	39.2
			0	SRA:SRR314747.8485208.1	95.833	24	1	0	5374	5397	36	13	7.4	39.2
			0	SRA:SRR314758.6684265.1	100	21	0	0	5406	5426	15	35	7.4	39.2
			0	SRA:SRR314746.5848721.1	92.593	27	2	0	5429	5455	29	3	2.1	41
			0	SRA:SRR314764.8970565.1	86.111	36	4	1	5520	5554	1	36	7.4	39.2
			0	SRA:SRR314750.657080.1	86.111	36	4	1	5520	5554	1	36	7.4	39.2
			0	SRA:SRR314768.2335834.1	87.5	32	4	0	5878	5909	5	36	2.1	41
			0	SRA:SRR314791.8392756.1	92.308	26	2	0	6033	6058	32	7	7.4	39.2
			0	SRA:SRR314786.2900756.1	92.308	26	2	0	6033	6058	32	7	7.4	39.2
			0	SRA:SRR314785.9233425.1	92.308	26	2	0	6033	6058	32	7	7.4	39.2
			0	SRA:SRR314784.2701516.1	92.308	26	2	0	6033	6058	36	11	7.4	39.2
			0	SRA:SRR314782.5597991.1	92.308	26	2	0	6033	6058	1	26	7.4	39.2
			0	SRA:SRR314779.1380059.1	92.308	26	2	0	6033	6058	2	27	7.4	39.2
			0	SRA:SRR314777.1530002.1	92.308	26	2	0	6033	6058	1	26	7.4	39.2
			0	SRA:SRR314765.158246.1	92.308	26	2	0	6033	6058	8	33	7.4	39.2
			0	SRA:SRR314755.10650251.1	92.308	26	2	0	6033	6058	9	34	7.4	39.2
			0	SRA:SRR314753.11898867.1	92.308	26	2	0	6033	6058	7	32	7.4	39.2
			0	SRA:SRR314753.4739856.1	92.308	26	2	0	6033	6058	9	34	7.4	39.2
			0	SRA:SRR314748.3965287.1	92.308	26	2	0	6033	6058	32	7	7.4	39.2
			0	SRA:SRR314745.6001108.1	92.308	26	2	0	6033	6058	32	7	7.4	39.2
			0	SRA:SRR314751.8420646.1	100	21	0	0	6039	6059	14	34	7.4	39.2
			0	SRA:SRR314792.7836881.1	100	21	0	0	6040	6060	11	31	7.4	39.2
			0	SRA:SRR314785.1368726.1	100	21	0	0	6040	6060	36	16	7.4	39.2
			0	SRA:SRR314778.8390958.1	100	21	0	0	6040	6060	7	27	7.4	39.2
			0	SRA:SRR314767.1523173.1	100	21	0	0	6040	6060	11	31	7.4	39.2
			0	SRA:SRR314763.2700866.1	100	21	0	0	6040	6060	9	29	7.4	39.2
			0	SRA:SRR314763.1621444.1	100	21	0	0	6040	6060	36	16	7.4	39.2
			0	SRA:SRR314755.2889141.1	100	21	0	0	6040	6060	11	31	7.4	39.2
			0	SRA:SRR314750.3215115.1	100	21	0	0	6040	6060	13	33	7.4	39.2
			0	SRA:SRR314749.7591807.1	100	21	0	0	6040	6060	1	21	7.4	39.2
			0	SRA:SRR314748.1764655.1	100	21	0	0	6040	6060	13	33	7.4	39.2
			0	SRA:SRR314743.9291291.1	100	21	0	0	6114	6134	10	30	7.4	39.2
			0	SRA:SRR314784.1971130.1	87.879	33	3	1	6148	6179	3	35	7.4	39.2
			0	SRA:SRR314788.4124109.1	87.097	31	4	0	6181	6211	6	36	7.4	39.2
			0	SRA:SRR314760.6250076.1	92.308	26	2	0	7015	7040	7	32	7.4	39.2
			0	SRA:SRR314749.7921299.1	92.308	26	2	0	7015	7040	31	6	7.4	39.2
			0	SRA:SRR314761.4092290.1	96.154	26	0	1	7016	7040	28	3	7.4	39.2
			0	SRA:SRR314793.7238714.1	92.857	28	1	1	7016	7043	7	33	7.4	39.2
			0	SRA:SRR314758.3660971.1	95.833	24	1	0	7026	7049	6	29	7.4	39.2
			0	SRA:SRR324841.3402233.1	92.308	26	2	0	7039	7064	8	33	7.4	39.2
			0	SRA:SRR324841.3272549.1	92.308	26	2	0	7039	7064	8	33	7.4	39.2
			0	SRA:SRR324841.2918591.1	92.308	26	2	0	7039	7064	8	33	7.4	39.2
			0	SRA:SRR324841.2739114.1	92.308	26	2	0	7039	7064	8	33	7.4	39.2
			0	SRA:SRR324841.2637719.1	92.308	26	2	0	7039	7064	8	33	7.4	39.2
			0	SRA:SRR324841.2046791.1	92.308	26	2	0	7039	7064	8	33	7.4	39.2
			0	SRA:SRR324841.1429699.1	92.308	26	2	0	7039	7064	8	33	7.4	39.2
			0	SRA:SRR324841.1307634.1	92.308	26	2	0	7039	7064	8	33	7.4	39.2
			0	SRA:SRR324841.1066565.1	92.308	26	2	0	7039	7064	9	34	7.4	39.2
			0	SRA:SRR314759.564256.1	100	21	0	0	7256	7276	31	11	7.4	39.2
			0	SRA:SRR314746.1097080.1	92.308	26	2	0	7409	7434	30	5	7.4	39.2
			0	SRA:SRR314749.7346520.1	100	21	0	0	7472	7492	8	28	7.4	39.2
			0	SRA:SRR314742.777419.1	90.323	31	1	1	7698	7726	2	32	2.1	41
			0	SRA:SRR314764.4103082.1	85.714	35	2	1	7916	7950	36	5	7.4	39.2
			0	SRA:SRR314754.8327112.1	85.714	35	3	1	8104	8136	36	2	7.4	39.2
			0	SRA:SRR314754.4278424.1	90	30	3	0	8256	8285	30	1	2.1	41
			0	SRA:SRR314785.8523076.1	100	23	0	0	8262	8284	24	2	0.61	42.8
			1	SRA:SRR314793.3043532.1	93.333	30	1	1	2362	2391	4	32	0.61	42.8
			1	SRA:SRR314791.2546117.1	93.333	30	1	1	2362	2391	4	32	0.61	42.8
			1	SRA:SRR314790.5067885.1	93.333	30	1	1	2362	2391	6	34	0.61	42.8
			1	SRA:SRR314789.6362959.1	93.333	30	1	1	2362	2391	4	32	0.61	42.8
			1	SRA:SRR314788.10206922.1	93.333	30	1	1	2362	2391	4	32	0.61	42.8
			1	SRA:SRR314788.1108503.1	93.333	30	1	1	2362	2391	7	35	0.61	42.8
			1	SRA:SRR314787.5044442.1	93.333	30	1	1	2362	2391	5	33	0.61	42.8
			1	SRA:SRR314787.1076939.1	93.333	30	1	1	2362	2391	6	34	0.61	42.8
			1	SRA:SRR314787.797194.1	93.333	30	1	1	2362	2391	3	31	0.61	42.8
			1	SRA:SRR314786.4211955.1	93.333	30	1	1	2362	2391	4	32	0.61	42.8
			1	SRA:SRR314784.12592567.1	93.333	30	1	1	2362	2391	1	29	0.61	42.8
			1	SRA:SRR314756.1499295.1	93.333	30	1	1	2362	2391	34	6	0.61	42.8
			1	SRA:SRR314783.6529536.1	92.857	28	1	1	2363	2390	27	1	7.4	39.2
			1	SRA:SRR314783.4027404.1	92.857	28	1	1	2363	2390	27	1	7.4	39.2
			1	SRA:SRR314781.6773605.1	92.857	28	1	1	2363	2390	27	1	7.4	39.2
			1	SRA:SRR314781.2215675.1	92.857	28	1	1	2363	2390	27	1	7.4	39.2
			1	SRA:SRR314775.6119586.1	92.857	28	1	1	2363	2390	27	1	7.4	39.2
			1	SRA:SRR314775.5962889.1	92.857	28	1	1	2363	2390	27	1	7.4	39.2
			1	SRA:SRR314775.476738.1	92.857	28	1	1	2363	2390	27	1	7.4	39.2
			1	SRA:SRR314775.402233.1	92.857	28	1	1	2363	2390	27	1	7.4	39.2
			1	SRA:SRR314774.3428882.1	92.857	28	1	1	2363	2390	27	1	7.4	39.2
			1	SRA:SRR314793.8879613.1	96.552	29	0	1	2363	2391	5	32	0.17	44.6
			1	SRA:SRR314793.5315444.1	96.552	29	0	1	2363	2391	9	36	0.17	44.6
			1	SRA:SRR314793.1481411.1	96.552	29	0	1	2363	2391	3	30	0.17	44.6
			1	SRA:SRR314793.730962.1	96.552	29	0	1	2363	2391	4	31	0.17	44.6
			1	SRA:SRR314792.2181689.1	96.552	29	0	1	2363	2391	2	29	0.17	44.6
			1	SRA:SRR314790.5942166.1	96.552	29	0	1	2363	2391	5	32	0.17	44.6
			1	SRA:SRR314788.7133459.1	96.552	29	0	1	2363	2391	2	29	0.17	44.6
			1	SRA:SRR314787.1244716.1	96.552	29	0	1	2363	2391	2	29	0.17	44.6
			1	SRA:SRR314786.11017417.1	96.552	29	0	1	2363	2391	36	9	0.17	44.6
			1	SRA:SRR314785.8452636.1	96.552	29	0	1	2363	2391	5	32	0.17	44.6
			1	SRA:SRR314784.8002046.1	96.552	29	0	1	2363	2391	3	30	0.17	44.6
			1	SRA:SRR314768.7658465.1	96.552	29	0	1	2363	2391	7	34	0.17	44.6
			1	SRA:SRR314764.4516855.1	96.552	29	0	1	2363	2391	6	33	0.17	44.6
			1	SRA:SRR314760.7421004.1	96.552	29	0	1	2363	2391	5	32	0.17	44.6
			1	SRA:SRR314758.4743312.1	96.552	29	0	1	2363	2391	5	32	0.17	44.6
			1	SRA:SRR314757.4928261.1	96.552	29	0	1	2363	2391	5	32	0.17	44.6
			1	SRA:SRR314753.14174884.1	96.552	29	0	1	2363	2391	5	32	0.17	44.6
			1	SRA:SRR314753.4682926.1	96.552	29	0	1	2363	2391	5	32	0.17	44.6
			1	SRA:SRR314752.8471750.1	96.552	29	0	1	2363	2391	5	32	0.17	44.6
			1	SRA:SRR314746.10266067.1	96.552	29	0	1	2363	2391	5	32	0.17	44.6
			1	SRA:SRR314746.4975140.1	96.552	29	0	1	2363	2391	7	34	0.17	44.6
			1	SRA:SRR314745.5036898.1	96.552	29	0	1	2363	2391	7	34	0.17	44.6
			1	SRA:SRR314744.8398728.1	96.552	29	0	1	2363	2391	9	36	0.17	44.6
			1	SRA:SRR314744.6346357.1	96.552	29	0	1	2363	2391	5	32	0.17	44.6
			1	SRA:SRR314795.16895365.1	93.103	29	1	1	2363	2391	2	29	2.1	41
			1	SRA:SRR314795.4386200.1	93.103	29	1	1	2363	2391	1	28	2.1	41
			1	SRA:SRR314794.2914433.1	93.103	29	1	1	2363	2391	1	28	2.1	41
			1	SRA:SRR314793.372378.1	93.103	29	1	1	2363	2391	5	32	2.1	41
			1	SRA:SRR314792.7385713.1	93.103	29	1	1	2363	2391	5	32	2.1	41
			1	SRA:SRR314791.3110716.1	93.103	29	1	1	2363	2391	4	31	2.1	41
			1	SRA:SRR314789.10075146.1	93.103	29	1	1	2363	2391	6	33	2.1	41
			1	SRA:SRR314788.2845774.1	93.103	29	1	1	2363	2391	5	32	2.1	41
			1	SRA:SRR314786.332074.1	93.103	29	1	1	2363	2391	2	29	2.1	41
			1	SRA:SRR314785.11502832.1	93.103	29	1	1	2363	2391	7	34	2.1	41
			1	SRA:SRR314785.5080423.1	93.103	29	1	1	2363	2391	31	4	2.1	41
			1	SRA:SRR314785.1008440.1	93.103	29	1	1	2363	2391	3	30	2.1	41
			1	SRA:SRR314784.1493676.1	93.103	29	1	1	2363	2391	2	29	2.1	41
			1	SRA:SRR314764.1226739.1	93.103	29	1	1	2363	2391	1	28	2.1	41
			1	SRA:SRR314763.879090.1	93.103	29	1	1	2363	2391	4	31	2.1	41
			1	SRA:SRR314760.1369006.1	93.103	29	1	1	2363	2391	2	29	2.1	41
			1	SRA:SRR314759.8132316.1	93.103	29	1	1	2363	2391	2	29	2.1	41
			1	SRA:SRR314759.2558760.1	93.103	29	1	1	2363	2391	5	32	2.1	41
			1	SRA:SRR314759.1604756.1	93.103	29	1	1	2363	2391	5	32	2.1	41
			1	SRA:SRR314757.714759.1	93.103	29	1	1	2363	2391	9	36	2.1	41
			1	SRA:SRR314755.143406.1	93.103	29	1	1	2363	2391	5	32	2.1	41
			1	SRA:SRR314754.10923149.1	93.103	29	1	1	2363	2391	4	31	2.1	41
			1	SRA:SRR314754.8833797.1	93.103	29	1	1	2363	2391	5	32	2.1	41
			1	SRA:SRR314753.2110877.1	93.103	29	1	1	2363	2391	7	34	2.1	41
			1	SRA:SRR314753.1877663.1	93.103	29	1	1	2363	2391	5	32	2.1	41
			1	SRA:SRR314752.1450039.1	93.103	29	1	1	2363	2391	34	7	2.1	41
			1	SRA:SRR314751.1386650.1	93.103	29	1	1	2363	2391	5	32	2.1	41
			1	SRA:SRR314749.8060756.1	93.103	29	1	1	2363	2391	7	34	2.1	41
			1	SRA:SRR314794.16803123.1	93.333	30	1	1	2363	2392	4	32	0.61	42.8
			1	SRA:SRR314792.7057539.1	93.333	30	1	1	2363	2392	31	3	0.61	42.8
			1	SRA:SRR314792.3641969.1	93.333	30	1	1	2363	2392	6	34	0.61	42.8
			1	SRA:SRR314790.8911723.1	93.333	30	1	1	2363	2392	5	33	0.61	42.8
			1	SRA:SRR314784.3710245.1	93.333	30	1	1	2363	2392	5	33	0.61	42.8
			1	SRA:SRR314744.7157620.1	93.548	31	1	1	2363	2393	5	34	0.17	44.6
			1	SRA:SRR314744.4164864.1	93.548	31	1	1	2363	2393	5	34	0.17	44.6
			1	SRA:SRR314744.2114275.1	93.548	31	1	1	2363	2393	7	36	0.17	44.6
			1	SRA:SRR314784.10804358.1	90.909	33	2	1	2363	2395	5	36	0.61	42.8
			1	SRA:SRR314786.11246581.1	96.429	28	0	1	2364	2391	36	10	0.61	42.8
			1	SRA:SRR314786.1755378.1	96.429	28	0	1	2364	2391	36	10	0.61	42.8
			1	SRA:SRR314785.9748888.1	96.429	28	0	1	2364	2391	36	10	0.61	42.8
			1	SRA:SRR314783.7129872.1	92.857	28	1	1	2364	2391	27	1	7.4	39.2
			1	SRA:SRR314782.3681718.1	92.857	28	1	1	2364	2391	27	1	7.4	39.2
			1	SRA:SRR314781.8443502.1	92.857	28	1	1	2364	2391	27	1	7.4	39.2
			1	SRA:SRR314778.3933969.1	92.857	28	1	1	2364	2391	27	1	7.4	39.2
			1	SRA:SRR314773.3859021.1	92.857	28	1	1	2364	2391	27	1	7.4	39.2
			1	SRA:SRR314777.3097505.1	96.296	27	0	1	2365	2391	1	26	2.1	41
			1	SRA:SRR314749.7639829.1	93.103	29	2	0	2652	2680	30	2	0.17	44.6
			1	SRA:SRR314792.8871610.1	100	23	0	0	4212	4234	29	7	0.61	42.8
			1	SRA:SRR314789.366094.1	100	23	0	0	4212	4234	10	32	0.61	42.8
			1	SRA:SRR314783.4732632.1	100	23	0	0	4212	4234	2	24	0.61	42.8
			1	SRA:SRR314784.7714206.1	96.429	28	1	0	4431	4458	34	7	0.05	46.4
			2	SRA:SRR314759.1564349.1	96.154	26	1	0	1117	1142	11	36	0.61	42.8
			2	SRA:SRR314749.8898788.1	100	23	0	0	1308	1330	31	9	0.61	42.8
			2	SRA:SRR314759.6071130.1	90	30	3	0	1777	1806	6	35	2.1	41
			2	SRA:SRR314755.13926054.1	93.103	29	2	0	2280	2308	30	2	0.17	44.6
			2	SRA:SRR314791.2166157.1	92.593	27	2	0	2281	2307	10	36	2.1	41
			2	SRA:SRR314791.659989.1	92.593	27	2	0	2281	2307	10	36	2.1	41
			2	SRA:SRR314789.3641499.1	92.593	27	2	0	2281	2307	27	1	2.1	41
			2	SRA:SRR314788.7200680.1	92.593	27	2	0	2281	2307	10	36	2.1	41
			2	SRA:SRR314786.4594868.1	92.593	27	2	0	2281	2307	27	1	2.1	41
			2	SRA:SRR314786.429558.1	92.593	27	2	0	2281	2307	27	1	2.1	41
			2	SRA:SRR314785.5397063.1	92.593	27	2	0	2281	2307	27	1	2.1	41
			2	SRA:SRR314784.9795308.1	92.593	27	2	0	2281	2307	27	1	2.1	41
			2	SRA:SRR314784.8834906.1	92.593	27	2	0	2281	2307	27	1	2.1	41
			2	SRA:SRR314781.4490522.1	92.593	27	2	0	2281	2307	27	1	2.1	41
			2	SRA:SRR314779.38776.1	92.593	27	2	0	2281	2307	27	1	2.1	41
			2	SRA:SRR314767.3654660.1	92.593	27	2	0	2281	2307	27	1	2.1	41
			2	SRA:SRR314760.3231084.1	92.593	27	2	0	2281	2307	10	36	2.1	41
			2	SRA:SRR314759.9632145.1	92.593	27	2	0	2281	2307	10	36	2.1	41
			2	SRA:SRR314755.4062819.1	92.593	27	2	0	2281	2307	10	36	2.1	41
			2	SRA:SRR314753.14258521.1	92.593	27	2	0	2281	2307	10	36	2.1	41
			2	SRA:SRR314753.12080622.1	92.593	27	2	0	2281	2307	10	36	2.1	41
			2	SRA:SRR314747.2873948.1	92.593	27	2	0	2281	2307	27	1	2.1	41
			2	SRA:SRR314793.5396928.1	92.857	28	2	0	2281	2308	2	29	0.61	42.8
			2	SRA:SRR314793.3685914.1	92.857	28	2	0	2281	2308	2	29	0.61	42.8
			2	SRA:SRR314791.5015029.1	92.857	28	2	0	2281	2308	35	8	0.61	42.8
			2	SRA:SRR314789.9009226.1	92.857	28	2	0	2281	2308	35	8	0.61	42.8
			2	SRA:SRR314789.1547957.1	92.857	28	2	0	2281	2308	2	29	0.61	42.8
			2	SRA:SRR314789.926316.1	92.857	28	2	0	2281	2308	32	5	0.61	42.8
			2	SRA:SRR314788.2981985.1	92.857	28	2	0	2281	2308	29	2	0.61	42.8
			2	SRA:SRR314786.4466302.1	92.857	28	2	0	2281	2308	28	1	0.61	42.8
			2	SRA:SRR314785.7255007.1	92.857	28	2	0	2281	2308	2	29	0.61	42.8
			2	SRA:SRR314784.1067524.1	92.857	28	2	0	2281	2308	29	2	0.61	42.8
			2	SRA:SRR314768.4471641.1	92.857	28	2	0	2281	2308	2	29	0.61	42.8
			2	SRA:SRR314764.10084827.1	92.857	28	2	0	2281	2308	29	2	0.61	42.8
			2	SRA:SRR314764.3120762.1	92.857	28	2	0	2281	2308	29	2	0.61	42.8
			2	SRA:SRR314761.4284929.1	92.857	28	2	0	2281	2308	7	34	0.61	42.8
			2	SRA:SRR314760.4044553.1	92.857	28	2	0	2281	2308	29	2	0.61	42.8
			2	SRA:SRR314759.6162471.1	92.857	28	2	0	2281	2308	8	35	0.61	42.8
			2	SRA:SRR314758.5471081.1	92.857	28	2	0	2281	2308	5	32	0.61	42.8
			2	SRA:SRR314757.2710648.1	92.857	28	2	0	2281	2308	6	33	0.61	42.8
			2	SRA:SRR314757.2600212.1	92.857	28	2	0	2281	2308	33	6	0.61	42.8
			2	SRA:SRR314757.152704.1	92.857	28	2	0	2281	2308	28	1	0.61	42.8
			2	SRA:SRR314755.12431914.1	92.857	28	2	0	2281	2308	29	2	0.61	42.8
			2	SRA:SRR314754.7113589.1	92.857	28	2	0	2281	2308	7	34	0.61	42.8
			2	SRA:SRR314754.2358102.1	92.857	28	2	0	2281	2308	5	32	0.61	42.8
			2	SRA:SRR314753.9386663.1	92.857	28	2	0	2281	2308	29	2	0.61	42.8
			2	SRA:SRR314753.5990596.1	92.857	28	2	0	2281	2308	5	32	0.61	42.8
			2	SRA:SRR314752.7784746.1	92.857	28	2	0	2281	2308	1	28	0.61	42.8
			2	SRA:SRR314752.4372637.1	92.857	28	2	0	2281	2308	7	34	0.61	42.8
			2	SRA:SRR314751.10374438.1	92.857	28	2	0	2281	2308	29	2	0.61	42.8
			2	SRA:SRR314750.9484808.1	92.857	28	2	0	2281	2308	29	2	0.61	42.8
			2	SRA:SRR314750.2442805.1	92.857	28	2	0	2281	2308	29	2	0.61	42.8
			2	SRA:SRR314749.4694675.1	92.857	28	2	0	2281	2308	2	29	0.61	42.8
			2	SRA:SRR314749.1207497.1	92.857	28	2	0	2281	2308	28	1	0.61	42.8
			2	SRA:SRR314749.637147.1	92.857	28	2	0	2281	2308	2	29	0.61	42.8
			2	SRA:SRR314749.311130.1	92.857	28	2	0	2281	2308	35	8	0.61	42.8
			2	SRA:SRR314748.6364271.1	92.857	28	2	0	2281	2308	5	32	0.61	42.8
			2	SRA:SRR314748.5647503.1	92.857	28	2	0	2281	2308	5	32	0.61	42.8
			2	SRA:SRR314748.2468116.1	92.857	28	2	0	2281	2308	29	2	0.61	42.8
			2	SRA:SRR314748.2346303.1	92.857	28	2	0	2281	2308	35	8	0.61	42.8
			2	SRA:SRR314748.654550.1	92.857	28	2	0	2281	2308	33	6	0.61	42.8
			2	SRA:SRR314747.10857331.1	92.857	28	2	0	2281	2308	7	34	0.61	42.8
			2	SRA:SRR314747.7033772.1	92.857	28	2	0	2281	2308	36	9	0.61	42.8
			2	SRA:SRR314746.10531589.1	92.857	28	2	0	2281	2308	2	29	0.61	42.8
			2	SRA:SRR314746.7617841.1	92.857	28	2	0	2281	2308	28	1	0.61	42.8
			2	SRA:SRR314746.3387895.1	92.857	28	2	0	2281	2308	30	3	0.61	42.8
			2	SRA:SRR314745.8196688.1	92.857	28	2	0	2281	2308	29	2	0.61	42.8
			2	SRA:SRR314745.5702832.1	92.857	28	2	0	2281	2308	2	29	0.61	42.8
			2	SRA:SRR314744.9121694.1	92.857	28	2	0	2281	2308	5	32	0.61	42.8
			2	SRA:SRR314744.3839035.1	92.857	28	2	0	2281	2308	36	9	0.61	42.8
			2	SRA:SRR314764.9160627.1	89.286	28	3	0	2281	2308	35	8	7.4	39.2
			2	SRA:SRR314761.4370511.1	89.286	28	3	0	2281	2308	5	32	7.4	39.2
			2	SRA:SRR314743.8673839.1	96.296	27	1	0	2282	2308	1	27	0.17	44.6
			2	SRA:SRR314759.8918691.1	92.308	26	2	0	2283	2308	2	27	7.4	39.2
			2	SRA:SRR314792.7591437.1	92.593	27	2	0	2370	2396	2	28	2.1	41
			2	SRA:SRR314753.7067366.1	92.593	27	2	0	2370	2396	36	10	2.1	41
			2	SRA:SRR314768.7597980.1	100	22	0	0	2787	2808	7	28	2.1	41
			2	SRA:SRR314764.12745983.1	100	22	0	0	2787	2808	11	32	2.1	41
			2	SRA:SRR314758.4020692.1	100	22	0	0	2787	2808	24	3	2.1	41
			2	SRA:SRR314751.7463985.1	100	23	0	0	3220	3242	10	32	0.61	42.8
			2	SRA:SRR314758.6588256.1	89.655	29	3	0	3763	3791	2	30	7.4	39.2
			2	SRA:SRR314783.3898082.1	100	22	0	0	3964	3985	4	25	2.1	41
			2	SRA:SRR314793.7265303.1	93.103	29	1	1	4241	4268	4	32	2.1	41
			2	SRA:SRR314759.6574380.1	93.103	29	1	1	4532	4560	35	8	2.1	41
			2	SRA:SRR314754.1278955.1	90.625	32	2	1	4544	4575	4	34	2.1	41
			2	SRA:SRR314744.3351452.1	87.879	33	4	0	5010	5042	35	3	0.61	42.8
			2	SRA:SRR314754.7912089.1	96	25	1	0	5044	5068	36	12	2.1	41
			2	SRA:SRR314746.8633029.1	92.857	28	2	0	5456	5483	36	9	0.61	42.8
			2	SRA:SRR314747.10092074.1	85.714	35	5	0	6453	6487	2	36	2.1	41
			2	SRA:SRR314785.9399328.1	86.111	36	5	0	6453	6488	1	36	0.61	42.8
			2	SRA:SRR314752.3408628.1	86.111	36	5	0	6453	6488	1	36	0.61	42.8
			2	SRA:SRR314793.4281491.1	85.714	35	5	0	6454	6488	1	35	2.1	41
			2	SRA:SRR314758.2221713.1	85.714	35	5	0	6454	6488	1	35	2.1	41
			2	SRA:SRR314754.14029681.1	85.714	35	5	0	6454	6488	1	35	2.1	41
			2	SRA:SRR314748.8331496.1	85.714	35	5	0	6454	6488	1	35	2.1	41
			2	SRA:SRR314747.7225631.1	85.714	35	5	0	6454	6488	1	35	2.1	41
			2	SRA:SRR314745.5519095.1	87.879	33	4	0	6513	6545	36	4	0.61	42.8
			2	SRA:SRR314790.7675983.1	87.879	33	1	1	6936	6968	2	31	2.1	41
			2	SRA:SRR314753.4660992.1	100	23	0	0	7584	7606	32	10	0.61	42.8
			2	SRA:SRR314756.1232359.1	100	24	0	0	7584	7607	25	2	0.17	44.6
			3	SRA:SRR314756.1323009.1	100	21	0	0	677	697	31	11	7.4	39.2
			3	SRA:SRR314791.2459313.1	92.308	26	2	0	747	772	36	11	7.4	39.2
			3	SRA:SRR314755.2995190.1	92.308	26	2	0	747	772	27	2	7.4	39.2
			3	SRA:SRR314745.9792250.1	92.308	26	2	0	757	782	2	27	7.4	39.2
			3	SRA:SRR314759.162947.1	96	25	1	0	961	985	26	2	2.1	41
			3	SRA:SRR314751.6753190.1	89.655	29	3	0	1087	1115	3	31	7.4	39.2
			3	SRA:SRR314787.10038952.1	92.593	27	2	0	1351	1377	35	9	2.1	41
			3	SRA:SRR314770.4524553.1	92.593	27	2	0	1351	1377	1	27	2.1	41
			3	SRA:SRR314767.6041870.1	93.103	29	1	1	1354	1382	1	28	2.1	41
			3	SRA:SRR314791.3853832.1	100	21	0	0	1653	1673	13	33	7.4	39.2
			3	SRA:SRR314745.1311524.1	100	21	0	0	1855	1875	31	11	7.4	39.2
			3	SRA:SRR314765.588440.1	88.235	34	3	1	1954	1987	34	2	2.1	41
			3	SRA:SRR314756.1339281.1	100	21	0	0	1981	2001	16	36	7.4	39.2
			3	SRA:SRR314759.5351145.1	85.294	34	5	0	2085	2118	2	35	7.4	39.2
			3	SRA:SRR314751.375738.1	85.294	34	5	0	2085	2118	34	1	7.4	39.2
			3	SRA:SRR314744.8440536.1	85.294	34	5	0	2085	2118	2	35	7.4	39.2
			3	SRA:SRR314747.5671902.1	92.308	26	2	0	2283	2308	36	11	7.4	39.2
			3	SRA:SRR314793.2620669.1	92.857	28	2	0	3039	3066	5	32	0.61	42.8
			3	SRA:SRR314779.8834233.1	95.833	24	1	0	3043	3066	27	4	7.4	39.2
			3	SRA:SRR314760.1537331.1	100	21	0	0	3105	3125	36	16	7.4	39.2
			3	SRA:SRR314764.2267292.1	92.308	26	2	0	3545	3570	31	6	7.4	39.2
			3	SRA:SRR314747.2331183.1	92.593	27	2	0	3546	3572	4	30	2.1	41
			3	SRA:SRR314792.2945609.1	87.097	31	4	0	3570	3600	31	1	7.4	39.2
			3	SRA:SRR314790.7706476.1	95.833	24	1	0	3622	3645	5	28	7.4	39.2
			3	SRA:SRR314792.7026105.1	92.857	28	1	1	3630	3657	2	28	7.4	39.2
			3	SRA:SRR314787.4723018.1	96.154	26	0	1	3750	3774	34	9	7.4	39.2
			3	SRA:SRR314764.7277561.1	96	25	1	0	3751	3775	26	2	2.1	41
			3	SRA:SRR314744.4099104.1	87.097	31	4	0	3754	3784	31	1	7.4	39.2
			3	SRA:SRR314745.4897374.1	92.308	26	2	0	4015	4040	7	32	7.4	39.2
			3	SRA:SRR314748.5369270.1	95.833	24	1	0	4028	4051	1	24	7.4	39.2
			3	SRA:SRR314787.10159798.1	92.593	27	2	0	4612	4638	3	29	2.1	41
			3	SRA:SRR314758.852160.1	92.593	27	2	0	4612	4638	9	35	2.1	41
			3	SRA:SRR314785.9396305.1	100	21	0	0	4626	4646	15	35	7.4	39.2
			3	SRA:SRR314758.1554951.1	90.625	32	2	1	5228	5258	35	4	2.1	41
			3	SRA:SRR314754.9075275.1	90.625	32	2	1	5228	5258	5	36	2.1	41
			3	SRA:SRR314745.6462301.1	93.548	31	1	1	5420	5450	34	5	0.17	44.6
			3	SRA:SRR314743.2021155.1	100	21	0	0	5454	5474	1	21	7.4	39.2
			3	SRA:SRR314743.2142782.1	92.308	26	2	0	5601	5626	10	35	7.4	39.2
			3	SRA:SRR314786.3260244.1	92.857	28	1	1	5628	5655	7	33	7.4	39.2
			3	SRA:SRR314767.4842934.1	92.857	28	1	1	5628	5655	27	1	7.4	39.2
			3	SRA:SRR314764.11172775.1	92.308	26	2	0	6433	6458	8	33	7.4	39.2
			3	SRA:SRR314767.2509370.1	100	21	0	0	7035	7055	12	32	7.4	39.2
			3	SRA:SRR314754.7017689.1	100	21	0	0	7035	7055	10	30	7.4	39.2
			3	SRA:SRR314744.9157521.1	100	21	0	0	7035	7055	21	1	7.4	39.2
			3	SRA:SRR314759.4764683.1	83.333	36	6	0	7045	7080	1	36	7.4	39.2
			3	SRA:SRR314742.734021.1	87.5	32	4	0	7242	7273	5	36	2.1	41
			3	SRA:SRR314755.10630279.1	89.655	29	3	0	7964	7992	5	33	7.4	39.2
			3	SRA:SRR314764.4697588.1	92.593	27	2	0	8107	8133	36	10	2.1	41
			3	SRA:SRR314745.2348548.1	92.593	27	2	0	8107	8133	4	30	2.1	41
			4	SRA:SRR314765.1416869.1	92.308	26	2	0	143	168	3	28	7.4	39.2
			4	SRA:SRR314791.11033467.1	85.714	35	3	1	685	719	3	35	7.4	39.2
			4	SRA:SRR314792.8504542.1	96	25	1	0	698	722	7	31	2.1	41
			4	SRA:SRR314785.6642054.1	95.833	24	1	0	700	723	25	2	7.4	39.2
			4	SRA:SRR314750.8235865.1	100	23	0	0	701	723	34	12	0.61	42.8
			4	SRA:SRR314750.8237510.1	100	22	0	0	702	723	33	12	2.1	41
			4	SRA:SRR314750.8081023.1	100	22	0	0	702	723	4	25	2.1	41
			4	SRA:SRR314768.1753837.1	92.308	26	2	0	1025	1050	9	34	7.4	39.2
			4	SRA:SRR314757.446008.1	90.323	31	1	1	1113	1141	5	35	2.1	41
			4	SRA:SRR314755.13653333.1	90.323	31	1	1	1113	1141	33	3	2.1	41
			4	SRA:SRR314784.7356214.1	95.833	24	1	0	1360	1383	4	27	7.4	39.2
			4	SRA:SRR314750.3991875.1	88.571	35	4	0	1759	1793	36	2	0.05	46.4
			4	SRA:SRR314785.12428300.1	85.294	34	5	0	2739	2772	34	1	7.4	39.2
			4	SRA:SRR314745.1051194.1	92.857	28	2	0	3750	3777	35	8	0.61	42.8
			4	SRA:SRR314794.14560375.1	92.308	26	2	0	4744	4769	32	7	7.4	39.2
			4	SRA:SRR314793.697780.1	100	21	0	0	4976	4996	9	29	7.4	39.2
			4	SRA:SRR314789.210264.1	100	21	0	0	4976	4996	9	29	7.4	39.2
			4	SRA:SRR314788.9640649.1	100	21	0	0	4976	4996	9	29	7.4	39.2
			4	SRA:SRR314764.9724942.1	87.879	33	3	1	5111	5143	32	1	7.4	39.2
			4	SRA:SRR314764.7106645.1	87.097	31	4	0	5218	5248	31	1	7.4	39.2
			4	SRA:SRR314766.4488390.1	95.833	24	1	0	5664	5687	33	10	7.4	39.2
			4	SRA:SRR314755.2240036.1	92.857	28	2	0	6222	6249	28	1	0.61	42.8
			4	SRA:SRR314788.2527981.1	95.833	24	1	0	6595	6618	8	31	7.4	39.2
			4	SRA:SRR314770.1744712.1	95.833	24	1	0	6595	6618	26	3	7.4	39.2
			4	SRA:SRR314793.6115162.1	87.879	33	3	1	6693	6725	32	1	7.4	39.2
			4	SRA:SRR314792.305932.1	87.879	33	3	1	6693	6725	33	2	7.4	39.2
			4	SRA:SRR314791.9376957.1	87.879	33	3	1	6693	6725	32	1	7.4	39.2
			4	SRA:SRR314790.11856342.1	87.879	33	3	1	6693	6725	32	1	7.4	39.2
			4	SRA:SRR314790.5066151.1	87.879	33	3	1	6693	6725	32	1	7.4	39.2
			4	SRA:SRR314790.4913157.1	87.879	33	3	1	6693	6725	32	1	7.4	39.2
			4	SRA:SRR314790.3474316.1	87.879	33	3	1	6693	6725	5	36	7.4	39.2
			4	SRA:SRR314790.2890380.1	87.879	33	3	1	6693	6725	35	4	7.4	39.2
			4	SRA:SRR314788.10710715.1	87.879	33	3	1	6693	6725	35	4	7.4	39.2
			4	SRA:SRR314788.9317798.1	87.879	33	3	1	6693	6725	32	1	7.4	39.2
			4	SRA:SRR314787.2067276.1	87.879	33	3	1	6693	6725	5	36	7.4	39.2
			4	SRA:SRR314786.9919706.1	87.879	33	3	1	6693	6725	32	1	7.4	39.2
			4	SRA:SRR314786.1136681.1	87.879	33	3	1	6693	6725	32	1	7.4	39.2
			4	SRA:SRR314785.6471058.1	87.879	33	3	1	6693	6725	35	4	7.4	39.2
			4	SRA:SRR314785.5523833.1	87.879	33	3	1	6693	6725	32	1	7.4	39.2
			4	SRA:SRR314785.4113985.1	87.879	33	3	1	6693	6725	32	1	7.4	39.2
			4	SRA:SRR314784.12711631.1	87.879	33	3	1	6693	6725	5	36	7.4	39.2
			4	SRA:SRR314784.578601.1	87.879	33	3	1	6693	6725	33	2	7.4	39.2
			4	SRA:SRR314768.8212955.1	87.879	33	3	1	6693	6725	32	1	7.4	39.2
			4	SRA:SRR314768.5144698.1	87.879	33	3	1	6693	6725	35	4	7.4	39.2
			4	SRA:SRR314767.7604027.1	87.879	33	3	1	6693	6725	32	1	7.4	39.2
			4	SRA:SRR314767.2495969.1	87.879	33	3	1	6693	6725	32	1	7.4	39.2
			4	SRA:SRR314767.38316.1	87.879	33	3	1	6693	6725	32	1	7.4	39.2
			4	SRA:SRR314764.12058379.1	87.879	33	3	1	6693	6725	3	34	7.4	39.2
			4	SRA:SRR314793.4665148.1	92.308	26	2	0	6850	6875	31	6	7.4	39.2
			4	SRA:SRR314743.9281224.1	92.593	27	2	0	7038	7064	31	5	2.1	41
			4	SRA:SRR314784.7543705.1	92.308	26	2	0	7042	7067	11	36	7.4	39.2
			4	SRA:SRR314777.7818937.1	92.308	26	2	0	7042	7067	2	27	7.4	39.2
			4	SRA:SRR314793.5179507.1	92.593	27	2	0	7042	7068	28	2	2.1	41
			4	SRA:SRR314791.1282791.1	92.593	27	2	0	7042	7068	35	9	2.1	41
			4	SRA:SRR314790.9308605.1	92.593	27	2	0	7042	7068	9	35	2.1	41
			4	SRA:SRR314787.2109192.1	92.593	27	2	0	7042	7068	9	35	2.1	41
			4	SRA:SRR314786.12119200.1	92.593	27	2	0	7042	7068	2	28	2.1	41
			4	SRA:SRR314786.629951.1	92.593	27	2	0	7042	7068	33	7	2.1	41
			4	SRA:SRR314784.5179063.1	92.593	27	2	0	7042	7068	28	2	2.1	41
			4	SRA:SRR314768.7749769.1	92.593	27	2	0	7042	7068	28	2	2.1	41
			4	SRA:SRR314768.5003838.1	92.593	27	2	0	7042	7068	33	7	2.1	41
			4	SRA:SRR314768.4649443.1	92.593	27	2	0	7042	7068	5	31	2.1	41
			4	SRA:SRR314768.690463.1	92.593	27	2	0	7042	7068	9	35	2.1	41
			4	SRA:SRR314768.83063.1	92.593	27	2	0	7042	7068	9	35	2.1	41
			4	SRA:SRR314764.5699371.1	92.593	27	2	0	7042	7068	2	28	2.1	41
			4	SRA:SRR314761.3600618.1	92.593	27	2	0	7042	7068	33	7	2.1	41
			4	SRA:SRR314754.8199295.1	92.593	27	2	0	7042	7068	33	7	2.1	41
			4	SRA:SRR314752.90196.1	92.593	27	2	0	7042	7068	36	10	2.1	41
			4	SRA:SRR314751.7720167.1	92.593	27	2	0	7042	7068	33	7	2.1	41
			4	SRA:SRR314751.2415993.1	92.593	27	2	0	7042	7068	9	35	2.1	41
			4	SRA:SRR314750.1228891.1	92.593	27	2	0	7042	7068	36	10	2.1	41
			4	SRA:SRR314749.2206868.1	92.593	27	2	0	7042	7068	28	2	2.1	41
			4	SRA:SRR314749.19770.1	92.593	27	2	0	7042	7068	28	2	2.1	41
			4	SRA:SRR314748.8933611.1	92.593	27	2	0	7042	7068	2	28	2.1	41
			4	SRA:SRR314742.3007646.1	92.593	27	2	0	7042	7068	9	35	2.1	41
			4	SRA:SRR314788.3091397.1	95.833	24	1	0	7045	7068	36	13	7.4	39.2
			4	SRA:SRR314785.1443202.1	95.833	24	1	0	7045	7068	36	13	7.4	39.2
			4	SRA:SRR314773.3955651.1	95.833	24	1	0	7045	7068	25	2	7.4	39.2
			4	SRA:SRR314768.7029693.1	95.833	24	1	0	7045	7068	36	13	7.4	39.2
			4	SRA:SRR314766.7937998.1	95.833	24	1	0	7045	7068	36	13	7.4	39.2
			4	SRA:SRR314766.1418218.1	95.833	24	1	0	7045	7068	36	13	7.4	39.2
			4	SRA:SRR314792.11373079.1	87.097	31	4	0	7045	7075	33	3	7.4	39.2
			4	SRA:SRR314792.7520.1	87.097	31	4	0	7045	7075	5	35	7.4	39.2
			4	SRA:SRR314777.4501930.1	95.833	24	1	0	7046	7069	3	26	7.4	39.2
			4	SRA:SRR314764.10034571.1	95.833	24	1	0	7046	7069	2	25	7.4	39.2
			4	SRA:SRR314749.5662288.1	87.5	32	4	0	7178	7209	1	32	2.1	41
			4	SRA:SRR314789.10986652.1	100	21	0	0	7309	7329	12	32	7.4	39.2
			4	SRA:SRR314784.4915028.1	100	21	0	0	7309	7329	12	32	7.4	39.2
			4	SRA:SRR314744.6328006.1	87.5	32	4	0	7418	7449	4	35	2.1	41
			4	SRA:SRR324841.2365492.1	92.593	27	2	0	7626	7652	32	6	2.1	41
			4	SRA:SRR324841.275407.1	92.308	26	2	0	7627	7652	31	6	7.4	39.2
			4	SRA:SRR314753.3494428.1	92.593	27	2	0	7944	7970	28	2	2.1	41
			4	SRA:SRR314746.3103523.1	92.593	27	2	0	7944	7970	8	34	2.1	41
			4	SRA:SRR314764.8438639.1	90.625	32	3	0	7944	7975	34	3	0.17	44.6
			4	SRA:SRR314753.5739850.1	93.103	29	2	0	7947	7975	1	29	0.17	44.6
			4	SRA:SRR314749.7138838.1	90	30	3	0	8145	8174	5	34	2.1	41
			4	SRA:SRR314785.4364760.1	100	21	0	0	8152	8172	2	22	7.4	39.2
			4	SRA:SRR314764.8013566.1	90.909	33	2	1	8199	8230	36	4	0.61	42.8
			5	SRA:SRR314765.2218209.1	90.323	31	2	1	107	137	3	32	7.4	39.2
			5	SRA:SRR314788.9855113.1	84.211	38	4	1	126	163	36	1	7.4	39.2
			5	SRA:SRR314759.3803844.1	87.097	31	4	0	160	190	6	36	7.4	39.2
			5	SRA:SRR314764.13942254.1	87.879	33	3	1	162	194	2	33	7.4	39.2
			5	SRA:SRR314764.14469751.1	89.655	29	3	0	319	347	1	29	7.4	39.2
			5	SRA:SRR314744.10080703.1	90.323	31	3	0	806	836	2	32	0.61	42.8
			5	SRA:SRR314775.6094785.1	100	23	0	0	1163	1185	2	24	0.61	42.8
			5	SRA:SRR314787.8506877.1	100	21	0	0	1432	1452	31	11	7.4	39.2
			5	SRA:SRR314764.1318223.1	92.857	28	2	0	1851	1878	4	31	0.61	42.8
			5	SRA:SRR314764.13489164.1	96	25	1	0	2129	2153	30	6	2.1	41
			5	SRA:SRR314764.1524145.1	96	25	1	0	2129	2153	3	27	2.1	41
			5	SRA:SRR314759.1930934.1	96	25	1	0	2129	2153	10	34	2.1	41
			5	SRA:SRR314754.13188387.1	96	25	1	0	2129	2153	30	6	2.1	41
			5	SRA:SRR314754.6251931.1	96	25	1	0	2129	2153	26	2	2.1	41
			5	SRA:SRR314753.14682889.1	96	25	1	0	2129	2153	30	6	2.1	41
			5	SRA:SRR314753.12113803.1	96	25	1	0	2129	2153	34	10	2.1	41
			5	SRA:SRR314753.995837.1	96	25	1	0	2129	2153	3	27	2.1	41
			5	SRA:SRR314752.7208663.1	96	25	1	0	2129	2153	34	10	2.1	41
			5	SRA:SRR314751.4875295.1	96	25	1	0	2129	2153	34	10	2.1	41
			5	SRA:SRR314748.11312275.1	96	25	1	0	2129	2153	11	35	2.1	41
			5	SRA:SRR314748.7567624.1	96	25	1	0	2129	2153	33	9	2.1	41
			5	SRA:SRR314748.987658.1	96	25	1	0	2129	2153	1	25	2.1	41
			5	SRA:SRR314747.2984601.1	96	25	1	0	2129	2153	30	6	2.1	41
			5	SRA:SRR314746.1087428.1	96	25	1	0	2129	2153	27	3	2.1	41
			5	SRA:SRR314745.3159329.1	96	25	1	0	2129	2153	25	1	2.1	41
			5	SRA:SRR314744.358693.1	96	25	1	0	2129	2153	8	32	2.1	41
			5	SRA:SRR314744.77263.1	96	25	1	0	2129	2153	11	35	2.1	41
			5	SRA:SRR314743.7066131.1	96	25	1	0	2129	2153	26	2	2.1	41
			5	SRA:SRR314752.9631583.1	96.154	26	1	0	2129	2154	11	36	0.61	42.8
			5	SRA:SRR314793.11727023.1	92.308	26	2	0	3398	3423	36	11	7.4	39.2
			5	SRA:SRR314792.1206348.1	92.308	26	2	0	3398	3423	8	33	7.4	39.2
			5	SRA:SRR314791.12006024.1	92.308	26	2	0	3398	3423	36	11	7.4	39.2
			5	SRA:SRR314789.6565085.1	92.308	26	2	0	3398	3423	26	1	7.4	39.2
			5	SRA:SRR314788.4688440.1	92.308	26	2	0	3398	3423	31	6	7.4	39.2
			5	SRA:SRR314788.2318773.1	92.308	26	2	0	3398	3423	31	6	7.4	39.2
			5	SRA:SRR314788.2217473.1	92.308	26	2	0	3398	3423	27	2	7.4	39.2
			5	SRA:SRR314787.9781745.1	92.308	26	2	0	3398	3423	1	26	7.4	39.2
			5	SRA:SRR314787.2254805.1	92.308	26	2	0	3398	3423	34	9	7.4	39.2
			5	SRA:SRR314786.8913296.1	92.308	26	2	0	3398	3423	34	9	7.4	39.2
			5	SRA:SRR314786.244453.1	92.308	26	2	0	3398	3423	34	9	7.4	39.2
			5	SRA:SRR314785.10625440.1	92.308	26	2	0	3398	3423	27	2	7.4	39.2
			5	SRA:SRR314785.2172208.1	92.308	26	2	0	3398	3423	36	11	7.4	39.2
			5	SRA:SRR314784.12102360.1	92.308	26	2	0	3398	3423	36	11	7.4	39.2
			5	SRA:SRR314784.3865907.1	92.308	26	2	0	3398	3423	31	6	7.4	39.2
			5	SRA:SRR314779.2676165.1	92.308	26	2	0	3398	3423	27	2	7.4	39.2
			5	SRA:SRR314777.478992.1	92.308	26	2	0	3398	3423	1	26	7.4	39.2
			5	SRA:SRR314775.6224712.1	92.308	26	2	0	3398	3423	1	26	7.4	39.2
			5	SRA:SRR314774.145888.1	92.308	26	2	0	3398	3423	27	2	7.4	39.2
			5	SRA:SRR314772.6042394.1	92.308	26	2	0	3398	3423	1	26	7.4	39.2
			5	SRA:SRR314770.38140.1	92.308	26	2	0	3398	3423	1	26	7.4	39.2
			5	SRA:SRR314766.7539455.1	92.308	26	2	0	3398	3423	4	29	7.4	39.2
			5	SRA:SRR314766.1032567.1	92.308	26	2	0	3398	3423	1	26	7.4	39.2
			5	SRA:SRR314766.839668.1	92.308	26	2	0	3398	3423	1	26	7.4	39.2
			5	SRA:SRR314766.346920.1	92.308	26	2	0	3398	3423	36	11	7.4	39.2
			5	SRA:SRR314760.4100500.1	95.833	24	1	0	3527	3550	26	3	7.4	39.2
			5	SRA:SRR314789.4180062.1	95.833	24	1	0	3709	3732	10	33	7.4	39.2
			5	SRA:SRR314755.3566961.1	87.097	31	4	0	3709	3739	2	32	7.4	39.2
			5	SRA:SRR314764.13708227.1	95.833	24	1	0	4123	4146	11	34	7.4	39.2
			5	SRA:SRR314758.3195965.1	95.833	24	1	0	4123	4146	29	6	7.4	39.2
			5	SRA:SRR314755.5738494.1	95.833	24	1	0	4123	4146	26	3	7.4	39.2
			5	SRA:SRR314790.8562841.1	91.176	34	2	1	4330	4363	35	3	0.17	44.6
			5	SRA:SRR314777.8076899.1	100	21	0	0	4338	4358	1	21	7.4	39.2
			5	SRA:SRR314746.1190748.1	93.333	30	1	1	5208	5237	6	34	0.61	42.8
			5	SRA:SRR314788.10054465.1	95.833	24	1	0	5395	5418	5	28	7.4	39.2
			5	SRA:SRR314760.3563044.1	95.833	24	1	0	5395	5418	13	36	7.4	39.2
			5	SRA:SRR314765.3808567.1	92.857	28	2	0	6317	6344	2	29	0.61	42.8
			5	SRA:SRR314760.6627128.1	92.308	26	2	0	6454	6479	3	28	7.4	39.2
			5	SRA:SRR314785.4755634.1	90.323	31	2	1	6609	6639	7	36	7.4	39.2
			5	SRA:SRR314791.9990832.1	90.323	31	2	1	6610	6640	1	30	7.4	39.2
			5	SRA:SRR314742.2814072.1	100	22	0	0	6731	6752	10	31	2.1	41
			5	SRA:SRR314768.1382438.1	95.833	24	1	0	6983	7006	28	5	7.4	39.2
			5	SRA:SRR314794.12595399.1	89.655	29	3	0	7049	7077	5	33	7.4	39.2
			5	SRA:SRR314789.4470781.1	87.879	33	3	1	7050	7082	5	36	7.4	39.2
			5	SRA:SRR314759.6829487.1	100	21	0	0	7507	7527	11	31	7.4	39.2
			5	SRA:SRR314792.10010445.1	92.593	27	2	0	7562	7588	2	28	2.1	41
			5	SRA:SRR314777.8557659.1	92.593	27	2	0	7562	7588	1	27	2.1	41
			5	SRA:SRR314760.7275098.1	92.593	27	2	0	7562	7588	29	3	2.1	41
			5	SRA:SRR314758.4243702.1	92.593	27	2	0	7562	7588	1	27	2.1	41
			5	SRA:SRR314758.1071709.1	92.593	27	2	0	7562	7588	28	2	2.1	41
			5	SRA:SRR314757.2281247.1	92.593	27	2	0	7562	7588	29	3	2.1	41
			5	SRA:SRR314755.9767023.1	92.593	27	2	0	7562	7588	32	6	2.1	41
			5	SRA:SRR314755.9672487.1	92.593	27	2	0	7562	7588	4	30	2.1	41
			5	SRA:SRR314753.14063544.1	92.593	27	2	0	7562	7588	29	3	2.1	41
			5	SRA:SRR314749.9360135.1	92.593	27	2	0	7562	7588	1	27	2.1	41
			5	SRA:SRR314748.7135651.1	92.593	27	2	0	7562	7588	28	2	2.1	41
			5	SRA:SRR314745.5901914.1	92.593	27	2	0	7562	7588	2	28	2.1	41
			5	SRA:SRR314744.5896262.1	92.593	27	2	0	7562	7588	32	6	2.1	41
			5	SRA:SRR314744.4023075.1	92.593	27	2	0	7562	7588	2	28	2.1	41
			5	SRA:SRR314744.614887.1	92.593	27	2	0	7562	7588	1	27	2.1	41
			5	SRA:SRR314742.299128.1	92.593	27	2	0	7562	7588	32	6	2.1	41
			5	SRA:SRR314773.2258305.1	92.308	26	2	0	7913	7938	2	27	7.4	39.2
			5	SRA:SRR314765.3795687.1	100	22	0	0	8164	8185	1	22	2.1	41
		delRNA_3-4
			0	SRA:SRR314747.7774582.1	100	22	0	0	229	250	8	29	1.8	41
			0	SRA:SRR314790.6344948.1	92.308	26	2	0	921	946	4	29	6.3	39.2
			0	SRA:SRR314764.12090462.1	87.879	33	3	1	1017	1048	36	4	6.3	39.2
			0	SRA:SRR314756.367262.1	87.879	33	3	1	1017	1048	36	4	6.3	39.2
			0	SRA:SRR314755.8116546.1	87.879	33	3	1	1017	1048	36	4	6.3	39.2
			0	SRA:SRR314745.2878970.1	92.308	26	2	0	1037	1062	6	31	6.3	39.2
			0	SRA:SRR314745.7136153.1	100	21	0	0	1326	1346	21	1	6.3	39.2
			0	SRA:SRR314793.8126851.1	100	21	0	0	1922	1942	34	14	6.3	39.2
			0	SRA:SRR314791.4623451.1	100	21	0	0	1922	1942	34	14	6.3	39.2
			0	SRA:SRR314785.327004.1	100	21	0	0	1922	1942	34	14	6.3	39.2
			0	SRA:SRR314743.1108370.1	100	21	0	0	1922	1942	27	7	6.3	39.2
			0	SRA:SRR314789.6224282.1	89.655	29	3	0	2230	2258	1	29	6.3	39.2
			0	SRA:SRR314765.1324977.1	92.308	26	2	0	2347	2372	35	10	6.3	39.2
			0	SRA:SRR314791.4580452.1	100	21	0	0	2354	2374	13	33	6.3	39.2
			0	SRA:SRR314791.2752331.1	100	21	0	0	2354	2374	11	31	6.3	39.2
			0	SRA:SRR314788.10998213.1	100	21	0	0	2354	2374	9	29	6.3	39.2
			0	SRA:SRR314788.10312526.1	100	21	0	0	2354	2374	16	36	6.3	39.2
			0	SRA:SRR314785.2742054.1	100	21	0	0	2354	2374	16	36	6.3	39.2
			0	SRA:SRR314768.5967243.1	100	21	0	0	2354	2374	29	9	6.3	39.2
			0	SRA:SRR314746.10338455.1	87.879	33	3	1	2717	2749	4	35	6.3	39.2
			0	SRA:SRR314787.6660904.1	92.308	26	2	0	2896	2921	34	9	6.3	39.2
			0	SRA:SRR314793.7620659.1	92.308	26	2	0	2979	3004	29	4	6.3	39.2
			0	SRA:SRR314793.254010.1	87.879	33	2	1	3078	3108	3	35	6.3	39.2
			0	SRA:SRR314755.10086739.1	87.879	33	2	1	3078	3108	2	34	6.3	39.2
			0	SRA:SRR314790.5527863.1	100	21	0	0	3122	3142	8	28	6.3	39.2
			0	SRA:SRR314778.9375380.1	100	21	0	0	3122	3142	7	27	6.3	39.2
			0	SRA:SRR314766.4683935.1	100	21	0	0	3122	3142	34	14	6.3	39.2
			0	SRA:SRR314747.8197495.1	100	21	0	0	3122	3142	11	31	6.3	39.2
			0	SRA:SRR314752.4465242.1	95.833	24	1	0	3187	3210	30	7	6.3	39.2
			0	SRA:SRR314745.8732380.1	95.833	24	1	0	3187	3210	30	7	6.3	39.2
			0	SRA:SRR314745.1777103.1	100	21	0	0	3231	3251	4	24	6.3	39.2
			0	SRA:SRR314783.2332526.1	95.833	24	1	0	3758	3781	25	2	6.3	39.2
			0	SRA:SRR314766.6753578.1	95.833	24	1	0	3758	3781	32	9	6.3	39.2
			0	SRA:SRR314764.8591432.1	95.833	24	1	0	3758	3781	28	5	6.3	39.2
			0	SRA:SRR314757.96889.1	95.833	24	1	0	3758	3781	29	6	6.3	39.2
			0	SRA:SRR314751.9247668.1	95.833	24	1	0	3758	3781	30	7	6.3	39.2
			0	SRA:SRR314750.9540489.1	86.111	36	3	1	4078	4113	34	1	1.8	41
			0	SRA:SRR314745.10059872.1	85.714	35	3	1	4082	4116	2	34	6.3	39.2
			0	SRA:SRR314793.6870804.1	95.833	24	1	0	4374	4397	32	9	6.3	39.2
			0	SRA:SRR314791.365276.1	95.833	24	1	0	4374	4397	24	1	6.3	39.2
			0	SRA:SRR314789.6120369.1	95.833	24	1	0	4374	4397	32	9	6.3	39.2
			0	SRA:SRR314788.4196007.1	95.833	24	1	0	4374	4397	11	34	6.3	39.2
			0	SRA:SRR314788.710381.1	95.833	24	1	0	4374	4397	27	4	6.3	39.2
			0	SRA:SRR314787.1631391.1	95.833	24	1	0	4374	4397	27	4	6.3	39.2
			0	SRA:SRR314780.3965025.1	95.833	24	1	0	4374	4397	25	2	6.3	39.2
			0	SRA:SRR314780.3942595.1	95.833	24	1	0	4374	4397	25	2	6.3	39.2
			0	SRA:SRR314777.3605381.1	95.833	24	1	0	4374	4397	25	2	6.3	39.2
			0	SRA:SRR314775.5031677.1	95.833	24	1	0	4374	4397	25	2	6.3	39.2
			0	SRA:SRR314773.540863.1	95.833	24	1	0	4374	4397	27	4	6.3	39.2
			0	SRA:SRR314771.697757.1	95.833	24	1	0	4374	4397	25	2	6.3	39.2
			0	SRA:SRR314768.324979.1	95.833	24	1	0	4374	4397	31	8	6.3	39.2
			0	SRA:SRR314768.134374.1	95.833	24	1	0	4374	4397	31	8	6.3	39.2
			0	SRA:SRR314764.306633.1	95.833	24	1	0	4374	4397	28	5	6.3	39.2
			0	SRA:SRR314762.1578115.1	95.833	24	1	0	4374	4397	31	8	6.3	39.2
			0	SRA:SRR314755.4838799.1	95.833	24	1	0	4374	4397	32	9	6.3	39.2
			0	SRA:SRR314754.10389916.1	95.833	24	1	0	4374	4397	31	8	6.3	39.2
			0	SRA:SRR314749.9474254.1	100	22	0	0	4702	4723	1	22	1.8	41
			0	SRA:SRR314745.1160840.1	92.308	26	2	0	4732	4757	11	36	6.3	39.2
			0	SRA:SRR314751.7405497.1	92.308	26	2	0	4744	4769	1	26	6.3	39.2
			0	SRA:SRR314748.3623752.1	95.833	24	1	0	4862	4885	2	25	6.3	39.2
			0	SRA:SRR314788.5144386.1	92.308	26	2	0	5397	5422	35	10	6.3	39.2
			0	SRA:SRR314784.492122.1	92.593	27	2	0	5893	5919	32	6	1.8	41
			0	SRA:SRR314785.11779039.1	95.833	24	1	0	5896	5919	12	35	6.3	39.2
			0	SRA:SRR314784.660102.1	100	22	0	0	5898	5919	4	25	1.8	41
			0	SRA:SRR314765.1653100.1	100	24	0	0	6011	6034	9	32	0.15	44.6
			0	SRA:SRR314742.2740656.1	95.833	24	1	0	6011	6034	2	25	6.3	39.2
			0	SRA:SRR314763.1244526.1	87.097	31	4	0	6012	6042	5	35	6.3	39.2
			0	SRA:SRR314751.5869263.1	87.097	31	4	0	6012	6042	32	2	6.3	39.2
			0	SRA:SRR314747.7221019.1	87.097	31	4	0	6012	6042	5	35	6.3	39.2
			0	SRA:SRR314793.1950830.1	100	21	0	0	6013	6033	3	23	6.3	39.2
			0	SRA:SRR314759.6095804.1	100	22	0	0	6031	6052	5	26	1.8	41
			0	SRA:SRR314793.6806442.1	90.323	31	2	1	6146	6176	7	36	6.3	39.2
			0	SRA:SRR314791.5272851.1	90.625	32	2	1	6146	6177	6	36	1.8	41
			0	SRA:SRR314785.10359431.1	90.625	32	2	1	6146	6177	6	36	1.8	41
			0	SRA:SRR314791.3575862.1	90.323	31	2	1	6147	6177	36	7	6.3	39.2
			0	SRA:SRR314759.4987788.1	92.308	26	2	0	6492	6517	27	2	6.3	39.2
			0	SRA:SRR314744.6440058.1	100	21	0	0	6783	6803	9	29	6.3	39.2
			0	SRA:SRR314749.3367569.1	87.879	33	2	1	6952	6984	31	1	6.3	39.2
			1	SRA:SRR314781.3416200.1	95.833	24	1	0	421	444	1	24	6.3	39.2
			1	SRA:SRR314786.2171634.1	92.308	26	2	0	600	625	3	28	6.3	39.2
			1	SRA:SRR314764.11108921.1	100	21	0	0	768	788	16	36	6.3	39.2
			1	SRA:SRR314790.6725909.1	89.655	29	3	0	993	1021	6	34	6.3	39.2
			1	SRA:SRR314788.2519139.1	89.655	29	3	0	993	1021	6	34	6.3	39.2
			1	SRA:SRR314758.5751746.1	95.833	24	1	0	1386	1409	5	28	6.3	39.2
			1	SRA:SRR314755.7872865.1	89.655	29	3	0	1835	1863	2	30	6.3	39.2
			1	SRA:SRR314753.12661210.1	87.5	32	4	0	2096	2127	32	1	1.8	41
			1	SRA:SRR314754.4739785.1	93.103	29	1	1	2097	2125	5	32	1.8	41
			1	SRA:SRR314755.12202094.1	87.5	32	4	0	2097	2128	36	5	1.8	41
			1	SRA:SRR314781.3958398.1	95.833	24	1	0	2357	2380	25	2	6.3	39.2
			1	SRA:SRR314790.9530366.1	100	21	0	0	3188	3208	27	7	6.3	39.2
			1	SRA:SRR314785.5439100.1	100	21	0	0	3188	3208	16	36	6.3	39.2
			1	SRA:SRR314784.10478407.1	100	21	0	0	3188	3208	6	26	6.3	39.2
			1	SRA:SRR314784.204075.1	100	21	0	0	3188	3208	27	7	6.3	39.2
			1	SRA:SRR314767.4081423.1	100	21	0	0	3188	3208	10	30	6.3	39.2
			1	SRA:SRR314767.4074234.1	100	21	0	0	3188	3208	27	7	6.3	39.2
			1	SRA:SRR314763.3051887.1	100	21	0	0	3188	3208	27	7	6.3	39.2
			1	SRA:SRR314761.2634477.1	100	21	0	0	3188	3208	35	15	6.3	39.2
			1	SRA:SRR314758.3308868.1	100	21	0	0	3188	3208	24	4	6.3	39.2
			1	SRA:SRR314757.4670095.1	100	21	0	0	3188	3208	27	7	6.3	39.2
			1	SRA:SRR314755.6874138.1	100	21	0	0	3188	3208	4	24	6.3	39.2
			1	SRA:SRR314754.7243317.1	100	21	0	0	3188	3208	27	7	6.3	39.2
			1	SRA:SRR314754.7146560.1	100	21	0	0	3188	3208	24	4	6.3	39.2
			1	SRA:SRR314753.13497403.1	100	21	0	0	3188	3208	30	10	6.3	39.2
			1	SRA:SRR314752.6947336.1	100	21	0	0	3188	3208	24	4	6.3	39.2
			1	SRA:SRR314764.3189732.1	96	25	1	0	4176	4200	1	25	1.8	41
			1	SRA:SRR314747.2696348.1	92.857	28	2	0	4176	4203	1	28	0.52	42.8
			1	SRA:SRR314753.11559185.1	92.593	27	2	0	4374	4400	32	6	1.8	41
			1	SRA:SRR314752.4768920.1	87.097	31	4	0	4484	4514	31	1	6.3	39.2
			1	SRA:SRR314745.3267541.1	85.714	35	5	0	4484	4518	35	1	1.8	41
			1	SRA:SRR314754.12244780.1	87.097	31	4	0	4491	4521	32	2	6.3	39.2
			1	SRA:SRR314742.2654606.1	96.154	26	1	0	4503	4528	26	1	0.52	42.8
			1	SRA:SRR314793.10068274.1	92.857	28	2	0	4654	4681	3	30	0.52	42.8
			1	SRA:SRR314791.2634047.1	92.857	28	2	0	4654	4681	31	4	0.52	42.8
			1	SRA:SRR314783.3100901.1	92.593	27	2	0	4655	4681	27	1	1.8	41
			1	SRA:SRR314748.1268116.1	96	25	1	0	6008	6032	12	36	1.8	41
			1	SRA:SRR314764.6055580.1	95.833	24	1	0	6042	6065	32	9	6.3	39.2
			1	SRA:SRR314787.272149.1	96.154	26	1	0	6130	6155	30	5	0.52	42.8
			1	SRA:SRR314764.13349714.1	96.154	26	1	0	6130	6155	7	32	0.52	42.8
			1	SRA:SRR314773.6228586.1	92.308	26	2	0	6146	6171	26	1	6.3	39.2
			1	SRA:SRR314764.11258666.1	92.308	26	2	0	6779	6804	10	35	6.3	39.2
			1	SRA:SRR314764.9708409.1	92.308	26	2	0	6779	6804	27	2	6.3	39.2
			1	SRA:SRR314764.3994432.1	92.308	26	2	0	6779	6804	27	2	6.3	39.2
			1	SRA:SRR314760.4126241.1	92.308	26	2	0	6779	6804	26	1	6.3	39.2
			1	SRA:SRR314760.1955667.1	92.308	26	2	0	6779	6804	9	34	6.3	39.2
			1	SRA:SRR314758.6921344.1	92.308	26	2	0	6779	6804	9	34	6.3	39.2
			1	SRA:SRR314764.8185997.1	89.655	29	3	0	6779	6807	8	36	6.3	39.2
			1	SRA:SRR314754.792069.1	89.655	29	3	0	6779	6807	29	1	6.3	39.2
			1	SRA:SRR314754.196271.1	89.655	29	3	0	6779	6807	8	36	6.3	39.2
			1	SRA:SRR314764.15377529.1	90	30	3	0	6779	6808	30	1	1.8	41
			1	SRA:SRR314762.684218.1	90	30	3	0	6779	6808	6	35	1.8	41
			1	SRA:SRR314758.1552023.1	90	30	3	0	6779	6808	7	36	1.8	41
			1	SRA:SRR314755.7625296.1	90	30	3	0	6779	6808	30	1	1.8	41
			1	SRA:SRR314754.13751102.1	90	30	3	0	6779	6808	32	3	1.8	41
			1	SRA:SRR314753.5167558.1	90	30	3	0	6779	6808	4	33	1.8	41
			1	SRA:SRR314753.1921704.1	90	30	3	0	6779	6808	33	4	1.8	41
			1	SRA:SRR314753.1790056.1	90	30	3	0	6779	6808	31	2	1.8	41
			1	SRA:SRR314752.148309.1	90	30	3	0	6779	6808	4	33	1.8	41
			1	SRA:SRR314751.9938741.1	90	30	3	0	6779	6808	4	33	1.8	41
			1	SRA:SRR314751.9938489.1	90	30	3	0	6779	6808	4	33	1.8	41
			1	SRA:SRR314751.4448471.1	90	30	3	0	6779	6808	4	33	1.8	41
			1	SRA:SRR314751.2112884.1	90	30	3	0	6779	6808	7	36	1.8	41
			1	SRA:SRR314748.10471651.1	90	30	3	0	6779	6808	4	33	1.8	41
			1	SRA:SRR314748.8419712.1	90	30	3	0	6779	6808	4	33	1.8	41
			1	SRA:SRR314744.8327429.1	90	30	3	0	6779	6808	33	4	1.8	41
			1	SRA:SRR314744.840714.1	90	30	3	0	6779	6808	7	36	1.8	41
			1	SRA:SRR314743.6958134.1	90	30	3	0	6779	6808	7	36	1.8	41
			1	SRA:SRR314764.12539401.1	89.655	29	3	0	6780	6808	36	8	6.3	39.2
			1	SRA:SRR314764.5543887.1	89.655	29	3	0	6780	6808	36	8	6.3	39.2
			1	SRA:SRR314754.1966534.1	89.655	29	3	0	6780	6808	36	8	6.3	39.2
			1	SRA:SRR314765.2984897.1	92.308	26	2	0	6901	6926	10	35	6.3	39.2
			1	SRA:SRR314753.12092810.1	92.593	27	2	0	7009	7035	36	10	1.8	41
			1	SRA:SRR314751.7075050.1	92.593	27	2	0	7009	7035	36	10	1.8	41
			1	SRA:SRR314748.8400666.1	92.593	27	2	0	7009	7035	4	30	1.8	41
			1	SRA:SRR314792.4484883.1	92.308	26	2	0	7010	7035	36	11	6.3	39.2
			1	SRA:SRR314790.19766.1	92.308	26	2	0	7010	7035	3	28	6.3	39.2
			1	SRA:SRR314789.8130835.1	92.308	26	2	0	7010	7035	8	33	6.3	39.2
			1	SRA:SRR314789.6613886.1	92.308	26	2	0	7010	7035	8	33	6.3	39.2
			1	SRA:SRR314789.5836355.1	92.308	26	2	0	7010	7035	10	35	6.3	39.2
			1	SRA:SRR314766.6940154.1	92.308	26	2	0	7010	7035	4	29	6.3	39.2
			1	SRA:SRR314765.3910370.1	92.308	26	2	0	7010	7035	36	11	6.3	39.2
			1	SRA:SRR314764.8966137.1	92.308	26	2	0	7010	7035	4	29	6.3	39.2
			1	SRA:SRR314764.3314007.1	92.308	26	2	0	7010	7035	5	30	6.3	39.2
			1	SRA:SRR314763.3039010.1	92.308	26	2	0	7010	7035	4	29	6.3	39.2
			1	SRA:SRR314759.2952416.1	92.308	26	2	0	7010	7035	9	34	6.3	39.2
			1	SRA:SRR314758.4165367.1	92.308	26	2	0	7010	7035	8	33	6.3	39.2
			1	SRA:SRR314756.692929.1	92.308	26	2	0	7010	7035	2	27	6.3	39.2
			1	SRA:SRR314755.1123189.1	92.308	26	2	0	7010	7035	4	29	6.3	39.2
			1	SRA:SRR314753.6427168.1	92.308	26	2	0	7010	7035	8	33	6.3	39.2
			1	SRA:SRR314753.4068136.1	92.308	26	2	0	7010	7035	8	33	6.3	39.2
			1	SRA:SRR314753.204882.1	92.308	26	2	0	7010	7035	8	33	6.3	39.2
			1	SRA:SRR314752.7032327.1	92.308	26	2	0	7010	7035	1	26	6.3	39.2
			1	SRA:SRR314752.5973737.1	92.308	26	2	0	7010	7035	4	29	6.3	39.2
			1	SRA:SRR314752.4037578.1	92.308	26	2	0	7010	7035	4	29	6.3	39.2
			1	SRA:SRR314761.1431880.1	92.308	26	2	0	7036	7061	3	28	6.3	39.2
			1	SRA:SRR314758.5804844.1	92.308	26	2	0	7036	7061	4	29	6.3	39.2
			2	SRA:SRR314742.4985072.1	85.294	34	5	0	97	130	2	35	6.3	39.2
			2	SRA:SRR314749.7810575.1	87.097	31	4	0	100	130	3	33	6.3	39.2
			2	SRA:SRR314744.7579246.1	93.75	32	2	0	128	159	32	1	0.004	50
			2	SRA:SRR314766.6689721.1	90.909	33	3	0	128	160	36	4	0.043	46.4
			2	SRA:SRR314745.1083517.1	90	30	3	0	131	160	1	30	1.8	41
			2	SRA:SRR314785.1583740.1	89.655	29	3	0	132	160	1	29	6.3	39.2
			2	SRA:SRR314787.6790173.1	87.097	31	4	0	454	484	2	32	6.3	39.2
			2	SRA:SRR314764.4502458.1	87.097	31	4	0	454	484	33	3	6.3	39.2
			2	SRA:SRR314758.5347343.1	87.097	31	4	0	454	484	6	36	6.3	39.2
			2	SRA:SRR314746.8655881.1	87.097	31	4	0	454	484	6	36	6.3	39.2
			2	SRA:SRR314743.6871884.1	87.097	31	4	0	454	484	4	34	6.3	39.2
			2	SRA:SRR314742.4499611.1	87.097	31	4	0	540	570	36	6	6.3	39.2
			2	SRA:SRR314759.8580684.1	87.097	31	4	0	894	924	36	6	6.3	39.2
			2	SRA:SRR314758.4973870.1	100	21	0	0	1108	1128	28	8	6.3	39.2
			2	SRA:SRR314781.7515822.1	95.833	24	1	0	1257	1280	4	27	6.3	39.2
			2	SRA:SRR314792.1763612.1	96	25	1	0	1257	1281	8	32	1.8	41
			2	SRA:SRR314784.5964417.1	96	25	1	0	1257	1281	4	28	1.8	41
			2	SRA:SRR314747.10663043.1	96	25	1	0	1257	1281	4	28	1.8	41
			2	SRA:SRR314750.8183711.1	90.323	31	2	1	2179	2208	1	31	6.3	39.2
			2	SRA:SRR314787.2195350.1	92.308	26	2	0	2462	2487	33	8	6.3	39.2
			2	SRA:SRR314748.10768086.1	92.308	26	2	0	2462	2487	35	10	6.3	39.2
			2	SRA:SRR314764.1173286.1	96.154	26	0	1	2890	2915	33	9	6.3	39.2
			2	SRA:SRR314766.1728157.1	92.308	26	2	0	3179	3204	34	9	6.3	39.2
			2	SRA:SRR314784.10291308.1	96	25	1	0	3216	3240	34	10	1.8	41
			2	SRA:SRR314744.2788803.1	100	22	0	0	3223	3244	8	29	1.8	41
			2	SRA:SRR314748.8709105.1	100	23	0	0	3512	3534	25	3	0.52	42.8
			2	SRA:SRR314781.914316.1	96.154	26	1	0	3512	3537	2	27	0.52	42.8
			2	SRA:SRR314753.6373938.1	96.154	26	1	0	3512	3537	36	11	0.52	42.8
			2	SRA:SRR314752.5632581.1	92.308	26	2	0	3512	3537	8	33	6.3	39.2
			2	SRA:SRR314765.2118060.1	100	21	0	0	3668	3688	16	36	6.3	39.2
			2	SRA:SRR314788.7505016.1	92.308	26	2	0	4376	4401	3	28	6.3	39.2
			2	SRA:SRR314767.7583305.1	92.308	26	2	0	4376	4401	33	8	6.3	39.2
			2	SRA:SRR314755.9955405.1	93.103	29	1	1	4382	4409	3	31	1.8	41
			2	SRA:SRR314780.5036087.1	100	21	0	0	4501	4521	27	7	6.3	39.2
			2	SRA:SRR314768.747341.1	92.308	26	2	0	4668	4693	5	30	6.3	39.2
			2	SRA:SRR314789.5314523.1	87.879	33	3	1	5425	5456	36	4	6.3	39.2
			2	SRA:SRR314748.6188697.1	92.857	28	1	1	5994	6021	36	10	6.3	39.2
			2	SRA:SRR314786.216537.1	93.103	29	1	1	5994	6022	35	8	1.8	41
			2	SRA:SRR314752.1920384.1	92.308	26	2	0	6124	6149	8	33	6.3	39.2
			2	SRA:SRR314781.9097845.1	96	25	1	0	6212	6236	1	25	1.8	41
			2	SRA:SRR314749.4424842.1	89.655	29	3	0	6689	6717	7	35	6.3	39.2
			2	SRA:SRR314749.4010391.1	89.655	29	3	0	6689	6717	7	35	6.3	39.2
			2	SRA:SRR314762.2292222.1	92.308	26	2	0	6807	6832	5	30	6.3	39.2
			2	SRA:SRR314744.4630184.1	95.833	24	1	0	6917	6940	13	36	6.3	39.2
			2	SRA:SRR314755.6289696.1	95.833	24	1	0	7045	7068	31	8	6.3	39.2
			3	SRA:SRR314754.11567743.1	96.154	26	1	0	895	920	5	30	0.52	42.8
			3	SRA:SRR314789.7579445.1	95.833	24	1	0	1607	1630	27	4	6.3	39.2
			3	SRA:SRR314789.3793684.1	95.833	24	1	0	1607	1630	27	4	6.3	39.2
			3	SRA:SRR314744.1187205.1	93.103	29	1	1	1826	1854	3	30	1.8	41
			3	SRA:SRR314747.10628547.1	93.103	29	1	1	2330	2357	7	35	1.8	41
			3	SRA:SRR314791.822478.1	92.308	26	2	0	3883	3908	27	2	6.3	39.2
			3	SRA:SRR314787.2662786.1	92.308	26	2	0	3883	3908	6	31	6.3	39.2
			3	SRA:SRR314785.10117186.1	92.308	26	2	0	3883	3908	11	36	6.3	39.2
			3	SRA:SRR314784.3841095.1	92.308	26	2	0	3883	3908	32	7	6.3	39.2
			3	SRA:SRR314786.10033358.1	87.5	32	4	0	3883	3914	4	35	1.8	41
			3	SRA:SRR314793.6840375.1	92.308	26	2	0	4298	4323	1	26	6.3	39.2
			3	SRA:SRR314793.5239236.1	92.308	26	2	0	4298	4323	6	31	6.3	39.2
			3	SRA:SRR314792.9429475.1	92.308	26	2	0	4298	4323	26	1	6.3	39.2
			3	SRA:SRR314792.8126693.1	92.308	26	2	0	4298	4323	4	29	6.3	39.2
			3	SRA:SRR314792.2973776.1	92.308	26	2	0	4298	4323	9	34	6.3	39.2
			3	SRA:SRR314791.10918303.1	92.308	26	2	0	4298	4323	26	1	6.3	39.2
			3	SRA:SRR314791.10522241.1	92.308	26	2	0	4298	4323	2	27	6.3	39.2
			3	SRA:SRR314791.4392591.1	92.308	26	2	0	4298	4323	6	31	6.3	39.2
			3	SRA:SRR314791.2854257.1	92.308	26	2	0	4298	4323	26	1	6.3	39.2
			3	SRA:SRR314790.10733505.1	92.308	26	2	0	4298	4323	29	4	6.3	39.2
			3	SRA:SRR314790.8763819.1	92.308	26	2	0	4298	4323	2	27	6.3	39.2
			3	SRA:SRR314790.7118156.1	92.308	26	2	0	4298	4323	6	31	6.3	39.2
			3	SRA:SRR314790.2331214.1	92.308	26	2	0	4298	4323	1	26	6.3	39.2
			3	SRA:SRR314789.9861159.1	92.308	26	2	0	4298	4323	2	27	6.3	39.2
			3	SRA:SRR314789.9445495.1	92.308	26	2	0	4298	4323	26	1	6.3	39.2
			3	SRA:SRR314788.10014101.1	92.308	26	2	0	4298	4323	29	4	6.3	39.2
			3	SRA:SRR314788.9376630.1	92.308	26	2	0	4298	4323	29	4	6.3	39.2
			3	SRA:SRR314788.3338760.1	92.308	26	2	0	4298	4323	35	10	6.3	39.2
			3	SRA:SRR314787.9930615.1	92.308	26	2	0	4298	4323	2	27	6.3	39.2
			3	SRA:SRR314787.8528128.1	92.308	26	2	0	4298	4323	29	4	6.3	39.2
			3	SRA:SRR314787.7086066.1	92.308	26	2	0	4298	4323	9	34	6.3	39.2
			3	SRA:SRR314787.7001805.1	92.308	26	2	0	4298	4323	26	1	6.3	39.2
			3	SRA:SRR314787.6944073.1	92.308	26	2	0	4298	4323	2	27	6.3	39.2
			3	SRA:SRR314787.5892803.1	92.308	26	2	0	4298	4323	2	27	6.3	39.2
			3	SRA:SRR314787.5662341.1	92.308	26	2	0	4298	4323	28	3	6.3	39.2
			3	SRA:SRR314787.3485987.1	92.308	26	2	0	4298	4323	2	27	6.3	39.2
			3	SRA:SRR314785.12160601.1	92.308	26	2	0	4298	4323	2	27	6.3	39.2
			3	SRA:SRR314785.3106572.1	92.308	26	2	0	4298	4323	9	34	6.3	39.2
			3	SRA:SRR314784.12591709.1	92.308	26	2	0	4298	4323	2	27	6.3	39.2
			3	SRA:SRR314784.12579670.1	92.308	26	2	0	4298	4323	2	27	6.3	39.2
			3	SRA:SRR314784.10361533.1	92.308	26	2	0	4298	4323	9	34	6.3	39.2
			3	SRA:SRR314784.6158449.1	92.308	26	2	0	4298	4323	5	30	6.3	39.2
			3	SRA:SRR314783.5145278.1	92.308	26	2	0	4298	4323	2	27	6.3	39.2
			3	SRA:SRR314783.2906587.1	92.308	26	2	0	4298	4323	2	27	6.3	39.2
			3	SRA:SRR314783.2126614.1	92.308	26	2	0	4298	4323	2	27	6.3	39.2
			3	SRA:SRR314783.1752142.1	92.308	26	2	0	4298	4323	2	27	6.3	39.2
			3	SRA:SRR314782.3266431.1	92.308	26	2	0	4298	4323	2	27	6.3	39.2
			3	SRA:SRR314773.122.1	92.308	26	2	0	4298	4323	26	1	6.3	39.2
			3	SRA:SRR314760.5918423.1	92.308	26	2	0	4298	4323	2	27	6.3	39.2
			3	SRA:SRR314758.942309.1	92.308	26	2	0	4298	4323	2	27	6.3	39.2
			3	SRA:SRR314748.3610006.1	90.625	32	2	1	4462	4492	34	3	1.8	41
			3	SRA:SRR314745.7304289.1	90.625	32	2	1	4462	4492	34	3	1.8	41
			3	SRA:SRR314759.6993590.1	85.714	35	5	0	4500	4534	36	2	1.8	41
			3	SRA:SRR314746.4506198.1	86.111	36	5	0	4500	4535	36	1	0.52	42.8
			3	SRA:SRR314763.3148249.1	86.111	36	5	0	4501	4536	36	1	0.52	42.8
			3	SRA:SRR314753.1759513.1	86.111	36	5	0	4501	4536	36	1	0.52	42.8
			3	SRA:SRR314747.10313181.1	86.111	36	5	0	4501	4536	36	1	0.52	42.8
			3	SRA:SRR314746.10292536.1	86.111	36	5	0	4501	4536	36	1	0.52	42.8
			3	SRA:SRR314744.9179210.1	86.111	36	5	0	4501	4536	36	1	0.52	42.8
			3	SRA:SRR314743.3171412.1	86.111	36	5	0	4501	4536	36	1	0.52	42.8
			3	SRA:SRR314749.58432.1	87.879	33	4	0	4504	4536	35	3	0.52	42.8
			3	SRA:SRR314786.1979304.1	92.308	26	2	0	4673	4698	8	33	6.3	39.2
			3	SRA:SRR314785.5677553.1	85.294	34	5	0	5152	5185	34	1	6.3	39.2
			3	SRA:SRR314745.8115904.1	86.111	36	3	1	5152	5187	1	34	1.8	41
			3	SRA:SRR314784.3883475.1	92.308	26	2	0	5162	5187	29	4	6.3	39.2
			3	SRA:SRR314748.5830683.1	100	22	0	0	5173	5194	32	11	1.8	41
			3	SRA:SRR314746.3733287.1	100	22	0	0	5173	5194	25	4	1.8	41
			3	SRA:SRR314745.9132019.1	100	22	0	0	5173	5194	13	34	1.8	41
			3	SRA:SRR314746.5502163.1	92.593	27	2	0	5410	5436	6	32	1.8	41
			3	SRA:SRR314758.7219098.1	100	22	0	0	5599	5620	10	31	1.8	41
			3	SRA:SRR314745.1262948.1	100	22	0	0	5599	5620	26	5	1.8	41
			3	SRA:SRR314793.6310760.1	96	25	1	0	5938	5962	10	34	1.8	41
			3	SRA:SRR314786.9465830.1	87.879	33	3	1	5973	6004	1	33	6.3	39.2
			3	SRA:SRR314754.11014551.1	92.593	27	2	0	6012	6038	2	28	1.8	41
			3	SRA:SRR314790.6025157.1	95.833	24	1	0	6200	6223	9	32	6.3	39.2
			3	SRA:SRR314790.11169977.1	100	21	0	0	6203	6223	1	21	6.3	39.2
			3	SRA:SRR314749.6722497.1	90.909	33	0	2	6549	6578	2	34	1.8	41
			3	SRA:SRR314789.1755822.1	96	25	1	0	6932	6956	35	11	1.8	41
			3	SRA:SRR314788.11643762.1	96	25	1	0	6932	6956	28	4	1.8	41
			3	SRA:SRR314766.4820692.1	96	25	1	0	6932	6956	3	27	1.8	41
			3	SRA:SRR314760.5663731.1	96	25	1	0	6932	6956	2	26	1.8	41
			3	SRA:SRR314753.4883291.1	96	25	1	0	6932	6956	28	4	1.8	41
			4	SRA:SRR314750.2096490.1	90.323	31	1	1	82	110	6	36	1.8	41
			4	SRA:SRR314792.11185317.1	92.308	26	2	0	744	769	8	33	6.3	39.2
			4	SRA:SRR314764.4872009.1	96.429	28	0	1	789	815	9	36	0.52	42.8
			4	SRA:SRR314793.11249260.1	92.593	27	2	0	858	884	34	8	1.8	41
			4	SRA:SRR314755.5787428.1	92.308	26	2	0	1125	1150	28	3	6.3	39.2
			4	SRA:SRR314753.822876.1	100	21	0	0	1142	1162	32	12	6.3	39.2
			4	SRA:SRR314761.423556.1	100	22	0	0	1368	1389	7	28	1.8	41
			4	SRA:SRR314752.6928902.1	100	21	0	0	1369	1389	1	21	6.3	39.2
			4	SRA:SRR314760.339442.1	92.308	26	2	0	2088	2113	6	31	6.3	39.2
			4	SRA:SRR314744.3193599.1	92.308	26	2	0	2088	2113	35	10	6.3	39.2
			4	SRA:SRR314785.2680830.1	92.593	27	2	0	2179	2205	34	8	1.8	41
			4	SRA:SRR314780.5247663.1	92.308	26	2	0	2180	2205	1	26	6.3	39.2
			4	SRA:SRR314747.8787286.1	96	25	1	0	2827	2851	32	8	1.8	41
			4	SRA:SRR314764.13274984.1	92.308	26	2	0	3220	3245	36	11	6.3	39.2
			4	SRA:SRR314750.434443.1	92.308	26	2	0	3630	3655	33	8	6.3	39.2
			4	SRA:SRR314759.2224247.1	86.842	38	3	2	3684	3721	1	36	6.3	39.2
			4	SRA:SRR314766.7847266.1	90.625	32	2	1	4252	4283	4	34	1.8	41
			4	SRA:SRR314745.165412.1	90.625	32	2	1	4252	4283	34	4	1.8	41
			4	SRA:SRR314767.2536352.1	95.833	24	1	0	4821	4844	36	13	6.3	39.2
			4	SRA:SRR314761.1857531.1	95.833	24	1	0	4821	4844	36	13	6.3	39.2
			4	SRA:SRR314793.1846470.1	86.486	37	4	1	5185	5221	36	1	1.8	41
			4	SRA:SRR314768.5788337.1	90	30	1	1	5308	5337	32	5	6.3	39.2
			4	SRA:SRR314766.6620128.1	83.333	36	6	0	5316	5351	1	36	6.3	39.2
			4	SRA:SRR314755.7854602.1	83.333	36	6	0	5332	5367	36	1	6.3	39.2
			4	SRA:SRR314788.5106851.1	100	21	0	0	5714	5734	21	1	6.3	39.2
			4	SRA:SRR314765.4791886.1	100	21	0	0	5714	5734	21	1	6.3	39.2
			4	SRA:SRR314749.7548773.1	100	21	0	0	5882	5902	29	9	6.3	39.2
			4	SRA:SRR314749.5898624.1	100	21	0	0	5882	5902	32	12	6.3	39.2
			4	SRA:SRR314759.4674448.1	89.655	29	3	0	5988	6016	33	5	6.3	39.2
			4	SRA:SRR314759.2653086.1	95.833	24	1	0	6020	6043	8	31	6.3	39.2
			4	SRA:SRR314790.64908.1	100	21	0	0	6027	6047	12	32	6.3	39.2
			4	SRA:SRR314753.4942427.1	90.323	31	2	1	6116	6145	3	33	6.3	39.2
			4	SRA:SRR314754.1944406.1	92.308	26	2	0	6212	6237	30	5	6.3	39.2
			4	SRA:SRR314743.4352991.1	87.097	31	4	0	6226	6256	36	6	6.3	39.2
			4	SRA:SRR314743.3163639.1	95.833	24	1	0	6538	6561	7	30	6.3	39.2
			4	SRA:SRR314744.4327189.1	95.833	24	1	0	6618	6641	33	10	6.3	39.2
			4	SRA:SRR314792.7263869.1	92.308	26	2	0	6943	6968	1	26	6.3	39.2
			5	SRA:SRR314791.4906354.1	92.308	26	2	0	149	174	36	11	6.3	39.2
			5	SRA:SRR314761.1936838.1	95.833	24	1	0	180	203	7	30	6.3	39.2
			5	SRA:SRR314768.6528894.1	95.833	24	1	0	227	250	2	25	6.3	39.2
			5	SRA:SRR314791.5400336.1	87.097	31	4	0	508	538	6	36	6.3	39.2
			5	SRA:SRR314768.8320125.1	87.097	31	4	0	508	538	4	34	6.3	39.2
			5	SRA:SRR314768.3744702.1	87.097	31	4	0	508	538	6	36	6.3	39.2
			5	SRA:SRR314765.899202.1	87.097	31	4	0	508	538	6	36	6.3	39.2
			5	SRA:SRR314760.923382.1	87.097	31	4	0	508	538	6	36	6.3	39.2
			5	SRA:SRR314744.6956866.1	87.097	31	4	0	508	538	6	36	6.3	39.2
			5	SRA:SRR314759.9267007.1	92.857	28	1	1	670	697	36	10	6.3	39.2
			5	SRA:SRR314793.1613464.1	92.308	26	2	0	763	788	1	26	6.3	39.2
			5	SRA:SRR314753.11702487.1	92.308	26	2	0	763	788	1	26	6.3	39.2
			5	SRA:SRR314747.4278168.1	96	25	1	0	907	931	12	36	1.8	41
			5	SRA:SRR314793.2762490.1	96	25	1	0	1151	1175	34	10	1.8	41
			5	SRA:SRR314780.9933223.1	96	25	1	0	1151	1175	27	3	1.8	41
			5	SRA:SRR314768.6795630.1	96	25	1	0	1151	1175	12	36	1.8	41
			5	SRA:SRR314742.1874475.1	96	25	1	0	1151	1175	9	33	1.8	41
			5	SRA:SRR314751.10454840.1	95.833	24	1	0	1300	1323	4	27	6.3	39.2
			5	SRA:SRR314759.9619346.1	96.154	26	0	1	1496	1520	36	11	6.3	39.2
			5	SRA:SRR314745.2455878.1	100	21	0	0	1533	1553	33	13	6.3	39.2
			5	SRA:SRR314768.449537.1	100	21	0	0	1537	1557	10	30	6.3	39.2
			5	SRA:SRR314751.8442499.1	87.879	33	2	1	1885	1915	36	4	6.3	39.2
			5	SRA:SRR314767.1885927.1	90	30	1	1	1888	1915	36	7	6.3	39.2
			5	SRA:SRR314785.10094189.1	90	30	1	1	2003	2030	35	6	6.3	39.2
			5	SRA:SRR314789.11083798.1	92.308	26	2	0	2218	2243	36	11	6.3	39.2
			5	SRA:SRR314746.4216496.1	92.308	26	2	0	2218	2243	36	11	6.3	39.2
			5	SRA:SRR314745.5726820.1	92.308	26	2	0	3034	3059	32	7	6.3	39.2
			5	SRA:SRR314755.6336324.1	87.097	31	4	0	3211	3241	3	33	6.3	39.2
			5	SRA:SRR314755.7317772.1	89.655	29	3	0	3547	3575	32	4	6.3	39.2
			5	SRA:SRR314788.8783248.1	92.857	28	2	0	3658	3685	9	36	0.52	42.8
			5	SRA:SRR314784.9088144.1	96	25	1	0	3661	3685	3	27	1.8	41
			5	SRA:SRR314760.7316776.1	92.308	26	2	0	4289	4314	27	2	6.3	39.2
			5	SRA:SRR314760.1954007.1	92.308	26	2	0	4361	4386	29	4	6.3	39.2
			5	SRA:SRR314755.2049027.1	92.308	26	2	0	4361	4386	3	28	6.3	39.2
			5	SRA:SRR314749.7476263.1	92.308	26	2	0	4361	4386	3	28	6.3	39.2
			5	SRA:SRR314754.3692291.1	92.308	26	2	0	4685	4710	3	28	6.3	39.2
			5	SRA:SRR314751.4877602.1	87.879	33	4	0	4841	4873	35	3	0.52	42.8
			5	SRA:SRR314747.3580303.1	85.714	35	5	0	4915	4949	36	2	1.8	41
			5	SRA:SRR314765.5299999.1	95.833	24	1	0	5212	5235	2	25	6.3	39.2
			5	SRA:SRR314787.10734283.1	92.308	26	2	0	5504	5529	2	27	6.3	39.2
			5	SRA:SRR314789.6875595.1	85.714	35	5	0	5534	5568	35	1	1.8	41
			5	SRA:SRR314791.3110328.1	92.593	27	2	0	5757	5783	4	30	1.8	41
			5	SRA:SRR314761.1166529.1	89.655	29	3	0	6003	6031	31	3	6.3	39.2
			5	SRA:SRR314791.84547.1	95.833	24	1	0	6023	6046	8	31	6.3	39.2
			5	SRA:SRR314751.1412534.1	96	25	1	0	6158	6182	1	25	1.8	41
			5	SRA:SRR314789.11910101.1	92.308	26	2	0	6266	6291	2	27	6.3	39.2
			5	SRA:SRR314766.5328026.1	100	21	0	0	6365	6385	32	12	6.3	39.2
			5	SRA:SRR314752.4202346.1	100	21	0	0	6453	6473	27	7	6.3	39.2
			5	SRA:SRR314745.6602643.1	88.571	35	2	1	6864	6898	33	1	0.52	42.8
			5	SRA:SRR314791.11209580.1	89.655	29	3	0	7057	7085	3	31	6.3	39.2
			5	SRA:SRR314787.1423802.1	92.308	26	2	0	7059	7084	34	9	6.3	39.2
			6	SRA:SRR314784.12751604.1	89.655	29	3	0	444	472	6	34	6.3	39.2
			6	SRA:SRR314768.2388934.1	89.655	29	3	0	444	472	34	6	6.3	39.2
			6	SRA:SRR314748.9494477.1	89.655	29	3	0	444	472	8	36	6.3	39.2
			6	SRA:SRR314749.7027653.1	100	22	0	0	782	803	12	33	1.8	41
			6	SRA:SRR314775.3763106.1	92.857	28	1	1	785	812	1	27	6.3	39.2
			6	SRA:SRR314768.3415981.1	92.308	26	2	0	805	830	6	31	6.3	39.2
			6	SRA:SRR314752.5783792.1	87.5	32	4	0	3276	3307	5	36	1.8	41
			6	SRA:SRR314764.12426463.1	92.308	26	2	0	3282	3307	36	11	6.3	39.2
			6	SRA:SRR314768.758106.1	95.833	24	1	0	3495	3518	30	7	6.3	39.2
			6	SRA:SRR314755.2436634.1	90.625	32	0	2	3623	3654	30	2	6.3	39.2
			6	SRA:SRR314764.15171716.1	100	21	0	0	3703	3723	27	7	6.3	39.2
			6	SRA:SRR314752.814548.1	95.833	24	1	0	3955	3978	13	36	6.3	39.2
			6	SRA:SRR314756.1371856.1	87.097	31	4	0	3958	3988	32	2	6.3	39.2
			6	SRA:SRR314757.491182.1	100	21	0	0	3959	3979	9	29	6.3	39.2
			6	SRA:SRR314747.6036053.1	100	21	0	0	3959	3979	6	26	6.3	39.2
			6	SRA:SRR314747.3329080.1	100	21	0	0	3959	3979	30	10	6.3	39.2
			6	SRA:SRR314751.6221897.1	93.333	30	1	1	3959	3988	35	7	0.52	42.8
			6	SRA:SRR314743.776584.1	93.333	30	1	1	3959	3988	35	7	0.52	42.8
			6	SRA:SRR314764.11102212.1	87.097	31	4	0	3959	3989	31	1	6.3	39.2
			6	SRA:SRR314755.10329272.1	87.097	31	4	0	3959	3989	35	5	6.3	39.2
			6	SRA:SRR314765.5291064.1	93.75	32	2	0	3959	3990	33	2	0.004	50
			6	SRA:SRR314788.10625924.1	100	21	0	0	3960	3980	21	1	6.3	39.2
			6	SRA:SRR314785.12097528.1	100	21	0	0	3960	3980	5	25	6.3	39.2
			6	SRA:SRR314782.4328444.1	100	21	0	0	3960	3980	24	4	6.3	39.2
			6	SRA:SRR314766.4968430.1	100	21	0	0	3960	3980	10	30	6.3	39.2
			6	SRA:SRR314765.263626.1	100	21	0	0	3960	3980	16	36	6.3	39.2
			6	SRA:SRR314753.13156373.1	100	21	0	0	3960	3980	33	13	6.3	39.2
			6	SRA:SRR314753.6251470.1	100	21	0	0	3960	3980	21	1	6.3	39.2
			6	SRA:SRR314753.592064.1	100	21	0	0	3960	3980	7	27	6.3	39.2
			6	SRA:SRR314749.8037712.1	100	21	0	0	3960	3980	16	36	6.3	39.2
			6	SRA:SRR314742.2258860.1	100	21	0	0	3960	3980	10	30	6.3	39.2
			6	SRA:SRR314750.9412293.1	100	22	0	0	3960	3981	9	30	1.8	41
			6	SRA:SRR314756.1213781.1	95.833	24	1	0	3960	3983	10	33	6.3	39.2
			6	SRA:SRR314764.6678951.1	96	25	1	0	3960	3984	7	31	1.8	41
			6	SRA:SRR314748.2781254.1	96.154	26	0	1	3960	3985	10	34	6.3	39.2
			6	SRA:SRR314747.6098101.1	92.308	26	2	0	3960	3985	34	9	6.3	39.2
			6	SRA:SRR314745.1269364.1	92.308	26	2	0	3960	3985	32	7	6.3	39.2
			6	SRA:SRR314743.2499995.1	92.308	26	2	0	3960	3985	7	32	6.3	39.2
			6	SRA:SRR314767.6281634.1	90	30	3	0	3960	3989	7	36	1.8	41
			6	SRA:SRR314754.8713219.1	90	30	3	0	3960	3989	32	3	1.8	41
			6	SRA:SRR314749.2486590.1	89.655	29	3	0	3961	3989	36	8	6.3	39.2
			6	SRA:SRR314791.4926681.1	83.333	36	6	0	3961	3996	1	36	6.3	39.2
			6	SRA:SRR314762.786878.1	92.308	26	2	0	4377	4402	5	30	6.3	39.2
			6	SRA:SRR314765.3450584.1	92.593	27	2	0	4442	4468	8	34	1.8	41
			6	SRA:SRR314750.8284098.1	92.857	28	1	1	4442	4468	29	2	6.3	39.2
			6	SRA:SRR314743.2334824.1	100	21	0	0	4521	4541	31	11	6.3	39.2
			6	SRA:SRR314792.2175815.1	92.857	28	1	1	4656	4683	30	4	6.3	39.2
			6	SRA:SRR314791.2563623.1	92.857	28	1	1	4656	4683	10	36	6.3	39.2
			6	SRA:SRR314754.5366736.1	92.857	28	1	1	4656	4683	8	34	6.3	39.2
			6	SRA:SRR314743.5316106.1	100	21	0	0	4993	5013	33	13	6.3	39.2
			6	SRA:SRR314788.7971693.1	100	21	0	0	5113	5133	30	10	6.3	39.2
			6	SRA:SRR314762.482635.1	100	21	0	0	5113	5133	35	15	6.3	39.2
			6	SRA:SRR314747.345755.1	100	21	0	0	5253	5273	32	12	6.3	39.2
			6	SRA:SRR314764.965776.1	100	21	0	0	5290	5310	34	14	6.3	39.2
			6	SRA:SRR314784.3196871.1	89.655	29	3	0	5439	5467	34	6	6.3	39.2
			6	SRA:SRR314786.10062197.1	92.857	28	1	1	5550	5576	9	36	6.3	39.2
			6	SRA:SRR314746.4440486.1	92.857	28	1	1	5550	5576	33	6	6.3	39.2
			6	SRA:SRR314793.5457540.1	87.879	33	3	1	5561	5593	32	1	6.3	39.2
			6	SRA:SRR314768.2576370.1	92.308	26	2	0	5888	5913	4	29	6.3	39.2
			6	SRA:SRR314793.7273279.1	89.655	29	3	0	5888	5916	29	1	6.3	39.2
			6	SRA:SRR314789.9774992.1	100	21	0	0	6024	6044	2	22	6.3	39.2
			6	SRA:SRR314753.11816476.1	100	21	0	0	6024	6044	7	27	6.3	39.2
			6	SRA:SRR314747.2320686.1	90	30	3	0	6025	6054	33	4	1.8	41
			6	SRA:SRR314768.3992983.1	93.333	30	2	0	6034	6063	31	2	0.043	46.4
			6	SRA:SRR314790.6044811.1	96	25	1	0	6104	6128	26	2	1.8	41
			6	SRA:SRR314789.2609082.1	96	25	1	0	6104	6128	25	1	1.8	41
			6	SRA:SRR314787.8466636.1	96	25	1	0	6104	6128	26	2	1.8	41
			6	SRA:SRR314784.4369860.1	96	25	1	0	6104	6128	26	2	1.8	41
			6	SRA:SRR314744.6548297.1	90.323	31	2	1	6155	6184	2	32	6.3	39.2
			6	SRA:SRR314763.927227.1	100	21	0	0	6942	6962	1	21	6.3	39.2
			6	SRA:SRR314793.10034508.1	90.323	31	2	1	6943	6973	3	32	6.3	39.2
			6	SRA:SRR314789.6785292.1	92.308	26	2	0	7055	7080	29	4	6.3	39.2
			6	SRA:SRR314785.7890369.1	92.308	26	2	0	7055	7080	36	11	6.3	39.2
			6	SRA:SRR314767.1285552.1	92.308	26	2	0	7055	7080	36	11	6.3	39.2
		delRNA_3-5	0	SRA:SRR314767.340852.1	92.308	26	2	0	363	388	27	2	5.5	39.2
			0	SRA:SRR314749.443365.1	89.655	29	3	0	363	391	29	1	5.5	39.2
			0	SRA:SRR314786.10809271.1	89.655	29	3	0	1101	1129	8	36	5.5	39.2
			0	SRA:SRR314764.2655812.1	89.655	29	3	0	1101	1129	7	35	5.5	39.2
			0	SRA:SRR314754.5676183.1	89.655	29	3	0	1101	1129	8	36	5.5	39.2
			0	SRA:SRR314747.4686737.1	89.655	29	3	0	1101	1129	4	32	5.5	39.2
			0	SRA:SRR314794.18314621.1	90	30	1	1	1232	1259	35	6	5.5	39.2
			0	SRA:SRR314750.2553511.1	90.909	33	2	1	1938	1969	2	34	0.45	42.8
			0	SRA:SRR314748.1840390.1	90.625	32	2	1	1939	1969	1	32	1.6	41
			0	SRA:SRR314792.10810848.1	100	22	0	0	1950	1971	27	6	1.6	41
			0	SRA:SRR314763.865307.1	100	22	0	0	1950	1971	25	4	1.6	41
			0	SRA:SRR314743.1599067.1	100	22	0	0	1950	1971	27	6	1.6	41
			0	SRA:SRR314749.3453737.1	90.625	32	2	1	2069	2100	5	35	1.6	41
			0	SRA:SRR314793.11260550.1	92.308	26	2	0	2084	2109	10	35	5.5	39.2
			0	SRA:SRR314788.9543940.1	92.308	26	2	0	2084	2109	3	28	5.5	39.2
			0	SRA:SRR314786.9989524.1	92.308	26	2	0	2084	2109	3	28	5.5	39.2
			0	SRA:SRR314784.7275474.1	92.308	26	2	0	2084	2109	34	9	5.5	39.2
			0	SRA:SRR314758.7025199.1	92.308	26	2	0	2084	2109	28	3	5.5	39.2
			0	SRA:SRR314751.2766151.1	92.308	26	2	0	2084	2109	34	9	5.5	39.2
			0	SRA:SRR314751.2766136.1	92.308	26	2	0	2084	2109	34	9	5.5	39.2
			0	SRA:SRR314745.4604117.1	92.308	26	2	0	2084	2109	36	11	5.5	39.2
			0	SRA:SRR314764.5862900.1	100	21	0	0	2088	2108	32	12	5.5	39.2
			0	SRA:SRR314763.2045285.1	100	21	0	0	2088	2108	22	2	5.5	39.2
			0	SRA:SRR314742.5053212.1	87.097	31	4	0	2200	2230	32	2	5.5	39.2
			0	SRA:SRR314792.2912992.1	96	25	1	0	2384	2408	36	12	1.6	41
			0	SRA:SRR314788.3845389.1	96	25	1	0	2384	2408	12	36	1.6	41
			0	SRA:SRR314776.39804.1	96	25	1	0	2384	2408	25	1	1.6	41
			0	SRA:SRR314753.2560531.1	95.833	24	1	0	2411	2434	30	7	5.5	39.2
			0	SRA:SRR314756.1275196.1	95.833	24	1	0	2419	2442	11	34	5.5	39.2
			0	SRA:SRR314745.509918.1	87.5	32	4	0	2601	2632	32	1	1.6	41
			0	SRA:SRR314749.4679494.1	92.308	26	2	0	2738	2763	31	6	5.5	39.2
			0	SRA:SRR314761.2922970.1	100	21	0	0	2868	2888	5	25	5.5	39.2
			0	SRA:SRR314745.3180500.1	100	21	0	0	3569	3589	9	29	5.5	39.2
			0	SRA:SRR314745.8862753.1	92.308	26	2	0	3769	3794	32	7	5.5	39.2
			0	SRA:SRR314753.6773920.1	87.097	31	4	0	3791	3821	32	2	5.5	39.2
			0	SRA:SRR314791.12059394.1	92.308	26	2	0	4483	4508	4	29	5.5	39.2
			0	SRA:SRR314790.2344305.1	92.308	26	2	0	4483	4508	33	8	5.5	39.2
			0	SRA:SRR314784.3739069.1	92.308	26	2	0	4483	4508	4	29	5.5	39.2
			0	SRA:SRR314759.5275580.1	92.308	26	2	0	4483	4508	36	11	5.5	39.2
			0	SRA:SRR314746.2969161.1	92.308	26	2	0	4483	4508	4	29	5.5	39.2
			0	SRA:SRR314743.1151447.1	92.308	26	2	0	4586	4611	30	5	5.5	39.2
			0	SRA:SRR314767.1162445.1	92.308	26	2	0	5310	5335	28	3	5.5	39.2
			0	SRA:SRR314753.6462617.1	87.097	31	4	0	5480	5510	3	33	5.5	39.2
			0	SRA:SRR314791.10963699.1	89.655	29	3	0	5514	5542	4	32	5.5	39.2
			0	SRA:SRR314791.4088139.1	89.655	29	3	0	5514	5542	8	36	5.5	39.2
			0	SRA:SRR314789.8874117.1	89.655	29	3	0	5514	5542	8	36	5.5	39.2
			0	SRA:SRR314786.2852432.1	89.655	29	3	0	5514	5542	4	32	5.5	39.2
			0	SRA:SRR314784.1136272.1	89.655	29	3	0	5514	5542	4	32	5.5	39.2
			0	SRA:SRR314764.2705699.1	89.655	29	3	0	5514	5542	4	32	5.5	39.2
			0	SRA:SRR314764.12137597.1	92.308	26	2	0	5926	5951	3	28	5.5	39.2
			1	SRA:SRR314748.973680.1	100	21	0	0	85	105	34	14	5.5	39.2
			1	SRA:SRR314743.8219306.1	100	21	0	0	85	105	26	6	5.5	39.2
			1	SRA:SRR314744.2898872.1	95.833	24	1	0	98	121	13	36	5.5	39.2
			1	SRA:SRR314743.2485268.1	89.655	29	3	0	365	393	3	31	5.5	39.2
			1	SRA:SRR314745.9731087.1	95.833	24	1	0	727	750	13	36	5.5	39.2
			1	SRA:SRR314743.7378195.1	100	21	0	0	867	887	14	34	5.5	39.2
			1	SRA:SRR314749.3359969.1	95.833	24	1	0	1208	1231	5	28	5.5	39.2
			1	SRA:SRR314749.1553297.1	95.833	24	1	0	1347	1370	12	35	5.5	39.2
			1	SRA:SRR314790.545402.1	92.593	27	2	0	1908	1934	29	3	1.6	41
			1	SRA:SRR314759.6278162.1	92.593	27	2	0	1908	1934	2	28	1.6	41
			1	SRA:SRR314745.4335468.1	92.593	27	2	0	1908	1934	35	9	1.6	41
			1	SRA:SRR314744.9766144.1	92.593	27	2	0	1908	1934	29	3	1.6	41
			1	SRA:SRR314744.4016510.1	92.593	27	2	0	1908	1934	29	3	1.6	41
			1	SRA:SRR314743.2836197.1	92.593	27	2	0	1908	1934	35	9	1.6	41
			1	SRA:SRR314766.6799945.1	87.879	33	3	1	2034	2065	4	36	5.5	39.2
			1	SRA:SRR314748.1827097.1	92.308	26	2	0	2134	2159	2	27	5.5	39.2
			1	SRA:SRR314759.9054677.1	95.833	24	1	0	2170	2193	36	13	5.5	39.2
			1	SRA:SRR314742.2323205.1	95.833	24	1	0	2236	2259	24	1	5.5	39.2
			1	SRA:SRR314778.440399.1	100	21	0	0	2388	2408	6	26	5.5	39.2
			1	SRA:SRR314759.221022.1	87.097	31	4	0	2495	2525	33	3	5.5	39.2
			1	SRA:SRR314746.8060318.1	87.097	31	4	0	2495	2525	33	3	5.5	39.2
			1	SRA:SRR314745.214574.1	87.097	31	4	0	2495	2525	33	3	5.5	39.2
			1	SRA:SRR314787.4611055.1	90	30	3	0	2530	2559	4	33	1.6	41
			1	SRA:SRR314787.4235739.1	90	30	3	0	2530	2559	34	5	1.6	41
			1	SRA:SRR314795.15099187.1	92.308	26	2	0	2877	2902	30	5	5.5	39.2
			1	SRA:SRR314794.9884885.1	92.308	26	2	0	2877	2902	30	5	5.5	39.2
			1	SRA:SRR314794.777966.1	92.308	26	2	0	2877	2902	31	6	5.5	39.2
			1	SRA:SRR314752.5195774.1	92.308	26	2	0	2877	2902	7	32	5.5	39.2
			1	SRA:SRR314755.5626728.1	87.097	31	4	0	3141	3171	1	31	5.5	39.2
			1	SRA:SRR314750.7814400.1	87.097	31	4	0	3141	3171	3	33	5.5	39.2
			1	SRA:SRR314742.5019158.1	87.097	31	4	0	3141	3171	1	31	5.5	39.2
			1	SRA:SRR314755.7448342.1	90.625	32	2	1	3152	3182	32	1	1.6	41
			1	SRA:SRR314754.149272.1	90.625	32	2	1	3152	3182	32	1	1.6	41
			1	SRA:SRR314752.1512301.1	90.625	32	2	1	3152	3182	32	1	1.6	41
			1	SRA:SRR314747.4685614.1	90.909	33	2	1	3152	3183	34	2	0.45	42.8
			1	SRA:SRR314758.1251208.1	90.625	32	2	1	3153	3183	36	5	1.6	41
			1	SRA:SRR314760.212600.1	89.655	29	3	0	3180	3208	34	6	5.5	39.2
			1	SRA:SRR314763.3041204.1	95.833	24	1	0	3276	3299	33	10	5.5	39.2
			1	SRA:SRR314752.5596328.1	95.833	24	1	0	3276	3299	3	26	5.5	39.2
			1	SRA:SRR314742.3873728.1	95.833	24	1	0	3276	3299	3	26	5.5	39.2
			1	SRA:SRR314748.6733419.1	87.097	31	4	0	3549	3579	32	2	5.5	39.2
			1	SRA:SRR314742.2908259.1	92.593	27	2	0	3623	3649	7	33	1.6	41
			1	SRA:SRR314776.3271367.1	100	22	0	0	3629	3650	27	6	1.6	41
			1	SRA:SRR314793.1293451.1	96	25	1	0	3748	3772	12	36	1.6	41
			1	SRA:SRR314752.4525628.1	92.308	26	2	0	4030	4055	26	1	5.5	39.2
			1	SRA:SRR314761.2228732.1	87.5	32	4	0	4132	4163	4	35	1.6	41
			1	SRA:SRR314759.5263449.1	92.308	26	2	0	4532	4557	6	31	5.5	39.2
			1	SRA:SRR314790.3670649.1	92.308	26	2	0	4538	4563	2	27	5.5	39.2
			1	SRA:SRR314788.9784120.1	92.308	26	2	0	4538	4563	1	26	5.5	39.2
			1	SRA:SRR314742.158720.1	92.308	26	2	0	4746	4771	27	2	5.5	39.2
			1	SRA:SRR314745.2088522.1	95.833	24	1	0	5015	5038	5	28	5.5	39.2
			1	SRA:SRR314787.4036728.1	92.308	26	2	0	5029	5054	27	2	5.5	39.2
			1	SRA:SRR314774.5002530.1	92.308	26	2	0	5029	5054	26	1	5.5	39.2
			1	SRA:SRR314766.2003114.1	92.308	26	2	0	5029	5054	27	2	5.5	39.2
			1	SRA:SRR314793.4566148.1	92.593	27	2	0	5029	5055	32	6	1.6	41
			1	SRA:SRR314792.8710220.1	92.593	27	2	0	5029	5055	33	7	1.6	41
			1	SRA:SRR314791.2616405.1	92.593	27	2	0	5029	5055	32	6	1.6	41
			1	SRA:SRR314790.4974910.1	92.593	27	2	0	5029	5055	33	7	1.6	41
			1	SRA:SRR314784.9169111.1	92.593	27	2	0	5029	5055	33	7	1.6	41
			1	SRA:SRR314766.6779072.1	92.593	27	2	0	5029	5055	32	6	1.6	41
			1	SRA:SRR314790.7560871.1	95.833	24	1	0	5032	5055	36	13	5.5	39.2
			1	SRA:SRR314789.1588420.1	95.833	24	1	0	5032	5055	1	24	5.5	39.2
			1	SRA:SRR314749.2788049.1	95.833	24	1	0	5102	5125	3	26	5.5	39.2
			1	SRA:SRR314787.10525952.1	100	21	0	0	5314	5334	35	15	5.5	39.2
			1	SRA:SRR314762.1673868.1	89.655	29	3	0	5522	5550	33	5	5.5	39.2
			1	SRA:SRR314784.2635457.1	95.833	24	1	0	5962	5985	3	26	5.5	39.2
			2	SRA:SRR314754.8403484.1	92.593	27	2	0	373	399	6	32	1.6	41
			2	SRA:SRR314746.6940951.1	92.593	27	2	0	373	399	9	35	1.6	41
			2	SRA:SRR314754.4879276.1	92.308	26	2	0	642	667	1	26	5.5	39.2
			2	SRA:SRR314761.1205756.1	92.593	27	2	0	652	678	4	30	1.6	41
			2	SRA:SRR314758.6031378.1	92.593	27	2	0	652	678	5	31	1.6	41
			2	SRA:SRR314767.1099016.1	100	21	0	0	1326	1346	4	24	5.5	39.2
			2	SRA:SRR314753.3557779.1	95.833	24	1	0	1326	1349	34	11	5.5	39.2
			2	SRA:SRR314792.8571150.1	100	21	0	0	1565	1585	33	13	5.5	39.2
			2	SRA:SRR314789.7130556.1	92.308	26	2	0	1570	1595	26	1	5.5	39.2
			2	SRA:SRR314766.5377691.1	92.308	26	2	0	1570	1595	6	31	5.5	39.2
			2	SRA:SRR314758.1814375.1	88.571	35	2	2	2039	2072	3	36	5.5	39.2
			2	SRA:SRR314750.1215528.1	96	25	1	0	2966	2990	9	33	1.6	41
			2	SRA:SRR314757.1870056.1	87.097	31	4	0	3065	3095	36	6	5.5	39.2
			2	SRA:SRR314792.9716302.1	92.593	27	2	0	3113	3139	1	27	1.6	41
			2	SRA:SRR314752.15922.1	92.857	28	1	1	3116	3142	5	32	5.5	39.2
			2	SRA:SRR314744.9742781.1	92.857	28	1	1	3116	3142	9	36	5.5	39.2
			2	SRA:SRR314754.12798923.1	84.211	38	4	1	3175	3212	36	1	5.5	39.2
			2	SRA:SRR314764.7054446.1	87.097	31	4	0	3308	3338	32	2	5.5	39.2
			2	SRA:SRR314789.5273658.1	95.833	24	1	0	3327	3350	25	2	5.5	39.2
			2	SRA:SRR314778.5047527.1	95.833	24	1	0	3327	3350	25	2	5.5	39.2
			2	SRA:SRR314766.191222.1	95.833	24	1	0	3327	3350	28	5	5.5	39.2
			2	SRA:SRR314746.608277.1	95.833	24	1	0	3327	3350	28	5	5.5	39.2
			2	SRA:SRR314767.7861856.1	95.833	24	1	0	3379	3402	10	33	5.5	39.2
			2	SRA:SRR314757.2855228.1	92.308	26	2	0	3379	3404	6	31	5.5	39.2
			2	SRA:SRR314757.1282179.1	92.308	26	2	0	3379	3404	10	35	5.5	39.2
			2	SRA:SRR314764.11696071.1	96	25	1	0	3622	3646	36	12	1.6	41
			2	SRA:SRR314752.9282163.1	92.857	28	2	0	3910	3937	8	35	0.45	42.8
			2	SRA:SRR314764.5258097.1	95.833	24	1	0	4075	4098	34	11	5.5	39.2
			2	SRA:SRR314768.3683065.1	87.5	32	4	0	4682	4713	36	5	1.6	41
			2	SRA:SRR314746.5602147.1	100	21	0	0	4754	4774	33	13	5.5	39.2
			2	SRA:SRR314746.2946444.1	89.655	29	3	0	5028	5056	3	31	5.5	39.2
			2	SRA:SRR314770.752225.1	95.833	24	1	0	5178	5201	27	4	5.5	39.2
			2	SRA:SRR314744.477318.1	95.833	24	1	0	5178	5201	1	24	5.5	39.2
			2	SRA:SRR314764.6421190.1	92.308	26	2	0	5300	5325	34	9	5.5	39.2
			2	SRA:SRR314789.2861420.1	92.308	26	2	0	5301	5326	10	35	5.5	39.2
			2	SRA:SRR314744.1133733.1	92.308	26	2	0	5301	5326	26	1	5.5	39.2
			2	SRA:SRR314760.7538655.1	95.833	24	1	0	5466	5489	2	25	5.5	39.2
			2	SRA:SRR314753.3090315.1	95.833	24	1	0	5864	5887	27	4	5.5	39.2
			2	SRA:SRR314764.15420918.1	92.593	27	2	0	5864	5890	7	33	1.6	41
			2	SRA:SRR314764.11835851.1	92.593	27	2	0	5864	5890	9	35	1.6	41
			2	SRA:SRR314750.5541473.1	100	21	0	0	5891	5911	1	21	5.5	39.2
			2	SRA:SRR314747.9848083.1	100	21	0	0	5891	5911	1	21	5.5	39.2
			2	SRA:SRR314750.638076.1	95.833	24	1	0	6023	6046	29	6	5.5	39.2
			3	SRA:SRR314789.11133310.1	83.333	36	6	0	172	207	36	1	5.5	39.2
			3	SRA:SRR314742.1648081.1	92.308	26	2	0	186	211	34	9	5.5	39.2
			3	SRA:SRR314793.5382786.1	87.097	31	4	0	321	351	3	33	5.5	39.2
			3	SRA:SRR314765.447451.1	92.308	26	2	0	663	688	3	28	5.5	39.2
			3	SRA:SRR314764.7462491.1	87.879	33	3	1	1339	1370	36	4	5.5	39.2
			3	SRA:SRR314752.710531.1	87.879	33	3	1	1339	1370	33	1	5.5	39.2
			3	SRA:SRR314742.1170754.1	88.235	34	3	1	1339	1371	36	3	1.6	41
			3	SRA:SRR314746.7915476.1	90.323	31	2	1	1341	1370	34	4	5.5	39.2
			3	SRA:SRR314766.3758457.1	100	21	0	0	1390	1410	16	36	5.5	39.2
			3	SRA:SRR314764.14008688.1	89.655	29	3	0	1917	1945	34	6	5.5	39.2
			3	SRA:SRR314764.6005103.1	89.655	29	3	0	1917	1945	31	3	5.5	39.2
			3	SRA:SRR314761.3067948.1	89.655	29	3	0	1917	1945	3	31	5.5	39.2
			3	SRA:SRR314792.7922331.1	92.308	26	2	0	1920	1945	34	9	5.5	39.2
			3	SRA:SRR314752.9406922.1	92.308	26	2	0	1937	1962	29	4	5.5	39.2
			3	SRA:SRR314784.11046114.1	90	30	3	0	2017	2046	1	30	1.6	41
			3	SRA:SRR314752.5728915.1	100	24	0	0	2186	2209	1	24	0.13	44.6
			3	SRA:SRR314764.15187020.1	95.833	24	1	0	2186	2209	5	28	5.5	39.2
			3	SRA:SRR314764.14790726.1	95.833	24	1	0	2186	2209	13	36	5.5	39.2
			3	SRA:SRR314764.5393464.1	95.833	24	1	0	2186	2209	30	7	5.5	39.2
			3	SRA:SRR314764.3160138.1	95.833	24	1	0	2186	2209	3	26	5.5	39.2
			3	SRA:SRR314764.686506.1	95.833	24	1	0	2186	2209	8	31	5.5	39.2
			3	SRA:SRR314762.1130781.1	95.833	24	1	0	2186	2209	26	3	5.5	39.2
			3	SRA:SRR314762.551779.1	95.833	24	1	0	2186	2209	4	27	5.5	39.2
			3	SRA:SRR314761.169442.1	95.833	24	1	0	2186	2209	32	9	5.5	39.2
			3	SRA:SRR314760.2720956.1	95.833	24	1	0	2186	2209	5	28	5.5	39.2
			3	SRA:SRR314759.4712929.1	95.833	24	1	0	2186	2209	8	31	5.5	39.2
			3	SRA:SRR314758.6206459.1	95.833	24	1	0	2186	2209	11	34	5.5	39.2
			3	SRA:SRR314758.4127353.1	95.833	24	1	0	2186	2209	11	34	5.5	39.2
			3	SRA:SRR314758.536262.1	95.833	24	1	0	2186	2209	13	36	5.5	39.2
			3	SRA:SRR314757.3359826.1	95.833	24	1	0	2186	2209	27	4	5.5	39.2
			3	SRA:SRR314754.12960638.1	95.833	24	1	0	2186	2209	1	24	5.5	39.2
			3	SRA:SRR314754.3515656.1	95.833	24	1	0	2186	2209	3	26	5.5	39.2
			3	SRA:SRR314753.4549782.1	95.833	24	1	0	2186	2209	1	24	5.5	39.2
			3	SRA:SRR314753.4468031.1	95.833	24	1	0	2186	2209	1	24	5.5	39.2
			3	SRA:SRR314752.2364906.1	95.833	24	1	0	2186	2209	1	24	5.5	39.2
			3	SRA:SRR314750.5026821.1	95.833	24	1	0	2186	2209	1	24	5.5	39.2
			3	SRA:SRR314749.8837295.1	95.833	24	1	0	2186	2209	26	3	5.5	39.2
			3	SRA:SRR314749.7308612.1	95.833	24	1	0	2186	2209	32	9	5.5	39.2
			3	SRA:SRR314749.7001255.1	95.833	24	1	0	2186	2209	27	4	5.5	39.2
			3	SRA:SRR314749.4732540.1	95.833	24	1	0	2186	2209	5	28	5.5	39.2
			3	SRA:SRR314748.4977266.1	95.833	24	1	0	2186	2209	1	24	5.5	39.2
			3	SRA:SRR314748.1648373.1	95.833	24	1	0	2186	2209	3	26	5.5	39.2
			3	SRA:SRR314746.10429147.1	95.833	24	1	0	2186	2209	7	30	5.5	39.2
			3	SRA:SRR314746.5832081.1	95.833	24	1	0	2186	2209	8	31	5.5	39.2
			3	SRA:SRR314746.3976893.1	95.833	24	1	0	2186	2209	1	24	5.5	39.2
			3	SRA:SRR314745.8618083.1	95.833	24	1	0	2186	2209	13	36	5.5	39.2
			3	SRA:SRR314745.4275926.1	95.833	24	1	0	2186	2209	1	24	5.5	39.2
			3	SRA:SRR314745.915456.1	95.833	24	1	0	2186	2209	1	24	5.5	39.2
			3	SRA:SRR314744.8078563.1	95.833	24	1	0	2186	2209	5	28	5.5	39.2
			3	SRA:SRR314744.6091629.1	95.833	24	1	0	2186	2209	1	24	5.5	39.2
			3	SRA:SRR314744.5760377.1	95.833	24	1	0	2186	2209	3	26	5.5	39.2
			3	SRA:SRR314743.3847549.1	95.833	24	1	0	2186	2209	1	24	5.5	39.2
			3	SRA:SRR314742.4345833.1	95.833	24	1	0	2186	2209	5	28	5.5	39.2
			3	SRA:SRR314785.1862662.1	92.308	26	2	0	2341	2366	4	29	5.5	39.2
			3	SRA:SRR314760.7327297.1	92.308	26	2	0	2341	2366	3	28	5.5	39.2
			3	SRA:SRR314791.11296424.1	95.833	24	1	0	2470	2493	25	2	5.5	39.2
			3	SRA:SRR314754.3275891.1	92.593	27	2	0	2672	2698	27	1	1.6	41
			3	SRA:SRR314743.3359934.1	92.308	26	2	0	2860	2885	30	5	5.5	39.2
			3	SRA:SRR314758.741393.1	87.097	31	4	0	2960	2990	35	5	5.5	39.2
			3	SRA:SRR314792.6356621.1	90.323	31	2	1	3132	3162	33	4	5.5	39.2
			3	SRA:SRR314788.5140542.1	93.103	29	1	1	3630	3658	5	32	1.6	41
			3	SRA:SRR314759.3104789.1	95.833	24	1	0	3778	3801	35	12	5.5	39.2
			3	SRA:SRR314755.10156582.1	95.833	24	1	0	3778	3801	35	12	5.5	39.2
			3	SRA:SRR314753.557015.1	95.833	24	1	0	3778	3801	32	9	5.5	39.2
			3	SRA:SRR314788.4408954.1	86.111	36	3	1	4513	4548	34	1	1.6	41
			3	SRA:SRR314767.4855185.1	86.111	36	3	1	4513	4548	34	1	1.6	41
			3	SRA:SRR314755.2162476.1	87.879	33	3	1	4551	4583	5	36	5.5	39.2
			3	SRA:SRR314747.7348351.1	89.655	29	3	0	5389	5417	1	29	5.5	39.2
			3	SRA:SRR314780.2658901.1	95.833	24	1	0	5538	5561	24	1	5.5	39.2
			3	SRA:SRR314778.6754614.1	95.833	24	1	0	5538	5561	24	1	5.5	39.2
			3	SRA:SRR314775.2880005.1	95.833	24	1	0	5538	5561	25	2	5.5	39.2
			3	SRA:SRR314764.4795616.1	95.833	24	1	0	5538	5561	36	13	5.5	39.2
			3	SRA:SRR314751.8256283.1	95.833	24	1	0	5538	5561	27	4	5.5	39.2
			3	SRA:SRR314750.5489959.1	95.833	24	1	0	5538	5561	11	34	5.5	39.2
			3	SRA:SRR314746.6320460.1	95.833	24	1	0	5538	5561	30	7	5.5	39.2
			3	SRA:SRR314744.8965356.1	95.833	24	1	0	5538	5561	31	8	5.5	39.2
			3	SRA:SRR314793.6939438.1	100	22	0	0	6027	6048	8	29	1.6	41
			4	SRA:SRR314746.6917089.1	92.857	28	1	1	131	157	29	2	5.5	39.2
			4	SRA:SRR314753.7771852.1	92.308	26	2	0	289	314	1	26	5.5	39.2
			4	SRA:SRR314742.3567407.1	92.857	28	1	1	397	424	8	34	5.5	39.2
			4	SRA:SRR314755.1200469.1	92.308	26	2	0	399	424	5	30	5.5	39.2
			4	SRA:SRR314754.7842301.1	92.308	26	2	0	399	424	27	2	5.5	39.2
			4	SRA:SRR314744.7721975.1	92.308	26	2	0	399	424	1	26	5.5	39.2
			4	SRA:SRR314773.5561517.1	95.833	24	1	0	711	734	4	27	5.5	39.2
			4	SRA:SRR314758.4190521.1	95.833	24	1	0	711	734	8	31	5.5	39.2
			4	SRA:SRR314756.825363.1	95.833	24	1	0	711	734	8	31	5.5	39.2
			4	SRA:SRR314745.1911747.1	87.097	31	4	0	751	781	33	3	5.5	39.2
			4	SRA:SRR314778.3442319.1	92.308	26	2	0	788	813	26	1	5.5	39.2
			4	SRA:SRR314746.2660891.1	92.308	26	2	0	788	813	10	35	5.5	39.2
			4	SRA:SRR314749.2008927.1	100	21	0	0	1294	1314	15	35	5.5	39.2
			4	SRA:SRR314744.1050134.1	87.097	31	4	0	1426	1456	3	33	5.5	39.2
			4	SRA:SRR314759.3323655.1	90	30	3	0	1427	1456	34	5	1.6	41
			4	SRA:SRR314745.10347784.1	90	30	3	0	1427	1456	36	7	1.6	41
			4	SRA:SRR314774.3303336.1	100	21	0	0	1435	1455	7	27	5.5	39.2
			4	SRA:SRR314775.6688172.1	100	22	0	0	1435	1456	24	3	1.6	41
			4	SRA:SRR314775.31968.1	100	22	0	0	1435	1456	24	3	1.6	41
			4	SRA:SRR314753.11772538.1	100	22	0	0	1435	1456	25	4	1.6	41
			4	SRA:SRR314760.2491970.1	100	23	0	0	1486	1508	13	35	0.45	42.8
			4	SRA:SRR314753.570054.1	95.833	24	1	0	1489	1512	31	8	5.5	39.2
			4	SRA:SRR314744.3976512.1	95.833	24	1	0	1489	1512	31	8	5.5	39.2
			4	SRA:SRR314759.2979768.1	90.323	31	2	1	1713	1743	32	3	5.5	39.2
			4	SRA:SRR314748.10199041.1	90	30	3	0	1715	1744	31	2	1.6	41
			4	SRA:SRR314754.3757780.1	95.833	24	1	0	1719	1742	27	4	5.5	39.2
			4	SRA:SRR314786.2217245.1	89.655	29	3	0	1766	1794	4	32	5.5	39.2
			4	SRA:SRR314784.1805769.1	89.655	29	3	0	1766	1794	4	32	5.5	39.2
			4	SRA:SRR314763.2360165.1	89.655	29	3	0	1766	1794	4	32	5.5	39.2
			4	SRA:SRR314759.4090564.1	89.655	29	3	0	1768	1796	34	6	1.6	41
			4	SRA:SRR314753.4521838.1	89.655	29	3	0	1768	1796	3	31	5.5	39.2
			4	SRA:SRR314744.4954317.1	89.655	29	3	0	1768	1796	5	33	5.5	39.2
			4	SRA:SRR314749.4806660.1	100	21	0	0	1774	1794	15	35	5.5	39.2
			4	SRA:SRR314743.4659071.1	100	21	0	0	1774	1794	6	26	5.5	39.2
			4	SRA:SRR314744.5225036.1	96.154	26	1	0	1922	1947	34	9	0.45	42.8
			4	SRA:SRR314753.7937163.1	92.308	26	2	0	2032	2057	2	27	5.5	39.2
			4	SRA:SRR314760.859196.1	96	25	1	0	2083	2107	3	27	1.6	41
			4	SRA:SRR314782.8685763.1	100	21	0	0	2325	2345	25	5	5.5	39.2
			4	SRA:SRR314758.4373248.1	100	21	0	0	2342	2362	31	11	5.5	39.2
			4	SRA:SRR314793.3918085.1	95.833	24	1	0	2518	2541	10	33	5.5	39.2
			4	SRA:SRR314748.767716.1	95.833	24	1	0	2518	2541	35	12	5.5	39.2
			4	SRA:SRR314743.8155619.1	95.833	24	1	0	2879	2902	11	34	5.5	39.2
			4	SRA:SRR314793.7708614.1	92.857	28	1	1	3016	3042	5	32	5.5	39.2
			4	SRA:SRR314760.4342659.1	92.857	28	1	1	3115	3142	33	7	5.5	39.2
			4	SRA:SRR314743.5273538.1	92.857	28	1	1	3115	3142	3	29	5.5	39.2
			4	SRA:SRR314790.3562495.1	96.154	26	1	0	3146	3171	31	6	0.45	42.8
			4	SRA:SRR314784.2631661.1	96.154	26	1	0	3146	3171	34	9	0.45	42.8
			4	SRA:SRR314757.1440456.1	96.154	26	1	0	3146	3171	31	6	0.45	42.8
			4	SRA:SRR314753.4911916.1	96.154	26	1	0	3146	3171	31	6	0.45	42.8
			4	SRA:SRR314748.5673817.1	96.154	26	1	0	3146	3171	31	6	0.45	42.8
			4	SRA:SRR314743.3917099.1	96.154	26	1	0	3146	3171	31	6	0.45	42.8
			4	SRA:SRR314793.10226213.1	96	25	1	0	3147	3171	1	25	1.6	41
			4	SRA:SRR314785.9582428.1	100	21	0	0	3901	3921	32	12	5.5	39.2
			4	SRA:SRR314743.8815724.1	86.486	37	2	2	3918	3954	2	35	5.5	39.2
			4	SRA:SRR314764.13940838.1	100	21	0	0	4246	4266	3	23	5.5	39.2
			4	SRA:SRR314745.4528230.1	100	21	0	0	4246	4266	32	12	5.5	39.2
			4	SRA:SRR314768.5656786.1	100	22	0	0	4351	4372	25	4	1.6	41
			4	SRA:SRR314755.2657797.1	95.833	24	1	0	4478	4501	9	32	5.5	39.2
			4	SRA:SRR314764.5314590.1	92.308	26	2	0	4652	4677	8	33	5.5	39.2
			4	SRA:SRR314786.5485592.1	100	21	0	0	4662	4682	28	8	5.5	39.2
			4	SRA:SRR314754.7692758.1	100	21	0	0	4662	4682	26	6	5.5	39.2
			4	SRA:SRR314753.4984268.1	100	21	0	0	4662	4682	26	6	5.5	39.2
			4	SRA:SRR314757.4714125.1	93.103	29	2	0	5252	5280	2	30	0.13	44.6
			4	SRA:SRR314772.2093365.1	96.296	27	0	1	5254	5280	1	26	1.6	41
			4	SRA:SRR314764.9032624.1	92.593	27	2	0	5255	5281	8	34	1.6	41
			4	SRA:SRR314742.2439376.1	92.593	27	2	0	5255	5281	10	36	1.6	41
			4	SRA:SRR314745.7864758.1	96.154	26	0	1	5258	5283	8	32	5.5	39.2
			4	SRA:SRR314767.126329.1	90	30	3	0	5375	5404	6	35	1.6	41
			4	SRA:SRR314743.5170184.1	95.833	24	1	0	5674	5697	2	25	5.5	39.2
			4	SRA:SRR314747.366713.1	93.103	29	1	1	5696	5723	7	35	1.6	41
			4	SRA:SRR314780.6188524.1	100	21	0	0	6092	6112	2	22	5.5	39.2
			5	SRA:SRR314765.1345752.1	90.625	32	0	2	94	124	7	36	5.5	39.2
			5	SRA:SRR314768.5404187.1	86.111	36	4	1	121	155	36	1	5.5	39.2
			5	SRA:SRR314788.4227786.1	88.571	35	2	1	126	160	34	2	0.45	42.8
			5	SRA:SRR314752.4887128.1	92.593	27	2	0	129	155	33	7	1.6	41
			5	SRA:SRR324841.1230582.1	90.625	32	2	1	129	160	33	3	1.6	41
			5	SRA:SRR314789.7048740.1	87.5	32	4	0	129	160	36	5	1.6	41
			5	SRA:SRR324841.1478651.1	90	30	3	0	131	160	35	6	1.6	41
			5	SRA:SRR314768.3935243.1	92.308	26	2	0	132	157	36	11	5.5	39.2
			5	SRA:SRR324841.2637256.1	89.655	29	3	0	132	160	30	2	5.5	39.2
			5	SRA:SRR314764.10920737.1	95.833	24	1	0	293	316	11	34	5.5	39.2
			5	SRA:SRR314756.975597.1	93.333	30	1	1	594	623	31	3	0.45	42.8
			5	SRA:SRR314745.7175063.1	93.333	30	1	1	594	623	29	1	0.45	42.8
			5	SRA:SRR314743.5737177.1	93.333	30	1	1	594	623	29	1	0.45	42.8
			5	SRA:SRR314760.5456191.1	92.308	26	2	0	814	839	4	29	5.5	39.2
			5	SRA:SRR314760.919124.1	87.097	31	4	0	818	848	1	31	5.5	39.2
			5	SRA:SRR314764.11353420.1	87.5	32	4	0	818	849	2	33	1.6	41
			5	SRA:SRR314792.5703411.1	100	21	0	0	819	839	15	35	5.5	39.2
			5	SRA:SRR314784.8359428.1	95.833	24	1	0	819	842	11	34	5.5	39.2
			5	SRA:SRR314769.2529096.1	95.833	24	1	0	819	842	27	4	5.5	39.2
			5	SRA:SRR314777.1290397.1	92.308	26	2	0	819	844	26	1	5.5	39.2
			5	SRA:SRR314760.4543632.1	92.593	27	2	0	819	845	5	31	1.6	41
			5	SRA:SRR314746.10324457.1	92.593	27	2	0	819	845	4	30	1.6	41
			5	SRA:SRR314747.1527214.1	90	30	3	0	819	848	30	1	1.6	41
			5	SRA:SRR314758.981174.1	90.323	31	3	0	820	850	2	32	0.45	42.8
			5	SRA:SRR314764.13806050.1	92.308	26	2	0	821	846	32	7	5.5	39.2
			5	SRA:SRR314768.6044929.1	92.857	28	2	0	821	848	30	3	0.45	42.8
			5	SRA:SRR314793.5627986.1	95.833	24	1	0	823	846	34	11	5.5	39.2
			5	SRA:SRR314789.4452210.1	95.833	24	1	0	823	846	12	35	5.5	39.2
			5	SRA:SRR314764.15210094.1	95.833	24	1	0	1220	1243	2	25	5.5	39.2
			5	SRA:SRR314792.9651106.1	92.308	26	2	0	1368	1393	7	32	5.5	39.2
			5	SRA:SRR314792.3335915.1	92.308	26	2	0	1368	1393	30	5	5.5	39.2
			5	SRA:SRR314792.1977717.1	92.308	26	2	0	1368	1393	33	8	5.5	39.2
			5	SRA:SRR314792.1858859.1	92.308	26	2	0	1368	1393	30	5	5.5	39.2
			5	SRA:SRR314791.10577406.1	92.308	26	2	0	1368	1393	33	8	5.5	39.2
			5	SRA:SRR314791.10352539.1	92.308	26	2	0	1368	1393	30	5	5.5	39.2
			5	SRA:SRR314790.9962248.1	92.308	26	2	0	1368	1393	30	5	5.5	39.2
			5	SRA:SRR314790.6228401.1	92.308	26	2	0	1368	1393	30	5	5.5	39.2
			5	SRA:SRR314790.5903869.1	92.308	26	2	0	1368	1393	30	5	5.5	39.2
			5	SRA:SRR314790.5639209.1	92.308	26	2	0	1368	1393	30	5	5.5	39.2
			5	SRA:SRR314790.3675533.1	92.308	26	2	0	1368	1393	30	5	5.5	39.2
			5	SRA:SRR314789.10520068.1	92.308	26	2	0	1368	1393	30	5	5.5	39.2
			5	SRA:SRR314789.3242916.1	92.308	26	2	0	1368	1393	36	11	5.5	39.2
			5	SRA:SRR314789.2649109.1	92.308	26	2	0	1368	1393	30	5	5.5	39.2
			5	SRA:SRR314789.2098953.1	92.308	26	2	0	1368	1393	30	5	5.5	39.2
			5	SRA:SRR314789.124183.1	92.308	26	2	0	1368	1393	3	28	5.5	39.2
			5	SRA:SRR314788.4778377.1	92.308	26	2	0	1368	1393	30	5	5.5	39.2
			5	SRA:SRR314787.3564048.1	92.308	26	2	0	1368	1393	30	5	5.5	39.2
			5	SRA:SRR314786.9667579.1	92.308	26	2	0	1368	1393	30	5	5.5	39.2
			5	SRA:SRR314786.2819098.1	92.308	26	2	0	1368	1393	30	5	5.5	39.2
			5	SRA:SRR314785.11911337.1	92.308	26	2	0	1368	1393	30	5	5.5	39.2
			5	SRA:SRR314785.8832880.1	92.308	26	2	0	1368	1393	30	5	5.5	39.2
			5	SRA:SRR314785.7627622.1	92.308	26	2	0	1368	1393	33	8	5.5	39.2
			5	SRA:SRR314785.5302873.1	92.308	26	2	0	1368	1393	30	5	5.5	39.2
			5	SRA:SRR314785.3464130.1	92.308	26	2	0	1368	1393	30	5	5.5	39.2
			5	SRA:SRR314785.22983.1	92.308	26	2	0	1368	1393	30	5	5.5	39.2
			5	SRA:SRR314784.9841518.1	92.308	26	2	0	1368	1393	7	32	5.5	39.2
			5	SRA:SRR314784.3243724.1	92.308	26	2	0	1368	1393	30	5	5.5	39.2
			5	SRA:SRR314768.3666225.1	92.308	26	2	0	1368	1393	10	35	5.5	39.2
			5	SRA:SRR314768.3343869.1	92.308	26	2	0	1368	1393	30	5	5.5	39.2
			5	SRA:SRR314767.1210735.1	92.308	26	2	0	1368	1393	8	33	5.5	39.2
			5	SRA:SRR314766.3677908.1	92.308	26	2	0	1368	1393	30	5	5.5	39.2
			5	SRA:SRR314766.233450.1	92.308	26	2	0	1368	1393	30	5	5.5	39.2
			5	SRA:SRR314765.4036977.1	92.308	26	2	0	1368	1393	33	8	5.5	39.2
			5	SRA:SRR314760.2434768.1	92.308	26	2	0	1368	1393	30	5	5.5	39.2
			5	SRA:SRR314760.3471075.1	95.833	24	1	0	1577	1600	11	34	5.5	39.2
			5	SRA:SRR314792.7349342.1	87.097	31	4	0	1990	2020	36	6	5.5	39.2
			5	SRA:SRR314792.5070528.1	89.655	29	3	0	2125	2153	2	30	5.5	39.2
			5	SRA:SRR314768.5755129.1	92.308	26	2	0	2576	2601	30	5	5.5	39.2
			5	SRA:SRR314751.4299667.1	100	22	0	0	3048	3069	25	4	1.6	41
			5	SRA:SRR314764.58165.1	95.833	24	1	0	3366	3389	35	12	5.5	39.2
			5	SRA:SRR314793.1030438.1	92.593	27	2	0	3906	3932	27	1	1.6	41
			5	SRA:SRR314767.2760686.1	90	30	3	0	3906	3935	4	33	1.6	41
			5	SRA:SRR314755.12804575.1	91.176	34	3	0	3906	3939	36	3	0.011	48.2
			5	SRA:SRR314768.825237.1	96.296	27	1	0	3907	3933	6	32	0.13	44.6
			5	SRA:SRR314745.2784312.1	92.857	28	2	0	3916	3943	8	35	0.45	42.8
			5	SRA:SRR314768.5822304.1	92.308	26	2	0	3948	3973	4	29	5.5	39.2
			5	SRA:SRR314759.8552904.1	89.655	29	3	0	3971	3999	31	3	5.5	39.2
			5	SRA:SRR314764.3639405.1	90	30	1	1	4103	4132	34	7	5.5	39.2
			5	SRA:SRR314787.3221787.1	92.308	26	2	0	4116	4141	10	35	5.5	39.2
			5	SRA:SRR314765.3339410.1	85.294	34	5	0	4425	4458	2	35	5.5	39.2
			5	SRA:SRR314768.544831.1	92.308	26	2	0	5171	5196	7	32	5.5	39.2
			5	SRA:SRR314783.244367.1	96	25	1	0	5199	5223	2	26	1.6	41
			5	SRA:SRR314775.6467716.1	92.857	28	1	1	5200	5227	27	1	5.5	39.2
			5	SRA:SRR314770.111010.1	92.857	28	1	1	5200	5227	27	1	5.5	39.2
			5	SRA:SRR314743.1894131.1	96.429	28	0	1	5204	5230	9	36	0.45	42.8
			5	SRA:SRR314793.4754284.1	92.857	28	1	1	5204	5230	5	32	5.5	39.2
			5	SRA:SRR314785.2002061.1	92.857	28	1	1	5204	5230	9	36	5.5	39.2
			5	SRA:SRR314767.7384192.1	92.857	28	1	1	5204	5230	9	36	5.5	39.2
			5	SRA:SRR314760.3184434.1	92.857	28	1	1	5204	5230	9	36	5.5	39.2
			5	SRA:SRR314791.1953328.1	87.097	31	4	0	5350	5380	2	32	5.5	39.2
			5	SRA:SRR314791.11426158.1	85.714	35	2	1	5607	5638	35	1	5.5	39.2
			5	SRA:SRR314793.5800372.1	92.308	26	2	0	5640	5665	1	26	5.5	39.2
			5	SRA:SRR314789.8321988.1	92.308	26	2	0	5671	5696	4	29	5.5	39.2
			6	SRA:SRR314744.3429684.1	92.308	26	2	0	89	114	10	35	5.5	39.2
			6	SRA:SRR314755.11851607.1	95.833	24	1	0	91	114	25	2	5.5	39.2
			6	SRA:SRR314764.9039461.1	100	21	0	0	92	112	1	21	5.5	39.2
			6	SRA:SRR314759.6449773.1	100	21	0	0	92	112	2	22	5.5	39.2
			6	SRA:SRR314745.3692393.1	95.833	24	1	0	99	122	24	1	5.5	39.2
			6	SRA:SRR314781.4791765.1	92.308	26	2	0	1177	1202	26	1	5.5	39.2
			6	SRA:SRR314758.7491809.1	87.097	31	4	0	1418	1448	36	6	5.5	39.2
			6	SRA:SRR314767.1858472.1	92.308	26	2	0	1429	1454	5	30	5.5	39.2
			6	SRA:SRR314785.11306478.1	96	25	1	0	1558	1582	34	10	1.6	41
			6	SRA:SRR314754.4420533.1	87.879	33	3	1	2164	2195	1	33	5.5	39.2
			6	SRA:SRR314764.14189299.1	90	30	1	1	2170	2199	29	2	5.5	39.2
			6	SRA:SRR314793.9051639.1	95.833	24	1	0	2540	2563	29	6	5.5	39.2
			6	SRA:SRR314754.7116783.1	90.323	31	3	0	2869	2899	34	4	0.45	42.8
			6	SRA:SRR314760.2595783.1	100	22	0	0	2980	3001	1	22	1.6	41
			6	SRA:SRR314761.4118413.1	92.308	26	2	0	3028	3053	28	3	5.5	39.2
			6	SRA:SRR314761.4114276.1	92.308	26	2	0	3028	3053	28	3	5.5	39.2
			6	SRA:SRR314747.8908780.1	92.308	26	2	0	3028	3053	32	7	5.5	39.2
			6	SRA:SRR314760.7184398.1	87.097	31	4	0	3074	3104	36	6	5.5	39.2
			6	SRA:SRR314783.5657852.1	92.308	26	2	0	3527	3552	26	1	5.5	39.2
			6	SRA:SRR314768.2461907.1	92.308	26	2	0	3527	3552	33	8	5.5	39.2
			6	SRA:SRR314789.4336466.1	89.655	29	3	0	3754	3782	8	36	5.5	39.2
			6	SRA:SRR314793.7566473.1	100	21	0	0	3768	3788	22	2	5.5	39.2
			6	SRA:SRR314791.10497978.1	100	21	0	0	3768	3788	31	11	5.5	39.2
			6	SRA:SRR314785.11640063.1	100	21	0	0	3768	3788	22	2	5.5	39.2
			6	SRA:SRR314785.9559582.1	100	21	0	0	3768	3788	22	2	5.5	39.2
			6	SRA:SRR314785.7757222.1	100	21	0	0	3768	3788	22	2	5.5	39.2
			6	SRA:SRR314784.9114277.1	100	21	0	0	3768	3788	22	2	5.5	39.2
			6	SRA:SRR314780.4178357.1	100	21	0	0	3768	3788	22	2	5.5	39.2
			6	SRA:SRR314774.6462696.1	100	21	0	0	3768	3788	22	2	5.5	39.2
			6	SRA:SRR314768.6121199.1	100	21	0	0	3768	3788	22	2	5.5	39.2
			6	SRA:SRR314768.2347152.1	100	21	0	0	3768	3788	31	11	5.5	39.2
			6	SRA:SRR314748.3272922.1	100	21	0	0	3768	3788	15	35	5.5	39.2
			6	SRA:SRR314764.8135384.1	87.879	33	3	1	3900	3932	35	4	5.5	39.2
			6	SRA:SRR314743.9426133.1	95.833	24	1	0	3912	3935	10	33	5.5	39.2
			6	SRA:SRR314792.1375429.1	92.308	26	2	0	3913	3938	11	36	5.5	39.2
			6	SRA:SRR314792.11653482.1	92.308	26	2	0	3958	3983	26	1	5.5	39.2
			6	SRA:SRR314790.6425403.1	92.308	26	2	0	4145	4170	11	36	5.5	39.2
			6	SRA:SRR314787.9992738.1	100	22	0	0	4466	4487	9	30	1.6	41
			6	SRA:SRR314758.674079.1	100	22	0	0	4466	4487	25	4	1.6	41
			6	SRA:SRR314749.3122498.1	100	22	0	0	4466	4487	25	4	1.6	41
			6	SRA:SRR314761.3432845.1	100	21	0	0	4518	4538	34	14	5.5	39.2
			6	SRA:SRR314793.9436301.1	100	21	0	0	4519	4539	16	36	5.5	39.2
			6	SRA:SRR314749.902093.1	92.857	28	1	1	4599	4626	36	10	5.5	39.2
			6	SRA:SRR314764.1986952.1	100	21	0	0	5274	5294	11	31	5.5	39.2
			6	SRA:SRR314753.10178660.1	96.154	26	1	0	5427	5452	8	33	0.45	42.8
			6	SRA:SRR314747.2250887.1	87.097	31	4	0	5555	5585	3	33	5.5	39.2
			6	SRA:SRR314749.7333511.1	92.308	26	2	0	5568	5593	1	26	5.5	39.2
			6	SRA:SRR314781.9312180.1	95.833	24	1	0	5821	5844	3	26	5.5	39.2
			6	SRA:SRR314764.1819441.1	95.833	24	1	0	5821	5844	28	5	5.5	39.2
			6	SRA:SRR314746.2523311.1	96	25	1	0	5868	5892	32	8	1.6	41
			6	SRA:SRR314754.4645715.1	100	23	0	0	5876	5898	1	23	0.45	42.8
			7	SRA:SRR314760.558322.1	95.833	24	1	0	1320	1343	1	24	5.5	39.2
			7	SRA:SRR314751.5374728.1	95.833	24	1	0	1582	1605	13	36	5.5	39.2
			7	SRA:SRR314744.6185026.1	95.833	24	1	0	1582	1605	27	4	5.5	39.2
			7	SRA:SRR314743.8932726.1	88.235	34	4	0	1889	1922	35	2	0.13	44.6
			7	SRA:SRR314745.4914317.1	96.296	27	1	0	2033	2059	27	1	0.13	44.6
			7	SRA:SRR314754.712083.1	96.552	29	1	0	2033	2061	33	5	0.011	48.2
			7	SRA:SRR314791.9998247.1	100	21	0	0	2113	2133	25	5	5.5	39.2
			7	SRA:SRR314756.262484.1	89.655	29	3	0	2120	2148	30	2	5.5	39.2
			7	SRA:SRR314776.2370280.1	100	23	0	0	2883	2905	2	24	0.45	42.8
			7	SRA:SRR314751.1923340.1	92.857	28	1	1	2913	2940	6	32	5.5	39.2
			7	SRA:SRR314764.1956679.1	90.625	32	1	1	2922	2951	33	2	0.45	42.8
			7	SRA:SRR314743.7070222.1	89.655	29	3	0	3230	3258	6	34	5.5	39.2
			7	SRA:SRR314760.6649612.1	92.308	26	2	0	3475	3500	8	33	5.5	39.2
			7	SRA:SRR314745.2511812.1	92.593	27	2	0	3679	3705	27	1	1.6	41
			7	SRA:SRR314747.6297686.1	95.833	24	1	0	3760	3783	36	13	5.5	39.2
			7	SRA:SRR314778.2843113.1	100	21	0	0	3767	3787	22	2	5.5	39.2
			7	SRA:SRR314766.6681046.1	95.833	24	1	0	3767	3790	34	11	5.5	39.2
			7	SRA:SRR314766.6663652.1	95.833	24	1	0	3767	3790	34	11	5.5	39.2
			7	SRA:SRR314746.3888891.1	95.833	24	1	0	4138	4161	3	26	5.5	39.2
			7	SRA:SRR314755.275312.1	87.097	31	4	0	4605	4635	2	32	5.5	39.2
			7	SRA:SRR314743.7913404.1	92.308	26	2	0	4632	4657	30	5	5.5	39.2
			7	SRA:SRR314751.2646399.1	92.308	26	2	0	4643	4668	8	33	5.5	39.2
			7	SRA:SRR314754.9858094.1	92.308	26	2	0	4844	4869	30	5	5.5	39.2
			7	SRA:SRR314775.319732.1	92.593	27	2	0	5227	5253	27	1	1.6	41
			7	SRA:SRR314756.974662.1	92.308	26	2	0	5553	5578	26	1	5.5	39.2
			7	SRA:SRR314752.1949311.1	85.294	34	5	0	5750	5783	1	34	5.5	39.2
			7	SRA:SRR314754.13067199.1	92.308	26	2	0	5986	6011	34	9	5.5	39.2
			7	SRA:SRR314747.8945039.1	92.308	26	2	0	5986	6011	8	33	5.5	39.2
		delRNA_3-6	0	SRA:SRR314751.1275047.1	92.308	26	2	0	174	199	34	9	4.9	39.2
			0	SRA:SRR314750.4629093.1	92.308	26	2	0	174	199	34	9	4.9	39.2
			0	SRA:SRR314747.5123966.1	92.308	26	2	0	174	199	34	9	4.9	39.2
			0	SRA:SRR314746.10232395.1	100	21	0	0	758	778	8	28	4.9	39.2
			0	SRA:SRR314764.4157227.1	92.308	26	2	0	798	823	35	10	4.9	39.2
			0	SRA:SRR314762.1391135.1	92.308	26	2	0	798	823	8	33	4.9	39.2
			0	SRA:SRR314752.5439853.1	89.655	29	3	0	1695	1723	3	31	4.9	39.2
			0	SRA:SRR314790.8443125.1	92.308	26	2	0	1755	1780	33	8	4.9	39.2
			0	SRA:SRR314787.6111041.1	100	21	0	0	1834	1854	10	30	4.9	39.2
			0	SRA:SRR314761.1447332.1	100	21	0	0	2128	2148	2	22	4.9	39.2
			0	SRA:SRR314765.6007446.1	92.308	26	2	0	2881	2906	2	27	4.9	39.2
			0	SRA:SRR314784.7870076.1	85.294	34	5	0	2930	2963	1	34	4.9	39.2
			0	SRA:SRR314759.7596873.1	95.833	24	1	0	3203	3226	27	4	4.9	39.2
			0	SRA:SRR314757.2329617.1	95.833	24	1	0	3203	3226	3	26	4.9	39.2
			0	SRA:SRR314789.7648891.1	100	21	0	0	3399	3419	21	1	4.9	39.2
			0	SRA:SRR314769.1959321.1	100	21	0	0	3399	3419	7	27	4.9	39.2
			0	SRA:SRR314768.5928313.1	100	21	0	0	3399	3419	14	34	4.9	39.2
			0	SRA:SRR314752.1228369.1	100	21	0	0	3399	3419	29	9	4.9	39.2
			0	SRA:SRR314746.3754982.1	93.103	29	2	0	3476	3504	36	8	0.12	44.6
			0	SRA:SRR314787.7127653.1	89.655	29	3	0	3478	3506	35	7	4.9	39.2
			0	SRA:SRR314745.9158855.1	90.323	31	2	1	3481	3511	7	36	4.9	39.2
			0	SRA:SRR314755.5729970.1	85.294	34	5	0	3609	3642	34	1	4.9	39.2
			0	SRA:SRR314757.2724170.1	96	25	1	0	3620	3644	33	9	1.4	41
			0	SRA:SRR314742.5427777.1	89.655	29	3	0	3628	3656	6	34	4.9	39.2
			0	SRA:SRR314742.5134988.1	89.655	29	3	0	3628	3656	6	34	4.9	39.2
			0	SRA:SRR314750.7267377.1	89.655	29	3	0	3635	3663	30	2	4.9	39.2
			0	SRA:SRR314750.1265285.1	89.655	29	3	0	3635	3663	5	33	4.9	39.2
			0	SRA:SRR314765.5541731.1	92.308	26	2	0	3681	3706	30	5	4.9	39.2
			0	SRA:SRR314779.7517918.1	92.308	26	2	0	4077	4102	27	2	4.9	39.2
			0	SRA:SRR314793.7226756.1	95.833	24	1	0	4683	4706	26	3	4.9	39.2
			0	SRA:SRR314747.8682087.1	92.857	28	1	1	4764	4791	28	2	4.9	39.2
			0	SRA:SRR314765.3556079.1	92.308	26	2	0	5271	5296	4	29	4.9	39.2
			1	SRA:SRR314764.6600285.1	95.833	24	1	0	56	79	8	31	4.9	39.2
			1	SRA:SRR314786.10718575.1	89.655	29	3	0	229	257	2	30	4.9	39.2
			1	SRA:SRR314747.5124664.1	92.593	27	2	0	713	739	27	1	1.4	41
			1	SRA:SRR314766.1721603.1	90	30	3	0	768	797	5	34	1.4	41
			1	SRA:SRR314747.1234558.1	89.655	29	3	0	1356	1384	35	7	4.9	39.2
			1	SRA:SRR314790.10965238.1	100	21	0	0	1583	1603	22	2	4.9	39.2
			1	SRA:SRR314743.2507260.1	92.593	27	2	0	1788	1814	3	29	1.4	41
			1	SRA:SRR314755.9952068.1	87.097	31	4	0	1820	1850	31	1	4.9	39.2
			1	SRA:SRR314787.4851398.1	87.5	32	4	0	1820	1851	34	3	1.4	41
			1	SRA:SRR314759.7309416.1	87.5	32	4	0	1820	1851	34	3	1.4	41
			1	SRA:SRR314785.1522739.1	89.655	29	3	0	1827	1855	5	33	4.9	39.2
			1	SRA:SRR314754.144384.1	87.097	31	4	0	2479	2509	33	3	4.9	39.2
			1	SRA:SRR314744.2788890.1	87.097	31	4	0	2479	2509	33	3	4.9	39.2
			1	SRA:SRR314757.4822314.1	92.308	26	2	0	3080	3105	3	28	4.9	39.2
			1	SRA:SRR314746.1020958.1	100	23	0	0	3237	3259	29	7	0.4	42.8
			1	SRA:SRR314755.283997.1	92.857	28	1	1	3470	3496	2	29	4.9	39.2
			1	SRA:SRR314754.5693894.1	89.655	29	3	0	3581	3609	36	8	4.9	39.2
			1	SRA:SRR314754.11626927.1	100	21	0	0	3933	3953	4	24	4.9	39.2
			1	SRA:SRR314752.5918653.1	90.323	31	2	1	4079	4108	4	34	4.9	39.2
			1	SRA:SRR314789.2320120.1	95.833	24	1	0	4718	4741	1	24	4.9	39.2
			1	SRA:SRR314789.7897888.1	89.655	29	3	0	4745	4773	8	36	4.9	39.2
			1	SRA:SRR314757.2556883.1	89.655	29	3	0	4745	4773	6	34	4.9	39.2
			1	SRA:SRR314757.833657.1	92.308	26	2	0	4934	4959	32	7	4.9	39.2
			1	SRA:SRR314747.4184623.1	92.308	26	2	0	4934	4959	28	3	4.9	39.2
			1	SRA:SRR314778.4467486.1	92.308	26	2	0	5271	5296	27	2	4.9	39.2
			1	SRA:SRR314754.7212183.1	90.909	33	1	2	5285	5316	35	4	4.9	39.2
			1	SRA:SRR314779.5611936.1	92.308	26	2	0	5288	5313	1	26	4.9	39.2
			1	SRA:SRR314764.1148313.1	92.308	26	2	0	5288	5313	4	29	4.9	39.2
			1	SRA:SRR314744.3340373.1	92.308	26	2	0	5288	5313	4	29	4.9	39.2
			2	SRA:SRR314767.3012395.1	92.308	26	2	0	165	190	26	1	4.9	39.2
			2	SRA:SRR314790.7531749.1	92.308	26	2	0	561	586	3	28	4.9	39.2
			2	SRA:SRR314743.1197632.1	95.833	24	1	0	890	913	3	26	4.9	39.2
			2	SRA:SRR314788.3744914.1	95.833	24	1	0	963	986	28	5	4.9	39.2
			2	SRA:SRR314785.10855595.1	95.833	24	1	0	963	986	9	32	4.9	39.2
			2	SRA:SRR314752.7085692.1	95.833	24	1	0	963	986	13	36	4.9	39.2
			2	SRA:SRR314765.2724766.1	95.833	24	1	0	1553	1576	2	25	4.9	39.2
			2	SRA:SRR314752.2850401.1	100	21	0	0	1578	1598	32	12	4.9	39.2
			2	SRA:SRR314790.5496399.1	89.655	29	3	0	2024	2052	3	31	4.9	39.2
			2	SRA:SRR314764.5774623.1	89.655	29	3	0	2024	2052	30	2	4.9	39.2
			2	SRA:SRR314748.989368.1	92.308	26	2	0	2206	2231	2	27	4.9	39.2
			2	SRA:SRR314746.7381806.1	92.308	26	2	0	2506	2531	26	1	4.9	39.2
			2	SRA:SRR314743.9083565.1	92.857	28	1	1	2917	2944	29	3	4.9	39.2
			2	SRA:SRR314778.975036.1	100	21	0	0	3140	3160	27	7	4.9	39.2
			2	SRA:SRR314754.4474562.1	95.833	24	1	0	3149	3172	2	25	4.9	39.2
			2	SRA:SRR314743.4379115.1	95.833	24	1	0	3149	3172	2	25	4.9	39.2
			2	SRA:SRR314751.10070953.1	92.308	26	2	0	3894	3919	11	36	4.9	39.2
			2	SRA:SRR314744.2781595.1	90.625	32	1	1	4110	4141	6	35	0.4	42.8
			2	SRA:SRR314742.3641350.1	87.879	33	4	0	4592	4624	1	33	0.4	42.8
			2	SRA:SRR314792.1299720.1	90.323	31	3	0	4646	4676	33	3	0.4	42.8
			2	SRA:SRR314788.5320259.1	90.323	31	3	0	4646	4676	4	34	0.4	42.8
			2	SRA:SRR314747.9871233.1	90.323	31	3	0	4646	4676	35	5	0.4	42.8
			2	SRA:SRR314755.5078978.1	87.097	31	4	0	4646	4676	35	5	4.9	39.2
			2	SRA:SRR314784.10543042.1	90.323	31	2	1	4778	4807	36	6	4.9	39.2
			2	SRA:SRR314753.1542316.1	89.655	29	3	0	5000	5028	2	30	4.9	39.2
			2	SRA:SRR314768.5071745.1	100	21	0	0	5206	5226	1	21	4.9	39.2
			2	SRA:SRR314765.3825490.1	87.5	32	4	0	5208	5239	3	34	1.4	41
			2	SRA:SRR314795.568628.1	100	21	0	0	5419	5439	9	29	4.9	39.2
			3	SRA:SRR314752.6144438.1	95.833	24	1	0	740	763	2	25	4.9	39.2
			3	SRA:SRR314763.319279.1	100	23	0	0	741	763	8	30	0.4	42.8
			3	SRA:SRR314742.1243492.1	95.833	24	1	0	742	765	33	10	4.9	39.2
			3	SRA:SRR314792.3414238.1	92.593	27	2	0	1021	1047	9	35	1.4	41
			3	SRA:SRR314790.4648332.1	92.308	26	2	0	1206	1231	6	31	4.9	39.2
			3	SRA:SRR314760.4350696.1	92.308	26	2	0	1206	1231	2	27	4.9	39.2
			3	SRA:SRR314758.7390996.1	92.308	26	2	0	1206	1231	6	31	4.9	39.2
			3	SRA:SRR314748.7139348.1	89.655	29	3	0	1419	1447	31	3	4.9	39.2
			3	SRA:SRR314752.4336906.1	92.857	28	1	1	2055	2081	28	1	4.9	39.2
			3	SRA:SRR314747.7972808.1	92.857	28	1	1	2055	2081	8	35	4.9	39.2
			3	SRA:SRR314768.244215.1	92.857	28	1	1	2404	2430	1	28	4.9	39.2
			3	SRA:SRR314758.5602305.1	100	21	0	0	2816	2836	2	22	4.9	39.2
			3	SRA:SRR314743.9149138.1	92.857	28	1	1	2821	2847	2	29	4.9	39.2
			3	SRA:SRR314752.7469415.1	100	22	0	0	2827	2848	34	13	1.4	41
			3	SRA:SRR314753.13513474.1	92.857	28	1	1	2827	2853	8	35	4.9	39.2
			3	SRA:SRR314753.5143426.1	90.323	31	2	1	2827	2856	36	6	4.9	39.2
			3	SRA:SRR314743.6035709.1	95.833	24	1	0	2828	2851	29	6	4.9	39.2
			3	SRA:SRR314755.6846661.1	90.909	33	1	2	3061	3092	2	33	4.9	39.2
[truncated: 3,088 more rows]

## Sheet: Sheet B
			delRNA3	k	n	5'	3'	Reads	avg. ID	length of delRNA (bp)	strand
			delRNA3	1	0	324	353	1	90	30	+
				1	0	1822	1856	1	88.57	35	+
				1	0	3131	3162	1	87.5	32	-
				1	0	3873	3901	1	90.32	29	+
				1	0	6813	6842	1	90	30	-
				1	0	6892	6913	1	100	22	+
				1	0	7010	7036	1	92.59	27	-
				1	0	10050	10080	1	90.63	31	-
				1	1	2678	2711	1	88.24	34	-
				1	1	3290	3314	1	96	25	-
				1	1	3350	3379	2	90	30	+
				1	1	5626	5652	9	92.59	27	both
				1	1	7941	7963	1	100	23	+
				1	1	9091	9117	1	92.59	27	-
				1	1	10063	10092	1	90	30	-
				1	2	484	511	1	92.86	28	+
				1	2	1016	1040	1	96	25	+
				1	2	2809	2838	1	90	30	-
				1	2	3152	3181	1	90	30	+
				1	2	3989	4010	1	100	22	-
				1	2	6365	6391	1	92.59	27	+
				1	2	8325	8354	2	95	30	+
				1	2	9718	9739	1	100	22	-
				1	2	10501	10529	3	93.02	29	both
				1	2	10572	10593	1	100	22	-
				1	2	10870	10900	1	90.32	31	+
				1	3	1276	1307	1	90.63	32	-
				1	3	2834	2863	2	90	30	-
				1	3	5637	5668	2	87.5	32	+
				1	3	7120	7155	1	86.11	36	+
				1	3	7528	7560	1	87.88	33	-
				1	3	8146	8178	4	87.69	33	both
				1	3	9300	9326	1	92.59	27	+
				1	3	9790	9816	1	92.59	27	-
				1	3	10799	10828	1	93.33	30	+
				1	3	10869	10891	1	100	23	+
			delRNA3	2	0	2158	2185	8	92.82	28	both
				2	0	2773	2803	2	90.32	31	both
				2	0	3223	3254	1	87.5	32	+
				2	0	3566	3592	1	92.59	27	-
				2	0	3887	3916	2	90	30	-
				2	0	4514	4538	1	96	25	-
				2	0	6002	6033	1	87.5	32	+
				2	0	7240	7264	1	96	25	+
				2	0	7605	7629	1	96	25	-
				2	0	8371	8397	1	92.59	27	-
				2	0	9376	9435	5	94.17	60	both
				2	0	9535	9559	12	99.56	25	both
				2	1	329	354	1	92.31	26	-
				2	1	950	981	1	87.88	32	-
				2	1	1214	1239	2	92.31	26	+
				2	1	1327	1370	3	88.92	44	both
				2	1	2352	2379	2	92.86	28	both
				2	1	2437	2463	3	92.31	27	-
				2	1	2850	2874	2	97.92	25	both
				2	1	3034	3057	1	95.83	24	+
				2	1	3259	3284	3	95.94	26	-
				2	1	3511	3540	1	90	30	+
				2	1	4004	4024	1	100	21	-
				2	1	4149	4176	1	92.86	28	-
				2	1	4257	4289	1	87.88	33	-
				2	1	4363	4400	2	91.15	38	both
				2	1	4504	4530	1	92.59	27	+
				2	1	4880	4906	1	92.59	27	+
				2	1	4984	5009	1	92.31	26	-
				2	1	5072	5102	3	90.84	31	both
				2	1	5516	5539	1	95.83	24	+
				2	1	5545	5570	1	92.31	26	-
				2	1	5729	5760	1	90.63	32	-
				2	1	6182	6207	13	92.9	26	both
				2	1	6237	6282	3	91.71	46	+
				2	1	6362	6385	1	95.83	24	-
				2	1	6540	6571	2	92.31	32	+
				2	1	6878	6907	1	90	30	+
				2	1	7210	7246	1	86.49	37	-
				2	1	7331	7353	1	100	23	-
				2	1	7798	7827	1	90.32	30	-
				2	1	8372	8396	1	96.15	25	-
				2	1	8430	8455	1	92.31	26	+
				2	1	8800	8823	1	95.83	24	+
				2	1	8826	8850	1	100	25	-
				2	1	8852	8881	1	90.32	30	-
				2	1	8907	8932	1	92.31	26	-
				2	1	9096	9122	1	92.86	27	+
				2	1	9164	9196	3	92.31	33	-
				2	1	9539	9567	1	89.66	29	+
				2	1	9796	9846	2	91.15	51	+
				2	2	140	175	4	97.29	36	both
				2	2	217	244	2	92.86	28	-
				2	2	620	648	1	89.66	29	-
				2	2	733	755	1	100	23	-
				2	2	1073	1102	2	94.23	30	both
				2	2	1374	1400	1	92.59	27	+
				2	2	1688	1709	1	100	22	-
				2	2	2532	2557	3	92.31	26	-
				2	2	2559	2584	1	92.31	26	+
				2	2	2687	2717	2	87.1	31	-
				2	2	3033	3058	2	97.92	26	+
				2	2	3103	3152	2	94.83	50	both
				2	2	3709	3729	1	100	21	+
				2	2	3745	3770	1	92.31	26	+
				2	2	3852	3875	1	95.83	24	+
				2	2	4531	4556	2	92.31	26	both
				2	2	4561	4589	1	93.1	29	+
				2	2	4605	4628	1	95.83	24	-
				2	2	4723	4743	1	100	21	+
				2	2	4910	4949	3	98.72	40	+
				2	2	4958	4981	1	95.83	24	+
				2	2	5056	5112	3	91.53	57	+
				2	2	5447	5477	1	87.1	31	+
				2	2	5518	5545	1	92.86	28	+
				2	2	5796	5824	1	89.66	29	+
				2	2	5968	5991	1	95.83	24	+
				2	2	6249	6280	3	94.87	32	both
				2	2	6488	6511	1	95.83	24	+
				2	2	6520	6545	1	92.31	26	-
				2	2	6647	6687	2	92.58	41	both
				2	2	6919	6945	1	92.86	27	-
				2	2	7155	7175	1	100	21	+
				2	2	7184	7214	1	87.1	31	+
				2	2	7239	7269	3	87.1	31	both
				2	2	7333	7363	1	90.32	31	-
				2	2	7478	7503	1	92.31	26	-
				2	2	7612	7635	1	95.83	24	-
				2	2	8455	8475	1	100	21	+
				2	2	8631	8662	1	87.5	32	+
				2	2	8684	8734	3	89.94	51	both
				2	2	8804	8832	1	89.66	29	+
				2	2	8902	8926	1	96	25	+
				2	2	9567	9587	1	100	21	+
				2	2	9805	9840	1	86.11	36	-
				2	3	295	321	1	92.59	27	-
				2	3	564	599	1	88.89	36	-
				2	3	623	652	1	90	30	+
				2	3	1123	1146	9	95.83	24	+
				2	3	1248	1275	1	92.86	28	+
				2	3	1873	1894	1	100	22	+
				2	3	2139	2159	1	100	21	-
				2	3	2259	2285	1	92.59	27	-
				2	3	3285	3313	1	93.1	29	-
				2	3	3431	3464	2	90.27	34	+
				2	3	4133	4153	1	100	21	+
				2	3	4915	4944	1	90	30	+
				2	3	5798	5824	1	92.59	27	-
				2	3	6154	6181	2	92.86	28	-
				2	3	7018	7045	10	93.08	28	both
				2	3	8458	8481	4	95.83	24	both
				2	3	8592	8613	1	100	22	-
				2	3	8696	8721	1	96.3	26	+
				2	3	9268	9289	58	100	22	both
				2	3	9370	9399	1	93.33	30	+
				2	4	255	281	2	92.31	27	both
				2	4	501	529	1	93.1	29	+
				2	4	601	627	2	92.45	27	-
				2	4	1245	1270	1	92.31	26	-
				2	4	1428	1451	1	95.83	24	+
				2	4	1555	1599	3	96.05	45	both
				2	4	1888	1918	2	87.1	31	both
				2	4	1954	1982	1	89.66	29	-
				2	4	2076	2101	2	92.31	26	-
				2	4	2122	2150	1	89.66	29	-
				2	4	2817	2844	1	90	28	+
				2	4	3112	3142	2	92.31	31	+
				2	4	3162	3187	2	92.31	26	+
				2	4	3249	3269	1	100	21	+
				2	4	3303	3326	1	95.83	24	+
				2	4	3662	3694	1	87.88	33	-
				2	4	3724	3752	4	96.15	29	both
				2	4	3955	3986	3	90.54	32	both
				2	4	4246	4266	4	100	21	both
				2	4	4446	4472	1	92.86	27	+
				2	4	4498	4524	2	92.59	27	both
				2	4	5058	5088	1	87.1	31	-
				2	4	5426	5465	2	91.32	40	-
				2	4	5992	6022	1	90.32	31	+
				2	4	6263	6289	5	93.08	27	both
				2	4	6887	6917	21	90.97	31	+
				2	4	6934	6964	1	90.63	31	+
				2	4	7447	7467	1	100	21	-
				2	4	7784	7807	1	95.83	24	-
				2	4	7903	7923	1	100	21	-
				2	4	7960	7985	1	92.31	26	+
				2	4	8237	8263	4	93.04	27	both
				2	4	8568	8610	2	94.23	43	+
				2	4	8685	8710	1	92.31	26	+
				2	4	8753	8784	1	87.5	32	-
				2	4	8837	8862	1	92.31	26	+
				2	4	8959	9005	2	97.92	47	both
				2	4	9133	9158	1	92.31	26	+
				2	4	9292	9322	1	90.32	31	-
			delRNA3	3	0	181	206	1	92.31	25	+
				3	0	497	526	2	92.82	29	both
				3	0	536	559	1	95.83	23	-
				3	0	1021	1087	2	100	66	+
				3	0	1564	1589	2	92.31	25	both
				3	0	2194	2224	1	90.32	30	+
				3	0	2230	2265	5	91.51	35	both
				3	0	2443	2476	1	88.57	33	+
				3	0	2532	2553	1	100	21	-
				3	0	2648	2679	6	93.51	31	-
				3	0	2796	2824	1	89.66	28	+
				3	0	3307	3337	4	96.06	30	both
				3	0	3642	3662	2	100	20	both
				3	0	3728	3753	1	92.31	25	-
				3	0	3820	3863	2	94.15	43	both
				3	0	4173	4202	1	90	29	+
				3	0	4472	4499	2	93.1	27	both
				3	0	4590	4615	1	92.31	25	-
				3	0	5129	5182	3	91.92	53	+
				3	0	5374	5397	1	95.83	23	-
				3	0	5406	5426	1	100	20	+
				3	0	5429	5455	1	92.59	26	-
				3	0	5878	5909	1	87.5	31	+
				3	0	6033	6060	24	95.83	27	both
				3	0	6114	6134	1	100	20	+
				3	0	6148	6179	1	87.88	31	+
				3	0	7015	7064	14	92.87	49	both
				3	0	7256	7276	1	100	20	-
				3	0	7409	7434	1	92.31	25	-
				3	0	7472	7492	1	100	20	+
				3	0	7698	7726	1	90.32	28	+
				3	0	7916	7950	1	85.71	34	-
				3	0	8104	8136	1	85.71	32	-
				3	0	8256	8285	2	95	29	-
				3	1	4212	4234	3	100	23	both
				3	1	4431	4458	1	96.43	28	-
				3	2	1117	1142	1	96.15	26	+
				3	2	1308	1330	1	100	23	-
				3	2	1777	1806	1	90	30	+
				3	2	2280	2308	71	92.73	29	both
				3	2	2370	2396	2	92.59	27	both
				3	2	2787	2808	3	100	22	both
				3	2	3220	3242	1	100	23	+
				3	2	3763	3791	1	89.66	29	+
				3	2	3964	3985	1	100	22	+
				3	2	4241	4268	1	93.1	28	+
				3	2	4532	4575	2	91.86	44	both
				3	2	5010	5042	1	87.88	33	-
				3	2	5044	5068	1	96	25	-
				3	2	5456	5483	1	92.86	28	-
				3	2	6513	6545	1	87.88	33	-
				3	2	6936	6968	1	87.88	33	+
				3	2	7584	7607	2	100	24	-
				3	3	677	697	1	100	21	-
				3	3	747	782	3	92.31	36	both
				3	3	961	985	1	96	25	-
				3	3	1087	1115	1	89.66	29	+
				3	3	1351	1382	3	92.76	32	both
				3	3	1653	1673	1	100	21	+
				3	3	1855	1875	1	100	21	-
				3	3	2085	2118	3	85.29	34	both
				3	3	2283	2308	1	92.31	26	-
				3	3	3039	3066	2	94.35	28	both
				3	3	3105	3125	1	100	21	-
				3	3	3545	3600	3	90.67	56	both
				3	3	3622	3657	2	94.35	36	+
				3	3	3750	3784	3	93.08	35	-
				3	3	4015	4051	2	94.07	37	+
				3	3	4612	4646	3	95.06	35	+
				3	3	5228	5258	2	90.63	31	both
				3	3	5420	5474	2	96.77	55	both
				3	3	5601	5626	1	92.31	26	+
				3	3	5628	5655	2	92.86	28	both
				3	3	6433	6458	1	92.31	26	+
				3	3	7035	7080	4	95.83	46	both
				3	3	7242	7273	1	87.5	32	+
				3	3	7964	7992	1	89.66	29	+
				3	3	8107	8133	2	92.59	27	both
				3	4	143	168	1	92.31	26	+
				3	4	685	723	6	96.26	39	both
				3	4	1025	1050	1	92.31	26	+
				3	4	1113	1141	2	90.32	29	both
				3	4	1360	1383	1	95.83	24	+
				3	4	1759	1793	1	88.57	35	-
				3	4	2739	2772	1	85.29	34	-
				3	4	3750	3777	1	92.86	28	-
				3	4	4744	4769	1	92.31	26	-
				3	4	4976	4996	3	100	21	+
				3	4	5111	5143	1	87.88	33	-
				3	4	5218	5248	1	87.1	31	-
				3	4	5664	5687	1	95.83	24	-
				3	4	6222	6249	1	92.86	28	-
				3	4	6595	6618	2	95.83	24	both
				3	4	6693	6725	24	87.88	33	both
				3	4	6850	6875	1	92.31	26	-
				3	4	7038	7075	36	92.99	38	both
				3	4	7178	7209	1	87.5	32	+
				3	4	7309	7329	2	100	21	+
				3	4	7418	7449	1	87.5	32	+
				3	4	7626	7652	2	92.45	27	-
				3	4	7944	7975	4	92.23	31	both
				3	4	8145	8174	2	95	30	+
				3	4	8199	8230	1	90.91	32	-
				3	5	319	347	1	89.66	29	+
				3	5	806	836	1	90.32	31	+
				3	5	1163	1185	1	100	23	+
				3	5	1432	1452	1	100	21	-
				3	5	1851	1878	1	92.86	28	+
				3	5	2129	2154	20	96	26	both
				3	5	3398	3423	25	92.31	26	both
				3	5	3527	3550	1	95.83	24	-
				3	5	3709	3739	2	91.47	31	+
				3	5	4123	4146	3	95.83	24	both
				3	5	4330	4363	2	95.59	34	both
				3	5	5208	5237	1	93.33	30	+
				3	5	5395	5418	2	95.83	24	+
				3	5	6317	6344	1	92.86	28	+
				3	5	6454	6479	1	92.31	26	+
				3	5	6609	6640	2	90.32	32	+
				3	5	6731	6752	1	100	22	+
				3	5	6983	7006	1	95.83	24	-
				3	5	7049	7082	2	88.77	34	+
				3	5	7507	7527	1	100	21	+
				3	5	7562	7588	16	92.59	27	both
				3	5	7913	7938	1	92.31	26	+
				3	5	8164	8185	1	100	22	+
			delRNA3	4	0	229	250	1	100	22	+
				4	0	921	946	1	92.31	26	+
				4	0	1017	1062	4	87.88	46	both
				4	0	1326	1346	1	100	21	-
				4	0	1922	1942	4	100	21	-
				4	0	2230	2258	1	89.66	29	+
				4	0	2347	2374	7	98.9	28	both
				4	0	2717	2749	1	87.88	33	+
				4	0	2896	2921	1	92.31	26	-
				4	0	2979	3004	1	92.31	26	-
				4	0	3078	3108	2	87.88	31	+
				4	0	3122	3142	4	100	21	both
				4	0	3187	3210	2	95.83	24	-
				4	0	3231	3251	1	100	21	+
				4	0	3758	3781	5	95.83	24	-
				4	0	4078	4116	2	85.91	39	both
				4	0	4374	4397	18	95.83	24	both
				4	0	4702	4723	1	100	22	+
				4	0	4732	4769	2	92.31	38	+
				4	0	4862	4885	1	95.83	24	+
				4	0	5397	5422	1	92.31	26	-
				4	0	5893	5919	3	96.14	27	both
				4	0	6011	6052	7	93.87	42	both
				4	0	6146	6177	4	90.47	32	both
				4	0	6492	6517	1	92.31	26	-
				4	0	6783	6803	1	100	21	+
				4	0	6952	6984	1	87.88	33	-
				4	1	421	444	1	95.83	24	+
				4	1	768	788	1	100	21	+
				4	1	993	1021	2	89.66	29	+
				4	1	1386	1409	1	95.83	24	+
				4	1	1835	1863	1	89.66	29	+
				4	1	2096	2128	3	89.37	33	both
				4	1	2357	2380	1	95.83	24	-
				4	1	3188	3208	15	100	21	both
				4	1	4176	4203	2	94.43	28	+
				4	1	4374	4400	1	92.59	27	-
				4	1	4484	4528	4	89.02	45	-
				4	1	4654	4681	3	92.77	28	both
				4	1	6008	6032	1	96	25	+
				4	1	6042	6065	1	95.83	24	-
				4	1	6130	6171	3	94.87	42	both
				4	1	6901	6926	1	92.31	26	+
				4	1	7009	7061	25	92.34	53	both
				4	2	97	160	6	89.45	64	both
				4	2	454	484	5	87.1	31	both
				4	2	540	570	1	87.1	31	-
				4	2	1108	1128	1	100	21	-
				4	2	1257	1281	4	95.96	25	+
				4	2	2179	2208	1	90.32	30	+
				4	2	2462	2487	2	92.31	26	-
				4	2	2890	2915	1	96.15	26	-
				4	2	3179	3204	1	92.31	26	-
				4	2	3216	3244	2	98	29	both
				4	2	3512	3537	4	96.15	26	both
				4	2	3668	3688	1	100	21	+
				4	2	4376	4409	3	92.57	34	both
				4	2	4501	4521	1	100	21	-
				4	2	4668	4693	1	92.31	26	+
				4	2	5425	5456	1	87.88	32	-
				4	2	5994	6022	2	92.98	29	-
				4	2	6124	6149	1	92.31	26	+
				4	2	6212	6236	1	96	25	+
				4	2	6689	6717	2	89.66	29	+
				4	2	6807	6832	1	92.31	26	+
				4	2	6917	6940	1	95.83	24	+
				4	2	7045	7068	1	95.83	24	-
				4	3	895	920	1	96.15	26	+
				4	3	1607	1630	2	95.83	24	-
				4	3	1826	1854	1	93.1	29	+
				4	3	2330	2357	1	93.1	28	+
				4	3	3883	3914	5	92.31	32	both
				4	3	4298	4323	40	92.31	26	both
				4	3	4462	4492	2	90.63	31	-
				4	3	4500	4536	9	86.26	37	-
				4	3	4673	4698	1	92.31	26	+
				4	3	5152	5194	6	93.95	43	both
				4	3	5410	5436	1	92.59	27	+
				4	3	5599	5620	2	100	22	both
				4	3	5938	6004	2	91.94	67	+
				4	3	6012	6038	1	92.59	27	+
				4	3	6200	6223	2	97.92	24	+
				4	3	6549	6578	1	90.91	30	+
				4	3	6932	6956	5	96	25	both
				4	4	82	110	1	90.32	29	+
				4	4	744	769	1	92.31	26	+
				4	4	789	815	1	96.43	27	+
				4	4	858	884	1	92.59	27	-
				4	4	1125	1162	2	96.15	38	-
				4	4	1368	1389	2	100	22	+
				4	4	2088	2113	2	92.31	26	both
				4	4	2179	2205	2	92.45	27	both
				4	4	2827	2851	1	96	25	-
				4	4	3220	3245	1	92.31	26	-
				4	4	3630	3655	1	92.31	26	-
				4	4	3684	3721	1	86.84	38	+
				4	4	4252	4283	2	90.63	32	both
				4	4	4821	4844	2	95.83	24	-
				4	4	5308	5367	3	85.56	60	both
				4	4	5714	5734	2	100	21	-
				4	4	5882	5902	2	100	21	-
				4	4	5988	6016	1	89.66	29	-
				4	4	6020	6047	2	97.92	28	+
				4	4	6116	6145	1	90.32	30	+
				4	4	6212	6256	2	89.7	45	-
				4	4	6538	6561	1	95.83	24	+
				4	4	6618	6641	1	95.83	24	-
				4	4	6943	6968	1	92.31	26	+
				4	5	149	174	1	92.31	26	-
				4	5	180	203	1	95.83	24	+
				4	5	227	250	1	95.83	24	+
				4	5	508	538	6	87.1	31	+
				4	5	670	697	1	92.86	28	-
				4	5	763	788	2	92.31	26	+
				4	5	907	931	1	96	25	+
				4	5	1151	1175	4	96	25	both
				4	5	1300	1323	1	95.83	24	+
				4	5	1496	1520	1	96.15	25	-
				4	5	1533	1557	2	100	25	both
				4	5	1885	1915	2	88.94	31	-
				4	5	2003	2030	1	90	28	-
				4	5	2218	2243	2	92.31	26	-
				4	5	3034	3059	1	92.31	26	-
				4	5	3211	3241	1	87.1	31	+
				4	5	3547	3575	1	89.66	29	-
				4	5	3658	3685	2	94.43	28	+
				4	5	4289	4314	1	92.31	26	-
				4	5	4361	4386	3	92.31	26	both
				4	5	4685	4710	1	92.31	26	+
				4	5	4841	4873	1	87.88	33	-
				4	5	4915	4949	1	85.71	35	-
				4	5	5212	5235	1	95.83	24	+
				4	5	5504	5529	1	92.31	26	+
				4	5	5534	5568	1	85.71	35	-
				4	5	5757	5783	1	92.59	27	+
				4	5	6003	6046	2	92.74	44	both
				4	5	6158	6182	1	96	25	+
				4	5	6266	6291	1	92.31	26	+
				4	5	6365	6385	1	100	21	-
				4	5	6453	6473	1	100	21	-
				4	5	6864	6898	1	88.57	35	-
				4	5	7057	7085	2	90.98	29	both
				4	6	444	472	3	89.66	29	both
				4	6	782	830	3	95.06	49	+
				4	6	3276	3307	2	89.9	32	both
				4	6	3495	3518	1	95.83	24	-
				4	6	3623	3654	1	90.63	32	-
				4	6	3703	3723	1	100	21	-
				4	6	3955	3996	31	95.34	42	both
				4	6	4377	4402	1	92.31	26	+
				4	6	4442	4468	2	92.73	27	both
				4	6	4521	4541	1	100	21	-
				4	6	4656	4683	3	92.86	28	both
				4	6	4993	5013	1	100	21	-
				4	6	5113	5133	2	100	21	-
				4	6	5253	5273	1	100	21	-
				4	6	5290	5310	1	100	21	-
				4	6	5439	5467	1	89.66	29	-
				4	6	5550	5593	3	91.2	44	both
				4	6	5888	5916	2	90.98	29	both
				4	6	6024	6063	4	95.83	40	both
				4	6	6104	6128	4	96	25	-
				4	6	6155	6184	1	90.32	30	+
				4	6	6942	6973	2	95.16	32	+
				4	6	7055	7080	3	92.31	26	-
			delRNA3	5	0	363	391	2	90.98	29	-
				5	0	1101	1129	4	89.66	29	+
				5	0	1232	1259	1	90	28	-
				5	0	1938	1971	5	96.31	34	both
				5	0	2069	2109	11	93.55	41	both
				5	0	2200	2230	1	87.1	31	-
				5	0	2384	2408	4	96	25	both
				5	0	2411	2442	2	95.83	32	both
				5	0	2601	2632	1	87.5	32	-
				5	0	2738	2763	1	92.31	26	-
				5	0	2868	2888	1	100	21	+
				5	0	3569	3589	1	100	21	+
				5	0	3769	3821	2	89.7	53	-
				5	0	4483	4508	5	92.31	26	both
				5	0	4586	4611	1	92.31	26	-
				5	0	5310	5335	1	92.31	26	-
				5	0	5480	5510	1	87.1	31	+
				5	0	5514	5542	6	89.66	29	+
				5	0	5926	5951	1	92.31	26	+
				5	1	85	121	3	98.61	37	both
				5	1	365	393	1	89.66	29	+
				5	1	727	750	1	95.83	24	+
				5	1	867	887	1	100	21	+
				5	1	1208	1231	1	95.83	24	+
				5	1	1347	1370	1	95.83	24	+
				5	1	1908	1934	6	92.59	27	both
				5	1	2034	2065	1	87.88	32	+
				5	1	2134	2159	1	92.31	26	+
				5	1	2170	2193	1	95.83	24	-
				5	1	2236	2259	1	95.83	24	-
				5	1	2388	2408	1	100	21	+
				5	1	2495	2525	3	87.1	31	-
				5	1	2530	2559	2	90	30	both
				5	1	2877	2902	4	92.31	26	both
				5	1	3141	3208	9	89.37	68	both
				5	1	3276	3299	3	95.83	24	both
				5	1	3549	3579	1	87.1	31	-
				5	1	3623	3650	2	96.3	28	both
				5	1	3748	3772	1	96	25	+
				5	1	4030	4055	1	92.31	26	-
				5	1	4132	4163	1	87.5	32	+
				5	1	4532	4563	3	92.31	32	+
				5	1	4746	4771	1	92.31	26	-
				5	1	5015	5055	12	93.33	41	both
				5	1	5102	5125	1	95.83	24	+
				5	1	5314	5334	1	100	21	-
				5	1	5522	5550	1	89.66	29	-
				5	1	5962	5985	1	95.83	24	+
				5	2	373	399	2	92.59	27	+
				5	2	642	678	3	92.5	37	+
				5	2	1326	1349	2	97.92	24	both
				5	2	1565	1595	3	94.87	31	both
				5	2	2039	2072	1	88.57	34	+
				5	2	2966	2990	1	96	25	+
				5	2	3065	3095	1	87.1	31	-
				5	2	3113	3142	3	92.77	30	+
				5	2	3175	3212	1	84.21	38	-
				5	2	3308	3350	5	94.09	43	-
				5	2	3379	3404	3	93.48	26	+
				5	2	3622	3646	1	96	25	-
				5	2	3910	3937	1	92.86	28	+
				5	2	4075	4098	1	95.83	24	-
				5	2	4682	4713	1	87.5	32	-
				5	2	4754	4774	1	100	21	-
				5	2	5028	5056	1	89.66	29	+
				5	2	5178	5201	2	95.83	24	both
				5	2	5300	5326	3	92.31	27	both
				5	2	5466	5489	1	95.83	24	+
				5	2	5864	5911	5	96.2	48	both
				5	2	6023	6046	1	95.83	24	-
				5	3	172	211	2	87.82	40	-
				5	3	321	351	1	87.1	31	+
				5	3	663	688	1	92.31	26	+
				5	3	1339	1371	4	88.58	33	-
				5	3	1390	1410	1	100	21	+
				5	3	1917	1962	5	90.72	46	both
				5	3	2017	2046	1	90	30	+
				5	3	2186	2209	38	95.94	24	both
				5	3	2341	2366	2	92.31	26	+
				5	3	2470	2493	1	95.83	24	-
				5	3	2672	2698	1	92.59	27	-
				5	3	2860	2885	1	92.31	26	-
				5	3	2960	2990	1	87.1	31	-
				5	3	3132	3162	1	90.32	31	-
				5	3	3630	3658	1	93.1	29	+
				5	3	3778	3801	3	95.83	24	-
				5	3	4513	4548	2	86.11	36	-
				5	3	4551	4583	1	87.88	33	+
				5	3	5389	5417	1	89.66	29	+
				5	3	5538	5561	8	95.83	24	both
				5	3	6027	6048	1	100	22	+
				5	4	131	157	1	92.86	27	-
				5	4	289	314	1	92.31	26	+
				5	4	397	424	4	92.45	28	both
				5	4	711	734	3	95.83	24	+
				5	4	751	781	1	87.1	31	-
				5	4	788	813	2	92.31	26	both
				5	4	1294	1314	1	100	21	+
				5	4	1426	1456	7	95.3	31	both
				5	4	1486	1512	3	97.22	27	both
				5	4	1713	1744	3	92.05	32	both
				5	4	1766	1796	8	92.24	31	both
				5	4	1922	1947	1	96.15	26	-
				5	4	2032	2057	1	92.31	26	+
				5	4	2083	2107	1	96	25	+
				5	4	2325	2362	2	100	38	-
				5	4	2518	2541	2	95.83	24	both
				5	4	2879	2902	1	95.83	24	+
				5	4	3016	3042	1	92.86	27	+
				5	4	3115	3142	2	92.86	28	both
				5	4	3146	3171	7	96.13	26	both
				5	4	3901	3954	2	93.24	54	both
				5	4	4246	4266	2	100	21	both
				5	4	4351	4372	1	100	22	-
				5	4	4478	4501	1	95.83	24	+
				5	4	4652	4682	4	98.08	31	both
				5	4	5252	5283	5	94.15	32	+
				5	4	5375	5404	1	90	30	+
				5	4	5674	5723	2	94.47	50	+
				5	4	6092	6112	1	100	21	+
				5	5	94	160	9	89.78	67	both
				5	5	293	316	1	95.83	24	+
				5	5	594	623	3	93.33	30	-
				5	5	814	850	15	92.88	37	both
				5	5	1220	1243	1	95.83	24	+
				5	5	1368	1393	35	92.31	26	both
				5	5	1577	1600	1	95.83	24	+
				5	5	1990	2020	1	87.1	31	-
				5	5	2125	2153	1	89.66	29	+
				5	5	2576	2601	1	92.31	26	-
				5	5	3048	3069	1	100	22	-
				5	5	3366	3389	1	95.83	24	-
				5	5	3906	3943	5	92.58	38	both
				5	5	3948	3999	2	90.98	52	both
				5	5	4103	4141	2	91.15	39	both
				5	5	4425	4458	1	85.29	34	+
				5	5	5171	5196	1	92.31	26	+
				5	5	5199	5230	8	93.7	32	both
				5	5	5350	5380	1	87.1	31	+
				5	5	5607	5638	1	85.71	32	-
				5	5	5640	5665	1	92.31	26	+
				5	5	5671	5696	1	92.31	26	+
				5	6	89	122	5	96.79	34	both
				5	6	1177	1202	1	92.31	26	-
				5	6	1418	1454	2	89.7	37	both
				5	6	1558	1582	1	96	25	-
				5	6	2164	2199	2	88.94	36	both
				5	6	2540	2563	1	95.83	24	-
				5	6	2869	2899	1	90.32	31	-
				5	6	2980	3001	1	100	22	+
				5	6	3074	3104	1	87.1	31	-
				5	6	3527	3552	2	92.31	26	-
				5	6	3754	3788	12	99.14	35	both
				5	6	3900	3938	3	92.01	39	both
				5	6	3958	3983	1	92.31	26	-
				5	6	4145	4170	1	92.31	26	+
				5	6	4466	4487	3	100	22	both
				5	6	4518	4539	2	100	22	both
				5	6	4599	4626	1	92.86	28	-
				5	6	5274	5294	1	100	21	+
				5	6	5427	5452	1	96.15	26	+
				5	6	5555	5593	2	89.7	39	+
				5	6	5821	5844	2	95.83	24	both
				5	6	5868	5898	2	98	31	both
				5	7	1320	1343	1	95.83	24	+
				5	7	1582	1605	2	95.83	24	both
				5	7	1889	1922	1	88.24	34	-
				5	7	2033	2061	2	96.42	29	-
				5	7	2113	2148	2	94.83	36	-
				5	7	2883	2905	1	100	23	+
				5	7	3230	3258	1	89.66	29	+
				5	7	3475	3500	1	92.31	26	+
				5	7	3679	3705	1	92.59	27	-
				5	7	3760	3790	4	96.87	31	-
				5	7	4138	4161	1	95.83	24	+
				5	7	4605	4668	3	90.57	64	both
				5	7	4844	4869	1	92.31	26	-
				5	7	5227	5253	1	92.59	27	-
				5	7	5553	5578	1	92.31	26	-
				5	7	5750	5783	1	85.29	34	+
				5	7	5986	6011	2	92.31	26	both
			delRNA3	6	0	174	199	3	92.31	26	-
				6	0	758	778	1	100	21	+
				6	0	798	823	2	92.31	26	both
				6	0	1695	1723	1	89.66	29	+
				6	0	1755	1780	1	92.31	26	-
				6	0	1834	1854	1	100	21	+
				6	0	2128	2148	1	100	21	+
				6	0	2881	2906	1	92.31	26	+
				6	0	2930	2963	1	85.29	34	+
				6	0	3203	3226	2	95.83	24	both
				6	0	3399	3419	4	100	21	both
				6	0	3476	3511	3	91.03	36	both
				6	0	3609	3663	6	89.99	55	both
				6	0	3681	3706	1	92.31	26	-
				6	0	4077	4102	1	92.31	26	-
				6	0	4683	4706	1	95.83	24	-
				6	0	4764	4791	1	92.86	28	-
				6	0	5271	5296	1	92.31	26	+
				6	1	56	79	1	95.83	24	+
				6	1	229	257	1	89.66	29	+
				6	1	713	739	1	92.59	27	-
				6	1	768	797	1	90	30	+
				6	1	1356	1384	1	89.66	29	-
				6	1	1583	1603	1	100	21	-
				6	1	1788	1814	1	92.59	27	+
				6	1	1820	1855	4	87.94	36	both
				6	1	2479	2509	2	87.1	31	-
				6	1	3080	3105	1	92.31	26	+
				6	1	3237	3259	1	100	23	-
				6	1	3470	3496	1	92.86	27	+
				6	1	3581	3609	1	89.66	29	-
				6	1	3933	3953	1	100	21	+
				6	1	4079	4108	1	90.32	30	+
				6	1	4718	4741	1	95.83	24	+
				6	1	4745	4773	2	89.66	29	+
				6	1	4934	4959	2	92.31	26	-
				6	1	5271	5316	5	92.03	46	both
				6	2	165	190	1	92.31	26	-
				6	2	561	586	1	92.31	26	+
				6	2	890	913	1	95.83	24	+
				6	2	963	986	3	95.83	24	both
				6	2	1553	1576	1	95.83	24	+
				6	2	1578	1598	1	100	21	-
				6	2	2024	2052	2	89.66	29	both
				6	2	2206	2231	1	92.31	26	+
				6	2	2506	2531	1	92.31	26	-
				6	2	2917	2944	1	92.86	28	-
				6	2	3140	3172	3	97.22	33	both
				6	2	3894	3919	1	92.31	26	+
				6	2	4110	4141	1	90.63	32	+
				6	2	4592	4624	1	87.88	33	+
				6	2	4646	4676	4	89.52	31	both
				6	2	4778	4807	1	90.32	30	-
				6	2	5000	5028	1	89.66	29	+
				6	2	5206	5239	2	93.75	34	+
				6	2	5419	5439	1	100	21	+
				6	3	740	765	3	97.22	26	both
				6	3	1021	1047	1	92.59	27	+
				6	3	1206	1231	3	92.31	26	+
				6	3	1419	1447	1	89.66	29	-
				6	3	2055	2081	2	92.86	27	both
				6	3	2404	2430	1	92.86	27	+
				6	3	2821	2856	6	95.31	36	both
				6	3	3061	3092	3	90.91	32	+
				6	3	3139	3195	2	89.89	57	both
				6	3	3247	3278	1	87.88	32	-
				6	3	3587	3610	1	95.83	24	-
				6	3	4218	4238	1	100	21	+
				6	3	4698	4730	1	88.24	33	-
				6	3	5206	5236	3	89.03	31	+
				6	4	79	100	2	100	22	both
				6	4	238	261	1	95.83	24	+
				6	4	403	433	75	93.34	31	both
				6	4	667	718	4	93.31	52	both
				6	4	965	995	2	87.1	31	-
				6	4	1517	1548	1	87.5	32	+
				6	4	1737	1757	1	100	21	-
				6	4	1793	1816	1	95.83	24	-
				6	4	1929	1956	2	92.86	28	-
				6	4	2540	2567	1	92.86	28	+
				6	4	2878	2925	3	95.83	48	both
				6	4	2957	2983	1	100	27	+
				6	4	3067	3087	1	100	21	-
				6	4	3557	3577	1	100	21	-
				6	4	3595	3615	1	92.31	21	-
				6	4	3680	3705	1	95.83	26	-
				6	5	157	180	3	95.83	24	both
				6	5	403	432	1	95.83	30	-
				6	5	611	634	1	92.31	24	+
				6	5	770	795	2	92.31	26	+
				6	5	1366	1386	1	92.31	21	+
				6	5	1839	1864	1	95.83	26	-
				6	5	2226	2249	1	89.66	24	+
				6	5	2284	2312	3	90.54	29	both
				6	5	2506	2532	1	90	27	-
				6	5	2555	2584	1	92.31	30	+
				6	5	2884	2909	1	92.86	26	+
				6	5	3768	3795	1	87.1	28	-
				6	5	4065	4095	1	92.31	31	-
				6	5	4460	4493	4	90.32	34	both
				6	5	4666	4691	3	96.15	26	both
				6	5	4809	4843	3	96.67	35	both
				6	5	4861	4888	1	89.66	28	-
				6	5	5099	5127	1	92.31	29	+
				6	5	5133	5158	1	92.86	26	-
				6	6	240	265	1	89.66	26	+
				6	6	342	370	1	95.83	29	+
				6	6	598	621	1	100	24	-
				6	6	1680	1700	8	100	21	+
				6	6	1733	1768	4	100	36	both
				6	6	1809	1832	1	100	24	+
				6	6	1923	1950	2	100	28	+
				6	6	2297	2317	1	92.59	21	+
				6	6	2369	2395	1	92.31	27	-
				6	6	2419	2444	1	87.1	26	+
				6	6	2958	2989	3	87.23	32	both
				6	6	3663	3698	6	84.83	36	both
				6	6	3822	3850	1	100	29	-
				6	6	3868	3889	2	100	22	both
				6	6	3999	4026	13	98.59	28	both
				6	6	4687	4715	1	95.83	29	+
				6	6	4773	4796	1	85.71	24	+
				6	6	4936	4970	8	85.71	35	-
				6	6	5125	5150	2	92.31	26	-
				6	6	5375	5405	1	92.86	31	+
				6	7	620	657	2	93.1	38	+
				6	7	706	726	5	100	21	both
				6	7	1041	1066	1	90.32	26	-
				6	7	1531	1560	1	92.86	30	-
				6	7	1667	1694	1	90.32	28	+
				6	7	1716	1753	2	95.16	38	-
				6	7	2059	2084	63	92.31	26	both
				6	7	2143	2170	1	90	28	+
				6	7	3104	3129	2	92.31	26	+
				6	7	3299	3332	1	88.24	34	-
				6	7	3540	3567	2	92.31	28	+
				6	7	3675	3703	1	89.66	29	+
				6	7	4003	4026	1	95.83	24	+
				6	7	4263	4287	2	96	25	both
				6	7	4293	4318	3	96.15	26	both
				6	7	4393	4420	1	92.86	28	+
				6	7	4615	4636	2	100	22	-
				6	7	4747	4772	1	92.31	26	+
				6	7	5458	5494	3	90.61	37	both
				6	8	372	396	2	96.15	25	+
				6	8	674	746	6	89.37	73	both
				6	8	1420	1440	1	100	21	-
				6	8	1476	1497	1	100	22	-
				6	8	1956	1999	3	97.28	44	-
				6	8	2058	2083	1	92.31	26	+
				6	8	3415	3435	1	100	21	-
				6	8	4253	4281	2	89.66	29	-
				6	8	4674	4694	4	100	21	both
				6	8	4770	4793	1	95.83	24	+
				6	8	4868	4888	3	100	21	both
				6	8	4929	4959	1	87.1	31	-
				6	8	5024	5077	4	90.46	54	both
				6	8	5093	5116	1	95.83	24	+
			delRNA3	7	0	775	806	1	87.88	32	+
				7	0	1420	1441	2	100	22	-
				7	0	1549	1586	4	92.72	38	both
				7	0	1636	1661	1	92.31	26	-
				7	0	1697	1729	1	87.88	33	-
				7	0	1732	1756	2	95.83	25	both
				7	0	2131	2154	1	95.83	24	-
				7	0	2250	2273	1	95.83	24	+
				7	0	3124	3148	1	96.15	25	+
				7	0	3182	3212	1	90.32	31	-
				7	0	3277	3305	1	89.66	29	-
				7	0	3370	3399	1	90	30	-
				7	0	4240	4294	2	87.47	55	-
				7	0	4682	4711	1	90	30	+
				7	0	4786	4806	1	100	21	-
				7	1	409	432	1	95.83	24	+
				7	1	611	661	13	94.84	51	both
				7	1	2114	2139	1	92.31	26	+
				7	1	2591	2615	7	97.05	25	both
				7	1	3012	3043	1	87.5	32	+
				7	1	3792	3815	1	95.83	24	-
				7	1	4041	4066	5	92.31	26	+
				7	1	4171	4221	2	94.43	51	+
				7	1	4406	4435	1	90	30	+
				7	1	4448	4468	1	100	21	+
				7	1	4530	4561	1	87.88	32	+
				7	1	4618	4643	3	92.31	26	both
				7	1	4774	4809	4	92.11	36	+
				7	1	4887	4911	1	96	25	+
				7	2	308	338	3	87.1	31	-
				7	2	684	717	1	85.29	34	-
				7	2	1243	1270	1	92.86	28	-
				7	2	1321	1342	1	100	22	+
				7	2	1610	1640	1	87.1	31	+
				7	2	2672	2697	1	92.31	26	+
				7	2	3087	3112	1	92.31	26	-
				7	2	3120	3163	4	90.98	44	both
				7	2	3483	3508	1	92.31	26	+
				7	2	3543	3574	1	87.88	32	-
				7	2	3880	3906	1	92.59	27	+
				7	2	3928	3951	1	95.83	24	+
				7	2	4198	4255	3	94.3	58	both
				7	2	4337	4362	3	96.05	26	both
				7	3	51	81	6	87.1	31	both
				7	3	802	822	2	100	21	both
				7	3	1028	1058	8	87.1	31	both
				7	3	1597	1617	1	100	21	+
				7	3	1630	1659	1	90	30	-
				7	3	1698	1718	1	100	21	-
				7	3	2576	2597	4	100	22	both
				7	3	2803	2826	1	95.83	24	+
				7	3	3421	3447	9	92.59	27	both
				7	3	3862	3890	1	89.66	29	-
				7	3	4203	4241	2	95.92	39	both
				7	3	4365	4394	3	93.99	30	both
				7	3	4627	4653	5	92.54	27	both
				7	3	4727	4757	1	87.1	31	+
				7	4	295	322	1	92.86	28	-
				7	4	1270	1301	3	93.85	32	+
				7	4	1342	1371	1	93.55	30	-
				7	4	1743	1775	4	91.27	33	both
				7	4	2256	2284	1	89.66	29	+
				7	4	2349	2369	1	100	21	+
				7	4	2612	2637	1	92.31	26	+
				7	4	2981	3033	7	93.04	53	-
				7	4	3250	3273	1	95.83	24	-
				7	4	3285	3312	2	92.86	28	-
				7	4	3377	3400	2	95.83	24	both
				7	4	3573	3634	10	93.24	62	both
				7	4	4033	4065	1	87.88	33	-
				7	4	4417	4442	1	92.31	26	+
				7	5	938	963	1	96.15	26	-
				7	5	1607	1630	96	100	24	both
				7	5	2980	3008	2	93.33	29	-
				7	6	27	50	1	95.83	24	-
				7	6	492	517	1	92.31	26	-
				7	6	602	631	3	90	30	both
				7	6	1846	1876	1	87.1	31	-
				7	6	1909	1932	1	95.83	24	-
				7	6	2294	2319	1	96.15	26	+
				7	6	2323	2347	2	96	25	+
				7	6	3242	3265	1	95.83	24	-
				7	6	3322	3390	6	89.44	69	+
				7	6	4195	4220	1	92.31	26	+
				7	7	62	91	1	90	30	+
				7	7	177	203	1	92.59	27	-
				7	7	293	316	1	95.83	24	+
				7	7	532	564	1	87.88	33	+
				7	7	653	682	3	90	30	+
				7	7	726	750	2	96	25	+
				7	7	862	888	2	92.59	27	-
				7	7	1269	1316	3	97.44	48	both
				7	7	1489	1528	2	92.31	40	-
				7	7	2180	2200	1	100	21	-
				7	7	2557	2586	18	95.86	30	both
				7	7	3120	3158	5	93.3	39	both
				7	7	3315	3336	1	100	22	+
				7	7	3655	3690	1	83.33	36	+
				7	7	3972	4004	1	87.88	33	+
				7	8	60	87	2	92.86	28	+
				7	8	533	563	1	87.88	31	-
				7	8	640	677	4	87.05	38	both
				7	8	1262	1287	1	92.31	26	-
				7	8	1487	1507	1	100	21	-
				7	8	1991	2019	1	89.66	29	-
				7	8	2214	2239	1	92.31	26	+
				7	8	2249	2272	1	95.83	24	+
				7	8	2314	2334	1	100	21	+
				7	8	2642	2667	1	92.31	26	-
				7	8	2824	2854	1	87.1	31	-
				7	8	2862	2887	1	92.31	26	+
				7	8	2896	2926	1	87.1	31	-
				7	8	2947	2972	7	92.31	26	both
				7	8	2994	3019	2	92.31	26	-
				7	8	3137	3164	2	94.35	28	-
				7	8	3621	3646	1	92.31	26	+
				7	8	4480	4508	1	89.66	29	-
				7	9	372	400	1	89.66	29	-
				7	9	525	550	7	92.31	26	both
				7	9	705	756	4	91.57	52	-
				7	9	1119	1147	1	93.55	29	+
				7	9	1254	1279	1	92.31	26	-
				7	9	1498	1518	1	100	21	+
				7	9	1768	1791	1	95.83	24	-
				7	9	2280	2329	2	87.49	50	both
				7	9	2445	2478	1	85.29	34	+
				7	9	2816	2836	1	100	21	-
				7	9	2912	2941	1	90.32	30	+
				7	9	3597	3622	1	92.31	26	-
				7	9	3684	3709	1	92.31	26	+
				7	9	4702	4725	1	95.83	24	+
			delRNA3	8	0	466	492	1	92.59	27	+
				8	0	595	620	1	92.31	26	+
				8	0	710	730	1	100	21	+
				8	0	940	994	7	93.34	55	both
				8	0	1155	1179	1	96	25	-
				8	0	1345	1370	30	92.31	26	both
				8	0	1472	1493	1	100	22	-
				8	0	2750	2775	2	92.31	26	+
				8	0	2924	2981	15	94.4	58	both
				8	0	3014	3037	1	95.83	24	-
				8	0	3162	3182	1	100	21	+
				8	0	3554	3574	1	100	21	+
				8	0	3911	3939	3	93.1	29	both
				8	0	3950	3977	4	92.86	28	both
				8	0	4044	4073	3	97.53	30	both
				8	0	4315	4336	1	100	22	+
				8	1	30	70	2	95.16	41	both
				8	1	300	332	1	87.88	33	-
				8	1	980	1006	1	92.59	27	+
				8	1	1187	1211	6	96.15	25	-
				8	1	1254	1296	2	92.98	43	-
				8	1	1302	1330	1	89.66	29	+
				8	1	1434	1466	3	96.23	33	both
				8	1	1579	1605	1	92.59	27	-
				8	1	2769	2800	1	87.88	32	+
				8	1	2963	2987	2	96	25	both
				8	1	3014	3037	1	95.83	24	+
				8	1	3278	3303	1	92.31	26	-
				8	1	3588	3618	1	90.32	31	+
				8	1	3922	3942	2	100	21	-
				8	1	4025	4055	1	87.1	31	+
				8	2	33	68	3	91.12	36	both
				8	2	152	180	1	93.1	29	+
				8	2	510	538	1	93.33	29	+
				8	2	611	641	1	87.1	31	+
				8	2	1434	1459	4	94.19	26	both
				8	2	1491	1523	8	97.6	33	both
				8	2	1974	2000	2	92.86	27	-
				8	2	2029	2056	1	92.86	28	+
				8	2	2715	2762	2	94.07	48	both
				8	2	3374	3399	1	92.31	26	-
				8	2	3608	3628	1	100	21	+
				8	2	3699	3729	1	87.1	31	-
				8	2	3790	3819	2	90	30	-
				8	2	4315	4335	67	100	21	both
				8	3	262	292	1	87.1	31	+
				8	3	555	584	1	90	30	-
				8	3	817	841	1	96	25	-
				8	3	1290	1318	1	89.66	29	+
				8	3	1353	1378	1	92.31	26	-
				8	3	1507	1538	1	87.5	32	+
				8	3	1814	1845	11	91.65	32	both
				8	3	2025	2075	6	91.51	51	both
				8	3	2347	2382	1	86.11	36	-
				8	3	2573	2593	1	100	21	+
				8	3	2621	2666	4	92.24	46	both
				8	3	2673	2698	1	92.31	26	+
				8	3	2723	2752	2	90.98	30	both
				8	3	2843	2869	1	92.59	27	-
				8	3	3280	3343	3	91.24	64	both
				8	3	3716	3741	1	92.31	26	-
				8	3	4039	4064	1	92.31	26	-
				8	3	4190	4231	2	94.3	42	both
				8	4	1251	1282	1	87.5	32	-
				8	4	2033	2078	2	92.9	46	both
				8	4	2152	2180	1	89.66	29	+
				8	4	2282	2350	4	98.08	69	both
				8	4	2377	2409	1	88.57	33	+
				8	4	2516	2543	3	97.62	28	both
				8	4	2635	2660	2	92.6	26	+
				8	4	2723	2764	2	91.26	42	+
				8	4	3776	3805	1	90	30	-
				8	4	4011	4035	1	96	25	+
				8	4	4158	4183	1	92.31	26	+
				8	5	159	190	1	87.5	32	-
				8	5	584	627	2	90.05	44	+
				8	5	939	967	2	89.66	29	-
				8	5	1226	1246	1	100	21	+
				8	5	1282	1312	1	87.1	31	-
				8	5	1347	1377	1	87.1	31	-
				8	5	1466	1491	25	92.31	26	both
				8	5	2272	2295	1	95.83	24	-
				8	5	2456	2481	2	92.31	26	+
				8	5	2523	2548	1	92.86	26	-
				8	5	2722	2748	3	92.5	27	-
				8	5	2828	2858	1	87.1	31	-
				8	5	3233	3264	1	87.88	32	+
				8	5	3274	3300	2	93.08	27	-
				8	5	3827	3860	1	88.57	34	-
				8	5	3941	3969	1	89.66	29	+
				8	5	4117	4137	1	100	21	-
				8	5	4149	4183	2	86.2	35	both
				8	5	4461	4495	1	85.71	35	+
				8	6	18	39	1	100	22	-
				8	6	88	116	1	89.66	29	+
				8	6	126	146	1	100	21	+
				8	6	194	223	13	60	30	both
				8	6	942	969	1	90.32	28	+
				8	6	1099	1124	1	92.31	26	-
				8	6	1928	1958	1	87.1	31	-
				8	6	2226	2251	1	92.31	26	+
				8	6	2671	2696	1	92.31	26	+
				8	6	2733	2763	1	87.1	31	+
				8	6	2818	2851	1	85.29	34	+
				8	6	3300	3320	1	100	21	+
				8	6	3445	3471	1	92.86	27	-
				8	6	3938	3968	2	87.1	31	+
				8	6	3976	4007	1	87.5	32	+
				8	6	4304	4352	2	91.38	49	-
				8	7	552	594	3	91.71	43	-
				8	7	617	637	1	100	21	-
				8	7	704	727	1	95.83	24	+
				8	7	902	925	1	95.83	24	-
				8	7	1371	1405	3	91.94	35	+
				8	7	1447	1498	2	91.83	52	both
				8	7	1613	1639	1	92.59	27	-
				8	7	1642	1670	11	90.62	29	both
				8	7	1770	1790	1	100	21	+
				8	7	2101	2134	1	88.24	34	-
				8	7	2715	2740	1	92.31	26	-
				8	7	2851	2871	1	100	21	+
				8	7	2952	2979	1	92.86	28	+
				8	7	3312	3335	1	95.83	24	+
				8	7	3436	3464	1	89.66	29	+
				8	7	3978	4011	2	92.83	34	both
				8	7	4088	4108	1	100	21	+
				8	8	598	630	1	87.88	33	+
				8	8	749	769	1	100	21	-
				8	8	1275	1302	1	93.1	28	-
				8	8	1793	1820	1	96.43	28	-
				8	8	1907	1934	1	92.86	28	-
				8	8	2018	2053	1	83.33	36	-
				8	8	2349	2378	3	94.87	30	+
				8	8	2389	2415	1	92.86	27	-
				8	8	2604	2624	1	100	21	+
				8	8	2956	2984	1	89.66	29	+
				8	8	3459	3489	1	87.1	31	+
				8	8	3820	3858	2	89.15	39	both
				8	8	3961	3998	9	93	38	both
				8	8	4092	4115	1	95.83	24	-
				8	8	4279	4304	1	92.31	26	+
				8	8	4403	4445	6	93.08	43	both
				8	9	94	115	22	100	22	both
				8	9	556	598	8	98.21	43	both
				8	9	607	632	1	92.31	26	+
				8	9	1158	1184	2	92.86	27	-
				8	9	1304	1327	1	95.83	24	-
				8	9	2082	2133	3	90.54	52	-
				8	9	2617	2645	1	89.66	29	+
				8	9	2783	2803	1	100	21	+
				8	9	2982	3002	1	100	21	+
				8	9	3148	3168	1	100	21	+
				8	9	3201	3240	2	96	40	both
				8	9	3440	3460	1	100	21	+
				8	9	3641	3661	1	100	21	-
				8	9	3773	3793	1	100	21	-
				8	9	4054	4083	1	100	30	+
				8	9	4132	4159	2	90	28	-
				8	9	4262	4286	1	92.45	25	-
				8	9	4425	4450	3	96	26	+
				8	10	961	991	1	87.1	31	+
				8	10	1015	1035	1	100	21	-
				8	10	1970	1993	1	95.83	24	+
				8	10	2219	2261	2	93.55	43	both
				8	10	2513	2541	8	89.66	29	both
				8	10	2925	2955	1	87.1	31	-
				8	10	3379	3414	66	92.51	36	both
				8	10	4181	4215	15	92.82	35	both
				8	10	4489	4514	1	92.31	26	-
			delRNA3	9	0	65	140	19	93	76	both
				9	0	445	468	1	95.83	24	+
				9	0	1923	1946	4	95.83	24	both
				9	0	2078	2109	3	100	32	both
				9	0	2170	2196	1	92.59	27	+
				9	0	2332	2367	5	91.57	36	both
				9	0	2416	2451	3	92.92	36	both
				9	0	3061	3086	1	92.86	26	+
				9	0	3576	3639	5	90.77	64	both
				9	1	51	97	16	98.3	47	both
				9	1	220	240	1	100	21	+
				9	1	390	416	1	92.59	27	+
				9	1	1265	1285	1	100	21	+
				9	1	1336	1372	11	87.37	37	both
				9	1	1438	1476	4	89.68	39	both
				9	1	2590	2621	1	87.5	32	-
				9	1	2703	2728	1	92.31	26	+
				9	1	2882	2912	1	87.1	31	-
				9	1	3080	3108	3	92.5	29	-
				9	1	3516	3539	1	95.83	24	+
				9	2	319	343	1	96	25	-
				9	2	403	436	1	85.29	34	+
				9	2	1171	1207	2	94.07	37	both
				9	2	1528	1550	1	100	23	+
				9	2	2187	2221	1	85.71	35	+
				9	2	2563	2599	13	94.87	37	both
				9	2	2608	2638	1	87.1	31	-
				9	2	2765	2807	4	90.39	43	-
				9	2	3081	3112	3	97.44	32	+
				9	2	3430	3458	1	89.66	29	-
				9	2	3530	3556	1	92.86	27	+
				9	2	3572	3607	2	92.31	36	+
				9	2	3667	3692	10	92.31	26	both
				9	2	3834	3859	2	96.15	26	-
				9	3	132	155	21	95.83	24	+
				9	3	177	203	2	94.37	27	+
				9	3	405	433	1	89.66	29	+
				9	3	480	505	1	92.31	26	-
				9	3	801	821	1	100	21	-
				9	3	862	901	20	89.1	40	both
				9	3	1165	1206	3	94.87	42	both
				9	3	1350	1370	1	100	21	-
				9	3	1492	1522	1	87.1	31	+
				9	3	1803	1832	2	93.33	30	both
				9	3	2292	2323	1	90.63	32	+
				9	3	2598	2630	3	91.22	33	both
				9	3	3474	3497	1	95.83	24	-
				9	3	3514	3534	2	100	21	-
				9	3	3588	3614	9	92.95	27	-
				9	3	3652	3680	1	93.1	29	+
				9	3	3720	3740	1	100	21	-
				9	4	229	254	8	95.39	26	both
				9	4	558	585	4	95.17	28	both
				9	4	861	901	4	87.2	41	-
				9	4	1160	1191	1	87.5	32	+
				9	4	1311	1337	2	92.59	27	-
				9	4	1376	1401	1	92.31	26	+
				9	4	2089	2121	5	95.86	33	both
				9	4	2168	2198	1	87.1	31	+
				9	4	2293	2323	34	89.5	31	both
				9	4	2493	2540	4	97.11	48	-
				9	4	2762	2793	4	89.24	32	both
				9	4	2834	2859	2	92.31	26	+
				9	4	3093	3126	1	85.29	34	+
				9	4	3282	3315	7	94.81	34	both
				9	4	3525	3551	1	92.59	27	+
				9	4	3625	3698	7	96.01	74	both
				9	4	3889	3913	5	96	25	both
				9	4	3986	4006	1	100	21	-
				9	5	111	137	1	92.86	27	+
				9	5	155	183	1	89.66	29	-
				9	5	432	457	3	92.31	26	both
				9	5	530	563	2	85.29	34	+
				9	5	864	895	1	87.5	32	+
				9	5	1048	1082	1	88.57	35	-
				9	5	1322	1382	3	89.2	61	-
				9	5	1923	1954	1	87.88	32	+
				9	5	2039	2069	1	87.1	31	-
				9	5	2763	2784	5	100	22	-
				9	5	2876	2901	1	92.31	26	-
				9	5	3078	3104	1	92.59	27	-
				9	5	3429	3455	2	92.45	27	both
				9	5	3519	3566	3	90.57	48	both
				9	5	3960	3983	1	95.83	24	+
				9	6	123	177	2	91.47	55	-
				9	6	1053	1078	1	96.15	26	-
				9	6	1335	1363	1	89.66	29	-
				9	6	1388	1411	1	95.83	24	+
				9	6	1449	1477	24	89.66	29	both
				9	6	1942	1965	1	95.83	24	-
				9	6	2634	2659	1	92.31	26	+
				9	6	2803	2826	1	95.83	24	-
				9	6	2943	2969	1	92.59	27	+
				9	6	3063	3088	1	92.31	26	+
				9	6	3408	3432	1	96	25	+
				9	6	3452	3475	1	95.83	24	+
				9	6	3548	3574	7	92.47	27	both
				9	6	3616	3646	1	90.32	31	-
				9	6	3720	3745	1	92.31	26	-
				9	7	24	70	3	95.83	47	both
				9	7	510	557	4	89.05	48	-
				9	7	670	691	1	100	22	-
				9	7	943	966	1	95.83	24	-
				9	7	1051	1079	1	89.66	29	+
				9	7	1118	1146	2	90.98	29	both
				9	7	1222	1247	1	92.31	26	+
				9	7	2488	2519	1	90.63	32	-
				9	7	2762	2783	1	100	22	+
				9	7	3025	3059	1	85.71	35	-
				9	7	3548	3574	1	92.86	27	-
				9	7	4007	4035	1	89.66	29	-
				9	8	49	72	2	95.83	24	both
				9	8	150	173	2	95.83	24	both
				9	8	388	408	6	100	21	both
				9	8	459	489	1	87.1	31	-
				9	8	1057	1085	1	89.66	29	-
				9	8	1156	1184	1	89.66	29	-
				9	8	1404	1432	1	89.66	29	+
				9	8	2018	2041	1	95.83	24	-
				9	8	2102	2142	2	95.83	41	+
				9	8	2596	2619	1	95.83	24	-
				9	8	3014	3047	1	85.29	34	-
				9	8	3174	3203	1	90	30	-
				9	8	3693	3718	1	92.31	26	+
				9	8	4031	4077	3	94.91	47	both
				9	9	100	127	2	92.86	28	-
				9	9	296	339	3	97.33	44	both
				9	9	382	405	3	95.83	24	both
				9	9	1123	1148	1	92.31	26	+
				9	9	1155	1185	1	87.1	31	+
				9	9	1765	1786	9	100	22	both
				9	9	2102	2134	1	87.88	33	+
				9	9	2323	2354	1	87.5	32	+
				9	9	2408	2433	1	92.31	26	-
				9	9	3639	3665	2	92.45	27	both
				9	9	3785	3814	1	90	30	-
				9	9	3958	3996	2	89.7	39	both
				9	9	4017	4044	3	92.86	28	+
				9	10	392	419	2	96.43	28	-
				9	10	803	828	1	92.31	26	+
				9	10	1123	1143	1	100	21	-
				9	10	2158	2184	1	92.86	27	+
				9	10	2570	2604	2	89.7	35	+
				9	10	2684	2734	12	85.88	51	both
				9	10	2821	2845	2	96	25	-
				9	10	3361	3386	1	92.31	26	-
				9	10	3642	3668	2	94.07	27	+
				9	10	3822	3847	1	92.31	26	-
				9	11	67	101	8	93.05	35	both
				9	11	856	881	1	92.31	26	-
				9	11	1315	1336	1	100	22	-
				9	11	1585	1610	1	92.31	26	-
				9	11	1764	1793	1	93.33	30	+
				9	11	1908	1933	1	92.31	26	-
				9	11	2082	2125	2	89.1	44	both
				9	11	2958	2978	1	100	21	+
				9	11	3222	3254	1	88.24	33	+
				9	11	3582	3608	1	92.59	27	+
				9	11	3842	3884	2	93.94	43	-
				9	11	3974	4002	1	89.66	29	+
			delRNA3	10	0	101	133	3	91.02	33	+
				10	0	553	580	1	92.86	28	+
				10	0	1118	1143	2	92.31	26	-
				10	0	1197	1231	10	91.69	35	both
				10	0	1595	1622	2	92.86	28	-
				10	0	1805	1828	1	95.83	24	-
				10	0	1939	1973	1	85.71	35	-
				10	0	1975	2002	45	92.9	28	both
				10	0	2133	2164	2	90.47	32	both
				10	0	2526	2570	3	96.15	45	+
				10	0	2775	2808	2	85.29	34	-
				10	0	3458	3489	1	87.88	32	-
				10	0	3775	3801	2	92.59	27	both
				10	1	360	388	3	89.66	29	both
				10	1	1342	1365	1	95.83	24	-
				10	1	1855	1878	2	97.92	24	-
				10	1	2102	2123	1	100	22	+
				10	1	2134	2164	1	87.1	31	-
				10	1	2418	2438	1	100	21	-
				10	1	3123	3144	1	100	22	+
				10	1	3317	3361	5	93.93	45	both
				10	1	3744	3769	1	92.31	26	-
				10	2	299	333	1	88.57	35	+
				10	2	700	729	1	90	30	+
				10	2	792	828	30	87.67	37	both
				10	2	952	977	1	92.31	26	+
				10	2	1526	1575	2	91.46	50	both
				10	2	1916	1946	1	87.1	31	+
				10	2	2003	2030	2	92.86	28	-
				10	2	2125	2153	2	89.66	29	-
				10	2	2204	2229	1	92.31	26	+
				10	2	2386	2436	3	89.09	51	-
				10	2	2532	2552	4	100	21	both
				10	2	3351	3376	1	92.31	26	-
				10	2	3410	3438	1	89.66	29	-
				10	2	3740	3773	1	85.29	34	+
				10	3	81	104	5	95.83	24	both
				10	3	139	160	2	100	22	both
				10	3	169	200	1	90.63	32	+
				10	3	291	321	1	90.32	31	-
				10	3	1740	1763	2	95.83	24	both
				10	3	2137	2167	1	87.1	31	+
				10	3	2220	2248	2	90.98	29	-
				10	3	2271	2301	1	87.1	31	+
				10	3	2617	2667	2	94.29	51	+
				10	3	3239	3269	2	91.59	31	-
				10	3	3331	3373	5	90.51	43	both
				10	4	68	101	4	91.64	34	-
				10	4	135	160	1	92.31	26	+
				10	4	255	284	1	90.32	30	+
				10	4	299	319	1	100	21	+
				10	4	800	830	2	94.21	31	both
				10	4	1066	1086	1	100	21	-
				10	4	2055	2075	1	100	21	+
				10	4	2253	2274	1	100	22	-
				10	4	2492	2521	1	90.32	30	-
				10	4	2891	2919	1	89.66	29	-
				10	4	3088	3116	1	89.66	29	+
				10	4	3161	3192	2	87.3	32	+
				10	4	3360	3395	4	90.13	36	both
				10	4	3654	3679	1	92.31	26	+
				10	5	1181	1206	1	92.31	26	+
				10	5	1245	1269	1	96	25	-
				10	5	1498	1521	2	95.83	24	+
				10	5	1679	1699	1	100	21	-
				10	5	1723	1747	2	96	25	both
				10	5	1876	1906	7	96.17	31	both
				10	5	1943	1971	3	92.84	29	both
				10	5	1992	2015	1	95.83	24	+
				10	5	2050	2075	1	92.31	26	-
				10	5	2148	2195	2	91.47	48	both
				10	5	2280	2312	1	90.91	33	-
				10	5	2327	2357	1	87.1	31	+
				10	5	2359	2384	1	92.31	26	-
				10	5	2777	2804	1	90	28	+
				10	5	2905	2934	1	90	30	-
				10	5	3247	3278	5	93.78	32	both
				10	5	3721	3753	5	87.88	33	both
				10	6	496	520	1	96	25	+
				10	6	1980	2009	1	90	30	-
				10	6	2524	2549	2	92.31	26	-
				10	6	2598	2621	3	97.22	24	both
				10	6	2989	3014	1	92.31	26	-
				10	6	3079	3104	6	92.31	26	-
				10	6	3564	3589	1	92.31	26	+
				10	7	142	167	1	92.31	26	-
				10	7	697	718	3	100	22	-
				10	7	940	1021	7	92.75	82	both
				10	7	1259	1279	1	100	21	+
				10	7	1460	1490	1	87.1	31	-
				10	7	2012	2042	1	90.32	31	+
				10	7	2076	2110	1	85.71	35	+
				10	7	2170	2192	1	100	23	+
				10	7	2212	2237	1	92.31	26	+
				10	7	2539	2560	1	100	22	+
				10	7	2969	2994	1	92.31	26	+
				10	8	530	555	1	92.31	26	+
				10	8	811	845	3	92.49	35	both
				10	8	849	875	1	92.59	27	+
				10	8	879	902	1	95.83	24	+
				10	8	946	969	1	95.83	24	+
				10	8	1737	1757	2	100	21	-
				10	8	1867	1892	2	92.31	26	-
				10	8	1987	2011	2	96.15	25	+
				10	8	2085	2111	2	92.86	27	-
				10	8	2267	2290	1	95.83	24	-
				10	8	3210	3247	2	93.53	38	both
				10	9	38	67	20	93.53	30	both
				10	9	489	516	1	93.1	28	-
				10	9	821	849	1	93.33	29	+
				10	9	940	968	1	93.1	29	+
				10	9	1034	1073	3	89.8	40	both
				10	9	1263	1288	1	92.31	26	+
				10	9	1589	1609	1	100	21	+
				10	9	1715	1744	2	89.83	30	+
				10	9	1952	2009	3	92.4	58	both
				10	9	2726	2747	3	100	22	-
				10	9	2845	2870	1	92.31	26	-
				10	9	2970	2990	1	100	21	+
				10	9	3532	3559	1	92.86	28	+
				10	9	3575	3602	1	92.86	28	+
				10	9	3605	3636	18	92.73	32	both
				10	10	80	113	4	89.96	34	both
				10	10	395	420	1	92.31	26	-
				10	10	627	647	1	100	21	-
				10	10	941	972	1	87.5	32	+
				10	10	991	1011	1	100	21	-
				10	10	1035	1069	4	91.78	35	both
				10	10	1758	1784	2	94.23	27	both
				10	10	2234	2254	3	100	21	-
				10	10	2547	2577	1	87.1	31	+
				10	10	3198	3224	1	92.59	27	+
				10	10	3242	3267	1	92.31	26	+
				10	10	3295	3315	1	100	21	+
				10	11	24	49	1	92.31	26	+
				10	11	181	201	1	100	21	-
				10	11	431	454	1	95.83	24	+
				10	11	543	563	3	100	21	-
				10	11	662	690	1	89.66	29	-
				10	11	724	773	2	94.07	50	+
				10	11	963	986	1	95.83	24	+
				10	11	1012	1037	1	92.31	26	+
				10	11	1120	1145	2	92.31	26	-
				10	11	2334	2385	3	96.15	52	+
				10	11	2657	2687	1	87.1	31	+
				10	11	2744	2774	1	90.32	31	+
				10	11	2984	3007	1	95.83	24	-
				10	11	3069	3089	2	100	21	both
				10	11	3230	3250	1	100	21	-
				10	11	3359	3385	1	92.59	27	+
				10	11	3644	3673	2	92.45	30	both
				10	12	392	443	3	90.75	52	+
				10	12	670	703	1	88.57	34	+
				10	12	990	1013	1	100	24	+
				10	12	1018	1043	1	96.15	26	-
				10	12	1400	1425	1	92.31	26	+
				10	12	1758	1783	3	92.31	26	-
				10	12	1968	1989	1	100	22	-
				10	12	2144	2169	1	92.31	26	+
				10	12	2188	2216	2	94.43	29	+
				10	12	2220	2243	1	95.83	24	+
				10	12	2690	2712	2	100	23	both
				10	12	3310	3343	1	85.29	34	-
				10	12	3484	3505	1	100	22	+
				10	12	3668	3697	1	90	30	-
			delRNA3	11	0	244	269	1	92.31	26	+
				11	0	455	485	2	89.7	31	-
				11	0	494	519	2	100	26	both
				11	0	1598	1624	2	100	27	-
				11	0	2002	2035	8	92.39	34	both
				11	0	2119	2140	1	100	22	+
				11	0	2169	2189	1	100	21	-
				11	0	2324	2349	1	92.31	26	+
				11	0	3066	3086	1	100	21	-
				11	0	3104	3129	1	92.31	26	-
				11	0	3375	3395	1	100	21	+
				11	1	209	234	2	92.31	26	+
				11	1	456	487	1	90.63	32	-
				11	1	605	638	10	85.29	34	both
				11	1	1445	1475	1	90.32	31	+
				11	1	1950	1970	1	100	21	-
				11	1	2027	2048	1	100	22	-
				11	1	2191	2217	1	92.59	27	+
				11	1	2463	2493	1	87.1	31	+
				11	1	2947	2970	1	95.83	24	-
				11	1	3382	3429	3	90.54	48	both
				11	2	52	83	10	94.22	32	both
				11	2	201	249	19	91.93	49	both
				11	2	405	429	1	96	25	-
				11	2	435	455	1	100	21	-
				11	2	465	494	1	90	30	+
				11	2	1805	1825	1	100	21	-
				11	2	2189	2219	2	89.7	31	both
				11	2	2238	2266	1	89.66	29	+
				11	2	2359	2384	1	92.31	26	-
				11	2	2424	2450	1	92.59	27	+
				11	2	2555	2586	1	87.5	32	-
				11	2	3059	3094	6	100	36	both
				11	2	3397	3430	22	85.93	34	both
				11	3	51	80	4	93.27	30	both
				11	3	251	278	1	92.86	28	+
				11	3	892	912	1	100	21	+
				11	3	2052	2080	1	89.66	29	+
				11	3	2637	2673	2	90.98	37	both
				11	3	2780	2837	3	91.52	58	both
				11	3	3002	3025	1	95.83	24	+
				11	3	3129	3157	6	90.54	29	both
				11	3	3302	3329	3	95.83	28	both
				11	4	100	123	1	100	24	+
				11	4	141	166	1	92.31	26	-
				11	4	446	497	31	93.47	52	both
				11	4	671	696	2	92.31	26	-
				11	4	738	763	1	92.31	26	+
				11	4	1758	1785	1	92.86	28	-
				11	4	1995	2015	1	100	21	-
				11	4	2137	2157	1	100	21	+
				11	4	2625	2648	2	95.83	24	+
				11	4	2651	2674	1	95.83	24	-
				11	4	2686	2724	2	91.46	39	both
				11	4	2778	2820	2	92.31	43	both
				11	4	2983	3013	3	95.27	31	both
				11	4	3218	3241	1	95.83	24	+
				11	5	218	248	1	87.1	31	-
				11	5	356	382	1	92.59	27	+
				11	5	655	678	1	95.83	24	+
				11	5	1073	1099	1	92.59	27	-
				11	5	2036	2060	1	96.15	25	-
				11	5	2411	2444	1	85.29	34	-
				11	5	2769	2794	1	92.31	26	-
				11	5	2864	2892	1	89.66	29	+
				11	6	122	146	3	95.94	25	both
				11	6	718	749	23	92.33	32	both
				11	6	1133	1163	1	87.1	31	+
				11	6	1639	1670	4	92.87	32	both
				11	6	1834	1859	1	92.31	26	+
				11	6	2030	2068	3	94.1	39	both
				11	6	2232	2255	1	95.83	24	-
				11	6	2508	2534	1	92.59	27	-
				11	6	2579	2617	9	91.14	39	both
				11	6	2770	2798	1	89.66	29	+
				11	7	37	65	1	89.66	29	+
				11	7	129	149	5	100	21	-
				11	7	1437	1460	6	95.83	24	both
				11	7	1970	2003	2	88.38	34	both
				11	7	2194	2217	1	95.83	24	-
				11	7	2609	2634	1	92.31	26	+
				11	7	2643	2678	1	83.33	36	+
				11	7	2943	2976	6	91.08	34	both
				11	7	3000	3025	13	92.31	26	both
				11	7	3114	3142	1	89.66	29	-
				11	8	42	64	2	100	23	+
				11	8	222	255	3	88	34	+
				11	8	687	708	2	100	22	-
				11	8	756	794	2	91.32	39	both
				11	8	1050	1070	1	100	21	+
				11	8	1554	1584	1	87.1	31	-
				11	8	1808	1833	1	92.31	26	+
				11	8	2112	2137	1	92.31	26	-
				11	8	2209	2237	1	89.66	29	+
				11	8	2343	2373	1	90.32	31	+
				11	8	2776	2800	2	96	25	+
				11	8	2985	3010	2	92.31	26	+
				11	9	104	156	4	94.23	53	both
				11	9	502	529	4	92.38	28	+
				11	9	2142	2162	1	100	21	+
				11	9	2344	2369	3	92.31	26	+
				11	9	2456	2479	1	95.83	24	+
				11	9	2535	2565	1	87.1	31	+
				11	9	2730	2758	1	89.66	29	+
				11	9	2858	2891	1	88.57	34	+
				11	9	2954	2974	1	100	21	-
				11	9	3323	3349	1	92.59	27	-
				11	10	246	275	1	90	30	+
				11	10	368	393	1	92.31	26	-
				11	10	680	705	31	92.31	26	both
				11	10	859	891	1	87.88	33	-
				11	10	1127	1155	1	89.66	29	+
				11	10	1192	1212	1	100	21	+
				11	10	1529	1549	1	100	21	-
				11	10	2617	2644	2	92.86	28	both
				11	10	2650	2671	1	100	22	+
				11	10	2687	2711	1	96	25	-
				11	10	3007	3042	8	90.25	36	both
				11	10	3335	3360	1	92.31	26	+
				11	10	3420	3444	1	96	25	-
				11	11	207	236	1	90	30	-
				11	11	372	399	1	92.86	28	+
				11	11	591	621	1	87.1	31	-
				11	11	743	776	2	92.2	34	+
				11	11	930	961	1	87.5	32	-
				11	11	999	1046	3	97.53	48	+
				11	11	1204	1224	2	100	21	+
				11	11	1299	1330	3	87.88	32	both
				11	11	1590	1613	1	95.83	24	+
				11	11	1635	1663	5	90.72	29	both
				11	11	1844	1868	1	96	25	-
				11	12	70	98	1	89.66	29	+
				11	12	361	386	1	92.31	26	-
				11	12	440	474	1	86.11	35	-
				11	12	537	565	1	89.66	29	-
				11	12	731	766	7	93.34	36	both
				11	12	996	1024	2	92.59	29	both
				11	12	1814	1834	1	100	21	-
				11	12	2126	2161	2	89.66	36	-
				11	12	2740	2764	1	96	25	+
				11	12	3168	3217	5	91.02	50	both
				11	13	187	213	2	96.43	27	both
				11	13	354	374	15	100	21	both
				11	13	643	690	2	92.82	48	both
				11	13	750	776	2	96.23	27	-
				11	13	1226	1273	15	91.61	48	both
				11	13	1797	1822	1	96.15	26	-
				11	13	2220	2245	1	92.31	26	-
				11	13	2614	2640	1	92.59	27	-
				11	13	2706	2726	1	100	21	-
				11	13	2857	2884	1	96.43	28	-
				11	13	3430	3450	1	100	21	-
			delRNA3	12	0	86	119	13	95.48	34	both
				12	0	141	161	2	100	21	+
				12	0	372	403	4	87.88	32	both
				12	0	841	874	2	97.92	34	-
				12	0	928	956	3	90.63	29	both
				12	0	1110	1139	2	93.55	30	both
				12	0	1511	1536	1	92.31	26	+
				12	0	1888	1914	2	92.59	27	both
				12	0	2239	2262	1	95.83	24	-
				12	0	2281	2318	1	84.21	38	-
				12	0	2414	2434	1	100	21	+
				12	0	2520	2550	2	87.1	31	+
				12	0	2655	2686	1	87.5	32	-
				12	0	3091	3116	2	96.15	26	+
				12	0	3233	3258	12	92.31	26	both
				12	1	145	165	1	100	21	-
				12	1	975	1021	5	91.78	47	both
				12	1	1279	1306	1	89.29	28	+
				12	1	2185	2216	5	95.88	32	both
				12	1	2496	2519	2	95.83	24	+
				12	1	2710	2741	1	87.88	32	+
				12	2	850	879	1	90	30	-
				12	2	1057	1090	4	94.25	34	-
				12	2	2060	2093	1	85.29	34	-
				12	2	2175	2211	87	91.09	37	both
				12	2	2324	2349	3	92.31	26	both
				12	3	639	666	1	92.86	28	-
				12	3	1061	1087	1	92.59	27	-
				12	3	1126	1153	1	90	28	-
				12	3	1241	1266	1	92.31	26	+
				12	3	1464	1489	1	92.31	26	+
				12	3	1829	1859	3	90.65	31	-
				12	3	1931	1956	1	92.31	26	+
				12	3	2053	2081	1	89.66	29	-
				12	3	2401	2421	1	100	21	+
				12	3	2471	2496	1	96.15	26	+
				12	3	2663	2686	3	98.61	24	-
				12	3	2808	2835	1	92.86	28	+
				12	3	2955	2980	1	92.31	26	-
				12	3	3049	3072	2	97.92	24	+
				12	4	69	92	3	95.83	24	-
				12	4	427	450	1	95.83	24	+
				12	4	508	534	1	92.59	27	-
				12	4	807	846	2	94.07	40	+
				12	4	1709	1737	2	91.12	29	-
				12	4	1763	1783	1	100	21	-
				12	4	1834	1867	1	88.24	34	+
				12	4	1969	2016	2	92.92	48	both
				12	4	2211	2243	1	87.88	33	-
				12	4	2494	2541	6	93.35	48	both
				12	4	2593	2618	2	92.31	26	-
				12	5	147	170	1	95.83	24	-
				12	5	184	212	3	98.72	29	both
				12	5	390	415	2	92.31	26	+
				12	5	575	598	1	95.83	24	-
				12	5	904	930	2	92.86	27	both
				12	5	1855	1876	1	100	22	-
				12	5	2047	2079	1	87.88	33	-
				12	5	2434	2474	2	89.7	41	-
				12	5	2595	2621	1	92.59	27	+
				12	5	2663	2684	1	100	22	+
				12	5	2796	2836	2	91.32	41	+
				12	5	2996	3033	3	97.62	38	both
				12	6	78	103	1	92.31	26	-
				12	6	368	414	4	95.11	47	both
				12	6	525	545	1	100	21	+
				12	6	931	962	1	87.88	32	-
				12	6	1002	1027	1	96.15	26	-
				12	6	1085	1124	2	90.1	40	both
				12	6	2076	2103	2	92.58	28	both
				12	6	2628	2653	4	92.31	26	+
				12	6	2803	2831	1	93.1	29	+
				12	6	2866	2910	13	91.97	45	both
				12	6	3048	3073	1	92.31	26	-
				12	6	3175	3205	1	87.1	31	+
				12	7	55	90	2	96.15	36	-
				12	7	240	260	1	100	21	-
				12	7	422	462	8	95.1	41	both
				12	7	549	572	1	95.83	24	-
				12	7	651	678	15	92.73	28	both
				12	7	910	937	1	90	28	-
				12	7	1314	1339	1	92.31	26	-
				12	7	1450	1490	4	89.67	41	+
				12	7	1730	1750	1	100	21	+
				12	7	1927	1952	2	92.31	26	+
				12	7	2021	2041	2	100	21	-
				12	7	2072	2100	2	92.71	29	-
				12	7	2816	2836	1	100	21	+
				12	7	3046	3081	1	83.33	36	+
				12	7	3094	3119	1	92.31	26	+
				12	7	3187	3220	3	91.42	34	-
				12	7	3235	3260	1	92.31	26	+
				12	8	55	80	1	96.15	26	-
				12	8	126	156	1	90.32	31	+
				12	8	352	381	1	90.32	30	-
				12	8	533	564	4	91.8	32	both
				12	8	1002	1034	1	87.88	33	-
				12	8	1459	1479	1	100	21	+
				12	8	1491	1516	1	92.31	26	-
				12	8	1751	1774	1	95.83	24	-
				12	8	2018	2055	1	84.21	38	-
				12	8	2154	2186	3	90.98	33	both
				12	8	2788	2836	2	92.31	49	both
				12	8	3223	3248	1	92.31	26	+
				12	9	53	86	6	93.31	34	both
				12	9	148	172	1	96	25	+
				12	9	448	476	1	89.66	29	+
				12	9	1506	1529	1	95.83	24	-
				12	9	1553	1576	2	95.83	24	+
				12	9	1643	1677	2	88.57	35	both
				12	9	1702	1730	1	89.66	29	+
				12	9	1754	1779	1	92.31	26	-
				12	9	1917	1940	1	95.83	24	-
				12	9	1997	2027	1	87.1	31	+
				12	9	2044	2069	1	92.31	26	+
				12	9	2483	2511	1	89.66	29	+
				12	9	2739	2765	1	92.59	27	+
				12	9	2982	3005	1	95.83	24	-
				12	10	675	729	3	92.86	55	both
				12	10	1881	1906	1	96.15	26	-
				12	10	2010	2033	1	95.83	24	-
				12	10	2037	2064	1	92.86	28	+
				12	10	2237	2267	2	92.59	31	both
				12	10	2273	2293	1	100	21	-
				12	10	2744	2771	1	90	28	-
				12	10	2817	2842	1	92.31	26	+
				12	11	220	246	1	92.59	27	+
				12	11	466	501	2	83.33	36	+
				12	11	700	726	1	92.59	27	+
				12	11	914	934	1	100	21	-
				12	11	1153	1183	1	87.1	31	-
				12	11	1225	1248	3	95.83	24	+
				12	11	2005	2025	1	100	21	+
				12	11	2453	2480	1	92.86	28	+
				12	11	2741	2762	2	100	22	-
				12	12	86	106	1	100	21	-
				12	12	955	975	1	100	21	+
				12	12	1200	1223	1	95.83	24	-
				12	12	1658	1684	1	92.59	27	+
				12	12	1745	1772	1	92.86	28	-
				12	12	1987	2031	2	91.61	45	-
				12	12	2058	2094	10	92.29	37	both
				12	12	2224	2249	3	92.31	26	-
				12	12	2435	2458	2	95.83	24	both
				12	12	2468	2488	1	100	21	-
				12	12	3180	3202	1	100	23	-
				12	13	705	734	2	90	30	-
				12	13	822	842	1	100	21	+
				12	13	874	902	1	89.66	29	+
				12	13	935	960	1	92.31	26	-
				12	13	1032	1078	2	93.08	47	both
				12	13	1971	2024	3	89.94	54	both
				12	13	2112	2138	1	92.86	27	+
				12	13	2240	2272	4	94.59	33	both
				12	13	2907	2934	2	96.43	28	-
				12	13	3064	3090	1	92.86	27	-
				12	13	3140	3160	1	100	21	-
				12	14	85	115	1	87.1	31	-
				12	14	220	240	3	100	21	both
				12	14	474	494	1	100	21	-
				12	14	706	735	1	90	30	+
				12	14	1619	1642	4	95.83	24	both
				12	14	1667	1697	1	87.1	31	+
				12	14	2008	2033	1	92.31	26	+
				12	14	2370	2435	46	90.15	66	both
				12	14	2480	2506	1	92.59	27	+
				12	14	2765	2792	1	90	28	+
				12	14	2842	2867	2	92.31	26	+
				12	14	3001	3031	1	87.1	31	-
				12	14	3236	3265	1	90.32	30	+
