# Supplementary material for: Transcripts with systematic nucleotide deletion of 1-12 nucleotide in human mitochondrion suggest potential non-canonical transcription
Source: PLoS One. 2019 May 23;14(5):e0217356. doi: 10.1371/journal.pone.0217356 (PMC6532905; doi:10.1371/journal.pone.0217356)
Supplement: S4 File — Columns are: 1. systematic deletion lengths (k = 1 to 12 deleted nucleotides); 2. ‘n’: nucleotides deleted before del-transcription starts; 3–5. Numbers of delRNAs detected with their coverage on del-transformed mitogenome and average lengths for each del-transformation in whole cell transcripome data (SRX768406-SRX768476); 6–8. Numbers of delRNAs detected, coverage on del-transformed mitogenome and their average lengths in purified mitochondrial transcriptome data (SRX084350-SRX084355 and SRX087285); 9 and 10. Number of delRNAs with their average lengths detected in both whole cell and purified mitochondrial transcriptomes and covering the same mitogenomic regions; and 11. Numbers of delRNAs covering the same mitogenomic region expected by chance. (XLSX) [file pone.0217356.s005.xlsx]

## Sheet: Sheet1
				1	2	3	4	5	6	7	8	9	10	11
				delRNA3-k	n	Whole cell trancriptome			Mitochondrial transcriptome			delRNAs in both datasets
						No. of delRNAs	Coverage	Avg. delRNAs length	No. of delRNAs		Avg. delRNAs length	No.	Avg. length	Expected No.
				delRNA3-1	0	13	466	35.8462	8	236	29.5	2	27	0.273437
					1	8	270	33.75	7	196	28	1	30	0.139133
					2	20	733	36.65	11	296	26.9091	5	26.8	0.562606
					3	10	343	34.3	10	303	30.3	2	27.5	0.259918
				delRNA3-2	0	12	410	34.1667	12	367	30.5833	5	19	0.469014
					1	12	403	33.5833	39	1145	29.359	8	24.5	1.48174
					2	15	508	33.8667	44	1287	29.25	7	26	2.09542
					3	12	432	36	20	536	26.8	6	18.1667	0.758149
					4	11	398	36.1818	39	1133	29.0513	4	20	1.4077
				delRNA3-3	0	15	526	35.0667	34	1013	29.7941	8	26.625	1.99656
					1	10	368	36.8	2	51	25.5	0	0	0.0752052
					2	10	347	34.7	17	479	28.1765	6	24.8333	0.645159
					3	7	253	36.1429	25	793	31.72	3	31	0.716803
					4	11	392	35.6364	25	730	29.2	5	31.6	1.07617
					5	9	286	31.7778	23	613	26.6522	5	26	0.730022
				delRNA3-4	0	9	319	35.4444	27	753	27.8889	5	17.8	1.08396
					1	13	478	36.7692	17	503	29.5882	7	21.4286	1.03289
					2	6	253	42.1667	23	652	28.3478	3	25	0.685378
					3	10	376	37.6	17	524	30.8235	4	21.25	0.81927
					4	9	344	38.2222	24	701	29.2083	6	29.5	1.02585
					5	11	379	34.4545	34	941	27.6765	8	25.125	1.63664
					6	10	352	35.2	23	670	29.1304	4	30	1.04212
				delRNA3-5	0	12	485	40.4167	19	566	29.7895	4	21.25	1.28819
					1	9	355	39.4444	29	831	28.6552	4	25.25	1.43039
					2	10	430	43	22	652	29.6364	6	30	1.28601
					3	8	263	32.875	21	613	29.1905	3	28	0.839128
					4	6	255	42.5	29	833	28.7241	6	28	0.997344
					5	13	575	44.2308	22	700	31.8182	6	32	1.75036
					6	9	307	34.1111	22	631	28.6818	5	28.6	1.00056
					7	10	300	30	17	510	30	3	29	0.820859
				delRNA3-6	0	8	267	33.375	18	496	27.5556	3	21	0.794459
					1	7	239	34.1429	19	535	28.1579	4	24.25	0.750272
					2	9	319	35.4444	19	523	27.5263	2	27	0.975009
					3	8	280	35	14	428	30.5714	3	29.6667	0.664976
					4	6	200	33.3333	16	457	28.5625	2	27.5	0.53803
					5	9	329	36.5556	19	524	27.5789	2	22.5	0.993028
					6	15	526	35.0667	20	554	27.7	6	23.1667	1.705
					7	7	209	29.8571	19	540	28.4211	3	20	0.701829
					8	6	207	34.5	14	436	31.1429	2	15.5	0.499276
				delRNA3-7	0	13	429	33	15	445	29.6667	5	21.4	1.22962
					1	10	327	32.7	14	429	30.6429	5	22.4	0.892332
					2	6	217	36.1667	14	435	31.0714	2	25.5	0.568324
					3	6	195	32.5	14	384	27.4286	0	0	0.506541
					4	10	382	38.2	14	449	32.0714	5	34.2	0.989938
					5	11	366	33.2727	3	79	26.3333	2	24.5	0.197927
					6	3	106	35.3333	10	305	30.5	2	19.5	0.198732
					7	7	216	30.8571	15	465	31	3	21	0.653552
					8	4	125	31.25	18	493	27.3889	4	22.75	0.424834
					9	10	369	36.9	14	418	29.8571	2	27.5	0.940431
				delRNA3-8	0	3	122	40.6667	16	461	28.8125	1	25	0.368916
					1	7	248	35.4286	15	448	29.8667	4	27.25	0.758407
					2	5	251	50.2	14	416	29.7143	4	25.75	0.618805
					3	8	251	31.375	18	600	33.3333	6	29.6667	1.03075
					4	2	58	29	11	386	35.0909	0	0	0.155973
					5	9	324	36	19	561	29.5263	4	29.5	1.23949
					6	11	392	35.6364	16	464	29	5	20.6	1.25841
					7	6	274	45.6667	17	493	29	4	16	0.842478
					8	11	370	33.6364	16	482	30.125	10	25.8	1.24137
					9	5	202	40.4	18	498	27.6667	3	21	0.677655
					10	12	402	33.5	9	276	30.6667	3	32.3333	0.766593
				delRNA3-9	0	6	262	43.6667	9	345	38.3333	3	24.6667	0.534653
					1	5	225	45	11	334	30.3636	1	31	0.500483
					2	4	172	43	14	441	31.5	4	21	0.503743
					3	7	271	38.7143	17	478	28.1176	3	31	0.960275
					4	11	377	34.2727	18	596	33.1111	6	33.5	1.61096
					5	8	257	32.125	15	481	32.0667	7	19.4286	0.930089
					6	6	212	35.3333	15	423	28.2	1	26	0.690413
					7	5	169	33.8	12	370	30.8333	3	31	0.468244
					8	7	243	34.7143	14	413	29.5	3	22.3333	0.759841
					9	8	253	31.625	13	418	32.1538	3	21.3333	0.800894
					10	3	101	33.6667	10	292	29.2	1	28	0.227723
					11	6	227	37.8333	12	362	30.1667	3	30.6667	0.591162
				delRNA3-10	0	9	346	38.4444	13	403	31	1	32	1.06209
					1	6	194	32.3333	9	244	27.1111	2	21	0.419608
					2	9	347	38.5556	14	453	32.3571	5	23.4	1.16797
					3	9	326	36.2222	11	349	31.7273	6	29.6667	0.879346
					4	8	280	35	14	388	27.7143	6	19.3333	0.91817
					5	11	411	37.3636	17	492	28.9412	4	25.75	1.62078
					6	11	355	32.2727	7	183	26.1429	4	26.25	0.587974
					7	8	274	34.25	11	345	31.3636	2	24.5	0.754771
					8	14	474	33.8571	11	297	27	5	23.6	1.2251
					9	7	259	37	15	448	29.8667	3	27.3333	0.917778
					10	4	170	42.5	12	322	26.8333	3	28.6667	0.435033
					11	4	112	28	17	484	28.4706	2	17.5	0.501961
					12	11	372	33.8182	14	398	28.4286	5	23.8	1.25307
				delRNA3-11	0	5	202	40.4	11	281	25.5455	3	26	0.510557
					1	5	186	37.2	10	296	29.6	3	23.3333	0.470158
					2	6	231	38.5	13	393	30.2308	6	29	0.754645
					3	6	209	34.8333	9	284	31.5556	4	15.5	0.504645
					4	6	276	46	14	409	29.2143	5	22.4	0.889358
					5	8	278	34.75	8	223	27.875	2	13.5	0.564189
					6	8	317	39.625	10	304	30.4	4	32.5	0.78857
					7	2	109	54.5	10	283	28.3	1	34	0.233108
					8	5	156	31.2	12	333	27.75	2	24.5	0.497889
					9	6	238	39.6667	10	294	29.4	2	15	0.583333
					10	5	177	35.4	13	348	26.77	0	0	0.547438
					11	6	196	32.6667	11	334	30.3636	3	31.3333	0.585586
					12	8	299	37.375	10	316	31.6	4	25	0.776745
					13	7	244	34.8571	11	320	29.0909	4	29.25	0.693131
				delRNA3-12	0	10	374	37.4	15	431	28.7333	7	28.7143	1.49668
					1	12	493	41.0833	6	184	30.6667	3	33	0.779421
					2	17	567	33.3529	5	161	32.2	4	17	0.840676
					3	6	209	34.8333	14	370	26.4286	1	28	0.776403
					4	6	208	34.6667	11	354	32.1818	1	21	0.665661
					5	9	331	36.7778	12	354	29.5	5	20.6	1.07996
					6	8	309	38.625	12	377	31.4167	4	15.75	1.01448
					7	8	359	44.875	17	485	28.5294	7	29.2857	1.50619
					8	11	348	31.6364	12	369	30.75	6	27.6667	1.24246
					9	15	520	34.6667	14	387	27.6429	6	26.3333	1.9742
					10	6	199	33.1667	8	239	29.875	4	27	0.456548
					11	5	179	35.8	9	237	26.3333	2	25.5	0.421847
					12	10	409	40.9	11	297	27	3	30.6667	1.12689
					13	9	314	34.8889	11	343	31.1818	5	30.2	0.986874
					14	12	447	37.25	13	392	30.1538	7	22.7143	1.58645
