# Supplementary material for: Transcripts with systematic nucleotide deletion of 1-12 nucleotide in human mitochondrion suggest potential non-canonical transcription
Source: PLoS One. 2019 May 23;14(5):e0217356. doi: 10.1371/journal.pone.0217356 (PMC6532905; doi:10.1371/journal.pone.0217356)
Supplement: S5 File — Sheet2: MegaBLAST results for randomized mitogenomic versions. (XLSX) [file pone.0217356.s006.xlsx]

## Sheet: Sheet A
		delRNA_3-k	n	accession	% identity	length	evalue	mismatch	gap opens	5'	3'	sub 5'	sub 3'	bit score
		delRNA_3-1	0	BE892569.1	94.545	55	6.04e-11	2	1	5584	5638	696	749	79.5
		delRNA_3-1	0	BE879781.1	87.912	91	3.29e-09	7	4	10257	10343	628	718	73.7
		delRNA_3-1	0	AA095704.1	87.692	65	4.73e-08	7	1	1513	1577	309	372	69.9
		delRNA_3-1	0	AW937328.1	83.898	118	4.73e-08	14	5	8545	8657	167	50	69.9
		delRNA_3-1	0	CF456181.1	85.185	81	1.79e-07	10	2	4966	5044	730	810	68
		delRNA_3-1	0	BE872803.1	92.982	57	1.79e-07	2	2	5584	5640	742	796	68
		delRNA_3-1	0	AV707269.1	79.545	88	6.8e-07	18	0	1587	1674	341	428	66.1
		delRNA_3-1	0	BE867950.1	88.462	52	6.8e-07	6	0	7219	7270	775	826	66.1
		delRNA_3-1	0	BE874636.1	92.857	42	2.58e-06	3	0	5599	5640	760	801	64.1
		delRNA_3-1	0	EC560176.1	97.143	35	9.77e-06	1	0	6343	6377	75	109	62.2
		delRNA_3-1	0	EC459777.1	97.143	35	9.77e-06	1	0	6343	6377	52	86	62.2
		delRNA_3-1	0	CD642222.1	88	50	9.77e-06	6	0	4978	5027	731	780	62.2
		delRNA_3-1	0	CD639369.1	90.385	52	9.77e-06	4	1	6142	6192	599	650	62.2
		delRNA_3-1	0	AV710051.1	85.915	71	9.77e-06	8	2	6133	6202	593	662	62.2
		delRNA_3-1	0	AA095119.1	88.732	71	9.77e-06	5	3	1612	1679	318	388	62.2
		delRNA_3-1	0	EC536066.1	97.059	34	3.71e-05	1	0	6344	6377	15	48	60.3
		delRNA_3-1	0	EC444829.1	97.059	34	3.71e-05	1	0	6343	6376	82	115	60.3
		delRNA_3-1	0	AW750660.1	91.667	48	3.71e-05	3	1	1536	1582	252	205	60.3
		delRNA_3-1	0	CD641655.1	87.234	47	0.00014	6	0	6160	6206	627	673	58.4
		delRNA_3-1	0	CD641484.1	84.211	57	0.00014	9	0	1987	2043	656	712	58.4
		delRNA_3-1	0	CD641405.1	96.97	33	0.00014	1	0	6160	6192	626	658	58.4
		delRNA_3-1	0	BE881109.1	89.655	58	0.00014	3	2	5586	5640	698	755	58.4
		delRNA_3-1	0	BE875926.1	92.308	39	0.00014	3	0	7243	7281	719	757	58.4
		delRNA_3-1	0	CD239958.1	88.462	52	0.000533	5	1	6160	6210	626	677	56.4
		delRNA_3-1	0	CF456460.1	90.566	53	0.002	3	2	11725	11776	783	834	54.5
		delRNA_3-1	0	AV736175.1	92	50	0.002	2	2	2332	2379	65	16	54.5
		delRNA_3-1	0	BE935004.1	89.583	48	0.002	4	1	1538	1584	109	62	54.5
		delRNA_3-1	0	EC530987.1	100	27	0.008	0	0	6343	6369	82	108	52.6
		delRNA_3-1	0	EC511634.1	100	27	0.008	0	0	1282	1308	18	44	52.6
		delRNA_3-1	0	CF457001.1	82.456	57	0.008	10	0	2934	2990	701	757	52.6
		delRNA_3-1	0	CF456706.1	82.895	76	0.008	11	2	7150	7223	719	794	52.6
		delRNA_3-1	0	CF454155.1	84.746	59	0.008	8	1	2044	2102	808	865	52.6
		delRNA_3-1	0	BF240426.1	100	27	0.008	0	0	8188	8214	447	473	52.6
		delRNA_3-1	0	EC449157.1	89.091	55	0.008	4	2	2333	2385	115	61	52.6
		delRNA_3-1	0	AA413445.1	100	27	0.008	0	0	6343	6369	27	1	52.6
		delRNA_3-1	0	EC555242.1	92.5	40	0.029	2	1	6340	6378	5	44	50.7
		delRNA_3-1	0	EC472948.1	97.059	34	0.029	0	1	1549	1581	33	66	50.7
		delRNA_3-1	0	CF454262.1	85.714	63	0.029	7	2	11755	11815	727	789	50.7
		delRNA_3-1	0	CD642101.1	85.484	62	0.029	7	2	8752	8811	645	706	50.7
		delRNA_3-1	0	CD639187.1	88.889	54	0.029	3	2	6166	6216	633	686	50.7
		delRNA_3-1	0	AA089905.1	94.595	37	0.029	1	1	1546	1581	270	306	50.7
		delRNA_3-1	0	EC532394.1	96.429	28	0.11	1	0	6350	6377	18	45	48.8
		delRNA_3-1	0	EC508961.1	90	50	0.11	3	2	2045	2092	124	75	48.8
		delRNA_3-1	0	EC481558.1	93.182	44	0.11	1	2	2074	2115	6	49	48.8
		delRNA_3-1	0	CV365221.1	94.444	36	0.11	1	1	623	657	87	52	48.8
		delRNA_3-1	0	CF457362.1	93.548	31	0.11	2	0	1888	1918	781	811	48.8
		delRNA_3-1	0	CD638857.1	87.179	39	0.11	5	0	6169	6207	638	676	48.8
		delRNA_3-1	0	BF693192.1	87.5	48	0.11	5	1	3911	3958	764	810	48.8
		delRNA_3-1	0	AA095495.1	96.429	28	0.11	1	0	5883	5910	319	346	48.8
		delRNA_3-1	0	EC565755.1	100	24	0.42	0	0	1546	1569	15	38	46.8
		delRNA_3-1	0	EC547070.1	100	24	0.42	0	0	1285	1308	30	53	46.8
		delRNA_3-1	0	EC540320.1	96.296	27	0.42	1	0	6351	6377	12	38	46.8
		delRNA_3-1	0	EC535460.1	100	24	0.42	0	0	1285	1308	16	39	46.8
		delRNA_3-1	0	EC509377.1	100	24	0.42	0	0	2074	2097	25	48	46.8
		delRNA_3-1	0	EC497883.1	96.296	27	0.42	1	0	6351	6377	65	91	46.8
		delRNA_3-1	0	EC477238.1	100	24	0.42	0	0	1546	1569	13	36	46.8
		delRNA_3-1	0	EC445357.1	96.296	27	0.42	1	0	6351	6377	86	112	46.8
		delRNA_3-1	0	DA571994.1	78.462	65	0.42	14	0	1899	1963	804	868	46.8
		delRNA_3-1	0	BF242306.1	90.909	33	0.42	3	0	5380	5412	691	723	46.8
		delRNA_3-1	0	BF102952.1	94.286	35	0.42	1	1	7700	7733	586	620	46.8
		delRNA_3-1	0	BE877002.1	93.333	30	0.42	2	0	11700	11729	803	832	46.8
		delRNA_3-1	0	AA096396.1	100	24	0.42	0	0	1285	1308	6	29	46.8
		delRNA_3-1	0	AA095372.1	96.875	32	0.42	0	1	7254	7284	258	289	46.8
		delRNA_3-1	0	AA092640.1	96.296	27	0.42	1	0	1550	1576	277	303	46.8
		delRNA_3-1	0	AU185049.1	93.333	30	0.42	2	0	4802	4831	568	539	46.8
		delRNA_3-1	0	EC561687.1	94.118	34	1.6	1	1	6344	6376	92	125	44.9
		delRNA_3-1	0	EC487552.1	94.118	34	1.6	1	1	6343	6375	95	128	44.9
		delRNA_3-1	0	CD652340.1	88.235	51	1.6	4	2	4978	5027	730	779	44.9
		delRNA_3-1	0	BG431527.1	91.111	45	1.6	1	2	8172	8214	477	520	44.9
		delRNA_3-1	0	AL038488.1	100	23	1.6	0	0	7465	7487	177	199	44.9
		delRNA_3-1	0	CV364335.1	90.625	32	1.6	3	0	7347	7378	49	18	44.9
		delRNA_3-1	0	BU662389.1	93.103	29	1.6	2	0	10571	10599	455	427	44.9
		delRNA_3-1	0	BQ432640.1	100	23	1.6	0	0	7465	7487	176	154	44.9
		delRNA_3-1	0	EC576218.1	96	25	6	1	0	1282	1306	26	50	43
		delRNA_3-1	0	EC537179.1	100	22	6	0	0	1287	1308	36	57	43
		delRNA_3-1	0	EC532043.1	91.667	36	6	2	1	2074	2108	60	95	43
		delRNA_3-1	0	EC515902.1	93.939	33	6	1	1	7685	7716	35	67	43
		delRNA_3-1	0	EC511072.1	93.939	33	6	1	1	7685	7716	47	79	43
		delRNA_3-1	0	EC458250.1	100	22	6	0	0	1282	1303	28	49	43
		delRNA_3-1	0	BX351996.2	96	25	6	1	0	10712	10736	689	713	43
		delRNA_3-1	0	CF455236.1	86.486	37	6	5	0	11653	11689	800	836	43
		delRNA_3-1	0	CD642128.1	93.75	32	6	1	1	2078	2108	674	705	43
		delRNA_3-1	0	BM479376.1	96.667	30	6	0	1	324	352	952	981	43
		delRNA_3-1	0	BF967116.1	100	22	6	0	0	12204	12225	531	552	43
		delRNA_3-1	0	BF248120.1	85.417	48	6	6	1	5588	5635	713	759	43
		delRNA_3-1	0	BE890976.1	96	25	6	1	0	11594	11618	677	701	43
		delRNA_3-1	0	BE877895.1	96	25	6	1	0	5593	5617	750	774	43
		delRNA_3-1	0	BE830664.1	86.667	45	6	5	1	11745	11789	15	58	43
		delRNA_3-1	0	EC467643.1	96	25	6	1	0	2068	2092	25	1	43
		delRNA_3-1	0	BE964471.2	100	22	6	0	0	6895	6916	93	72	43
		delRNA_3-1	0	BE939036.1	86.667	45	6	5	1	2344	2388	61	18	43
		delRNA_3-1	0	BE067323.1	90.323	31	6	3	0	3542	3572	84	54	43
		delRNA_3-1	1	BF131499.1	80.11	181	5.36e-15	28	5	8137	8309	361	541	93
		delRNA_3-1	1	AA090015.1	79.358	218	4.2e-12	37	8	1615	1824	19	236	83.4
		delRNA_3-1	1	CF455185.1	96	50	8.68e-10	1	1	2184	2233	787	835	75.7
		delRNA_3-1	1	AW750660.1	86.111	108	3.29e-09	10	5	1528	1631	260	154	73.7
		delRNA_3-1	1	CD640030.1	93.182	44	4.73e-08	3	0	1834	1877	669	712	69.9
		delRNA_3-1	1	BE072132.1	86.408	103	4.73e-08	9	5	1581	1680	46	146	69.9
		delRNA_3-1	1	CF454197.1	88.525	61	1.79e-07	6	1	3930	3990	772	831	68
		delRNA_3-1	1	CD640495.1	89.655	58	1.79e-07	5	1	6163	6220	630	686	68
		delRNA_3-1	1	CF456565.1	92.157	51	6.8e-07	3	1	2185	2234	734	784	66.1
		delRNA_3-1	1	CF456103.1	90.385	52	6.8e-07	4	1	2248	2298	836	887	66.1
		delRNA_3-1	1	CD642222.1	89.796	49	6.8e-07	5	0	4978	5026	732	780	66.1
		delRNA_3-1	1	CD642127.1	93.023	43	6.8e-07	3	0	6163	6205	631	673	66.1
		delRNA_3-1	1	CD640347.1	90.741	54	6.8e-07	4	1	6168	6220	637	690	66.1
		delRNA_3-1	1	CV377438.1	92.857	42	2.58e-06	3	0	11566	11607	57	16	64.1
		delRNA_3-1	1	CD641214.1	92.857	42	2.58e-06	3	0	6165	6206	635	676	64.1
		delRNA_3-1	1	CD639363.1	90.566	53	2.58e-06	4	1	6163	6215	630	681	64.1
		delRNA_3-1	1	AA093686.1	87.234	94	2.58e-06	7	5	1668	1756	230	323	64.1
		delRNA_3-1	1	AA092637.1	91.379	58	2.58e-06	3	2	1399	1454	83	140	64.1
		delRNA_3-1	1	CF454155.1	94.737	38	9.77e-06	2	0	2047	2084	812	849	62.2
		delRNA_3-1	1	CD641434.1	92.683	41	9.77e-06	3	0	6165	6205	634	674	62.2
		delRNA_3-1	1	CD639346.1	90.909	44	9.77e-06	4	0	6163	6206	624	667	62.2
		delRNA_3-1	1	CF457411.1	85.714	63	3.71e-05	8	1	11671	11732	764	826	60.3
		delRNA_3-1	1	CF456402.1	91.489	47	3.71e-05	3	1	2211	2256	798	844	60.3
		delRNA_3-1	1	CF456343.1	82.667	75	3.71e-05	12	1	11676	11750	832	905	60.3
		delRNA_3-1	1	CD656420.1	100	31	3.71e-05	0	0	1849	1879	778	808	60.3
		delRNA_3-1	1	CD641405.1	90.698	43	3.71e-05	4	0	6163	6205	630	672	60.3
		delRNA_3-1	1	CF457220.1	84.211	57	0.00014	9	0	11676	11732	807	863	58.4
		delRNA_3-1	1	CF455047.1	93.182	44	0.00014	2	1	2211	2253	788	831	58.4
		delRNA_3-1	1	CD652810.1	82.796	93	0.00014	13	3	3924	4013	757	849	58.4
		delRNA_3-1	1	CD639369.1	86.441	59	0.00014	7	1	6148	6205	606	664	58.4
		delRNA_3-1	1	CD239940.1	92.308	39	0.00014	3	0	6168	6206	640	678	58.4
		delRNA_3-1	1	AV650199.1	81.944	72	0.00014	12	1	1718	1788	594	665	58.4
		delRNA_3-1	1	CV364474.1	81.609	87	0.000533	14	2	1614	1699	97	12	56.4
		delRNA_3-1	1	CD639132.1	89.474	57	0.000533	4	2	6165	6220	634	689	56.4
		delRNA_3-1	1	CF456192.1	95.455	44	0.002	0	2	2173	2215	807	849	54.5
		delRNA_3-1	1	BE094212.1	85	60	0.002	8	1	11501	11559	75	134	54.5
		delRNA_3-1	1	AA095704.1	89.286	56	0.002	3	2	1513	1567	310	363	54.5
		delRNA_3-1	1	CV379838.1	92.683	41	0.008	2	1	5935	5974	47	7	52.6
		delRNA_3-1	1	CF455054.1	91.667	36	0.008	3	0	11671	11706	831	866	52.6
		delRNA_3-1	1	CF454257.1	91.667	36	0.008	3	0	11671	11706	799	834	52.6
		delRNA_3-1	1	CF454220.1	91.667	36	0.008	3	0	11671	11706	824	859	52.6
		delRNA_3-1	1	BF573946.1	100	27	0.008	0	0	6163	6189	638	664	52.6
		delRNA_3-1	1	BE825408.1	88.095	42	0.008	5	0	5287	5328	147	106	52.6
		delRNA_3-1	1	AW905652.1	84.615	78	0.008	9	3	1525	1600	100	24	52.6
		delRNA_3-1	1	CF455005.1	88.889	36	0.029	4	0	1860	1895	826	861	50.7
		delRNA_3-1	1	CD653580.1	90.196	51	0.029	3	2	8751	8800	745	794	50.7
		delRNA_3-1	1	CD641655.1	86.047	43	0.029	6	0	6163	6205	631	673	50.7
		delRNA_3-1	1	CD638857.1	87.5	40	0.029	5	0	6168	6207	638	677	50.7
		delRNA_3-1	1	BE892569.1	89.474	38	0.029	4	0	5600	5637	712	749	50.7
		delRNA_3-1	1	N87849.1	93.75	32	0.029	2	0	1399	1430	122	153	50.7
		delRNA_3-1	1	Z19205.1	96.552	29	0.029	1	0	1718	1746	93	65	50.7
		delRNA_3-1	1	EC582513.1	96.429	28	0.11	1	0	6165	6192	75	48	48.8
		delRNA_3-1	1	EC540657.1	100	25	0.11	0	0	6168	6192	71	47	48.8
		delRNA_3-1	1	EC480945.1	100	25	0.11	0	0	6168	6192	60	36	48.8
		delRNA_3-1	1	EC466851.1	100	25	0.11	0	0	6168	6192	72	48	48.8
		delRNA_3-1	1	CF456458.1	85.185	54	0.11	7	1	2248	2301	801	853	48.8
		delRNA_3-1	1	CF456451.1	84.615	65	0.11	8	2	11671	11734	793	856	48.8
		delRNA_3-1	1	CF456112.1	91.176	34	0.11	3	0	11671	11704	797	830	48.8
		delRNA_3-1	1	CF455285.1	91.176	34	0.11	3	0	11671	11704	791	824	48.8
		delRNA_3-1	1	CF455034.1	91.176	34	0.11	3	0	11671	11704	821	854	48.8
		delRNA_3-1	1	CF454545.1	91.176	34	0.11	3	0	11671	11704	796	829	48.8
		delRNA_3-1	1	CF454132.1	96.97	33	0.11	0	1	2184	2216	809	840	48.8
		delRNA_3-1	1	CD652469.1	85.714	42	0.11	6	0	8479	8520	823	864	48.8
		delRNA_3-1	1	CD642129.1	88.889	45	0.11	4	1	6163	6206	631	675	48.8
		delRNA_3-1	1	BF694350.1	85.185	54	0.11	7	1	1950	2003	745	797	48.8
		delRNA_3-1	1	AA096060.1	90	50	0.11	3	2	5308	5355	246	295	48.8
		delRNA_3-1	1	EC522965.1	96.296	27	0.42	1	0	1282	1308	24	50	46.8
		delRNA_3-1	1	EC512344.1	96.296	27	0.42	1	0	1282	1308	24	50	46.8
		delRNA_3-1	1	CF455225.1	90.909	33	0.42	3	0	3933	3965	782	814	46.8
		delRNA_3-1	1	CF455112.1	88.889	36	0.42	4	0	11671	11706	829	864	46.8
		delRNA_3-1	1	CD643325.1	88.636	44	0.42	4	1	1836	1879	765	807	46.8
		delRNA_3-1	1	CD639370.1	88.636	44	0.42	4	1	6163	6206	625	667	46.8
		delRNA_3-1	1	BI063505.1	96.296	27	0.42	1	0	496	522	22	48	46.8
		delRNA_3-1	1	BE971689.1	100	24	0.42	0	0	211	234	60	37	46.8
		delRNA_3-1	1	BE768846.1	96.296	27	0.42	1	0	8869	8895	53	79	46.8
		delRNA_3-1	1	T25986.1	88.462	52	0.42	4	2	1615	1665	255	205	46.8
		delRNA_3-1	1	AA096396.1	94.286	35	0.42	1	1	1399	1432	137	171	46.8
		delRNA_3-1	1	EC517666.1	100	23	1.6	0	0	1859	1881	70	92	44.9
		delRNA_3-1	1	CF456527.1	90.625	32	1.6	3	0	11675	11706	809	840	44.9
		delRNA_3-1	1	CF454137.1	91.111	45	1.6	2	2	2189	2233	817	859	44.9
		delRNA_3-1	1	CD641586.1	100	23	1.6	0	0	4966	4988	718	740	44.9
		delRNA_3-1	1	CD242605.1	90.625	32	1.6	3	0	3445	3476	785	816	44.9
		delRNA_3-1	1	BF241133.1	91.892	37	1.6	2	1	5523	5558	633	669	44.9
		delRNA_3-1	1	BF238801.1	90.625	32	1.6	3	0	8378	8409	628	659	44.9
		delRNA_3-1	1	BE898505.1	85.714	49	1.6	6	1	1864	1911	773	821	44.9
		delRNA_3-1	1	AA091391.1	87.143	70	1.6	5	4	10774	10839	181	250	44.9
		delRNA_3-1	1	ES308152.1	96	25	6	1	0	4012	4036	183	159	43
		delRNA_3-1	1	EC570515.1	100	22	6	0	0	6171	6192	55	34	43
		delRNA_3-1	1	EC566266.1	96	25	6	1	0	1284	1308	34	58	43
		delRNA_3-1	1	EC565604.1	96	25	6	1	0	1284	1308	26	50	43
		delRNA_3-1	1	EC494397.1	100	22	6	0	0	6171	6192	69	48	43
		delRNA_3-1	1	EC491400.1	96	25	6	1	0	1284	1308	26	50	43
		delRNA_3-1	1	EC482284.1	100	22	6	0	0	1858	1879	91	112	43
		delRNA_3-1	1	EC479819.1	96	25	6	1	0	1284	1308	106	82	43
		delRNA_3-1	1	EC477603.1	100	22	6	0	0	1860	1881	33	54	43
		delRNA_3-1	1	EC477238.1	91.667	36	6	2	1	1535	1569	2	37	43
		delRNA_3-1	1	DR423387.1	96	25	6	1	0	4012	4036	380	356	43
		delRNA_3-1	1	CX760268.1	96	25	6	1	0	4012	4036	168	144	43
		delRNA_3-1	1	CV358455.1	92.857	28	6	2	0	3921	3948	86	59	43
		delRNA_3-1	1	CF456411.1	100	22	6	0	0	1853	1874	795	816	43
		delRNA_3-1	2	BE154508.1	83.889	180	8.74e-21	21	7	6470	6643	250	73	112
		delRNA_3-1	2	AA090015.1	82.781	151	6.85e-18	22	4	1657	1803	64	214	102
		delRNA_3-1	2	CV367543.1	86.667	105	4.2e-12	10	4	11619	11719	105	1	83.4
		delRNA_3-1	2	CD104020.1	82.667	150	1.59e-11	18	6	11533	11674	630	779	81.4
		delRNA_3-1	2	CF454243.1	90	80	6.04e-11	5	3	3898	3974	732	811	79.5
		delRNA_3-1	2	BF571780.1	86.207	87	6.04e-11	9	2	3861	3944	673	759	79.5
		delRNA_3-1	2	AV650199.1	81.579	114	8.68e-10	18	3	1687	1797	562	675	75.7
		delRNA_3-1	2	BE825408.1	91.667	48	4.73e-08	4	0	5286	5333	147	100	69.9
		delRNA_3-1	2	BF132765.1	88.235	68	6.8e-07	6	2	3886	3951	604	671	66.1
		delRNA_3-1	2	AW879522.1	87.324	71	6.8e-07	7	2	10676	10745	95	26	66.1
		delRNA_3-1	2	BF793549.1	85.87	92	2.58e-06	9	4	3891	3980	702	791	64.1
		delRNA_3-1	2	CF457227.1	84.615	78	9.77e-06	10	2	11648	11723	813	890	62.2
		delRNA_3-1	2	CF455235.1	92.683	41	9.77e-06	3	0	11683	11723	840	880	62.2
		delRNA_3-1	2	CD640030.1	92.5	40	9.77e-06	3	0	1837	1876	673	712	62.2
		delRNA_3-1	2	CF456568.1	92.5	40	3.71e-05	3	0	11683	11722	815	854	60.3
		delRNA_3-1	2	CF456502.1	86.207	87	3.71e-05	8	4	11628	11710	752	838	60.3
		delRNA_3-1	2	CF454257.1	86.538	52	3.71e-05	7	0	11671	11722	800	851	60.3
		delRNA_3-1	2	CF454220.1	86.207	87	3.71e-05	8	4	11635	11717	785	871	60.3
		delRNA_3-1	2	CD652810.1	86.765	68	3.71e-05	7	2	3941	4006	776	843	60.3
		delRNA_3-1	2	AV722627.1	94.444	36	3.71e-05	2	0	1774	1809	656	691	60.3
		delRNA_3-1	2	AA092866.1	88.71	62	3.71e-05	5	2	1669	1728	240	301	60.3
		delRNA_3-1	2	CF457220.1	94.444	36	0.00014	2	0	11688	11723	820	855	58.4
		delRNA_3-1	2	CF456343.1	94.444	36	0.00014	2	0	11688	11723	845	880	58.4
		delRNA_3-1	2	CF454205.1	87.5	56	0.00014	6	1	11663	11717	795	850	58.4
		delRNA_3-1	2	BE866241.1	92.308	52	0.00014	2	2	3891	3941	692	742	58.4
		delRNA_3-1	2	EC582513.1	96.97	33	0.00014	1	0	6166	6198	73	41	58.4
		delRNA_3-1	2	CF456675.1	87.302	63	0.000533	5	2	11644	11703	792	854	56.4
		delRNA_3-1	2	CF456040.1	88.333	60	0.000533	5	2	11647	11704	802	861	56.4
		delRNA_3-1	2	CD640347.1	88.462	52	0.000533	5	1	6169	6219	639	690	56.4
		delRNA_3-1	2	BE843247.1	80.189	106	0.000533	18	3	1462	1565	164	60	56.4
		delRNA_3-1	2	CF457411.1	87.037	54	0.002	6	1	11671	11723	765	818	54.5
		delRNA_3-1	2	CF456458.1	90	40	0.002	4	0	2248	2287	802	841	54.5
		delRNA_3-1	2	CF455039.1	83.784	74	0.002	10	2	3934	4006	772	844	54.5
		delRNA_3-1	2	CD639346.1	94.118	34	0.002	2	0	6163	6196	625	658	54.5
		delRNA_3-1	2	BF691279.1	94.118	34	0.002	2	0	3877	3910	702	735	54.5
		delRNA_3-1	2	BE894206.1	91.111	45	0.002	3	1	3928	3971	715	759	54.5
		delRNA_3-1	2	BE877261.1	89.583	48	0.002	4	1	3905	3951	694	741	54.5
		delRNA_3-1	2	BE874553.1	94.118	34	0.002	2	0	4094	4127	765	798	54.5
		delRNA_3-1	2	CF456451.1	88.095	42	0.008	5	0	11671	11712	794	835	52.6
		delRNA_3-1	2	CF455112.1	85.542	83	0.008	7	4	11635	11712	789	871	52.6
		delRNA_3-1	2	CF454550.1	83.871	62	0.008	9	1	3934	3994	788	849	52.6
		delRNA_3-1	2	CD639132.1	96.667	30	0.008	1	0	6169	6198	639	668	52.6
		delRNA_3-1	2	BG501056.1	91.228	57	0.008	2	3	5506	5559	207	263	52.6
		delRNA_3-1	2	EC540657.1	96.667	30	0.008	1	0	6169	6198	69	40	52.6
		delRNA_3-1	2	EC480945.1	96.667	30	0.008	1	0	6169	6198	58	29	52.6
		delRNA_3-1	2	EC466851.1	96.667	30	0.008	1	0	6169	6198	70	41	52.6
		delRNA_3-1	2	EC479219.1	97.059	34	0.029	0	1	6166	6198	43	76	50.7
		delRNA_3-1	2	CF456767.1	89.474	38	0.029	4	0	11686	11723	844	881	50.7
		delRNA_3-1	2	CF456112.1	87.692	65	0.029	5	3	11642	11703	766	830	50.7
		delRNA_3-1	2	CF455150.1	87.805	41	0.029	5	0	11671	11711	804	844	50.7
		delRNA_3-1	2	CF454545.1	87.671	73	0.029	5	4	11635	11703	757	829	50.7
		delRNA_3-1	2	CF454426.1	91.429	35	0.029	3	0	11683	11717	790	824	50.7
		delRNA_3-1	2	BF238801.1	87.805	41	0.029	5	0	8375	8415	626	666	50.7
		delRNA_3-1	2	AV726494.1	85.915	71	0.029	7	3	1779	1846	678	748	50.7
		delRNA_3-1	2	BE881267.1	88.889	54	0.029	4	2	4071	4122	664	717	50.7
		delRNA_3-1	2	BE876625.1	82.407	108	0.029	14	5	3985	4087	662	769	50.7
		delRNA_3-1	2	EC570515.1	96.552	29	0.029	1	0	6170	6198	55	27	50.7
		delRNA_3-1	2	EC538708.1	97.059	34	0.029	0	1	6166	6198	73	40	50.7
		delRNA_3-1	2	EC494397.1	96.552	29	0.029	1	0	6170	6198	69	41	50.7
		delRNA_3-1	2	EC491601.1	97.059	34	0.029	0	1	6166	6198	74	41	50.7
		delRNA_3-1	2	EC451335.1	97.059	34	0.029	0	1	6166	6198	71	38	50.7
		delRNA_3-1	2	CF456411.1	96.429	28	0.11	1	0	1846	1873	789	816	48.8
		delRNA_3-1	2	CF456199.1	92.308	39	0.11	2	1	3935	3972	789	827	48.8
		delRNA_3-1	2	CF455054.1	87.5	40	0.11	5	0	11671	11710	832	871	48.8
		delRNA_3-1	2	CF454222.1	93.548	31	0.11	2	0	11687	11717	843	873	48.8
		delRNA_3-1	2	CD656420.1	94.444	36	0.11	1	1	1844	1878	773	808	48.8
		delRNA_3-1	2	CD652055.1	91.176	34	0.11	3	0	11642	11675	766	799	48.8
		delRNA_3-1	2	CD644266.1	82.692	52	0.11	9	0	1795	1846	713	764	48.8
		delRNA_3-1	2	CD642127.1	96.429	28	0.11	1	0	6169	6196	638	665	48.8
		delRNA_3-1	2	CD641434.1	96.429	28	0.11	1	0	6169	6196	639	666	48.8
		delRNA_3-1	2	CD640495.1	96.429	28	0.11	1	0	6169	6196	637	664	48.8
		delRNA_3-1	2	CD239940.1	96.429	28	0.11	1	0	6169	6196	642	669	48.8
		delRNA_3-1	2	BG166800.1	88.889	45	0.11	4	1	1835	1879	798	841	48.8
		delRNA_3-1	2	BG023943.1	86.275	51	0.11	6	1	3922	3971	844	894	48.8
		delRNA_3-1	2	BF132032.1	96.429	28	0.11	1	0	3922	3949	656	683	48.8
		delRNA_3-1	2	EC517666.1	100	24	0.42	0	0	1858	1881	70	93	46.8
		delRNA_3-1	2	EC477615.1	100	24	0.42	0	0	6565	6588	54	77	46.8
		delRNA_3-1	2	CF456527.1	96.296	27	0.42	1	0	11686	11712	821	847	46.8
		delRNA_3-1	2	CF456340.1	87.234	47	0.42	5	1	2964	3009	736	782	46.8
		delRNA_3-1	2	CF455034.1	86.207	58	0.42	6	2	11648	11703	797	854	46.8
		delRNA_3-1	2	CF454515.1	88.889	36	0.42	4	0	11688	11723	819	854	46.8
		delRNA_3-1	2	CF454117.1	88.889	36	0.42	4	0	11687	11722	818	853	46.8
		delRNA_3-1	2	BF215057.1	85.714	42	0.42	6	0	3922	3963	751	792	46.8
		delRNA_3-1	2	AV706412.1	96.296	27	0.42	1	0	1774	1800	614	640	46.8
		delRNA_3-1	2	BE879995.1	93.333	30	0.42	2	0	3922	3951	717	746	46.8
		delRNA_3-1	2	BE877495.1	93.333	30	0.42	2	0	4093	4122	694	723	46.8
		delRNA_3-1	2	BE876264.1	93.023	43	0.42	1	2	3932	3972	679	721	46.8
		delRNA_3-1	2	EC543637.1	96.774	31	1.6	0	1	6169	6198	58	88	44.9
		delRNA_3-1	2	EC482284.1	88.372	43	1.6	2	1	1839	1878	70	112	44.9
		delRNA_3-1	2	EC477603.1	100	23	1.6	0	0	1859	1881	33	55	44.9
		delRNA_3-1	2	EC468681.1	96.774	31	1.6	0	1	1042	1071	20	50	44.9
		delRNA_3-1	2	CF456660.1	96.154	26	1.6	1	0	11686	11711	808	833	44.9
		delRNA_3-1	2	BG399879.1	100	23	1.6	0	0	8375	8397	717	739	44.9
		delRNA_3-1	2	EC577702.1	96.774	31	1.6	0	1	6169	6198	58	28	44.9
		delRNA_3-1	2	EC565215.1	96.774	31	1.6	0	1	6169	6198	70	40	44.9
		delRNA_3-1	2	EC520802.1	96.774	31	1.6	0	1	6169	6198	59	29	44.9
		delRNA_3-1	2	EC505599.1	96.774	31	1.6	0	1	6169	6198	58	28	44.9
		delRNA_3-1	2	EC490185.1	96.774	31	1.6	0	1	6169	6198	68	38	44.9
		delRNA_3-1	2	EC474677.1	96.774	31	1.6	0	1	6169	6198	72	42	44.9
		delRNA_3-1	3	CV367543.1	86.458	96	1.25e-08	9	4	11623	11714	100	5	71.8
		delRNA_3-1	3	AW821373.1	90.625	64	4.73e-08	4	2	5343	5404	80	17	69.9
		delRNA_3-1	3	AA095119.1	85.897	78	1.79e-07	9	2	1636	1712	347	423	68
		delRNA_3-1	3	BF132765.1	88.235	68	6.8e-07	6	2	3886	3951	605	672	66.1
		delRNA_3-1	3	BE898866.1	88.462	52	6.8e-07	6	0	8438	8489	722	773	66.1
		delRNA_3-1	3	CD652173.1	87.879	66	9.77e-06	6	2	1789	1852	714	779	62.2
		delRNA_3-1	3	AV707269.1	77.857	140	9.77e-06	28	3	1534	1672	291	428	62.2
		delRNA_3-1	3	CD652055.1	97.059	34	3.71e-05	1	0	11641	11674	766	799	60.3
		delRNA_3-1	3	CF456422.1	90	50	0.00014	4	1	1804	1852	744	793	58.4
		delRNA_3-1	3	BE898479.1	82.432	74	0.00014	12	1	8452	8524	737	810	58.4
		delRNA_3-1	3	AA389689.1	88.525	61	0.00014	5	2	4598	4656	21	81	58.4
		delRNA_3-1	3	CF454644.1	96.875	32	0.000533	1	0	11643	11674	771	802	56.4
		delRNA_3-1	3	CF454434.1	88.636	44	0.000533	5	0	11631	11674	789	832	56.4
		delRNA_3-1	3	CF454113.1	91.111	45	0.002	3	1	8986	9029	822	866	54.5
		delRNA_3-1	3	BE142308.1	91.892	37	0.002	3	0	6666	6702	622	658	54.5
		delRNA_3-1	3	AW984609.1	96.774	31	0.002	1	0	6372	6402	4	34	54.5
		delRNA_3-1	3	CF457227.1	93.939	33	0.008	2	0	11683	11715	851	883	52.6
		delRNA_3-1	3	CF455264.1	93.939	33	0.008	2	0	11642	11674	775	807	52.6
		delRNA_3-1	3	CF454472.1	90	60	0.008	3	3	8950	9006	747	806	52.6
		delRNA_3-1	3	CF454444.1	96.667	30	0.008	1	0	11645	11674	791	820	52.6
		delRNA_3-1	3	BG255821.1	100	27	0.008	0	0	4630	4656	2	28	52.6
		delRNA_3-1	3	BF031834.1	90.909	44	0.008	3	1	8383	8425	679	722	52.6
		delRNA_3-1	3	BE876155.1	84.746	59	0.008	8	1	11638	11695	736	794	52.6
		delRNA_3-1	3	BE825408.1	89.474	38	0.029	4	0	5367	5404	65	28	50.7
		delRNA_3-1	3	CF456568.1	93.75	32	0.029	2	0	11683	11714	816	847	50.7
		delRNA_3-1	3	CF455235.1	93.75	32	0.029	2	0	11683	11714	841	872	50.7
		delRNA_3-1	3	CF454478.1	97.059	34	0.029	0	1	8974	9006	860	893	50.7
		delRNA_3-1	3	CF454426.1	93.75	32	0.029	2	0	11683	11714	791	822	50.7
		delRNA_3-1	3	CF454205.1	93.75	32	0.029	2	0	11683	11714	817	848	50.7
		delRNA_3-1	3	CD655397.1	94.595	37	0.029	1	1	11638	11674	752	787	50.7
		delRNA_3-1	3	CD641000.1	93.75	32	0.029	2	0	4936	4967	682	713	50.7
		delRNA_3-1	3	BE898262.1	92.5	40	0.029	2	1	2554	2592	715	754	50.7
		delRNA_3-1	3	AA247141.1	78.788	99	0.029	19	2	1298	1394	34	132	50.7
		delRNA_3-1	3	AA090015.1	87.805	41	0.029	5	0	1666	1706	75	115	50.7
		delRNA_3-1	3	EC468041.1	86.275	51	0.11	6	1	1256	1305	2	52	48.8
		delRNA_3-1	3	CF456451.1	93.548	31	0.11	2	0	11683	11713	807	837	48.8
		delRNA_3-1	3	CF454117.1	93.548	31	0.11	2	0	11685	11715	817	847	48.8
		delRNA_3-1	3	CD639537.1	91.489	47	0.11	2	2	1072	1116	679	725	48.8
		delRNA_3-1	3	AV729166.1	79.688	64	0.11	13	0	1779	1842	666	729	48.8
		delRNA_3-1	3	AV685491.1	82.692	52	0.11	9	0	7396	7447	641	692	48.8
		delRNA_3-1	3	BE084151.1	86.275	51	0.11	6	1	687	736	70	20	48.8
		delRNA_3-1	3	AA095239.1	89.655	58	0.11	3	3	1627	1681	270	327	48.8
		delRNA_3-1	3	AV725802.2	87.234	47	0.42	5	1	1053	1098	684	730	46.8
		delRNA_3-1	3	CF456767.1	100	24	0.42	0	0	11692	11715	851	874	46.8
		delRNA_3-1	3	CF456624.1	88.333	60	0.42	4	3	8950	9006	789	848	46.8
		delRNA_3-1	3	CF456563.1	85.965	57	0.42	6	2	1795	1849	701	757	46.8
		delRNA_3-1	3	CF455041.1	100	24	0.42	0	0	8800	8823	779	802	46.8
		delRNA_3-1	3	CF454515.1	100	24	0.42	0	0	11692	11715	824	847	46.8
		delRNA_3-1	3	CF454222.1	93.333	30	0.42	2	0	11685	11714	842	871	46.8
		delRNA_3-1	3	CF454129.1	83.636	55	0.42	8	1	11650	11703	762	816	46.8
		delRNA_3-1	3	BF573858.1	96.875	32	0.42	0	1	3889	3919	714	745	46.8
		delRNA_3-1	3	BE877039.1	96.296	27	0.42	1	0	7282	7308	776	802	46.8
		delRNA_3-1	3	BE154164.1	84.127	63	1.6	8	2	4561	4623	271	211	44.9
		delRNA_3-1	3	AW984632.1	100	23	1.6	0	0	3706	3728	33	11	44.9
		delRNA_3-1	3	BX454021.2	93.103	29	1.6	2	0	10554	10582	263	291	44.9
		delRNA_3-1	3	CF457220.1	100	23	1.6	0	0	11692	11714	825	847	44.9
		delRNA_3-1	3	CF456343.1	100	23	1.6	0	0	11692	11714	850	872	44.9
		delRNA_3-1	3	CF455112.1	93.103	29	1.6	2	0	11685	11713	845	873	44.9
		delRNA_3-1	3	CF454220.1	100	23	1.6	0	0	11692	11714	847	869	44.9
		delRNA_3-1	3	BF971471.1	96.154	26	1.6	1	0	6354	6379	244	269	44.9
		delRNA_3-1	3	BF793549.1	84.146	82	1.6	9	4	3892	3971	704	783	44.9
		delRNA_3-1	3	BF698044.1	86.842	38	1.6	5	0	3871	3908	714	751	44.9
		delRNA_3-1	3	BF691279.1	100	23	1.6	0	0	3886	3908	712	734	44.9
		delRNA_3-1	3	BF674790.1	100	23	1.6	0	0	3886	3908	604	626	44.9
		delRNA_3-1	3	BE958104.1	96.154	26	1.6	1	0	3880	3905	627	652	44.9
		delRNA_3-1	3	BE876443.1	81.132	53	1.6	10	0	1996	2048	744	796	44.9
		delRNA_3-1	3	BE875016.1	81.25	64	1.6	11	1	11692	11754	671	734	44.9
		delRNA_3-1	3	BE713341.1	88.372	43	1.6	4	1	3790	3832	621	662	44.9
		delRNA_3-1	3	EC547390.1	96	25	6	1	0	4065	4089	73	97	43
		delRNA_3-1	3	CF456591.1	100	22	6	0	0	11692	11713	826	847	43
		delRNA_3-1	3	CF456527.1	100	22	6	0	0	11692	11713	828	849	43
		delRNA_3-1	3	CF456340.1	91.667	36	6	2	1	2965	2999	738	773	43
		delRNA_3-1	3	CF455150.1	92.857	28	6	2	0	11683	11710	817	844	43
		delRNA_3-1	3	CF455081.1	100	22	6	0	0	11692	11713	824	845	43
		delRNA_3-1	3	CF454547.1	83.721	43	6	7	0	4987	5029	761	803	43
		delRNA_3-1	3	BM557613.1	96	25	6	1	0	10327	10351	1106	1130	43
		delRNA_3-1	3	BF672838.1	92.857	28	6	2	0	3889	3916	719	746	43
		delRNA_3-1	3	AV752682.1	96	25	6	1	0	1760	1784	628	652	43
		delRNA_3-1	3	BE881229.1	85.075	67	6	6	3	3892	3955	679	744	43
		delRNA_3-2	0	DB471807.1	93.103	29	1.3	2	0	4510	4538	68	40	44.9
		delRNA_3-2	0	AV718771.1	93.103	29	1.3	2	0	4510	4538	86	114	44.9
		delRNA_3-2	0	BM148350.1	96	25	4.8	1	0	7898	7922	187	163	43
		delRNA_3-2	0	BG395473.1	100	22	4.8	0	0	2477	2498	689	710	43
		delRNA_3-2	0	BG005817.1	100	22	4.8	0	0	3866	3887	363	384	43
		delRNA_3-2	1	BU631778.1	100	23	1.3	0	0	2248	2270	123	101	44.9
		delRNA_3-2	1	CK823119.1	92.857	28	4.8	2	0	329	356	464	437	43
		delRNA_3-2	1	CD358182.1	100	22	4.8	0	0	3038	3059	514	535	43
		delRNA_3-2	1	BU656677.1	100	22	4.8	0	0	9164	9185	448	469	43
		delRNA_3-2	1	BU581081.1	92.857	28	4.8	2	0	329	356	531	504	43
		delRNA_3-2	1	BQ300802.1	92.857	28	4.8	2	0	329	356	98	71	43
		delRNA_3-2	1	BQ100822.1	92.857	28	4.8	2	0	329	356	466	439	43
		delRNA_3-2	1	BQ100779.1	92.857	28	4.8	2	0	329	356	467	440	43
		delRNA_3-2	1	BQ100763.1	92.857	28	4.8	2	0	329	356	466	439	43
		delRNA_3-2	1	BE905645.1	96	25	4.8	1	0	7046	7070	618	642	43
		delRNA_3-2	1	AL120257.1	90.323	31	4.8	3	0	9643	9673	85	55	43
		delRNA_3-2	2	BM460711.1	96.154	26	1.3	1	0	6547	6572	888	913	44.9
		delRNA_3-2	2	CN417753.1	96	25	4.8	1	0	7415	7439	280	256	43
		delRNA_3-2	2	BG826523.1	96	25	4.8	1	0	7415	7439	470	446	43
		delRNA_3-2	3	BE152425.1	93.103	29	1.3	2	0	3822	3850	12	40	44.9
		delRNA_3-2	3	BG460466.1	100	22	4.8	0	0	1497	1518	715	736	43
		delRNA_3-2	3	BG104602.1	92.857	28	4.8	2	0	8844	8871	836	863	43
		delRNA_3-2	4	CD517535.1	96.154	26	1.3	1	0	6263	6288	419	394	44.9
		delRNA_3-2	4	BU838871.1	100	22	4.8	0	0	5699	5720	668	689	43
		delRNA_3-2	4	BM925651.1	100	22	4.8	0	0	5903	5924	773	752	43
		delRNA_3-2	4	BG744725.1	96	25	4.8	1	0	5993	6017	252	228	43
		delRNA_3-2	4	AV660702.1	100	22	4.8	0	0	7281	7302	321	300	43
		delRNA_3-3	0	BF856347.1	96.667	30	0.005	1	0	1733	1762	31	2	52.6
		delRNA_3-3	0	AL561899.3	100	24	0.28	0	0	563	586	148	125	46.8
		delRNA_3-3	0	BI036552.1	100	24	0.28	0	0	2217	2240	88	65	46.8
		delRNA_3-3	0	BE738040.1	100	22	4	0	0	3895	3916	553	574	43
		delRNA_3-3	0	BE151989.1	100	22	4	0	0	7018	7039	81	60	43
		delRNA_3-3	1	BG997639.1	93.75	32	0.019	2	0	3722	3753	211	180	50.7
		delRNA_3-3	1	AW865978.1	96.552	29	0.019	1	0	2363	2391	178	150	50.7
		delRNA_3-3	1	CV421572.1	93.103	29	1.1	2	0	2363	2391	30	2	44.9
		delRNA_3-3	1	CN287582.1	100	22	4	0	0	2649	2670	78	99	43
		delRNA_3-3	1	BX391744.2	100	22	4	0	0	2649	2670	74	53	43
		delRNA_3-3	1	BX369995.2	100	22	4	0	0	2649	2670	450	471	43
		delRNA_3-3	1	AL573945.3	100	22	4	0	0	2649	2670	613	592	43
		delRNA_3-3	1	BG999140.1	96	25	4	1	0	3722	3746	196	172	43
		delRNA_3-3	1	BG623754.1	96	25	4	1	0	3722	3746	490	466	43
		delRNA_3-3	1	BG621003.1	100	22	4	0	0	2649	2670	430	451	43
		delRNA_3-3	1	BG620384.1	100	22	4	0	0	2649	2670	428	449	43
		delRNA_3-3	1	BF957151.1	100	22	4	0	0	2649	2670	435	414	43
		delRNA_3-3	1	BF674675.1	100	22	4	0	0	2649	2670	527	548	43
		delRNA_3-3	1	AW955854.1	100	22	4	0	0	2649	2670	156	177	43
		delRNA_3-3	1	AI128337.1	100	22	4	0	0	2649	2670	174	153	43
		delRNA_3-3	2	HY119402.1	92.857	28	4	2	0	2281	2308	481	454	43
		delRNA_3-3	2	DA954146.1	100	22	4	0	0	2787	2808	87	66	43
		delRNA_3-3	2	DA595069.1	100	22	4	0	0	2787	2808	78	57	43
		delRNA_3-3	2	DA227985.1	96	25	4	1	0	2284	2308	404	380	43
		delRNA_3-3	2	BU933570.1	92.857	28	4	2	0	7071	7098	562	535	43
		delRNA_3-3	2	BU180820.1	100	22	4	0	0	192	213	881	860	43
		delRNA_3-3	2	BG819880.1	96	25	4	1	0	2284	2308	168	144	43
		delRNA_3-3	2	AL038015.3	96	25	4	1	0	2284	2308	64	40	43
		delRNA_3-3	2	AL037993.2	96	25	4	1	0	2284	2308	64	40	43
		delRNA_3-3	2	BF901141.1	92.857	28	4	2	0	2281	2308	383	410	43
		delRNA_3-3	2	AV734685.1	96	25	4	1	0	2284	2308	97	121	43
		delRNA_3-3	3	BG292519.1	88.235	34	4	4	0	7194	7227	637	670	43
		delRNA_3-3	3	AA581342.1	100	22	4	0	0	1016	1037	138	159	43
		delRNA_3-3	3	BE541304.1	100	22	4	0	0	1584	1605	608	587	43
		delRNA_3-3	4	BX414280.2	90.323	31	4	3	0	3831	3861	397	427	43
		delRNA_3-3	4	AI126474.1	90.323	31	4	3	0	3831	3861	408	438	43
		delRNA_3-3	4	CR738178.1	100	22	4	0	0	702	723	352	331	43
		delRNA_3-3	4	R13716.1	96	25	4	1	0	5453	5477	327	303	43
		delRNA_3-4	0	CD655200.1	96.154	26	0.9	1	0	6038	6063	751	726	44.9
		delRNA_3-4	0	AW043585.1	100	23	0.9	0	0	663	685	655	633	44.9
		delRNA_3-4	0	BG197771.1	100	22	3.4	0	0	2354	2375	317	338	43
		delRNA_3-4	1	BI458547.1	87.179	39	0.24	5	0	6014	6052	734	772	46.8
		delRNA_3-4	1	CD520988.1	96.154	26	0.9	1	0	3618	3643	519	544	44.9
		delRNA_3-4	1	AW813831.1	96.154	26	0.9	1	0	3601	3626	659	634	44.9
		delRNA_3-4	1	BM554346.1	100	22	3.4	0	0	2069	2090	753	774	43
		delRNA_3-4	1	AW381280.1	92.857	28	3.4	2	0	4500	4527	349	376	43
		delRNA_3-4	1	AW381279.1	92.857	28	3.4	2	0	4500	4527	354	381	43
		delRNA_3-4	1	AW381277.1	92.857	28	3.4	2	0	4500	4527	365	392	43
		delRNA_3-4	2	BF128197.1	100	25	0.063	0	0	4245	4269	1129	1105	48.8
		delRNA_3-4	2	BE973664.1	96.154	26	0.9	1	0	5647	5672	89	114	44.9
		delRNA_3-4	2	DA569056.1	96	25	3.4	1	0	3216	3240	544	520	43
		delRNA_3-4	2	T86672.1	96	25	3.4	1	0	487	511	361	337	43
		delRNA_3-4	3	CV356131.1	96.154	26	0.9	1	0	895	920	292	267	44.9
		delRNA_3-4	3	BI033311.1	96.154	26	0.9	1	0	895	920	269	244	44.9
		delRNA_3-4	3	BF382178.1	100	23	0.9	0	0	4940	4962	349	371	44.9
		delRNA_3-4	3	CN348308.1	100	22	3.4	0	0	5599	5620	224	245	43
		delRNA_3-4	3	CN348307.1	100	22	3.4	0	0	5599	5620	452	473	43
		delRNA_3-4	3	R23520.1	90.323	31	3.4	3	0	2873	2903	335	365	43
		delRNA_3-4	4	BF374915.1	96.154	26	0.9	1	0	4490	4515	112	137	44.9
		delRNA_3-4	4	AW811907.1	96.154	26	0.9	1	0	4490	4515	162	187	44.9
		delRNA_3-4	4	CD678321.1	92.857	28	3.4	2	0	2026	2053	459	432	43
		delRNA_3-4	4	BQ717600.1	96	25	3.4	1	0	5739	5763	777	753	43
		delRNA_3-4	4	AW020461.2	92.857	28	3.4	2	0	2026	2053	245	218	43
		delRNA_3-4	4	BG035452.1	92.857	28	3.4	2	0	1032	1059	787	760	43
		delRNA_3-4	4	AL573436.3	92.857	28	3.4	2	0	2026	2053	280	307	43
		delRNA_3-4	4	BU676668.1	92.857	28	3.4	2	0	2026	2053	311	338	43
		delRNA_3-4	4	BI491481.1	92.857	28	3.4	2	0	2026	2053	310	337	43
		delRNA_3-4	4	BF431947.1	92.857	28	3.4	2	0	2026	2053	329	356	43
		delRNA_3-4	4	BF224455.1	92.857	28	3.4	2	0	2026	2053	316	343	43
		delRNA_3-4	4	BE670204.1	92.857	28	3.4	2	0	2026	2053	304	331	43
		delRNA_3-4	4	BE220381.1	92.857	28	3.4	2	0	2026	2053	300	327	43
		delRNA_3-4	4	AW976115.1	92.857	28	3.4	2	0	2026	2053	299	326	43
		delRNA_3-4	4	AI367608.1	92.857	28	3.4	2	0	2026	2053	313	340	43
		delRNA_3-4	4	AI332485.1	92.857	28	3.4	2	0	2026	2053	313	340	43
		delRNA_3-4	4	AI220359.1	92.857	28	3.4	2	0	2026	2053	296	323	43
		delRNA_3-4	4	AI091119.1	92.857	28	3.4	2	0	2026	2053	279	306	43
		delRNA_3-4	4	AA778527.1	92.857	28	3.4	2	0	2026	2053	307	334	43
		delRNA_3-4	4	AA761716.1	92.857	28	3.4	2	0	2026	2053	311	338	43
		delRNA_3-4	4	N58916.1	92.857	28	3.4	2	0	2026	2053	297	324	43
		delRNA_3-4	5	HY037075.1	96.154	26	0.9	1	0	2531	2556	279	304	44.9
		delRNA_3-4	5	CB270820.1	96.154	26	0.9	1	0	2531	2556	114	139	44.9
		delRNA_3-4	5	BP420030.1	96	25	3.4	1	0	1151	1175	380	356	43
		delRNA_3-4	5	BJ997965.1	96	25	3.4	1	0	1151	1175	191	215	43
		delRNA_3-4	5	BU145875.1	96	25	3.4	1	0	1151	1175	32	56	43
		delRNA_3-4	5	BQ213893.1	96	25	3.4	1	0	1151	1175	265	289	43
		delRNA_3-4	5	BG394090.1	100	22	3.4	0	0	6944	6965	1025	1046	43
		delRNA_3-4	5	BG166127.1	96	25	3.4	1	0	1151	1175	39	63	43
		delRNA_3-4	6	EH338327.1	96	25	3.4	1	0	3960	3984	5	29	43
		delRNA_3-4	6	DB345180.1	100	22	3.4	0	0	3960	3981	266	287	43
		delRNA_3-4	6	DA431911.1	96	25	3.4	1	0	3960	3984	223	247	43
		delRNA_3-4	6	BE545831.1	96	25	3.4	1	0	6262	6286	699	723	43
		delRNA_3-5	0	AA323491.1	100	22	3	0	0	1950	1971	211	232	43
		delRNA_3-5	1	BQ647568.1	96	25	3	1	0	5434	5458	954	930	43
		delRNA_3-5	1	BE888119.1	92.857	28	3	2	0	5872	5899	533	506	43
		delRNA_3-5	2	BM913945.1	100	22	3	0	0	3289	3310	811	832	43
		delRNA_3-5	2	BM552951.1	88.235	34	3	4	0	4073	4106	944	911	43
		delRNA_3-5	2	BM548683.1	100	22	3	0	0	3747	3768	931	952	43
		delRNA_3-5	4	CD517991.1	93.103	29	0.79	2	0	3644	3672	973	945	44.9
		delRNA_3-5	5	BE877386.1	100	24	0.21	0	0	821	844	748	771	46.8
		delRNA_3-5	5	BG538170.1	100	22	3	0	0	3694	3715	694	715	43
		delRNA_3-5	5	BG030091.1	96	25	3	1	0	818	842	671	695	43
		delRNA_3-5	6	BF334447.1	100	22	3	0	0	4466	4487	41	62	43
		delRNA_3-5	6	BE843109.1	100	22	3	0	0	4466	4487	81	102	43
		delRNA_3-5	6	BE843098.1	100	22	3	0	0	4466	4487	86	107	43
		delRNA_3-5	6	AW859021.1	100	22	3	0	0	4466	4487	67	88	43
		delRNA_3-5	6	AW858883.1	100	22	3	0	0	4466	4487	82	103	43
		delRNA_3-5	6	AW819129.1	100	22	3	0	0	4466	4487	91	112	43
		delRNA_3-5	6	AW819071.1	100	22	3	0	0	4466	4487	68	89	43
		delRNA_3-5	6	AW819068.1	100	22	3	0	0	4466	4487	78	99	43
		delRNA_3-5	6	AW818377.1	100	22	3	0	0	4466	4487	76	97	43
		delRNA_3-5	6	DB098578.1	100	22	3	0	0	4466	4487	503	482	43
		delRNA_3-5	6	DB063756.1	100	22	3	0	0	4466	4487	502	481	43
		delRNA_3-5	6	CV571814.1	100	22	3	0	0	4466	4487	79	58	43
		delRNA_3-5	6	BU192721.1	100	22	3	0	0	4466	4487	110	89	43
		delRNA_3-5	6	BU171070.1	100	22	3	0	0	4466	4487	96	75	43
		delRNA_3-5	6	BQ923104.1	100	22	3	0	0	4466	4487	417	396	43
		delRNA_3-5	6	BQ364394.1	100	22	3	0	0	4466	4487	355	334	43
		delRNA_3-5	6	BG165382.1	100	22	3	0	0	4466	4487	572	551	43
		delRNA_3-5	6	BE927394.1	100	22	3	0	0	4466	4487	214	193	43
		delRNA_3-5	6	BE843100.1	100	22	3	0	0	4466	4487	323	302	43
		delRNA_3-5	6	BE843087.1	100	22	3	0	0	4466	4487	174	153	43
		delRNA_3-5	6	AW862005.1	100	22	3	0	0	4466	4487	212	191	43
		delRNA_3-5	6	AW858884.1	100	22	3	0	0	4466	4487	202	181	43
		delRNA_3-5	6	AW819150.1	100	22	3	0	0	4466	4487	202	181	43
		delRNA_3-5	6	AW819148.1	100	22	3	0	0	4466	4487	218	197	43
		delRNA_3-5	7	BM466857.1	100	22	3	0	0	5516	5537	656	677	43
		delRNA_3-6	0	AI247518.1	96	25	2.7	1	0	3474	3498	206	230	43
		delRNA_3-6	1	BE799768.1	100	22	2.7	0	0	223	244	609	630	43
		delRNA_3-6	1	W79142.1	100	22	2.7	0	0	1190	1211	53	74	43
		delRNA_3-6	2	BG620105.1	100	22	2.7	0	0	3146	3167	118	139	43
		delRNA_3-6	2	BI034756.1	100	22	2.7	0	0	3835	3856	132	111	43
		delRNA_3-6	3	BF985466.1	100	22	2.7	0	0	2113	2134	32	11	43
		delRNA_3-6	3	BU167202.1	100	22	2.7	0	0	1247	1268	719	740	43
		delRNA_3-6	3	BG573938.1	100	22	2.7	0	0	2113	2134	128	149	43
		delRNA_3-6	3	D78897.1	100	22	2.7	0	0	2113	2134	179	200	43
		delRNA_3-6	4	HY364155.1	100	22	2.7	0	0	4091	4112	265	286	43
		delRNA_3-6	4	AI685266.1	96	25	2.7	1	0	971	995	121	145	43
		delRNA_3-6	6	BF573514.1	100	24	0.19	0	0	4147	4170	196	173	46.8
		delRNA_3-6	6	BX645758.1	93.103	29	0.7	2	0	4768	4796	255	283	44.9
		delRNA_3-6	6	BG545263.1	96.154	26	0.7	1	0	5301	5326	292	317	44.9
		delRNA_3-6	6	EC571405.1	96.154	26	0.7	1	0	2416	2441	31	6	44.9
		delRNA_3-6	6	EC523606.1	96.154	26	0.7	1	0	2416	2441	32	7	44.9
		delRNA_3-6	6	AV743220.1	100	22	2.7	0	0	3868	3889	146	167	43
		delRNA_3-6	6	AI870932.1	100	22	2.7	0	0	3613	3634	226	247	43
		delRNA_3-6	7	DA101514.1	92.857	28	2.7	2	0	620	647	253	226	43
		delRNA_3-6	7	DA316611.1	100	22	2.7	0	0	2375	2396	184	163	43
		delRNA_3-6	7	CV379216.1	92.857	28	2.7	2	0	620	647	82	109	43
		delRNA_3-6	7	BE160572.1	96	25	2.7	1	0	4376	4400	315	339	43
		delRNA_3-6	8	CV318292.1	96	25	2.7	1	0	3035	3059	45	21	43
		delRNA_3-6	8	BE899175.1	96	25	2.7	1	0	1813	1837	296	272	43
		delRNA_3-6	8	BE891906.1	96	25	2.7	1	0	625	649	383	407	43
		delRNA_3-7	0	BX643735.1	100	21	9.1	0	0	2817	2837	169	149	41.1
		delRNA_3-7	0	BM018848.1	100	21	9.1	0	0	4746	4766	772	752	41.1
		delRNA_3-7	0	BF979342.1	100	21	9.1	0	0	333	353	516	536	41.1
		delRNA_3-7	0	BF821852.1	92.593	27	9.1	2	0	4456	4482	326	300	41.1
		delRNA_3-7	0	AV753232.1	100	21	9.1	0	0	3958	3978	353	333	41.1
		delRNA_3-7	1	BQ881207.1	95.833	24	9.1	1	0	4350	4373	787	764	41.1
		delRNA_3-7	1	BE087686.1	95.833	24	9.1	1	0	4213	4236	261	238	41.1
		delRNA_3-7	1	BG495874.1	90	30	9.1	3	0	629	658	494	523	41.1
		delRNA_3-7	1	BE966048.2	100	21	9.1	0	0	3594	3614	1067	1087	41.1
		delRNA_3-7	1	N85031.1	100	21	9.1	0	0	2246	2266	35	55	41.1
		delRNA_3-7	2	BQ921179.1	92.857	28	2.4	2	0	1566	1593	823	796	43
		delRNA_3-7	2	BM908389.1	100	22	2.4	0	0	2670	2691	965	986	43
		delRNA_3-7	2	BX445901.2	95.833	24	9.1	1	0	7	30	772	795	41.1
		delRNA_3-7	2	BU543577.1	95.833	24	9.1	1	0	1572	1595	791	814	41.1
		delRNA_3-7	2	BM909477.1	100	21	9.1	0	0	4482	4502	916	936	41.1
		delRNA_3-7	2	BF669005.1	100	21	9.1	0	0	3468	3488	270	250	41.1
		delRNA_3-7	2	BE513001.1	92.593	27	9.1	2	0	1425	1451	794	820	41.1
		delRNA_3-7	3	DB528137.1	100	21	9.1	0	0	1597	1617	94	74	41.1
		delRNA_3-7	3	DB321301.1	100	21	9.1	0	0	2951	2971	131	111	41.1
		delRNA_3-7	3	CN295438.1	100	21	9.1	0	0	802	822	447	467	41.1
		delRNA_3-7	3	CK300312.1	100	21	9.1	0	0	802	822	303	283	41.1
		delRNA_3-7	3	BU625130.1	100	21	9.1	0	0	2951	2971	130	110	41.1
		delRNA_3-7	3	BQ188949.1	100	21	9.1	0	0	802	822	495	515	41.1
		delRNA_3-7	3	BM989135.1	100	21	9.1	0	0	2951	2971	141	121	41.1
		delRNA_3-7	3	BM979063.1	100	21	9.1	0	0	802	822	303	283	41.1
		delRNA_3-7	3	BM453347.1	95.833	24	9.1	1	0	1062	1085	830	853	41.1
		delRNA_3-7	3	BF979088.1	100	21	9.1	0	0	419	439	281	301	41.1
		delRNA_3-7	3	AV719050.1	100	21	9.1	0	0	2951	2971	111	91	41.1
		delRNA_3-7	3	AV718689.1	100	21	9.1	0	0	2951	2971	116	96	41.1
		delRNA_3-7	3	AV699326.1	100	21	9.1	0	0	2951	2971	114	94	41.1
		delRNA_3-7	3	AV652792.1	100	21	9.1	0	0	2951	2971	428	448	41.1
		delRNA_3-7	3	BE326618.1	100	21	9.1	0	0	2951	2971	114	94	41.1
		delRNA_3-7	3	AW296938.1	100	21	9.1	0	0	2951	2971	138	118	41.1
		delRNA_3-7	3	AI500221.1	100	21	9.1	0	0	802	822	285	265	41.1
		delRNA_3-7	3	AI478384.1	100	21	9.1	0	0	2951	2971	126	106	41.1
		delRNA_3-7	3	AI424987.1	100	21	9.1	0	0	802	822	288	268	41.1
		delRNA_3-7	3	AI300119.1	100	21	9.1	0	0	2951	2971	121	101	41.1
		delRNA_3-7	3	AI033600.1	100	21	9.1	0	0	2951	2971	113	93	41.1
		delRNA_3-7	3	AI032704.1	100	21	9.1	0	0	2951	2971	123	103	41.1
		delRNA_3-7	3	AA679440.1	100	21	9.1	0	0	2951	2971	63	43	41.1
		delRNA_3-7	3	AA493600.1	100	21	9.1	0	0	802	822	214	234	41.1
		delRNA_3-7	3	H38206.1	100	21	9.1	0	0	2951	2971	133	113	41.1
		delRNA_3-7	3	R09125.1	100	21	9.1	0	0	2951	2971	132	112	41.1
		delRNA_3-7	3	R08924.1	100	21	9.1	0	0	2951	2971	123	103	41.1
		delRNA_3-7	3	T87659.1	100	21	9.1	0	0	2951	2971	125	105	41.1
		delRNA_3-7	4	AL568869.3	100	23	0.63	0	0	1127	1149	759	737	44.9
		delRNA_3-7	4	DA830499.1	96	25	2.4	1	0	2297	2321	629	653	43
		delRNA_3-7	4	BI523098.1	100	22	2.4	0	0	3779	3800	1311	1332	43
		delRNA_3-7	4	DB083085.1	92.593	27	9.1	2	0	2989	3015	294	268	41.1
		delRNA_3-7	4	BE385513.1	95.833	24	9.1	1	0	4579	4602	623	600	41.1
		delRNA_3-7	4	BP237779.1	100	21	9.1	0	0	1893	1913	59	79	41.1
		delRNA_3-7	4	BQ212465.1	95.833	24	9.1	1	0	128	151	1039	1062	41.1
		delRNA_3-7	5	BQ686563.1	100	25	0.044	0	0	2217	2241	848	872	48.8
		delRNA_3-7	5	GO349078.1	100	22	2.4	0	0	1608	1629	792	771	43
		delRNA_3-7	5	EH331815.1	100	22	2.4	0	0	1608	1629	50	29	43
		delRNA_3-7	5	AA166628.1	100	22	2.4	0	0	1608	1629	79	58	43
		delRNA_3-7	5	W86330.1	100	22	2.4	0	0	1608	1629	317	296	43
		delRNA_3-7	5	BF999156.1	100	22	2.4	0	0	1608	1629	127	148	43
		delRNA_3-7	5	BF794025.1	100	22	2.4	0	0	2900	2921	516	537	43
		delRNA_3-7	5	AA164869.1	100	22	2.4	0	0	1608	1629	25	46	43
		delRNA_3-7	5	BP390339.1	100	21	9.1	0	0	1266	1286	162	142	41.1
		delRNA_3-7	5	BQ224078.1	100	21	9.1	0	0	1266	1286	534	514	41.1
		delRNA_3-7	5	BM713710.1	100	21	9.1	0	0	1266	1286	350	330	41.1
		delRNA_3-7	5	BI870441.1	100	21	9.1	0	0	292	312	731	711	41.1
		delRNA_3-7	5	BF793327.1	100	21	9.1	0	0	1266	1286	297	277	41.1
		delRNA_3-7	5	BF666641.1	100	21	9.1	0	0	1266	1286	545	525	41.1
		delRNA_3-7	5	BF204235.1	95.833	24	9.1	1	0	160	183	171	148	41.1
		delRNA_3-7	5	AI299429.1	100	21	9.1	0	0	1266	1286	252	232	41.1
		delRNA_3-7	5	AI298209.1	100	21	9.1	0	0	1266	1286	255	235	41.1
		delRNA_3-7	5	AA096347.1	100	21	9.1	0	0	1266	1286	27	7	41.1
		delRNA_3-7	5	HY255412.1	100	21	9.1	0	0	1266	1286	405	425	41.1
		delRNA_3-7	5	HY246115.1	100	21	9.1	0	0	1266	1286	405	425	41.1
		delRNA_3-7	5	HY241010.1	100	21	9.1	0	0	1266	1286	405	425	41.1
		delRNA_3-7	5	CN337093.1	100	21	9.1	0	0	1266	1286	418	438	41.1
		delRNA_3-7	5	AL566079.3	100	21	9.1	0	0	1266	1286	385	405	41.1
		delRNA_3-7	5	BX113604.1	100	21	9.1	0	0	1266	1286	404	424	41.1
		delRNA_3-7	5	CA313512.1	100	21	9.1	0	0	1266	1286	426	446	41.1
		delRNA_3-7	5	BU739013.1	100	21	9.1	0	0	1266	1286	426	446	41.1
		delRNA_3-7	5	BU683066.1	100	21	9.1	0	0	1266	1286	429	449	41.1
		delRNA_3-7	5	BU196981.1	100	21	9.1	0	0	2223	2243	857	877	41.1
		delRNA_3-7	5	BQ718705.1	95.833	24	9.1	1	0	85	108	504	527	41.1
		delRNA_3-7	5	BQ333031.1	92.593	27	9.1	2	0	2234	2260	131	157	41.1
		delRNA_3-7	5	BM973368.1	100	21	9.1	0	0	1266	1286	426	446	41.1
		delRNA_3-7	5	BF055479.1	100	21	9.1	0	0	1266	1286	413	433	41.1
		delRNA_3-7	5	AW593729.1	100	21	9.1	0	0	1266	1286	407	427	41.1
		delRNA_3-7	5	AW440567.1	100	21	9.1	0	0	1266	1286	408	428	41.1
		delRNA_3-7	5	AW196909.1	100	21	9.1	0	0	1266	1286	412	432	41.1
		delRNA_3-7	5	AW195266.1	100	21	9.1	0	0	1266	1286	419	439	41.1
		delRNA_3-7	5	AW173058.1	100	21	9.1	0	0	1266	1286	409	429	41.1
		delRNA_3-7	5	AI762566.1	100	21	9.1	0	0	1266	1286	410	430	41.1
		delRNA_3-7	5	AA993023.1	100	21	9.1	0	0	1266	1286	413	433	41.1
		delRNA_3-7	5	AA971237.1	100	21	9.1	0	0	1266	1286	416	436	41.1
		delRNA_3-7	5	AA946581.1	100	21	9.1	0	0	1266	1286	412	432	41.1
		delRNA_3-7	5	AA937199.1	100	21	9.1	0	0	1266	1286	412	432	41.1
		delRNA_3-7	5	AA873822.1	100	21	9.1	0	0	1266	1286	352	372	41.1
		delRNA_3-7	5	AA872681.1	100	21	9.1	0	0	1266	1286	321	341	41.1
		delRNA_3-7	5	AA041341.1	100	21	9.1	0	0	1266	1286	414	434	41.1
		delRNA_3-7	6	BQ363788.1	100	21	9.1	0	0	4068	4088	67	47	41.1
		delRNA_3-7	6	BI553716.1	100	21	9.1	0	0	1303	1323	519	499	41.1
		delRNA_3-7	7	AL551712.3	96	25	2.4	1	0	726	750	304	280	43
		delRNA_3-7	7	BX482190.1	96	25	2.4	1	0	726	750	428	404	43
		delRNA_3-7	7	HY197856.1	100	21	9.1	0	0	2170	2190	379	359	41.1
		delRNA_3-7	7	BX501818.1	100	21	9.1	0	0	3313	3333	137	117	41.1
		delRNA_3-7	7	BG011517.1	100	21	9.1	0	0	1187	1207	129	109	41.1
		delRNA_3-7	7	BE153322.1	100	21	9.1	0	0	166	186	145	125	41.1
		delRNA_3-7	8	CF594082.1	100	21	9.1	0	0	2194	2214	489	509	41.1
		delRNA_3-7	8	AV661807.1	100	21	9.1	0	0	2618	2638	81	101	41.1
		delRNA_3-7	8	AV661795.1	100	21	9.1	0	0	2618	2638	81	101	41.1
		delRNA_3-7	9	CV328543.1	95.833	24	9.1	1	0	3657	3680	118	141	41.1
		delRNA_3-7	9	BI018726.1	95.833	24	9.1	1	0	3657	3680	168	191	41.1
		delRNA_3-7	9	BF898024.1	95.833	24	9.1	1	0	3657	3680	184	207	41.1
		delRNA_3-7	9	BF898010.1	95.833	24	9.1	1	0	3657	3680	194	217	41.1
		delRNA_3-7	9	BF798678.1	95.833	24	9.1	1	0	2519	2542	83	106	41.1
		delRNA_3-7	9	BF798658.1	95.833	24	9.1	1	0	2519	2542	72	95	41.1
		delRNA_3-7	9	BI028355.1	95.833	24	9.1	1	0	3657	3680	135	112	41.1
		delRNA_3-8	0	DB526290.1	100	21	8.3	0	0	710	730	61	81	41.1
		delRNA_3-8	0	DB525566.1	100	21	8.3	0	0	710	730	75	95	41.1
		delRNA_3-8	0	DB519454.1	100	21	8.3	0	0	710	730	89	109	41.1
		delRNA_3-8	0	DB337518.1	100	21	8.3	0	0	710	730	330	310	41.1
		delRNA_3-8	0	AL040750.1	100	21	8.3	0	0	710	730	671	651	41.1
		delRNA_3-8	0	AI025825.1	100	21	8.3	0	0	710	730	362	342	41.1
		delRNA_3-8	0	R87212.1	95.833	24	8.3	1	0	520	543	356	333	41.1
		delRNA_3-8	1	BE618915.1	90.323	31	2.2	3	0	1269	1299	154	184	43
		delRNA_3-8	1	CO249941.1	92.593	27	8.3	2	0	3425	3451	239	265	41.1
		delRNA_3-8	1	CD387003.1	100	21	8.3	0	0	1431	1451	727	747	41.1
		delRNA_3-8	1	CB997858.1	100	21	8.3	0	0	1445	1465	719	699	41.1
		delRNA_3-8	1	BE794347.1	95.833	24	8.3	1	0	2965	2988	768	745	41.1
		delRNA_3-8	2	DB137673.1	100	21	8.3	0	0	3608	3628	373	353	41.1
		delRNA_3-8	2	DB134470.1	100	21	8.3	0	0	3608	3628	81	61	41.1
		delRNA_3-8	2	DB212878.1	100	21	8.3	0	0	3608	3628	485	465	41.1
		delRNA_3-8	2	DB227148.1	100	21	8.3	0	0	3608	3628	126	106	41.1
		delRNA_3-8	2	DB219311.1	100	21	8.3	0	0	3608	3628	311	291	41.1
		delRNA_3-8	2	BX479153.1	100	21	8.3	0	0	3608	3628	138	118	41.1
		delRNA_3-8	2	CD356924.1	100	21	8.3	0	0	3374	3394	548	528	41.1
		delRNA_3-8	2	AL700143.1	100	21	8.3	0	0	3608	3628	360	340	41.1
		delRNA_3-8	2	BX107314.1	100	21	8.3	0	0	4261	4281	466	486	41.1
		delRNA_3-8	2	BF910447.1	100	21	8.3	0	0	2944	2964	43	63	41.1
		delRNA_3-8	2	AA669612.1	100	21	8.3	0	0	1917	1937	360	380	41.1
		delRNA_3-8	3	HY300764.1	100	22	2.2	0	0	2578	2599	61	40	43
		delRNA_3-8	3	BJ991722.1	100	22	2.2	0	0	2578	2599	403	382	43
		delRNA_3-8	3	DB544176.1	100	22	2.2	0	0	2578	2599	42	63	43
		delRNA_3-8	3	DB526744.1	100	22	2.2	0	0	2578	2599	23	44	43
		delRNA_3-8	3	DB539953.1	100	22	2.2	0	0	2578	2599	23	44	43
		delRNA_3-8	3	DB522632.1	100	22	2.2	0	0	2578	2599	21	42	43
		delRNA_3-8	3	DB569083.1	100	22	2.2	0	0	2578	2599	62	83	43
		delRNA_3-8	3	DB375218.1	100	22	2.2	0	0	2578	2599	439	418	43
		delRNA_3-8	3	BP423063.1	100	22	2.2	0	0	2578	2599	82	103	43
		delRNA_3-8	3	BP384165.1	100	22	2.2	0	0	2578	2599	57	78	43
		delRNA_3-8	3	CK823394.1	100	22	2.2	0	0	2578	2599	452	431	43
		delRNA_3-8	3	CA425856.1	100	22	2.2	0	0	2578	2599	467	446	43
		delRNA_3-8	3	CA418501.1	100	22	2.2	0	0	2578	2599	458	437	43
		delRNA_3-8	3	BU939852.1	100	22	2.2	0	0	2578	2599	696	717	43
		delRNA_3-8	3	BU743142.1	100	22	2.2	0	0	2578	2599	457	436	43
		delRNA_3-8	3	BQ428060.1	100	22	2.2	0	0	2578	2599	16	37	43
		delRNA_3-8	3	BQ014599.1	100	22	2.2	0	0	2578	2599	451	430	43
		delRNA_3-8	3	BQ009200.1	100	22	2.2	0	0	2578	2599	457	436	43
		delRNA_3-8	3	BQ008521.1	100	22	2.2	0	0	2578	2599	462	441	43
		delRNA_3-8	3	BM998469.1	100	22	2.2	0	0	2578	2599	457	436	43
		delRNA_3-8	3	BM982037.1	100	22	2.2	0	0	2578	2599	457	436	43
		delRNA_3-8	3	BM973442.1	100	22	2.2	0	0	2578	2599	460	439	43
		delRNA_3-8	3	BM930462.1	100	22	2.2	0	0	2578	2599	336	357	43
		delRNA_3-8	3	BM921259.1	100	22	2.2	0	0	2578	2599	41	62	43
		delRNA_3-8	3	BM893777.1	100	22	2.2	0	0	2578	2599	452	431	43
		delRNA_3-8	3	BM739077.1	100	22	2.2	0	0	2578	2599	510	531	43
		delRNA_3-8	3	BM738974.1	100	22	2.2	0	0	2578	2599	510	531	43
		delRNA_3-8	3	BI492237.1	100	22	2.2	0	0	2578	2599	458	437	43
		delRNA_3-8	3	BG502924.1	100	22	2.2	0	0	2578	2599	275	296	43
		delRNA_3-8	3	BG111051.1	100	22	2.2	0	0	2578	2599	442	463	43
		delRNA_3-8	3	BF542160.1	100	22	2.2	0	0	2578	2599	181	202	43
		delRNA_3-8	3	BF435345.1	100	22	2.2	0	0	2578	2599	444	423	43
		delRNA_3-8	3	BF433520.1	100	22	2.2	0	0	2578	2599	451	430	43
		delRNA_3-8	3	BF109261.1	100	22	2.2	0	0	2578	2599	445	424	43
		delRNA_3-8	3	BF108731.1	100	22	2.2	0	0	2578	2599	442	421	43
		delRNA_3-8	3	BF036285.1	100	22	2.2	0	0	2578	2599	146	167	43
		delRNA_3-8	3	BE349228.1	100	22	2.2	0	0	2578	2599	446	425	43
		delRNA_3-8	3	AW299842.1	100	22	2.2	0	0	2578	2599	466	445	43
		delRNA_3-8	3	AW043626.1	100	22	2.2	0	0	2578	2599	452	431	43
		delRNA_3-8	3	AW021363.1	100	22	2.2	0	0	2578	2599	268	289	43
		delRNA_3-8	3	AI916884.1	100	22	2.2	0	0	2578	2599	448	427	43
		delRNA_3-8	3	AI742911.1	100	22	2.2	0	0	2578	2599	431	410	43
		delRNA_3-8	3	AI692961.1	100	22	2.2	0	0	2578	2599	459	438	43
		delRNA_3-8	3	AI690586.1	100	22	2.2	0	0	2578	2599	442	421	43
		delRNA_3-8	3	AI675355.1	100	22	2.2	0	0	2578	2599	441	420	43
		delRNA_3-8	3	AI658975.1	100	22	2.2	0	0	2578	2599	440	419	43
		delRNA_3-8	3	AI651418.1	100	22	2.2	0	0	2578	2599	449	428	43
		delRNA_3-8	3	AI625000.1	100	22	2.2	0	0	2578	2599	441	420	43
		delRNA_3-8	3	AI479568.1	100	22	2.2	0	0	2578	2599	451	430	43
		delRNA_3-8	3	AI418865.1	100	22	2.2	0	0	2578	2599	434	413	43
		delRNA_3-8	3	AI377503.1	100	22	2.2	0	0	2578	2599	442	421	43
		delRNA_3-8	3	AI366887.1	100	22	2.2	0	0	2578	2599	451	430	43
		delRNA_3-8	3	AI332420.1	100	22	2.2	0	0	2578	2599	450	429	43
		delRNA_3-8	3	AI167271.1	100	22	2.2	0	0	2578	2599	439	418	43
		delRNA_3-8	3	AI091379.1	100	22	2.2	0	0	2578	2599	444	423	43
		delRNA_3-8	3	AI084606.1	100	22	2.2	0	0	2578	2599	449	428	43
		delRNA_3-8	3	AI040175.1	100	22	2.2	0	0	2578	2599	453	432	43
		delRNA_3-8	3	AI039629.1	100	22	2.2	0	0	2578	2599	443	422	43
		delRNA_3-8	3	AI039015.1	100	22	2.2	0	0	2578	2599	452	431	43
		delRNA_3-8	3	AI034444.1	100	22	2.2	0	0	2578	2599	458	437	43
		delRNA_3-8	3	AI016103.1	100	22	2.2	0	0	2578	2599	452	431	43
		delRNA_3-8	3	AA825823.1	100	22	2.2	0	0	2578	2599	448	427	43
		delRNA_3-8	3	AA744751.1	100	22	2.2	0	0	2578	2599	448	427	43
		delRNA_3-8	3	AA744748.1	100	22	2.2	0	0	2578	2599	448	427	43
		delRNA_3-8	3	AA521456.1	100	22	2.2	0	0	2578	2599	448	427	43
		delRNA_3-8	3	AA281485.1	100	22	2.2	0	0	2578	2599	439	418	43
		delRNA_3-8	3	AA160283.1	100	22	2.2	0	0	2578	2599	444	423	43
		delRNA_3-8	3	FN099377.1	100	21	8.3	0	0	1307	1327	7	27	41.1
		delRNA_3-8	3	DA255112.1	100	21	8.3	0	0	1307	1327	66	46	41.1
		delRNA_3-8	3	BX482165.1	100	21	8.3	0	0	1307	1327	386	366	41.1
		delRNA_3-8	3	BQ654334.1	95.833	24	8.3	1	0	606	629	709	732	41.1
		delRNA_3-8	3	BQ182149.1	95.833	24	8.3	1	0	606	629	731	708	41.1
		delRNA_3-8	3	BM911603.1	95.833	24	8.3	1	0	606	629	678	701	41.1
		delRNA_3-8	3	BF575610.1	100	21	8.3	0	0	1142	1162	377	357	41.1
		delRNA_3-8	3	AW967889.1	100	21	8.3	0	0	1307	1327	389	409	41.1
		delRNA_3-8	3	AW629947.1	95.833	24	8.3	1	0	606	629	524	547	41.1
		delRNA_3-8	3	AW150730.1	100	21	8.3	0	0	1238	1258	535	515	41.1
		delRNA_3-8	3	AL046115.1	100	21	8.3	0	0	1307	1327	317	297	41.1
		delRNA_3-8	3	AA453561.1	100	21	8.3	0	0	1307	1327	217	197	41.1
		delRNA_3-8	4	BI522369.1	100	26	0.011	0	0	2033	2058	391	366	50.7
		delRNA_3-8	4	DB072547.1	100	21	8.3	0	0	3947	3967	145	165	41.1
		delRNA_3-8	4	CR747111.1	95.833	24	8.3	1	0	3918	3941	262	285	41.1
		delRNA_3-8	4	CB164117.1	95.833	24	8.3	1	0	3918	3941	469	492	41.1
		delRNA_3-8	4	BU150004.1	100	21	8.3	0	0	2523	2543	135	115	41.1
		delRNA_3-8	4	BG529284.1	92.593	27	8.3	2	0	1254	1280	452	478	41.1
		delRNA_3-8	4	BF919689.1	100	21	8.3	0	0	2973	2993	117	97	41.1
		delRNA_3-8	4	BF238253.1	95.833	24	8.3	1	0	1093	1116	985	1008	41.1
		delRNA_3-8	4	BE174367.1	95.833	24	8.3	1	0	3918	3941	227	250	41.1
		delRNA_3-8	5	BQ016584.1	95.833	24	8.3	1	0	1924	1947	36	13	41.1
		delRNA_3-8	5	CD616062.1	100	21	8.3	0	0	837	857	492	512	41.1
		delRNA_3-8	5	BM459473.1	95.833	24	8.3	1	0	2305	2328	829	852	41.1
		delRNA_3-8	5	BG253081.1	100	21	8.3	0	0	3269	3289	1146	1166	41.1
		delRNA_3-8	5	AW973686.1	100	21	8.3	0	0	2816	2836	166	186	41.1
		delRNA_3-8	6	BX431318.2	100	21	8.3	0	0	1926	1946	683	663	41.1
		delRNA_3-8	6	H87416.1	100	21	8.3	0	0	1751	1771	317	297	41.1
		delRNA_3-8	7	BM563999.1	100	23	0.57	0	0	3781	3803	1065	1087	44.9
		delRNA_3-8	7	BU934369.1	100	22	2.2	0	0	614	635	778	757	43
		delRNA_3-8	8	BE878247.1	96	25	2.2	1	0	2352	2376	715	739	43
		delRNA_3-8	8	AL079449.1	92.857	28	2.2	2	0	2207	2234	120	93	43
		delRNA_3-8	8	AU253653.2	95.833	24	8.3	1	0	2620	2643	684	661	41.1
		delRNA_3-8	8	CV316846.1	95.833	24	8.3	1	0	4414	4437	235	212	41.1
		delRNA_3-8	8	BU430515.1	100	21	8.3	0	0	1656	1676	554	534	41.1
		delRNA_3-8	8	BF032294.1	100	21	8.3	0	0	4425	4445	1047	1067	41.1
		delRNA_3-8	9	DB501359.1	96	25	2.2	1	0	3201	3225	130	106	43
		delRNA_3-8	9	BX371926.2	100	22	2.2	0	0	3219	3240	164	143	43
		delRNA_3-8	9	BI599897.1	96	25	2.2	1	0	3201	3225	135	111	43
		delRNA_3-8	9	EW712513.1	96	25	2.2	1	0	3201	3225	330	354	43
		delRNA_3-8	9	CN406847.1	100	22	2.2	0	0	3219	3240	112	133	43
		delRNA_3-8	9	BU161487.1	100	22	2.2	0	0	3219	3240	371	392	43
		delRNA_3-8	9	BG818272.1	96	25	2.2	1	0	2087	2111	466	490	43
		delRNA_3-8	9	BX107880.1	100	21	8.3	0	0	2982	3002	588	568	41.1
		delRNA_3-8	9	BU561117.1	100	21	8.3	0	0	2982	3002	46	26	41.1
		delRNA_3-8	9	BF305510.1	100	21	8.3	0	0	1696	1716	713	693	41.1
		delRNA_3-8	9	AI291923.1	100	21	8.3	0	0	3440	3460	362	342	41.1
		delRNA_3-8	9	AW959301.1	92.593	27	8.3	2	0	3708	3734	490	516	41.1
		delRNA_3-8	9	AI535919.1	100	21	8.3	0	0	2783	2803	135	155	41.1
		delRNA_3-8	9	AA644376.1	100	21	8.3	0	0	2982	3002	96	116	41.1
		delRNA_3-8	10	CK005885.1	96.154	26	0.57	1	0	3381	3406	393	418	44.9
		delRNA_3-8	10	T88842.1	100	22	2.2	0	0	4027	4048	336	357	43
		delRNA_3-9	0	BG340793.1	100	25	0.037	0	0	1278	1302	337	361	48.8
		delRNA_3-9	0	DN918141.1	96	25	2	1	0	2575	2599	444	420	43
		delRNA_3-9	0	DN918140.1	96	25	2	1	0	2575	2599	442	466	43
		delRNA_3-9	0	BG325982.1	92.857	28	2	2	0	73	100	525	552	43
		delRNA_3-9	0	BF125076.1	96	25	2	1	0	2803	2827	908	932	43
		delRNA_3-9	0	BF037995.1	96	25	2	1	0	76	100	457	481	43
		delRNA_3-9	0	AA856934.1	100	22	2	0	0	2586	2607	114	93	43
		delRNA_3-9	0	HY349247.1	100	21	7.6	0	0	91	111	147	167	41.1
		delRNA_3-9	0	HY310962.1	100	21	7.6	0	0	91	111	147	167	41.1
		delRNA_3-9	0	HY138388.1	95.833	24	7.6	1	0	3576	3599	379	356	41.1
		delRNA_3-9	0	HY140392.1	95.833	24	7.6	1	0	3576	3599	379	356	41.1
		delRNA_3-9	0	HY122179.1	100	21	7.6	0	0	91	111	70	50	41.1
		delRNA_3-9	0	HY104360.1	95.833	24	7.6	1	0	3576	3599	369	346	41.1
		delRNA_3-9	0	EL952994.1	100	21	7.6	0	0	91	111	254	234	41.1
		delRNA_3-9	0	EC537178.1	100	21	7.6	0	0	1293	1313	68	88	41.1
		delRNA_3-9	0	DW413808.1	92.593	27	7.6	2	0	72	98	107	81	41.1
		delRNA_3-9	0	DB301913.1	100	21	7.6	0	0	91	111	403	423	41.1
		delRNA_3-9	0	DB306962.1	92.593	27	7.6	2	0	72	98	159	185	41.1
		delRNA_3-9	0	DB219910.1	95.833	24	7.6	1	0	3576	3599	151	128	41.1
		delRNA_3-9	0	DB068727.1	95.833	24	7.6	1	0	3576	3599	481	458	41.1
		delRNA_3-9	0	DA311672.1	95.833	24	7.6	1	0	3576	3599	368	345	41.1
		delRNA_3-9	0	DA224483.1	95.833	24	7.6	1	0	3576	3599	309	286	41.1
		delRNA_3-9	0	DA249581.1	95.833	24	7.6	1	0	3576	3599	365	342	41.1
		delRNA_3-9	0	DA240166.1	95.833	24	7.6	1	0	3576	3599	374	351	41.1
		delRNA_3-9	0	AL539911.3	100	21	7.6	0	0	91	111	647	627	41.1
		delRNA_3-9	0	CF265113.1	100	21	7.6	0	0	91	111	488	468	41.1
		delRNA_3-9	0	CF264974.1	100	21	7.6	0	0	91	111	690	670	41.1
		delRNA_3-9	0	BX452232.1	100	21	7.6	0	0	91	111	103	83	41.1
		delRNA_3-9	0	CB996282.1	95.833	24	7.6	1	0	3576	3599	404	381	41.1
		delRNA_3-9	0	CB991286.1	95.833	24	7.6	1	0	3576	3599	404	381	41.1
		delRNA_3-9	0	CB990727.1	95.833	24	7.6	1	0	3576	3599	404	381	41.1
		delRNA_3-9	0	CB988376.1	95.833	24	7.6	1	0	3576	3599	399	376	41.1
		delRNA_3-9	0	CA943497.1	100	21	7.6	0	0	1266	1286	493	473	41.1
		delRNA_3-9	0	CA455507.1	100	21	7.6	0	0	2286	2306	309	329	41.1
		delRNA_3-9	0	BU187041.1	100	21	7.6	0	0	91	111	549	529	41.1
		delRNA_3-9	0	BU153331.1	100	21	7.6	0	0	91	111	276	256	41.1
		delRNA_3-9	0	BQ636423.1	100	21	7.6	0	0	91	111	276	256	41.1
		delRNA_3-9	0	BQ321027.1	95.833	24	7.6	1	0	2484	2507	245	268	41.1
		delRNA_3-9	0	BM312888.1	100	21	7.6	0	0	91	111	403	423	41.1
		delRNA_3-9	0	BE882675.1	100	21	7.6	0	0	91	111	217	197	41.1
		delRNA_3-9	0	AW151016.1	100	21	7.6	0	0	91	111	249	269	41.1
		delRNA_3-9	0	AI698367.1	92.593	27	7.6	2	0	72	98	160	186	41.1
		delRNA_3-9	0	AI590038.1	100	21	7.6	0	0	91	111	266	286	41.1
		delRNA_3-9	0	AI382283.1	92.593	27	7.6	2	0	72	98	159	185	41.1
		delRNA_3-9	0	AA705126.1	92.593	27	7.6	2	0	72	98	22	48	41.1
		delRNA_3-9	0	AA682385.1	92.593	27	7.6	2	0	72	98	171	197	41.1
		delRNA_3-9	0	AA665977.1	92.593	27	7.6	2	0	72	98	158	184	41.1
		delRNA_3-9	0	AA203620.1	92.593	27	7.6	2	0	72	98	461	435	41.1
		delRNA_3-9	0	W92814.1	92.593	27	7.6	2	0	72	98	153	179	41.1
		delRNA_3-9	0	W49488.1	100	21	7.6	0	0	91	111	71	51	41.1
		delRNA_3-9	0	R05835.1	92.593	27	7.6	2	0	72	98	148	174	41.1
		delRNA_3-9	0	T86196.1	92.593	27	7.6	2	0	72	98	158	184	41.1
		delRNA_3-9	1	AA053179.1	93.103	29	0.53	2	0	3080	3108	135	163	44.9
		delRNA_3-9	1	CF593588.1	95.833	24	7.6	1	0	3244	3267	102	79	41.1
		delRNA_3-9	1	AI648473.1	100	21	7.6	0	0	2122	2142	128	108	41.1
		delRNA_3-9	1	H05112.1	92.593	27	7.6	2	0	2697	2723	192	218	41.1
		delRNA_3-9	2	BI756819.1	100	23	0.53	0	0	3458	3480	986	964	44.9
		delRNA_3-9	2	AI934803.1	93.103	29	0.53	2	0	3450	3478	207	179	44.9
		delRNA_3-9	2	CB155842.1	95.833	24	7.6	1	0	3964	3987	160	137	41.1
		delRNA_3-9	2	AA371053.1	95.833	24	7.6	1	0	3964	3987	44	21	41.1
		delRNA_3-9	2	BQ960681.1	100	21	7.6	0	0	3089	3109	693	713	41.1
		delRNA_3-9	2	BG678272.1	100	21	7.6	0	0	3513	3533	797	817	41.1
		delRNA_3-9	2	AW601743.1	95.833	24	7.6	1	0	3964	3987	465	488	41.1
		delRNA_3-9	2	AW577417.1	95.833	24	7.6	1	0	3964	3987	117	140	41.1
		delRNA_3-9	2	AW577400.1	95.833	24	7.6	1	0	3964	3987	135	158	41.1
		delRNA_3-9	2	AW373792.1	95.833	24	7.6	1	0	3964	3987	115	138	41.1
		delRNA_3-9	3	BM542926.1	100	23	0.53	0	0	1042	1064	753	775	44.9
		delRNA_3-9	3	BF214506.1	95.833	24	7.6	1	0	2680	2703	71	94	41.1
		delRNA_3-9	4	BM544641.1	96	25	2	1	0	2083	2107	960	984	43
		delRNA_3-9	4	BF673389.1	100	22	2	0	0	3626	3647	546	567	43
		delRNA_3-9	4	AW242841.1	92.857	28	2	2	0	3629	3656	320	347	43
		delRNA_3-9	4	BQ929611.1	100	21	7.6	0	0	2168	2188	234	254	41.1
		delRNA_3-9	4	T59046.1	100	21	7.6	0	0	2704	2724	370	350	41.1
		delRNA_3-9	5	AU118829.1	100	24	0.14	0	0	2995	3018	224	247	46.8
		delRNA_3-9	5	BG178585.1	96	25	2	1	0	1606	1630	568	592	43
		delRNA_3-9	5	HY122322.1	92.593	27	7.6	2	0	3078	3104	401	375	41.1
		delRNA_3-9	5	HY016960.1	92.593	27	7.6	2	0	3078	3104	393	419	41.1
		delRNA_3-9	5	BP271750.1	95.833	24	7.6	1	0	1328	1351	353	376	41.1
		delRNA_3-9	5	BM466984.1	100	21	7.6	0	0	859	879	974	994	41.1
		delRNA_3-9	5	BG913724.1	92.593	27	7.6	2	0	3660	3686	841	867	41.1
		delRNA_3-9	6	GD263113.1	100	21	7.6	0	0	1555	1575	237	257	41.1
		delRNA_3-9	6	DA572300.1	92.593	27	7.6	2	0	538	564	213	239	41.1
		delRNA_3-9	6	CB996137.1	100	21	7.6	0	0	1554	1574	705	725	41.1
		delRNA_3-9	7	CK004594.1	96	25	2	1	0	3620	3644	283	307	43
		delRNA_3-9	7	CD559227.1	96	25	2	1	0	3620	3644	108	132	43
		delRNA_3-9	7	BI489285.1	100	22	2	0	0	123	144	494	515	43
		delRNA_3-9	7	BF964752.1	100	22	2	0	0	2699	2720	547	526	43
		delRNA_3-9	7	DA385941.1	100	21	7.6	0	0	578	598	171	191	41.1
		delRNA_3-9	7	BQ721960.1	100	21	7.6	0	0	4053	4073	908	928	41.1
		delRNA_3-9	7	BI552158.1	100	21	7.6	0	0	2446	2466	512	492	41.1
		delRNA_3-9	7	BF154612.1	100	21	7.6	0	0	2524	2544	168	148	41.1
		delRNA_3-9	7	BE078593.1	100	21	7.6	0	0	2524	2544	311	331	41.1
		delRNA_3-9	7	M85326.1	95.833	24	7.6	1	0	3053	3076	235	212	41.1
		delRNA_3-9	8	BE968054.1	100	21	7.6	0	0	2088	2108	92	72	41.1
		delRNA_3-9	8	AW799406.1	100	21	7.6	0	0	2748	2768	106	126	41.1
		delRNA_3-9	9	FN067621.1	96	25	2	1	0	1063	1087	54	78	43
		delRNA_3-9	9	BU161449.1	96	25	2	1	0	1063	1087	440	464	43
		delRNA_3-9	9	BQ639822.1	96	25	2	1	0	1063	1087	369	393	43
		delRNA_3-9	9	BQ429866.1	100	22	2	0	0	2999	3020	713	734	43
		delRNA_3-9	9	BF686219.1	96	25	2	1	0	1063	1087	328	352	43
		delRNA_3-9	9	AW059645.1	96	25	2	1	0	1063	1087	43	67	43
		delRNA_3-9	9	AA427762.1	96	25	2	1	0	1063	1087	372	396	43
		delRNA_3-9	9	AA424459.1	96	25	2	1	0	1063	1087	385	409	43
		delRNA_3-9	9	AA174158.1	96	25	2	1	0	1063	1087	55	79	43
		delRNA_3-9	9	HY345205.1	96	25	2	1	0	1063	1087	179	155	43
		delRNA_3-9	9	HY261024.1	96	25	2	1	0	1063	1087	197	173	43
		delRNA_3-9	9	DA184471.1	96	25	2	1	0	1063	1087	163	139	43
		delRNA_3-9	9	BX360882.2	96	25	2	1	0	1063	1087	174	150	43
		delRNA_3-9	9	BX331074.2	96	25	2	1	0	1063	1087	160	136	43
		delRNA_3-9	9	BQ006752.1	96	25	2	1	0	1063	1087	197	173	43
		delRNA_3-9	9	BM663364.1	96	25	2	1	0	1063	1087	222	198	43
		delRNA_3-9	9	BG236463.1	96	25	2	1	0	1063	1087	204	180	43
		delRNA_3-9	9	AW270918.1	96	25	2	1	0	1063	1087	179	155	43
		delRNA_3-9	9	AI937752.1	96	25	2	1	0	1063	1087	211	187	43
		delRNA_3-9	9	AI262928.1	96	25	2	1	0	1063	1087	201	177	43
		delRNA_3-9	9	AI199065.1	96	25	2	1	0	1063	1087	209	185	43
		delRNA_3-9	9	AA954965.1	96	25	2	1	0	1063	1087	182	158	43
		delRNA_3-9	9	AA862323.1	96	25	2	1	0	1063	1087	177	153	43
		delRNA_3-9	9	AA464965.1	96	25	2	1	0	1063	1087	197	173	43
		delRNA_3-9	9	AA425710.1	96	25	2	1	0	1063	1087	200	176	43
		delRNA_3-9	9	AA424415.1	96	25	2	1	0	1063	1087	200	176	43
		delRNA_3-9	9	AA043294.1	96	25	2	1	0	1063	1087	183	159	43
		delRNA_3-9	9	AA035647.1	96	25	2	1	0	1063	1087	178	154	43
		delRNA_3-9	9	AV655036.1	95.833	24	7.6	1	0	3992	4015	529	506	41.1
		delRNA_3-9	10	BM547451.1	92.593	27	7.6	2	0	2031	2057	664	690	41.1
		delRNA_3-9	10	BE882228.1	95.833	24	7.6	1	0	68	91	812	835	41.1
		delRNA_3-9	10	GD157311.1	95.833	24	7.6	1	0	1348	1371	425	402	41.1
		delRNA_3-9	11	BI489220.1	100	23	0.53	0	0	937	959	885	863	44.9
		delRNA_3-9	11	CD518929.1	100	21	7.6	0	0	2375	2395	618	638	41.1
		delRNA_3-9	11	AW939224.1	100	21	7.6	0	0	250	270	33	13	41.1
		delRNA_3-10	0	AV662047.1	88.889	36	0.13	4	0	2402	2437	492	527	46.8
		delRNA_3-10	0	DA092465.1	93.103	29	0.49	2	0	2136	2164	444	416	44.9
		delRNA_3-10	0	BG534979.1	100	22	1.8	0	0	996	1017	206	185	43
		delRNA_3-10	0	BG116710.1	100	22	1.8	0	0	2544	2565	1016	995	43
		delRNA_3-10	0	BE741266.1	100	22	1.8	0	0	113	134	55	76	43
		delRNA_3-10	0	AA778525.1	92.593	27	7	2	0	2940	2966	213	187	41.1
		delRNA_3-10	0	BG571745.1	95.833	24	7	1	0	482	505	389	412	41.1
		delRNA_3-10	1	BF104512.1	100	21	7	0	0	5	25	426	406	41.1
		delRNA_3-10	1	BF035911.1	95.833	24	7	1	0	3552	3575	832	809	41.1
		delRNA_3-10	1	CV320000.1	100	21	7	0	0	2201	2221	25	45	41.1
		delRNA_3-10	1	BE889449.1	95.833	24	7	1	0	97	120	550	573	41.1
		delRNA_3-10	2	BU949373.1	100	23	0.49	0	0	936	958	196	218	44.9
		delRNA_3-10	2	BG338767.1	100	23	0.49	0	0	2018	2040	604	626	44.9
		delRNA_3-10	2	BG426702.1	95.833	24	7	1	0	582	605	583	606	41.1
		delRNA_3-10	2	AW950598.1	95.833	24	7	1	0	436	459	79	56	41.1
		delRNA_3-10	3	BF829748.1	100	22	1.8	0	0	2009	2030	13	34	43
		delRNA_3-10	3	CN359385.1	95.833	24	7	1	0	3341	3364	154	177	41.1
		delRNA_3-10	3	BM712031.1	95.833	24	7	1	0	3341	3364	441	464	41.1
		delRNA_3-10	3	BF926413.1	100	21	7	0	0	807	827	192	212	41.1
		delRNA_3-10	3	AI248438.1	95.833	24	7	1	0	301	324	349	372	41.1
		delRNA_3-10	3	DB301474.1	95.833	24	7	1	0	3341	3364	32	9	41.1
		delRNA_3-10	3	CB241818.1	95.833	24	7	1	0	3341	3364	50	27	41.1
		delRNA_3-10	3	BU785515.1	95.833	24	7	1	0	3341	3364	32	9	41.1
		delRNA_3-10	3	BU674123.1	95.833	24	7	1	0	3341	3364	50	27	41.1
		delRNA_3-10	3	BQ045201.1	95.833	24	7	1	0	3341	3364	50	27	41.1
		delRNA_3-10	3	BM670305.1	95.833	24	7	1	0	3341	3364	50	27	41.1
		delRNA_3-10	3	BM069563.1	95.833	24	7	1	0	3341	3364	32	9	41.1
		delRNA_3-10	3	BG501154.1	95.833	24	7	1	0	3694	3717	1133	1110	41.1
		delRNA_3-10	3	BF359596.1	100	21	7	0	0	807	827	160	140	41.1
		delRNA_3-10	3	AW779189.1	95.833	24	7	1	0	3341	3364	35	12	41.1
		delRNA_3-10	3	AW295798.1	95.833	24	7	1	0	3341	3364	49	26	41.1
		delRNA_3-10	3	AW194104.1	95.833	24	7	1	0	3341	3364	32	9	41.1
		delRNA_3-10	3	AW194102.1	95.833	24	7	1	0	3341	3364	33	10	41.1
		delRNA_3-10	3	AW182098.1	95.833	24	7	1	0	3341	3364	35	12	41.1
		delRNA_3-10	3	AW118685.1	95.833	24	7	1	0	3341	3364	35	12	41.1
		delRNA_3-10	3	AW103294.1	95.833	24	7	1	0	3341	3364	33	10	41.1
		delRNA_3-10	3	AW083512.1	95.833	24	7	1	0	3341	3364	34	11	41.1
		delRNA_3-10	3	AW074290.1	95.833	24	7	1	0	3341	3364	32	9	41.1
		delRNA_3-10	3	AL039828.2	95.833	24	7	1	0	3341	3364	63	40	41.1
		delRNA_3-10	3	AW000818.1	95.833	24	7	1	0	3341	3364	36	13	41.1
		delRNA_3-10	3	AI969434.1	95.833	24	7	1	0	3341	3364	40	17	41.1
		delRNA_3-10	3	AI698733.1	95.833	24	7	1	0	3341	3364	35	12	41.1
		delRNA_3-10	3	AI689104.1	95.833	24	7	1	0	3341	3364	35	12	41.1
		delRNA_3-10	3	AI682027.1	95.833	24	7	1	0	3341	3364	37	14	41.1
		delRNA_3-10	3	AI521370.1	95.833	24	7	1	0	3341	3364	37	14	41.1
		delRNA_3-10	3	AI354620.1	95.833	24	7	1	0	3341	3364	33	10	41.1
		delRNA_3-10	3	AI302109.1	95.833	24	7	1	0	3341	3364	43	20	41.1
		delRNA_3-10	3	AI285900.1	95.833	24	7	1	0	3341	3364	37	14	41.1
		delRNA_3-10	3	AI280931.1	95.833	24	7	1	0	3341	3364	32	9	41.1
		delRNA_3-10	3	AI023638.1	95.833	24	7	1	0	3341	3364	35	12	41.1
		delRNA_3-10	3	AI015351.1	95.833	24	7	1	0	3341	3364	45	22	41.1
		delRNA_3-10	3	AA960974.1	95.833	24	7	1	0	3341	3364	32	9	41.1
		delRNA_3-10	3	AA926676.1	95.833	24	7	1	0	3341	3364	36	13	41.1
		delRNA_3-10	3	AA922377.1	95.833	24	7	1	0	3341	3364	32	9	41.1
		delRNA_3-10	3	AA908219.1	95.833	24	7	1	0	3341	3364	31	8	41.1
		delRNA_3-10	3	AA877361.1	95.833	24	7	1	0	3341	3364	31	8	41.1
		delRNA_3-10	3	AA872166.1	95.833	24	7	1	0	3341	3364	32	9	41.1
		delRNA_3-10	3	AA863399.1	95.833	24	7	1	0	3341	3364	32	9	41.1
		delRNA_3-10	3	AA843746.1	95.833	24	7	1	0	3341	3364	39	16	41.1
		delRNA_3-10	3	AA833593.1	95.833	24	7	1	0	3341	3364	35	12	41.1
		delRNA_3-10	3	AA815434.1	95.833	24	7	1	0	3341	3364	37	14	41.1
		delRNA_3-10	3	AA639611.1	95.833	24	7	1	0	3341	3364	32	9	41.1
		delRNA_3-10	3	AA516438.1	95.833	24	7	1	0	3341	3364	33	10	41.1
		delRNA_3-10	3	AA480171.1	95.833	24	7	1	0	3341	3364	33	10	41.1
		delRNA_3-10	3	AA224149.1	95.833	24	7	1	0	3341	3364	31	8	41.1
		delRNA_3-10	3	AA085655.1	95.833	24	7	1	0	3341	3364	33	10	41.1
		delRNA_3-10	3	AA011508.1	95.833	24	7	1	0	3341	3364	32	9	41.1
		delRNA_3-10	3	N70196.1	95.833	24	7	1	0	3341	3364	34	11	41.1
		delRNA_3-10	3	T98479.1	95.833	24	7	1	0	3341	3364	26	3	41.1
		delRNA_3-10	3	T97164.1	95.833	24	7	1	0	301	324	164	141	41.1
		delRNA_3-10	3	T70752.1	95.833	24	7	1	0	301	324	164	141	41.1
		delRNA_3-10	4	CF595728.1	100	22	1.8	0	0	798	819	422	443	43
		delRNA_3-10	4	DA757548.1	100	21	7	0	0	1066	1086	219	199	41.1
		delRNA_3-10	4	DR000264.1	100	21	7	0	0	1066	1086	204	184	41.1
		delRNA_3-10	4	BP229563.1	100	21	7	0	0	1066	1086	228	208	41.1
		delRNA_3-10	4	BF761953.1	100	21	7	0	0	2799	2819	279	299	41.1
		delRNA_3-10	4	BF575158.1	95.833	24	7	1	0	3786	3809	839	862	41.1
		delRNA_3-10	4	BF061700.1	100	21	7	0	0	1066	1086	111	91	41.1
		delRNA_3-10	4	AA854138.1	100	21	7	0	0	1066	1086	149	129	41.1
		delRNA_3-10	4	W15267.1	100	21	7	0	0	1066	1086	164	144	41.1
		delRNA_3-10	4	R77282.1	100	21	7	0	0	1066	1086	103	83	41.1
		delRNA_3-10	4	R24513.1	100	21	7	0	0	1066	1086	109	89	41.1
		delRNA_3-10	5	BI192920.1	92.857	28	1.8	2	0	3193	3220	688	715	43
		delRNA_3-10	5	BX411859.2	95.833	24	7	1	0	1560	1583	23	46	41.1
		delRNA_3-10	5	BQ223578.1	100	21	7	0	0	75	95	709	729	41.1
		delRNA_3-10	5	BM873913.1	92.593	27	7	2	0	2343	2369	396	422	41.1
		delRNA_3-10	5	BM874303.1	92.593	27	7	2	0	2343	2369	62	36	41.1
		delRNA_3-10	6	AA937686.1	100	21	7	0	0	3567	3587	324	304	41.1
		delRNA_3-10	6	BQ226546.1	100	21	7	0	0	1446	1466	652	672	41.1
		delRNA_3-10	6	BG987652.1	92.593	27	7	2	0	3078	3104	406	432	41.1
		delRNA_3-10	7	AL703282.1	92.857	28	1.8	2	0	790	817	504	477	43
		delRNA_3-10	8	BX380724.2	100	22	1.8	0	0	3220	3241	624	603	43
		delRNA_3-10	8	CD630129.1	100	22	1.8	0	0	3220	3241	284	263	43
		delRNA_3-10	8	BU617742.1	100	22	1.8	0	0	3220	3241	681	660	43
		delRNA_3-10	8	BP235563.1	100	22	1.8	0	0	3220	3241	54	75	43
		delRNA_3-10	8	CN429084.1	100	22	1.8	0	0	3220	3241	325	346	43
		delRNA_3-10	8	BX390558.2	100	22	1.8	0	0	3220	3241	53	74	43
		delRNA_3-10	8	BX390553.2	100	22	1.8	0	0	3220	3241	51	72	43
		delRNA_3-10	8	BX390552.2	100	22	1.8	0	0	3220	3241	63	84	43
		delRNA_3-10	8	BX399915.2	100	22	1.8	0	0	3220	3241	535	556	43
		delRNA_3-10	8	BX380725.2	100	22	1.8	0	0	3220	3241	279	300	43
		delRNA_3-10	8	CD630130.1	100	22	1.8	0	0	3220	3241	165	186	43
		delRNA_3-10	8	CF128338.1	100	22	1.8	0	0	3220	3241	380	401	43
		delRNA_3-10	8	CD514601.1	100	22	1.8	0	0	3220	3241	512	533	43
		delRNA_3-10	8	BM930348.1	100	22	1.8	0	0	3220	3241	101	122	43
		delRNA_3-10	8	H27260.1	100	22	1.8	0	0	3220	3241	212	233	43
		delRNA_3-10	8	H12800.1	100	22	1.8	0	0	3220	3241	230	251	43
		delRNA_3-10	8	H12557.1	100	22	1.8	0	0	3220	3241	46	67	43
		delRNA_3-10	8	H00825.1	100	22	1.8	0	0	3220	3241	167	188	43
		delRNA_3-10	8	R55547.1	100	22	1.8	0	0	3220	3241	22	43	43
		delRNA_3-10	8	R23780.1	100	22	1.8	0	0	3220	3241	102	123	43
		delRNA_3-10	8	BF031350.1	95.833	24	7	1	0	2267	2290	280	303	41.1
		delRNA_3-10	9	CD237573.1	100	22	1.8	0	0	2844	2865	40	19	43
		delRNA_3-10	9	BF792021.1	100	21	7	0	0	1958	1978	54	34	41.1
		delRNA_3-10	10	BU949603.1	85.366	41	0.49	6	0	1517	1557	158	118	44.9
		delRNA_3-10	10	BF726313.1	96.154	26	0.49	1	0	1759	1784	351	326	44.9
		delRNA_3-10	10	F15868.2	96	25	1.8	1	0	991	1015	26	2	43
		delRNA_3-10	10	DB325444.1	100	21	7	0	0	991	1011	263	283	41.1
		delRNA_3-10	10	DB318863.1	100	21	7	0	0	991	1011	265	285	41.1
		delRNA_3-10	10	DB330892.1	100	21	7	0	0	991	1011	263	283	41.1
		delRNA_3-10	10	DB330738.1	100	21	7	0	0	991	1011	263	283	41.1
		delRNA_3-10	10	DB330700.1	100	21	7	0	0	991	1011	266	286	41.1
		delRNA_3-10	10	AJ711770.1	100	21	7	0	0	991	1011	263	283	41.1
		delRNA_3-10	10	AJ710589.1	100	21	7	0	0	991	1011	290	310	41.1
		delRNA_3-10	10	AJ710008.1	100	21	7	0	0	991	1011	291	311	41.1
		delRNA_3-10	10	AJ708919.1	100	21	7	0	0	991	1011	286	306	41.1
		delRNA_3-10	10	AJ708647.1	100	21	7	0	0	991	1011	263	283	41.1
		delRNA_3-10	10	AJ707945.1	100	21	7	0	0	991	1011	287	307	41.1
		delRNA_3-10	10	AJ707141.1	100	21	7	0	0	991	1011	288	308	41.1
		delRNA_3-10	10	CD620392.1	100	21	7	0	0	991	1011	52	72	41.1
		delRNA_3-10	10	CD620391.1	100	21	7	0	0	991	1011	216	236	41.1
		delRNA_3-10	10	CD620385.1	100	21	7	0	0	991	1011	293	313	41.1
		delRNA_3-10	10	CD620379.1	100	21	7	0	0	991	1011	217	237	41.1
		delRNA_3-10	10	CD620377.1	100	21	7	0	0	991	1011	247	267	41.1
		delRNA_3-10	10	BX647061.1	100	21	7	0	0	991	1011	255	275	41.1
		delRNA_3-10	10	CB242598.1	100	21	7	0	0	991	1011	286	306	41.1
		delRNA_3-10	10	BU690072.1	100	21	7	0	0	991	1011	285	305	41.1
		delRNA_3-10	10	FN053576.1	100	21	7	0	0	1889	1909	75	55	41.1
		delRNA_3-10	10	EC442507.1	100	21	7	0	0	991	1011	35	15	41.1
		delRNA_3-10	10	DA717761.1	100	21	7	0	0	1889	1909	446	426	41.1
		delRNA_3-10	10	BP319878.1	100	21	7	0	0	991	1011	112	92	41.1
		delRNA_3-10	10	BP319479.1	100	21	7	0	0	991	1011	416	396	41.1
		delRNA_3-10	10	BP319254.1	100	21	7	0	0	991	1011	187	167	41.1
		delRNA_3-10	10	BP318452.1	100	21	7	0	0	991	1011	112	92	41.1
		delRNA_3-10	10	BP318270.1	100	21	7	0	0	991	1011	356	336	41.1
		delRNA_3-10	10	BP318040.1	100	21	7	0	0	991	1011	193	173	41.1
		delRNA_3-10	10	BP317900.1	100	21	7	0	0	991	1011	542	522	41.1
		delRNA_3-10	10	BP317737.1	100	21	7	0	0	991	1011	500	480	41.1
		delRNA_3-10	10	BP264968.1	100	21	7	0	0	991	1011	351	331	41.1
		delRNA_3-10	10	AJ711984.1	100	21	7	0	0	991	1011	326	306	41.1
		delRNA_3-10	10	AJ711881.1	100	21	7	0	0	991	1011	208	188	41.1
		delRNA_3-10	10	AJ711841.1	100	21	7	0	0	991	1011	247	227	41.1
		delRNA_3-10	10	AJ711665.1	100	21	7	0	0	991	1011	409	389	41.1
		delRNA_3-10	10	AJ711599.1	100	21	7	0	0	991	1011	198	178	41.1
		delRNA_3-10	10	AJ711583.1	100	21	7	0	0	991	1011	167	147	41.1
		delRNA_3-10	10	AJ711521.1	100	21	7	0	0	991	1011	337	317	41.1
		delRNA_3-10	10	AJ711390.1	100	21	7	0	0	991	1011	146	126	41.1
		delRNA_3-10	10	AJ711388.1	100	21	7	0	0	991	1011	144	124	41.1
		delRNA_3-10	10	AJ711263.1	100	21	7	0	0	991	1011	320	300	41.1
		delRNA_3-10	10	AJ710986.1	100	21	7	0	0	991	1011	320	300	41.1
		delRNA_3-10	10	AJ710950.1	100	21	7	0	0	991	1011	167	147	41.1
		delRNA_3-10	10	AJ710882.1	100	21	7	0	0	991	1011	162	142	41.1
		delRNA_3-10	10	AJ710866.1	100	21	7	0	0	991	1011	171	151	41.1
		delRNA_3-10	10	AJ710800.1	100	21	7	0	0	991	1011	357	337	41.1
		delRNA_3-10	10	AJ710792.1	100	21	7	0	0	991	1011	186	166	41.1
		delRNA_3-10	10	AJ710610.1	100	21	7	0	0	991	1011	357	337	41.1
		delRNA_3-10	10	AJ710035.1	100	21	7	0	0	991	1011	144	124	41.1
		delRNA_3-10	10	AJ709743.1	100	21	7	0	0	991	1011	191	171	41.1
		delRNA_3-10	10	AJ709658.1	100	21	7	0	0	991	1011	394	374	41.1
		delRNA_3-10	10	AJ709595.1	100	21	7	0	0	991	1011	134	114	41.1
		delRNA_3-10	10	AJ709589.1	100	21	7	0	0	991	1011	165	145	41.1
		delRNA_3-10	10	AJ709528.1	100	21	7	0	0	991	1011	289	269	41.1
		delRNA_3-10	10	AJ708824.1	100	21	7	0	0	991	1011	245	225	41.1
		delRNA_3-10	10	AJ708813.1	100	21	7	0	0	991	1011	172	152	41.1
		delRNA_3-10	10	AJ708585.1	100	21	7	0	0	991	1011	154	134	41.1
		delRNA_3-10	10	AJ707685.1	100	21	7	0	0	991	1011	326	306	41.1
		delRNA_3-10	10	AJ707599.1	100	21	7	0	0	991	1011	472	452	41.1
		delRNA_3-10	10	AJ707166.1	100	21	7	0	0	991	1011	328	308	41.1
		delRNA_3-10	10	AJ706990.1	100	21	7	0	0	991	1011	174	154	41.1
		delRNA_3-10	10	AJ706915.1	100	21	7	0	0	991	1011	191	171	41.1
		delRNA_3-10	10	AJ706793.1	100	21	7	0	0	991	1011	161	141	41.1
		delRNA_3-10	10	AJ706781.1	100	21	7	0	0	991	1011	162	142	41.1
		delRNA_3-10	10	BX952733.1	100	21	7	0	0	3248	3268	215	195	41.1
		delRNA_3-10	10	CD620390.1	100	21	7	0	0	991	1011	714	694	41.1
		delRNA_3-10	10	CD620378.1	100	21	7	0	0	991	1011	467	447	41.1
		delRNA_3-10	10	AJ574253.1	100	21	7	0	0	991	1011	72	52	41.1
		delRNA_3-10	10	AJ574238.1	100	21	7	0	0	991	1011	146	126	41.1
		delRNA_3-10	10	AJ574206.1	100	21	7	0	0	991	1011	160	140	41.1
		delRNA_3-10	10	AJ574192.1	100	21	7	0	0	991	1011	129	109	41.1
		delRNA_3-10	10	AJ574188.1	100	21	7	0	0	991	1011	91	71	41.1
		delRNA_3-10	10	AJ574187.1	100	21	7	0	0	991	1011	134	114	41.1
		delRNA_3-10	10	AJ574166.1	100	21	7	0	0	991	1011	99	79	41.1
		delRNA_3-10	10	AJ574160.1	100	21	7	0	0	991	1011	232	212	41.1
		delRNA_3-10	10	AJ574118.1	100	21	7	0	0	991	1011	171	151	41.1
		delRNA_3-10	10	AJ574054.1	100	21	7	0	0	991	1011	114	94	41.1
		delRNA_3-10	10	AJ573976.1	100	21	7	0	0	991	1011	77	57	41.1
		delRNA_3-10	10	AJ573857.1	100	21	7	0	0	991	1011	153	133	41.1
		delRNA_3-10	10	AJ573778.1	100	21	7	0	0	991	1011	94	74	41.1
		delRNA_3-10	10	AJ573763.1	100	21	7	0	0	991	1011	117	97	41.1
		delRNA_3-10	10	AJ573745.1	100	21	7	0	0	991	1011	162	142	41.1
		delRNA_3-10	10	AJ573706.1	100	21	7	0	0	991	1011	164	144	41.1
		delRNA_3-10	10	AJ573681.1	100	21	7	0	0	991	1011	38	18	41.1
		delRNA_3-10	10	AJ573669.1	100	21	7	0	0	991	1011	147	127	41.1
		delRNA_3-10	10	AJ573652.1	100	21	7	0	0	991	1011	187	167	41.1
		delRNA_3-10	10	AJ573642.1	100	21	7	0	0	991	1011	110	90	41.1
		delRNA_3-10	10	AJ573637.1	100	21	7	0	0	991	1011	56	36	41.1
		delRNA_3-10	10	AJ573622.1	100	21	7	0	0	991	1011	147	127	41.1
		delRNA_3-10	10	AJ573554.1	100	21	7	0	0	991	1011	42	22	41.1
		delRNA_3-10	10	AJ573532.1	100	21	7	0	0	991	1011	143	123	41.1
		delRNA_3-10	10	AJ573509.1	100	21	7	0	0	991	1011	143	123	41.1
		delRNA_3-10	10	AJ573400.1	100	21	7	0	0	991	1011	189	169	41.1
		delRNA_3-10	10	AJ573329.1	100	21	7	0	0	991	1011	150	130	41.1
		delRNA_3-10	10	AJ573287.1	100	21	7	0	0	991	1011	150	130	41.1
		delRNA_3-10	11	HY148218.1	100	26	0.009	0	0	2334	2359	174	149	50.7
		delRNA_3-10	11	EL947350.1	100	26	0.009	0	0	2334	2359	285	260	50.7
		delRNA_3-10	11	DB056488.1	100	26	0.009	0	0	2334	2359	456	431	50.7
		delRNA_3-10	11	DA571164.1	100	26	0.009	0	0	2334	2359	290	265	50.7
		delRNA_3-10	11	DA363253.1	100	26	0.009	0	0	2334	2359	286	261	50.7
		delRNA_3-10	11	DA072496.1	100	26	0.009	0	0	2334	2359	353	328	50.7
		delRNA_3-10	11	DA137951.1	100	26	0.009	0	0	2334	2359	357	332	50.7
		delRNA_3-10	11	DA143026.1	100	26	0.009	0	0	2334	2359	510	485	50.7
		delRNA_3-10	11	BM804845.1	100	26	0.009	0	0	2334	2359	498	473	50.7
		delRNA_3-10	11	AA084293.1	100	26	0.009	0	0	2334	2359	181	156	50.7
		delRNA_3-10	11	AA084057.1	100	26	0.009	0	0	2334	2359	174	149	50.7
		delRNA_3-10	11	R12873.1	100	26	0.009	0	0	2334	2359	208	183	50.7
		delRNA_3-10	11	BM904050.1	100	25	0.034	0	0	2335	2359	474	450	48.8
		delRNA_3-10	11	DB082510.1	95.833	24	7	1	0	3770	3793	39	16	41.1
		delRNA_3-10	11	CN393998.1	95.833	24	7	1	0	3770	3793	143	120	41.1
		delRNA_3-10	11	CN393993.1	95.833	24	7	1	0	3770	3793	370	347	41.1
		delRNA_3-10	11	CK824537.1	95.833	24	7	1	0	3770	3793	358	335	41.1
		delRNA_3-10	11	CA848563.1	95.833	24	7	1	0	3770	3793	400	377	41.1
		delRNA_3-10	11	CA405792.1	95.833	24	7	1	0	3770	3793	176	153	41.1
		delRNA_3-10	11	BQ379630.1	95.833	24	7	1	0	3770	3793	334	311	41.1
		delRNA_3-10	11	BQ379550.1	95.833	24	7	1	0	3770	3793	334	311	41.1
		delRNA_3-10	11	BM824845.1	95.833	24	7	1	0	3770	3793	381	358	41.1
		delRNA_3-10	11	BM714803.1	95.833	24	7	1	0	3770	3793	227	204	41.1
		delRNA_3-10	11	BM263611.1	95.833	24	7	1	0	3770	3793	407	384	41.1
		delRNA_3-10	11	BI828852.1	95.833	24	7	1	0	3770	3793	782	759	41.1
		delRNA_3-10	11	AA252422.1	95.833	24	7	1	0	3770	3793	151	128	41.1
		delRNA_3-10	11	HY242826.1	95.833	24	7	1	0	3770	3793	26	49	41.1
		delRNA_3-10	11	BP208672.1	100	21	7	0	0	181	201	182	202	41.1
		delRNA_3-10	11	BP208668.1	100	21	7	0	0	181	201	182	202	41.1
		delRNA_3-10	11	AW351843.1	95.833	24	7	1	0	3770	3793	75	98	41.1
		delRNA_3-10	11	W03584.1	95.833	24	7	1	0	3770	3793	21	44	41.1
		delRNA_3-10	11	H41955.1	95.833	24	7	1	0	3770	3793	171	194	41.1
		delRNA_3-10	11	H21785.1	95.833	24	7	1	0	3770	3793	155	178	41.1
		delRNA_3-10	12	BE869102.1	96	25	1.8	1	0	117	141	1360	1384	43
		delRNA_3-10	12	BX361151.2	100	21	7	0	0	548	568	85	65	41.1
		delRNA_3-11	0	BE279182.1	100	25	0.031	0	0	2944	2968	129	105	48.8
		delRNA_3-11	0	BF744594.1	100	24	0.12	0	0	2169	2192	218	241	46.8
		delRNA_3-11	0	DA200209.1	100	21	6.5	0	0	844	864	386	406	41.1
		delRNA_3-11	0	BM455118.1	95.833	24	6.5	1	0	836	859	942	965	41.1
		delRNA_3-11	0	BQ932355.1	100	21	6.5	0	0	3505	3525	620	600	41.1
		delRNA_3-11	1	BM908791.1	96.154	26	0.45	1	0	273	298	336	361	44.9
		delRNA_3-11	1	AV704566.1	92.857	28	1.7	2	0	2453	2480	682	655	43
		delRNA_3-11	1	BX645773.1	92.593	27	6.5	2	0	1371	1397	238	264	41.1
		delRNA_3-11	1	DB569587.1	100	21	6.5	0	0	2792	2812	30	10	41.1
		delRNA_3-11	1	BU558117.1	100	21	6.5	0	0	2792	2812	702	682	41.1
		delRNA_3-11	1	BG675476.1	100	21	6.5	0	0	2792	2812	611	591	41.1
		delRNA_3-11	1	BF750560.1	100	21	6.5	0	0	3225	3245	30	10	41.1
		delRNA_3-11	2	BX643992.1	93.103	29	0.45	2	0	205	233	448	420	44.9
		delRNA_3-11	2	BG250911.1	96.154	26	0.45	1	0	219	244	592	617	44.9
		delRNA_3-11	2	HY186309.1	100	22	1.7	0	0	3402	3423	84	105	43
		delRNA_3-11	2	BU858775.1	100	22	1.7	0	0	57	78	713	734	43
		delRNA_3-11	2	BQ772375.1	100	22	1.7	0	0	3402	3423	49	70	43
		delRNA_3-11	2	BG256895.1	96	25	1.7	1	0	57	81	834	858	43
		delRNA_3-11	2	DB246413.1	95.833	24	6.5	1	0	2790	2813	289	266	41.1
		delRNA_3-11	2	DA736995.1	95.833	24	6.5	1	0	2790	2813	232	209	41.1
		delRNA_3-11	2	DA309333.1	95.833	24	6.5	1	0	2790	2813	545	522	41.1
		delRNA_3-11	2	DN997135.1	95.833	24	6.5	1	0	2790	2813	350	327	41.1
		delRNA_3-11	2	BP356459.1	95.833	24	6.5	1	0	2790	2813	368	345	41.1
		delRNA_3-11	2	CV026785.1	95.833	24	6.5	1	0	2790	2813	199	176	41.1
		delRNA_3-11	2	CN293841.1	100	21	6.5	0	0	1805	1825	435	415	41.1
		delRNA_3-11	2	BX409689.2	95.833	24	6.5	1	0	2790	2813	145	122	41.1
		delRNA_3-11	2	BU956123.1	95.833	24	6.5	1	0	2790	2813	490	467	41.1
		delRNA_3-11	2	BF677185.1	95.833	24	6.5	1	0	217	240	276	299	41.1
		delRNA_3-11	2	BE900966.1	95.833	24	6.5	1	0	2790	2813	346	323	41.1
		delRNA_3-11	2	BE867486.1	95.833	24	6.5	1	0	2790	2813	613	590	41.1
		delRNA_3-11	2	BE743750.1	95.833	24	6.5	1	0	2790	2813	547	524	41.1
		delRNA_3-11	2	BE538605.1	86.111	36	6.5	5	0	45	80	516	551	41.1
		delRNA_3-11	2	BE409871.1	95.833	24	6.5	1	0	2790	2813	374	351	41.1
		delRNA_3-11	2	BE407723.1	95.833	24	6.5	1	0	2790	2813	345	322	41.1
		delRNA_3-11	2	BE407667.1	95.833	24	6.5	1	0	2790	2813	344	321	41.1
		delRNA_3-11	2	AW452107.1	95.833	24	6.5	1	0	2790	2813	353	376	41.1
		delRNA_3-11	2	AI277875.1	100	21	6.5	0	0	448	468	452	432	41.1
		delRNA_3-11	2	AA219041.1	95.833	24	6.5	1	0	420	443	128	105	41.1
		delRNA_3-11	3	HY188561.1	95.833	24	6.5	1	0	2344	2367	367	390	41.1
		delRNA_3-11	3	BG991475.1	100	21	6.5	0	0	3109	3129	483	503	41.1
		delRNA_3-11	3	BF790130.1	95.833	24	6.5	1	0	51	74	931	954	41.1
		delRNA_3-11	3	BE612884.1	100	21	6.5	0	0	2643	2663	43	63	41.1
		delRNA_3-11	3	AI089187.1	100	21	6.5	0	0	3101	3121	76	96	41.1
		delRNA_3-11	3	AI087800.1	100	21	6.5	0	0	3101	3121	76	96	41.1
		delRNA_3-11	3	AA748350.1	90	30	6.5	3	0	51	80	66	95	41.1
		delRNA_3-11	3	DB523716.1	100	21	6.5	0	0	3109	3129	274	254	41.1
		delRNA_3-11	3	DB506989.1	100	21	6.5	0	0	381	401	194	174	41.1
		delRNA_3-11	3	BG122530.1	90	30	6.5	3	0	2977	3006	877	848	41.1
		delRNA_3-11	3	H17038.1	100	21	6.5	0	0	99	119	424	404	41.1
		delRNA_3-11	4	AV751922.1	100	23	0.45	0	0	2986	3008	127	105	44.9
		delRNA_3-11	4	DA084983.1	100	21	6.5	0	0	1194	1214	533	513	41.1
		delRNA_3-11	4	CN414128.1	100	21	6.5	0	0	2045	2065	426	406	41.1
		delRNA_3-11	4	AL526670.3	100	21	6.5	0	0	2045	2065	370	350	41.1
		delRNA_3-11	4	BX349297.1	100	21	6.5	0	0	2045	2065	571	551	41.1
		delRNA_3-11	4	BQ918872.1	100	21	6.5	0	0	2045	2065	639	619	41.1
		delRNA_3-11	4	BQ278437.1	100	21	6.5	0	0	2045	2065	653	633	41.1
		delRNA_3-11	4	BG774318.1	100	21	6.5	0	0	2045	2065	648	628	41.1
		delRNA_3-11	4	BF764274.1	100	21	6.5	0	0	2045	2065	123	103	41.1
		delRNA_3-11	4	BF311612.1	100	21	6.5	0	0	2045	2065	692	672	41.1
		delRNA_3-11	4	BE926933.1	100	21	6.5	0	0	2045	2065	323	303	41.1
		delRNA_3-11	4	BE394150.1	100	21	6.5	0	0	2045	2065	380	360	41.1
		delRNA_3-11	4	BE186007.1	100	21	6.5	0	0	2045	2065	323	303	41.1
		delRNA_3-11	4	HY239590.1	100	21	6.5	0	0	2045	2065	423	443	41.1
		delRNA_3-11	4	HY198541.1	100	21	6.5	0	0	2045	2065	423	443	41.1
		delRNA_3-11	4	HY184240.1	100	21	6.5	0	0	2045	2065	417	437	41.1
		delRNA_3-11	4	HY189317.1	100	21	6.5	0	0	2045	2065	424	444	41.1
		delRNA_3-11	4	AU145391.2	100	21	6.5	0	0	2045	2065	423	443	41.1
		delRNA_3-11	4	AL563696.3	100	21	6.5	0	0	2045	2065	387	407	41.1
		delRNA_3-11	4	AL526587.3	100	21	6.5	0	0	2045	2065	402	422	41.1
		delRNA_3-11	4	BU624430.1	100	21	6.5	0	0	2045	2065	221	241	41.1
		delRNA_3-11	4	BM906728.1	90	30	6.5	3	0	51	80	1002	1031	41.1
		delRNA_3-11	4	AW006523.1	100	21	6.5	0	0	2045	2065	435	455	41.1
		delRNA_3-11	4	AI347079.1	100	21	6.5	0	0	2045	2065	187	207	41.1
		delRNA_3-11	4	AI018041.1	100	21	6.5	0	0	2045	2065	191	211	41.1
		delRNA_3-11	5	BQ218774.1	100	22	1.7	0	0	2332	2353	895	916	43
		delRNA_3-11	5	W79010.1	100	22	1.7	0	0	3414	3435	279	300	43
		delRNA_3-11	5	CD389488.1	100	22	1.7	0	0	1775	1796	838	817	43
		delRNA_3-11	5	BI037373.1	100	22	1.7	0	0	2150	2171	178	157	43
		delRNA_3-11	5	BI037306.1	100	22	1.7	0	0	2150	2171	147	126	43
		delRNA_3-11	5	AA081732.1	100	21	6.5	0	0	1238	1258	518	538	41.1
		delRNA_3-11	5	BP251891.1	95.833	24	6.5	1	0	1773	1796	466	443	41.1
		delRNA_3-11	5	CD385446.1	100	21	6.5	0	0	1776	1796	883	863	41.1
		delRNA_3-11	6	AA151302.1	95.833	24	1.7	1	0	594	617	118	95	43
		delRNA_3-11	6	BQ954200.1	100	21	6.5	0	0	2944	2964	657	677	41.1
		delRNA_3-11	6	BM564767.1	100	21	6.5	0	0	769	789	736	716	41.1
		delRNA_3-11	6	BG999405.1	100	21	6.5	0	0	1353	1373	256	236	41.1
		delRNA_3-11	7	HY149793.1	100	21	6.5	0	0	129	149	241	261	41.1
		delRNA_3-11	7	HY152705.1	100	21	6.5	0	0	129	149	129	149	41.1
		delRNA_3-11	7	HY138578.1	100	21	6.5	0	0	129	149	216	236	41.1
		delRNA_3-11	7	HY146726.1	100	21	6.5	0	0	129	149	291	311	41.1
		delRNA_3-11	7	HY124337.1	100	21	6.5	0	0	129	149	241	261	41.1
		delRNA_3-11	7	HY121050.1	100	21	6.5	0	0	129	149	138	158	41.1
		delRNA_3-11	7	HY118178.1	100	21	6.5	0	0	129	149	198	218	41.1
		delRNA_3-11	7	HY108787.1	100	21	6.5	0	0	129	149	129	149	41.1
		delRNA_3-11	7	HY104790.1	100	21	6.5	0	0	129	149	138	158	41.1
		delRNA_3-11	7	HY044125.1	100	21	6.5	0	0	129	149	379	399	41.1
		delRNA_3-11	7	HY015946.1	100	21	6.5	0	0	129	149	322	342	41.1
		delRNA_3-11	7	FN081854.1	100	21	6.5	0	0	2211	2231	38	58	41.1
		delRNA_3-11	7	DB497956.1	100	21	6.5	0	0	129	149	133	153	41.1
		delRNA_3-11	7	DB477525.1	100	21	6.5	0	0	129	149	200	220	41.1
		delRNA_3-11	7	DB474518.1	100	21	6.5	0	0	129	149	375	395	41.1
		delRNA_3-11	7	DB470211.1	100	21	6.5	0	0	129	149	384	404	41.1
		delRNA_3-11	7	DB485695.1	100	21	6.5	0	0	129	149	72	92	41.1
		delRNA_3-11	7	DB264520.1	100	21	6.5	0	0	129	149	411	431	41.1
		delRNA_3-11	7	DA709589.1	100	21	6.5	0	0	129	149	110	130	41.1
		delRNA_3-11	7	DB030983.1	100	21	6.5	0	0	129	149	363	383	41.1
		delRNA_3-11	7	DA741096.1	100	21	6.5	0	0	129	149	233	253	41.1
		delRNA_3-11	7	DA845497.1	100	21	6.5	0	0	129	149	476	496	41.1
		delRNA_3-11	7	DA850022.1	100	21	6.5	0	0	129	149	92	112	41.1
		delRNA_3-11	7	DA384248.1	100	21	6.5	0	0	129	149	562	582	41.1
		delRNA_3-11	7	DA462434.1	100	21	6.5	0	0	129	149	641	661	41.1
		delRNA_3-11	7	DA540416.1	100	21	6.5	0	0	129	149	546	566	41.1
		delRNA_3-11	7	DA359733.1	100	21	6.5	0	0	129	149	170	190	41.1
		delRNA_3-11	7	DA359507.1	100	21	6.5	0	0	129	149	386	406	41.1
		delRNA_3-11	7	DA357397.1	100	21	6.5	0	0	129	149	414	434	41.1
		delRNA_3-11	7	DA362030.1	100	21	6.5	0	0	129	149	386	406	41.1
		delRNA_3-11	7	DA512028.1	100	21	6.5	0	0	129	149	118	138	41.1
		delRNA_3-11	7	DA361579.1	100	21	6.5	0	0	129	149	285	305	41.1
		delRNA_3-11	7	DA694658.1	100	21	6.5	0	0	129	149	476	496	41.1
		delRNA_3-11	7	DA360344.1	100	21	6.5	0	0	129	149	387	407	41.1
		delRNA_3-11	7	DA609822.1	100	21	6.5	0	0	129	149	200	220	41.1
		delRNA_3-11	7	DA692629.1	100	21	6.5	0	0	129	149	397	417	41.1
		delRNA_3-11	7	DA613316.1	100	21	6.5	0	0	129	149	413	433	41.1
		delRNA_3-11	7	DA160596.1	100	21	6.5	0	0	129	149	396	416	41.1
		delRNA_3-11	7	DA073465.1	100	21	6.5	0	0	129	149	396	416	41.1
		delRNA_3-11	7	DA255647.1	100	21	6.5	0	0	129	149	420	440	41.1
		delRNA_3-11	7	DA059171.1	100	21	6.5	0	0	129	149	407	427	41.1
		delRNA_3-11	7	DA143457.1	100	21	6.5	0	0	129	149	363	383	41.1
		delRNA_3-11	7	DA136754.1	100	21	6.5	0	0	129	149	404	424	41.1
		delRNA_3-11	7	DA063307.1	100	21	6.5	0	0	129	149	423	443	41.1
		delRNA_3-11	7	DA141806.1	100	21	6.5	0	0	129	149	361	381	41.1
		delRNA_3-11	7	DA282816.1	100	21	6.5	0	0	129	149	238	258	41.1
		delRNA_3-11	7	DA086862.1	100	21	6.5	0	0	129	149	373	393	41.1
		delRNA_3-11	7	DA130209.1	100	21	6.5	0	0	129	149	396	416	41.1
		delRNA_3-11	7	DR003248.1	100	21	6.5	0	0	129	149	405	425	41.1
		delRNA_3-11	7	DN994004.1	100	21	6.5	0	0	129	149	332	352	41.1
		delRNA_3-11	7	BP362185.1	100	21	6.5	0	0	129	149	91	111	41.1
		delRNA_3-11	7	BP212516.1	100	21	6.5	0	0	129	149	397	417	41.1
		delRNA_3-11	7	BP201344.1	100	21	6.5	0	0	129	149	396	416	41.1
		delRNA_3-11	7	BP198819.1	100	21	6.5	0	0	129	149	231	251	41.1
		delRNA_3-11	7	BX440087.2	100	21	6.5	0	0	129	149	621	641	41.1
		delRNA_3-11	7	BX440086.2	100	21	6.5	0	0	129	149	622	642	41.1
		delRNA_3-11	7	BX441463.2	100	21	6.5	0	0	129	149	255	275	41.1
		delRNA_3-11	7	BX423092.2	100	21	6.5	0	0	129	149	60	80	41.1
		delRNA_3-11	7	BX422859.2	100	21	6.5	0	0	129	149	107	127	41.1
		delRNA_3-11	7	BX381980.2	100	21	6.5	0	0	129	149	665	685	41.1
		delRNA_3-11	7	CN484385.1	100	21	6.5	0	0	129	149	134	154	41.1
		delRNA_3-11	7	CN483019.1	100	21	6.5	0	0	129	149	252	272	41.1
		delRNA_3-11	7	AL538177.3	100	21	6.5	0	0	129	149	638	658	41.1
		delRNA_3-11	7	AL536254.3	100	21	6.5	0	0	129	149	89	109	41.1
		delRNA_3-11	7	CF994823.1	100	21	6.5	0	0	129	149	178	198	41.1
		delRNA_3-11	7	BX108824.1	100	21	6.5	0	0	129	149	48	68	41.1
		delRNA_3-11	7	BU947810.1	100	21	6.5	0	0	129	149	68	88	41.1
		delRNA_3-11	7	BU181736.1	100	21	6.5	0	0	129	149	315	335	41.1
		delRNA_3-11	7	BU159864.1	100	21	6.5	0	0	129	149	317	337	41.1
		delRNA_3-11	7	BQ878154.1	100	21	6.5	0	0	129	149	407	427	41.1
		delRNA_3-11	7	BQ722992.1	100	21	6.5	0	0	129	149	358	378	41.1
		delRNA_3-11	7	BQ672297.1	100	21	6.5	0	0	129	149	423	443	41.1
		delRNA_3-11	7	BM724100.1	100	21	6.5	0	0	129	149	484	504	41.1
		delRNA_3-11	7	BM690943.1	100	21	6.5	0	0	129	149	193	213	41.1
		delRNA_3-11	7	BM555741.1	100	21	6.5	0	0	129	149	280	300	41.1
		delRNA_3-11	7	BM552690.1	92.593	27	6.5	2	0	1662	1688	1327	1353	41.1
		delRNA_3-11	7	BM040682.1	100	21	6.5	0	0	129	149	371	391	41.1
		delRNA_3-11	7	BI915889.1	100	21	6.5	0	0	129	149	53	73	41.1
		delRNA_3-11	7	BI820291.1	100	21	6.5	0	0	129	149	372	392	41.1
		delRNA_3-11	7	BI549634.1	100	21	6.5	0	0	129	149	77	97	41.1
		delRNA_3-11	7	BI458194.1	100	21	6.5	0	0	129	149	149	169	41.1
		delRNA_3-11	7	BG767370.1	100	21	6.5	0	0	129	149	63	83	41.1
		delRNA_3-11	7	BE782307.1	100	21	6.5	0	0	129	149	236	256	41.1
		delRNA_3-11	7	BE781459.1	100	21	6.5	0	0	129	149	354	374	41.1
		delRNA_3-11	7	R07066.1	100	21	6.5	0	0	129	149	51	71	41.1
		delRNA_3-11	7	BQ574901.1	100	21	6.5	0	0	129	149	605	585	41.1
		delRNA_3-11	8	BG193689.1	100	24	0.12	0	0	515	538	730	707	46.8
		delRNA_3-11	8	BX501069.1	96	25	1.7	1	0	606	630	128	104	43
		delRNA_3-11	8	R43786.1	100	22	1.7	0	0	441	462	200	179	43
		delRNA_3-11	8	BX480710.1	96	25	1.7	1	0	1046	1070	474	498	43
		delRNA_3-11	9	AL582415.3	92.857	28	1.7	2	0	2803	2830	570	543	43
		delRNA_3-11	9	FN067431.1	95.833	24	6.5	1	0	2589	2612	62	39	41.1
		delRNA_3-11	9	DW425668.1	95.833	24	6.5	1	0	2456	2479	199	222	41.1
		delRNA_3-11	9	DW408050.1	95.833	24	6.5	1	0	2456	2479	199	222	41.1
		delRNA_3-11	10	BX502452.1	100	22	1.7	0	0	483	504	195	216	43
		delRNA_3-11	10	CD245267.1	96	25	1.7	1	0	3420	3444	537	561	43
		delRNA_3-11	10	BU740486.1	96	25	1.7	1	0	3420	3444	296	272	43
		delRNA_3-11	10	BU738609.1	96	25	1.7	1	0	3420	3444	304	280	43
		delRNA_3-11	10	BM717131.1	96	25	1.7	1	0	3420	3444	418	442	43
		delRNA_3-11	10	BM714060.1	96	25	1.7	1	0	3420	3444	418	442	43
		delRNA_3-11	10	BM675245.1	96	25	1.7	1	0	3420	3444	303	279	43
		delRNA_3-11	10	BG394633.1	96	25	1.7	1	0	3420	3444	30	54	43
		delRNA_3-11	10	BF924329.1	96	25	1.7	1	0	2551	2575	31	7	43
		delRNA_3-11	10	BF895416.1	96	25	1.7	1	0	2551	2575	37	13	43
		delRNA_3-11	10	BF894556.1	96	25	1.7	1	0	2551	2575	115	139	43
		delRNA_3-11	10	BF803352.1	96	25	1.7	1	0	2551	2575	34	10	43
		delRNA_3-11	10	AW936033.1	100	22	1.7	0	0	1807	1828	91	70	43
		delRNA_3-11	10	AI744063.1	96	25	1.7	1	0	3420	3444	46	22	43
		delRNA_3-11	10	BM543596.1	100	21	6.5	0	0	1016	1036	468	488	41.1
		delRNA_3-11	10	BF677828.1	100	21	6.5	0	0	117	137	502	522	41.1
		delRNA_3-11	11	BG401415.1	100	22	1.7	0	0	3498	3519	815	794	43
		delRNA_3-11	11	CD656479.1	100	21	6.5	0	0	1761	1781	688	708	41.1
		delRNA_3-11	11	BQ003950.1	95.833	24	6.5	1	0	1002	1025	57	80	41.1
		delRNA_3-11	11	BM462923.1	90	30	6.5	3	0	1189	1218	571	542	41.1
		delRNA_3-11	11	AW864824.1	100	21	6.5	0	0	1180	1200	212	232	41.1
		delRNA_3-11	11	AW817254.1	100	21	6.5	0	0	1003	1023	440	420	41.1
		delRNA_3-11	12	BF155540.1	100	24	0.12	0	0	1405	1428	129	152	46.8
		delRNA_3-11	12	BX508766.1	96	25	1.7	1	0	2740	2764	305	281	43
		delRNA_3-11	12	CA389319.1	100	21	6.5	0	0	1767	1787	385	365	41.1
		delRNA_3-11	12	BU537450.1	95.833	24	6.5	1	0	3113	3136	461	484	41.1
		delRNA_3-11	12	BM981867.1	100	21	6.5	0	0	82	102	13	33	41.1
		delRNA_3-11	12	BE904429.1	95.833	24	6.5	1	0	2385	2408	556	579	41.1
		delRNA_3-11	13	HY049923.1	96.552	29	0.008	1	0	2856	2884	222	194	50.7
		delRNA_3-11	13	DB098498.1	96.552	29	0.008	1	0	2856	2884	195	167	50.7
		delRNA_3-11	13	DB089847.1	96.552	29	0.008	1	0	2856	2884	213	185	50.7
		delRNA_3-11	13	DB235070.1	96.296	27	0.12	1	0	750	776	200	174	46.8
		delRNA_3-11	13	HY290571.1	95.833	24	6.5	1	0	16	39	332	355	41.1
		delRNA_3-11	13	HY281974.1	95.833	24	6.5	1	0	16	39	301	324	41.1
		delRNA_3-11	13	HY270061.1	95.833	24	6.5	1	0	16	39	332	355	41.1
		delRNA_3-11	13	HY252394.1	95.833	24	6.5	1	0	16	39	269	292	41.1
		delRNA_3-11	13	HY220709.1	95.833	24	6.5	1	0	16	39	269	292	41.1
		delRNA_3-11	13	HY186012.1	95.833	24	6.5	1	0	16	39	269	292	41.1
		delRNA_3-11	13	BX348246.2	100	21	6.5	0	0	2537	2557	813	833	41.1
		delRNA_3-11	13	AL565008.3	95.833	24	6.5	1	0	16	39	222	245	41.1
		delRNA_3-11	13	CA433925.1	95.833	24	6.5	1	0	16	39	287	310	41.1
		delRNA_3-11	13	BQ102278.1	95.833	24	6.5	1	0	16	39	274	297	41.1
		delRNA_3-11	13	BM682598.1	95.833	24	6.5	1	0	16	39	288	311	41.1
		delRNA_3-11	13	BM313875.1	95.833	24	6.5	1	0	16	39	292	315	41.1
		delRNA_3-11	13	BF982631.1	92.593	27	6.5	2	0	192	218	920	946	41.1
		delRNA_3-11	13	BF195714.1	95.833	24	6.5	1	0	16	39	272	295	41.1
		delRNA_3-11	13	BF195536.1	95.833	24	6.5	1	0	16	39	272	295	41.1
		delRNA_3-11	13	BF002462.1	95.833	24	6.5	1	0	16	39	276	299	41.1
		delRNA_3-11	13	BE674527.1	95.833	24	6.5	1	0	16	39	284	307	41.1
		delRNA_3-11	13	BE645078.1	95.833	24	6.5	1	0	16	39	273	296	41.1
		delRNA_3-11	13	BE464991.1	95.833	24	6.5	1	0	16	39	277	300	41.1
		delRNA_3-11	13	AW518575.1	95.833	24	6.5	1	0	16	39	102	125	41.1
		delRNA_3-11	13	AW028614.1	95.833	24	6.5	1	0	16	39	270	293	41.1
		delRNA_3-11	13	AI936640.1	95.833	24	6.5	1	0	16	39	268	291	41.1
		delRNA_3-11	13	AI803364.1	95.833	24	6.5	1	0	16	39	278	301	41.1
		delRNA_3-11	13	AI373860.1	95.833	24	6.5	1	0	16	39	333	356	41.1
		delRNA_3-11	13	AI339776.1	95.833	24	6.5	1	0	16	39	285	308	41.1
		delRNA_3-11	13	AI167180.1	95.833	24	6.5	1	0	16	39	272	295	41.1
		delRNA_3-11	13	AI097584.1	95.833	24	6.5	1	0	16	39	299	322	41.1
		delRNA_3-11	13	HY098053.1	95.833	24	6.5	1	0	16	39	421	398	41.1
		delRNA_3-11	13	BX464753.2	95.833	24	6.5	1	0	16	39	509	486	41.1
		delRNA_3-11	13	AL533103.3	95.833	24	6.5	1	0	16	39	545	522	41.1
		delRNA_3-11	13	AL527989.3	95.833	24	6.5	1	0	16	39	515	492	41.1
		delRNA_3-11	13	CD674271.1	95.833	24	6.5	1	0	16	39	483	460	41.1
		delRNA_3-11	13	CD671920.1	95.833	24	6.5	1	0	16	39	487	464	41.1
		delRNA_3-11	13	CB991810.1	95.833	24	6.5	1	0	16	39	343	320	41.1
		delRNA_3-11	13	BQ924138.1	95.833	24	6.5	1	0	16	39	507	484	41.1
		delRNA_3-11	13	BQ086168.1	95.833	24	6.5	1	0	16	39	148	125	41.1
		delRNA_3-11	13	BM726172.1	95.833	24	6.5	1	0	16	39	183	160	41.1
		delRNA_3-11	13	BM314154.1	95.833	24	6.5	1	0	16	39	367	344	41.1
		delRNA_3-11	13	BI835070.1	95.833	24	6.5	1	0	16	39	482	459	41.1
		delRNA_3-11	13	BI833051.1	95.833	24	6.5	1	0	16	39	519	496	41.1
		delRNA_3-11	13	BI599231.1	95.833	24	6.5	1	0	16	39	525	502	41.1
		delRNA_3-11	13	BI256665.1	95.833	24	6.5	1	0	16	39	486	463	41.1
		delRNA_3-11	13	BI223588.1	95.833	24	6.5	1	0	16	39	495	472	41.1
		delRNA_3-11	13	BG001103.1	100	21	6.5	0	0	2400	2420	188	168	41.1
		delRNA_3-11	13	BG028753.1	95.833	24	6.5	1	0	16	39	504	481	41.1
		delRNA_3-11	13	AI889312.1	100	21	6.5	0	0	3342	3362	693	673	41.1
		delRNA_3-11	13	C01766.1	95.833	24	6.5	1	0	16	39	76	53	41.1
		delRNA_3-12	0	AI660458.1	100	22	1.6	0	0	94	115	413	392	43
		delRNA_3-12	0	AI581293.1	95.833	24	6	1	0	92	115	26	3	41.1
		delRNA_3-12	0	BQ683742.1	95.833	24	6	1	0	2958	2981	853	876	41.1
		delRNA_3-12	0	BG118636.1	95.833	24	6	1	0	427	450	1757	1780	41.1
		delRNA_3-12	0	BF976523.1	100	21	6	0	0	3287	3307	46	66	41.1
		delRNA_3-12	1	BM553765.1	96.429	28	0.029	1	0	2132	2159	864	891	48.8
		delRNA_3-12	1	BQ057503.1	100	23	0.42	0	0	1895	1917	1150	1172	44.9
		delRNA_3-12	1	BQ432790.1	96	25	1.6	1	0	638	662	368	344	43
		delRNA_3-12	1	AL707200.1	96	25	1.6	1	0	638	662	366	342	43
		delRNA_3-12	1	BE742774.1	95.833	24	6	1	0	1897	1920	828	805	41.1
		delRNA_3-12	2	DA069472.1	100	21	6	0	0	2088	2108	110	130	41.1
		delRNA_3-12	2	CB068436.1	95.833	24	6	1	0	1733	1756	254	277	41.1
		delRNA_3-12	2	BU729988.1	95.833	24	6	1	0	1733	1756	271	294	41.1
		delRNA_3-12	2	BM913234.1	100	21	6	0	0	702	722	479	499	41.1
		delRNA_3-12	2	BI552607.1	100	21	6	0	0	3052	3072	825	845	41.1
		delRNA_3-12	2	BE674269.1	95.833	24	6	1	0	1733	1756	259	282	41.1
		delRNA_3-12	2	BE550077.1	95.833	24	6	1	0	1733	1756	255	278	41.1
		delRNA_3-12	2	AW340049.1	95.833	24	6	1	0	1733	1756	256	279	41.1
		delRNA_3-12	2	AW014493.1	95.833	24	6	1	0	1733	1756	270	293	41.1
		delRNA_3-12	2	AI807331.1	95.833	24	6	1	0	1733	1756	255	278	41.1
		delRNA_3-12	2	AI703499.1	95.833	24	6	1	0	1733	1756	255	278	41.1
		delRNA_3-12	2	AA917027.1	95.833	24	6	1	0	1733	1756	255	278	41.1
		delRNA_3-12	2	AA813588.1	95.833	24	6	1	0	1733	1756	256	279	41.1
		delRNA_3-12	2	DB324775.1	100	21	6	0	0	2088	2108	484	464	41.1
		delRNA_3-12	2	CB177273.1	95.833	24	6	1	0	1733	1756	440	417	41.1
		delRNA_3-12	2	BQ082207.1	100	21	6	0	0	2766	2786	272	252	41.1
		delRNA_3-12	2	BM715254.1	95.833	24	6	1	0	1733	1756	418	395	41.1
		delRNA_3-12	2	AV737843.1	95.833	24	6	1	0	1733	1756	329	306	41.1
		delRNA_3-12	2	AW885031.1	100	21	6	0	0	2766	2786	228	208	41.1
		delRNA_3-12	3	DR158268.1	100	21	6	0	0	1995	2015	679	699	41.1
		delRNA_3-12	3	CX163916.1	100	21	6	0	0	1995	2015	683	703	41.1
		delRNA_3-12	3	CN274736.1	100	21	6	0	0	1995	2015	204	224	41.1
		delRNA_3-12	3	CA312825.1	95.833	24	6	1	0	695	718	110	87	41.1
		delRNA_3-12	3	BU685696.1	95.833	24	6	1	0	695	718	108	85	41.1
		delRNA_3-12	4	AV657071.1	95.833	24	6	1	0	2597	2620	224	247	41.1
		delRNA_3-12	4	HY348487.1	95.833	24	6	1	0	977	1000	367	344	41.1
		delRNA_3-12	4	HY343280.1	100	21	6	0	0	1717	1737	115	95	41.1
		delRNA_3-12	5	BF343253.1	100	23	0.42	0	0	3027	3049	466	444	44.9
		delRNA_3-12	5	AA253441.1	96	25	1.6	1	0	94	118	271	295	43
		delRNA_3-12	5	AI375809.1	96	25	1.6	1	0	94	118	203	179	43
		delRNA_3-12	5	AA253442.1	96	25	1.6	1	0	94	118	203	179	43
		delRNA_3-12	5	BX952066.1	100	21	6	0	0	488	508	428	448	41.1
		delRNA_3-12	5	BM672025.1	100	21	6	0	0	192	212	602	622	41.1
		delRNA_3-12	5	BM470245.1	100	21	6	0	0	2985	3005	873	893	41.1
		delRNA_3-12	5	AA427657.1	100	21	6	0	0	2974	2994	28	48	41.1
		delRNA_3-12	6	EL594667.1	96	25	1.6	1	0	413	437	36	60	43
		delRNA_3-12	6	FN078268.1	100	21	6	0	0	516	536	7	27	41.1
		delRNA_3-12	6	AW748643.1	95.833	24	6	1	0	374	397	122	145	41.1
		delRNA_3-12	6	BQ719078.1	95.833	24	6	1	0	374	397	237	214	41.1
		delRNA_3-12	6	BG676108.1	100	21	6	0	0	788	808	77	57	41.1
		delRNA_3-12	6	BG181769.1	100	21	6	0	0	1108	1128	700	680	41.1
		delRNA_3-12	7	AW799670.1	100	21	6	0	0	2816	2836	92	72	41.1
		delRNA_3-12	7	BM043833.1	100	21	6	0	0	375	395	655	675	41.1
		delRNA_3-12	7	BG539337.1	86.111	36	6	5	0	430	465	588	623	41.1
		delRNA_3-12	7	AV689920.1	100	21	6	0	0	870	890	4	24	41.1
		delRNA_3-12	7	AV686586.1	100	21	6	0	0	870	890	3	23	41.1
		delRNA_3-12	7	AV685975.1	100	21	6	0	0	870	890	3	23	41.1
		delRNA_3-12	7	AV683195.1	100	21	6	0	0	870	890	3	23	41.1
		delRNA_3-12	8	BG537797.1	100	24	0.11	0	0	1627	1650	883	906	46.8
		delRNA_3-12	8	BU846354.1	93.103	29	0.42	2	0	948	976	848	876	44.9
		delRNA_3-12	8	DA749921.1	95.833	24	6	1	0	1751	1774	451	428	41.1
		delRNA_3-12	8	DA788989.1	95.833	24	6	1	0	1751	1774	548	525	41.1
		delRNA_3-12	8	DA788561.1	95.833	24	6	1	0	1751	1774	335	312	41.1
		delRNA_3-12	8	DA783004.1	95.833	24	6	1	0	1751	1774	253	230	41.1
		delRNA_3-12	8	DA710714.1	95.833	24	6	1	0	1751	1774	301	278	41.1
		delRNA_3-12	8	DA773718.1	95.833	24	6	1	0	1751	1774	272	249	41.1
		delRNA_3-12	8	DA810849.1	95.833	24	6	1	0	1751	1774	309	286	41.1
		delRNA_3-12	8	DA810842.1	95.833	24	6	1	0	1751	1774	310	287	41.1
		delRNA_3-12	8	DA798000.1	95.833	24	6	1	0	1751	1774	312	289	41.1
		delRNA_3-12	8	DA680578.1	95.833	24	6	1	0	1751	1774	155	132	41.1
		delRNA_3-12	8	DA630310.1	95.833	24	6	1	0	1751	1774	299	276	41.1
		delRNA_3-12	8	DA499595.1	95.833	24	6	1	0	1751	1774	293	270	41.1
		delRNA_3-12	8	DA288502.1	95.833	24	6	1	0	1751	1774	263	240	41.1
		delRNA_3-12	8	DA291884.1	95.833	24	6	1	0	1751	1774	299	276	41.1
		delRNA_3-12	8	DA307398.1	95.833	24	6	1	0	1751	1774	377	354	41.1
		delRNA_3-12	8	BP424291.1	100	21	6	0	0	54	74	66	46	41.1
		delRNA_3-12	8	DR001098.1	95.833	24	6	1	0	1751	1774	286	263	41.1
		delRNA_3-12	8	BE780208.1	100	21	6	0	0	4	24	695	715	41.1
		delRNA_3-12	8	AI878824.1	95.833	24	6	1	0	1751	1774	354	331	41.1
		delRNA_3-12	8	AA478860.1	95.833	24	6	1	0	1751	1774	167	144	41.1
		delRNA_3-12	8	R19746.1	100	21	6	0	0	54	74	70	50	41.1
		delRNA_3-12	9	AI479552.1	96.154	26	0.42	1	0	1991	2016	256	231	44.9
		delRNA_3-12	9	DB042291.1	96	25	1.6	1	0	3220	3244	229	205	43
		delRNA_3-12	9	AA584902.1	100	22	1.6	0	0	2822	2843	127	106	43
		delRNA_3-12	9	DA139967.1	100	21	6	0	0	2181	2201	70	50	41.1
		delRNA_3-12	9	DA284493.1	100	21	6	0	0	2181	2201	211	191	41.1
		delRNA_3-12	9	BF573489.1	100	21	6	0	0	2447	2467	709	689	41.1
		delRNA_3-12	9	EB386975.1	100	21	6	0	0	1556	1576	9	29	41.1
		delRNA_3-12	10	AA534431.1	100	24	0.11	0	0	1291	1314	38	61	46.8
		delRNA_3-12	10	BF871475.1	100	22	1.6	0	0	1255	1276	153	174	43
		delRNA_3-12	10	BQ676359.1	100	21	6	0	0	483	503	770	790	41.1
		delRNA_3-12	10	BM903542.1	95.833	24	6	1	0	1677	1700	1561	1584	41.1
		delRNA_3-12	10	BM548370.1	100	21	6	0	0	731	751	961	981	41.1
		delRNA_3-12	10	BG574125.1	100	21	6	0	0	57	77	775	795	41.1
		delRNA_3-12	10	BG171293.1	100	21	6	0	0	679	699	834	854	41.1
		delRNA_3-12	11	FN116937.1	100	21	6	0	0	2805	2825	7	27	41.1
		delRNA_3-12	11	BM916181.1	95.833	24	6	1	0	2791	2814	1009	1032	41.1
		delRNA_3-12	12	HY149535.1	92.593	27	6	2	0	2004	2030	231	205	41.1
		delRNA_3-12	12	BF790673.1	100	21	6	0	0	2711	2731	780	760	41.1
		delRNA_3-12	13	BF106773.1	100	23	0.42	0	0	1874	1896	692	714	44.9
		delRNA_3-12	13	FN109103.1	100	21	6	0	0	2614	2634	37	17	41.1
		delRNA_3-12	14	BI908014.1	100	22	1.6	0	0	2691	2712	666	645	43
		delRNA_3-12	14	DB261632.1	100	21	6	0	0	1399	1419	215	195	41.1
		delRNA_3-12	14	DB133885.1	100	21	6	0	0	1399	1419	431	411	41.1
		delRNA_3-12	14	DB172958.1	100	21	6	0	0	1399	1419	209	189	41.1
		delRNA_3-12	14	DA715855.1	100	21	6	0	0	1399	1419	224	204	41.1
		delRNA_3-12	14	DB022191.1	100	21	6	0	0	1399	1419	540	520	41.1
		delRNA_3-12	14	DA742380.1	100	21	6	0	0	1399	1419	54	34	41.1
		delRNA_3-12	14	DA772983.1	100	21	6	0	0	1399	1419	209	189	41.1
		delRNA_3-12	14	DA797442.1	100	21	6	0	0	1399	1419	428	408	41.1
		delRNA_3-12	14	DB001402.1	100	21	6	0	0	1399	1419	273	253	41.1
		delRNA_3-12	14	DA492897.1	100	21	6	0	0	1399	1419	238	218	41.1
		delRNA_3-12	14	DA452736.1	100	21	6	0	0	1399	1419	558	538	41.1
		delRNA_3-12	14	DA648588.1	100	21	6	0	0	1399	1419	142	122	41.1
		delRNA_3-12	14	DA271125.1	100	21	6	0	0	1399	1419	505	485	41.1
		delRNA_3-12	14	DA201326.1	100	21	6	0	0	1399	1419	23	3	41.1
		delRNA_3-12	14	CX866811.1	100	21	6	0	0	1399	1419	358	338	41.1
		delRNA_3-12	14	AU129983.2	100	21	6	0	0	1399	1419	213	193	41.1
		delRNA_3-12	14	CV324469.1	93.75	32	6	1	1	2385	2415	221	190	41.1
		delRNA_3-12	14	CV324467.1	93.75	32	6	1	1	2385	2415	226	195	41.1
		delRNA_3-12	14	CV324464.1	93.75	32	6	1	1	2385	2415	223	192	41.1
		delRNA_3-12	14	BP380315.1	100	21	6	0	0	1399	1419	440	420	41.1
		delRNA_3-12	14	BP312414.1	100	21	6	0	0	1399	1419	103	83	41.1
		delRNA_3-12	14	BP277439.1	100	21	6	0	0	1399	1419	51	31	41.1
		delRNA_3-12	14	CV030294.1	100	21	6	0	0	1399	1419	114	94	41.1
		delRNA_3-12	14	CN365571.1	100	21	6	0	0	1399	1419	204	184	41.1
		delRNA_3-12	14	BX390728.2	100	21	6	0	0	1399	1419	686	666	41.1
		delRNA_3-12	14	CB154884.1	100	21	6	0	0	1399	1419	110	90	41.1
		delRNA_3-12	14	BU781898.1	100	21	6	0	0	1618	1638	80	60	41.1
		delRNA_3-12	14	BU155771.1	100	21	6	0	0	1399	1419	541	521	41.1
		delRNA_3-12	14	BU155729.1	100	21	6	0	0	1399	1419	580	560	41.1
		delRNA_3-12	14	BQ936045.1	100	21	6	0	0	1399	1419	697	677	41.1
		delRNA_3-12	14	BG163758.1	100	21	6	0	0	1399	1419	138	118	41.1
		delRNA_3-12	14	BF981495.1	100	21	6	0	0	1399	1419	86	66	41.1
		delRNA_3-12	14	AU135777.1	100	21	6	0	0	1399	1419	336	316	41.1
		delRNA_3-12	14	AU132238.1	100	21	6	0	0	1399	1419	209	189	41.1
		delRNA_3-12	14	AU131313.1	100	21	6	0	0	1399	1419	222	202	41.1
		delRNA_3-12	14	AA085931.1	92.593	27	6	2	0	325	351	353	327	41.1
		delRNA_3-12	14	N70453.1	92.593	27	6	2	0	325	351	385	359	41.1
		delRNA_3-12	14	DN912426.1	95.833	24	6	1	0	67	90	10	33	41.1
		delRNA_3-12	14	CV410300.1	93.75	32	6	1	1	2385	2415	82	113	41.1
		delRNA_3-12	14	AL578026.3	100	21	6	0	0	1399	1419	399	419	41.1
		delRNA_3-12	14	BQ435990.1	95.833	24	6	1	0	2896	2919	918	941	41.1
		delRNA_3-12	14	BI040276.1	93.75	32	6	1	1	2385	2415	52	83	41.1
		delRNA_3-12	14	BG958395.1	100	21	6	0	0	956	976	380	400	41.1
		delRNA_3-12	14	BE740000.1	90	30	6	3	0	2386	2415	588	617	41.1
		delRNA_3-12	14	AI819275.1	100	21	6	0	0	1399	1419	439	459	41.1

## Sheet: Sheet B
		delRNA_3-k	n	accession	% identity	length	evalue	mismatch	gap opens	5'	3'	sub 5'	sub 3'	bit score
		Rnd1_delRNA_3-1	1	BU657732.1	100	22	6	0	0	1344	1365	482	503	43
		Rnd1_delRNA_3-1	1	AA676258.1	96.154	26	1.6	1	0	1433	1458	58	33	44.9
		Rnd1_delRNA_3-1	1	W52382.1	100	22	6	0	0	11856	11877	264	285	43
		Rnd1_delRNA_3-1	1	BQ189275.1	93.333	30	0.42	2	0	12256	12285	451	480	46.8
		Rnd1_delRNA_3-1	2	BQ883445.1	100	22	6	0	0	14	35	554	575	43
		Rnd1_delRNA_3-1	2	BF572663.1	96.154	26	1.6	1	0	2175	2200	683	708	44.9
		Rnd1_delRNA_3-1	2	BQ049066.1	100	22	6	0	0	11892	11913	892	913	43
		Rnd1_delRNA_3-1	3	DA810360.1	96.154	26	1.6	1	0	230	255	182	207	44.9
		Rnd1_delRNA_3-1	3	BG913512.1	100	22	6	0	0	897	918	787	808	43
		Rnd1_delRNA_3-1	3	CK005691.1	100	22	6	0	0	943	964	612	633	43
		Rnd1_delRNA_3-2	0	CN294224.1	92.857	28	4.8	2	0	2740	2767	208	181	43
		Rnd1_delRNA_3-2	0	AL705882.1	92.857	28	4.8	2	0	2740	2767	544	517	43
		Rnd1_delRNA_3-2	1	AA705185.1	100	22	4.8	0	0	5880	5901	467	446	43
		Rnd1_delRNA_3-2	2	BX103739.1	93.103	29	1.3	2	0	1378	1406	519	547	44.9
		Rnd1_delRNA_3-2	2	BF573271.1	100	23	1.3	0	0	9807	9829	243	221	44.9
		Rnd1_delRNA_3-2	2	AA701045.1	93.103	29	1.3	2	0	1378	1406	90	62	44.9
		Rnd1_delRNA_3-2	2	BX415387.2	90.323	31	4.8	3	0	4399	4429	837	867	43
		Rnd1_delRNA_3-2	2	BG209146.1	100	22	4.8	0	0	7570	7591	459	480	43
		Rnd1_delRNA_3-2	2	BF525805.1	96	25	4.8	1	0	7522	7546	578	602	43
		Rnd1_delRNA_3-2	2	D61865.1	100	22	4.8	0	0	180	201	373	394	43
		Rnd1_delRNA_3-2	2	BE144263.1	100	22	4.8	0	0	7881	7902	242	221	43
		Rnd1_delRNA_3-2	4	BG435983.1	100	22	4.8	0	0	7360	7381	851	872	43
		Rnd1_delRNA_3-2	4	AW747855.1	100	22	4.8	0	0	4226	4247	472	493	43
		Rnd1_delRNA_3-3	0	CN345291.1	96.154	26	1.1	1	0	1059	1084	182	207	44.9
		Rnd1_delRNA_3-3	0	BX119495.1	96.154	26	1.1	1	0	1059	1084	273	298	44.9
		Rnd1_delRNA_3-3	0	BG620043.1	96.154	26	1.1	1	0	1059	1084	376	401	44.9
		Rnd1_delRNA_3-3	0	AV657579.1	96.154	26	1.1	1	0	1059	1084	181	206	44.9
		Rnd1_delRNA_3-3	0	AW341505.1	96.154	26	1.1	1	0	1059	1084	445	420	44.9
		Rnd1_delRNA_3-3	0	AW136678.1	96.154	26	1.1	1	0	1059	1084	428	403	44.9
		Rnd1_delRNA_3-3	0	AI376574.1	96.154	26	1.1	1	0	1059	1084	392	367	44.9
		Rnd1_delRNA_3-3	1	BF445222.1	96	25	4	1	0	951	975	297	321	43
		Rnd1_delRNA_3-3	1	AV700800.1	90.323	31	4	3	0	5711	5741	111	81	43
		Rnd1_delRNA_3-3	2	BQ069170.1	100	22	4	0	0	7927	7948	786	807	43
		Rnd1_delRNA_3-3	2	BM563467.1	100	22	4	0	0	7927	7948	821	842	43
		Rnd1_delRNA_3-3	3	BU953893.1	100	24	0.28	0	0	1287	1310	651	674	46.8
		Rnd1_delRNA_3-3	4	BI769108.1	96.154	26	1.1	1	0	6255	6280	699	724	44.9
		Rnd1_delRNA_3-3	4	BI462742.1	96.154	26	1.1	1	0	6255	6280	748	773	44.9
		Rnd1_delRNA_3-3	4	DB340307.1	100	22	4	0	0	1927	1948	257	236	43
		Rnd1_delRNA_3-3	4	DB325074.1	100	22	4	0	0	1927	1948	261	240	43
		Rnd1_delRNA_3-3	4	BU930025.1	92.857	28	4	2	0	3280	3307	576	549	43
		Rnd1_delRNA_3-3	4	BF434031.1	100	22	4	0	0	1927	1948	257	236	43
		Rnd1_delRNA_3-3	4	AW629218.1	100	22	4	0	0	1927	1948	267	246	43
		Rnd1_delRNA_3-3	4	AW298531.1	100	22	4	0	0	1927	1948	274	253	43
		Rnd1_delRNA_3-3	4	AI655238.1	100	22	4	0	0	1927	1948	272	251	43
		Rnd1_delRNA_3-3	4	AI479854.1	100	22	4	0	0	1927	1948	278	257	43
		Rnd1_delRNA_3-3	4	AI382173.1	100	22	4	0	0	1927	1948	271	250	43
		Rnd1_delRNA_3-3	4	AA905997.1	100	22	4	0	0	1927	1948	272	251	43
		Rnd1_delRNA_3-3	4	AA620738.1	100	22	4	0	0	1927	1948	268	247	43
		Rnd1_delRNA_3-3	4	W69475.1	100	22	4	0	0	1927	1948	258	237	43
		Rnd1_delRNA_3-3	4	N68850.1	100	22	4	0	0	1927	1948	264	243	43
		Rnd1_delRNA_3-3	4	N53492.1	100	22	4	0	0	1927	1948	265	244	43
		Rnd1_delRNA_3-3	4	DA291141.1	100	22	4	0	0	1927	1948	530	551	43
		Rnd1_delRNA_3-3	4	BX096196.1	100	22	4	0	0	1927	1948	285	306	43
		Rnd1_delRNA_3-3	4	AW967327.1	100	22	4	0	0	1927	1948	173	194	43
		Rnd1_delRNA_3-3	4	AA338132.1	100	22	4	0	0	1927	1948	174	195	43
		Rnd1_delRNA_3-3	4	W69635.1	100	22	4	0	0	1927	1948	323	344	43
		Rnd1_delRNA_3-3	4	N92063.1	100	22	4	0	0	1927	1948	284	305	43
		Rnd1_delRNA_3-3	4	N72495.1	100	22	4	0	0	1927	1948	287	308	43
		Rnd1_delRNA_3-3	5	BG468201.1	100	26	0.019	0	0	2126	2151	438	413	50.7
		Rnd1_delRNA_3-3	5	BE293342.1	100	26	0.019	0	0	2126	2151	418	393	50.7
		Rnd1_delRNA_3-3	5	DA291793.1	100	25	0.073	0	0	2127	2151	1	25	48.8
		Rnd1_delRNA_3-3	5	BM805235.1	96.154	26	1.1	1	0	1005	1030	1013	1038	44.9
		Rnd1_delRNA_3-4	1	BE962183.2	100	23	0.9	0	0	4174	4196	678	656	44.9
		Rnd1_delRNA_3-4	1	BG331500.1	92.857	28	3.4	2	0	2115	2142	1060	1087	43
		Rnd1_delRNA_3-4	2	D63190.1	88.235	34	3.4	4	0	5256	5289	203	170	43
		Rnd1_delRNA_3-4	3	BY797720.2	92.857	28	3.4	2	0	3606	3633	436	463	43
		Rnd1_delRNA_3-4	3	BF679973.1	100	22	3.4	0	0	2847	2868	298	277	43
		Rnd1_delRNA_3-4	4	CD359258.1	96.154	26	0.9	1	0	3536	3561	778	803	44.9
		Rnd1_delRNA_3-4	4	BF370062.1	96	25	3.4	1	0	4657	4681	26	2	43
		Rnd1_delRNA_3-4	5	BG996739.1	96	25	3.4	1	0	506	530	160	184	43
		Rnd1_delRNA_3-4	6	DB316735.1	93.103	29	0.9	2	0	7031	7059	35	7	44.9
		Rnd1_delRNA_3-4	6	DA032710.1	100	22	3.4	0	0	963	984	198	177	43
		Rnd1_delRNA_3-4	6	DR033731.1	100	22	3.4	0	0	963	984	197	176	43
		Rnd1_delRNA_3-4	6	AU123461.1	100	22	3.4	0	0	963	984	690	669	43
		Rnd1_delRNA_3-4	6	AI831897.1	100	22	3.4	0	0	963	984	172	151	43
		Rnd1_delRNA_3-4	6	AA724753.1	100	22	3.4	0	0	963	984	41	20	43
		Rnd1_delRNA_3-4	6	AA417645.1	100	22	3.4	0	0	963	984	115	94	43
		Rnd1_delRNA_3-4	6	AA256677.1	100	22	3.4	0	0	963	984	115	94	43
		Rnd1_delRNA_3-5	1	DA311457.1	100	22	3	0	0	449	470	199	220	43
		Rnd1_delRNA_3-5	1	BG960884.1	100	22	3	0	0	5201	5222	24	45	43
		Rnd1_delRNA_3-5	2	DA657275.1	100	22	3	0	0	2031	2052	301	280	43
		Rnd1_delRNA_3-5	2	BG176972.1	100	22	3	0	0	2031	2052	330	309	43
		Rnd1_delRNA_3-5	2	BF798218.1	100	22	3	0	0	2031	2052	237	216	43
		Rnd1_delRNA_3-5	3	BU853698.1	100	25	0.055	0	0	2039	2063	336	360	48.8
		Rnd1_delRNA_3-5	3	BQ674500.1	100	23	0.79	0	0	5282	5304	671	693	44.9
		Rnd1_delRNA_3-5	3	DA571516.1	96	25	3	1	0	4750	4774	400	376	43
		Rnd1_delRNA_3-5	3	CX784447.1	96	25	3	1	0	4750	4774	653	629	43
		Rnd1_delRNA_3-5	3	CB154207.1	96	25	3	1	0	4750	4774	214	190	43
		Rnd1_delRNA_3-5	3	BQ222505.1	96	25	3	1	0	4750	4774	161	137	43
		Rnd1_delRNA_3-5	3	BM988690.1	96	25	3	1	0	4750	4774	140	116	43
		Rnd1_delRNA_3-5	3	BE542787.1	96	25	3	1	0	4750	4774	46	22	43
		Rnd1_delRNA_3-5	3	AW969328.1	96	25	3	1	0	4750	4774	282	258	43
		Rnd1_delRNA_3-5	3	AL044058.1	96	25	3	1	0	4750	4774	69	45	43
		Rnd1_delRNA_3-5	3	DB313862.1	96	25	3	1	0	4750	4774	449	473	43
		Rnd1_delRNA_3-5	3	BU580054.1	96	25	3	1	0	4750	4774	473	497	43
		Rnd1_delRNA_3-5	3	BQ012882.1	96	25	3	1	0	4750	4774	473	497	43
		Rnd1_delRNA_3-5	3	BE966176.2	96	25	3	1	0	4750	4774	472	496	43
		Rnd1_delRNA_3-5	3	AW237111.1	96	25	3	1	0	4750	4774	464	488	43
		Rnd1_delRNA_3-5	3	AW071020.1	96	25	3	1	0	4750	4774	449	473	43
		Rnd1_delRNA_3-5	3	AL044059.2	96	25	3	1	0	4750	4774	427	451	43
		Rnd1_delRNA_3-5	3	AI680086.1	96	25	3	1	0	4750	4774	351	375	43
		Rnd1_delRNA_3-5	4	BQ057870.1	100	23	0.79	0	0	2149	2171	737	759	44.9
		Rnd1_delRNA_3-5	4	BG250325.1	100	22	3	0	0	3	24	598	619	43
		Rnd1_delRNA_3-5	5	DA571873.1	96.154	26	0.79	1	0	2898	2923	372	347	44.9
		Rnd1_delRNA_3-5	5	AA378779.1	92.857	28	3	2	0	3402	3429	190	217	43
		Rnd1_delRNA_3-5	7	AI652548.1	100	22	3	0	0	5429	5450	216	195	43
		Rnd1_delRNA_3-6	0	BG289478.1	96	25	2.7	1	0	1976	2000	595	571	43
		Rnd1_delRNA_3-6	2	BF992462.1	96.552	29	0.013	1	0	2421	2449	136	164	50.7
		Rnd1_delRNA_3-6	2	AU125946.1	100	23	0.7	0	0	4219	4241	712	690	44.9
		Rnd1_delRNA_3-6	2	BF973029.1	96	25	2.7	1	0	4751	4775	896	920	43
		Rnd1_delRNA_3-6	2	AA679387.1	92.857	28	2.7	2	0	1535	1562	118	91	43
		Rnd1_delRNA_3-6	3	BF671335.1	96	25	2.7	1	0	3222	3246	659	635	43
		Rnd1_delRNA_3-6	3	AA476407.1	96	25	2.7	1	0	384	408	69	45	43
		Rnd1_delRNA_3-6	3	AA476406.1	96	25	2.7	1	0	384	408	69	45	43
		Rnd1_delRNA_3-6	3	AA449531.1	96	25	2.7	1	0	384	408	55	31	43
		Rnd1_delRNA_3-6	3	F12445.1	96	25	2.7	1	0	384	408	153	129	43
		Rnd1_delRNA_3-6	3	T74067.1	96	25	2.7	1	0	384	408	147	123	43
		Rnd1_delRNA_3-6	4	DA832337.1	92.857	28	2.7	2	0	4196	4223	450	477	43
		Rnd1_delRNA_3-6	4	BF314716.1	92.857	28	2.7	2	0	2836	2863	1095	1122	43
		Rnd1_delRNA_3-6	5	HY363057.1	96.296	27	0.19	1	0	304	330	292	266	46.8
		Rnd1_delRNA_3-6	5	HY345188.1	96.296	27	0.19	1	0	304	330	330	304	46.8
		Rnd1_delRNA_3-6	5	HY327449.1	96.296	27	0.19	1	0	304	330	306	280	46.8
		Rnd1_delRNA_3-6	5	HY301397.1	96.296	27	0.19	1	0	304	330	310	284	46.8
		Rnd1_delRNA_3-6	5	HY301884.1	96.296	27	0.19	1	0	304	330	297	271	46.8
		Rnd1_delRNA_3-6	5	HY269865.1	96.296	27	0.19	1	0	304	330	292	266	46.8
		Rnd1_delRNA_3-6	5	HY254758.1	96.296	27	0.19	1	0	304	330	292	266	46.8
		Rnd1_delRNA_3-6	5	HY244147.1	96.296	27	0.19	1	0	304	330	292	266	46.8
		Rnd1_delRNA_3-6	5	HY234268.1	96.296	27	0.19	1	0	304	330	306	280	46.8
		Rnd1_delRNA_3-6	5	HY234255.1	96.296	27	0.19	1	0	304	330	306	280	46.8
		Rnd1_delRNA_3-6	5	HY227132.1	96.296	27	0.19	1	0	304	330	292	266	46.8
		Rnd1_delRNA_3-6	5	HY229096.1	96.296	27	0.19	1	0	304	330	292	266	46.8
		Rnd1_delRNA_3-6	5	HY219869.1	96.296	27	0.19	1	0	304	330	199	173	46.8
		Rnd1_delRNA_3-6	5	HY218338.1	96.296	27	0.19	1	0	304	330	301	275	46.8
		Rnd1_delRNA_3-6	5	HY211182.1	96.296	27	0.19	1	0	304	330	292	266	46.8
		Rnd1_delRNA_3-6	5	HY205517.1	96.296	27	0.19	1	0	304	330	292	266	46.8
		Rnd1_delRNA_3-6	5	HY202505.1	96.296	27	0.19	1	0	304	330	292	266	46.8
		Rnd1_delRNA_3-6	5	HY196639.1	96.296	27	0.19	1	0	304	330	306	280	46.8
		Rnd1_delRNA_3-6	5	HY192372.1	96.296	27	0.19	1	0	304	330	292	266	46.8
		Rnd1_delRNA_3-6	5	HY198673.1	96.296	27	0.19	1	0	304	330	306	280	46.8
		Rnd1_delRNA_3-6	5	HY188320.1	96.296	27	0.19	1	0	304	330	292	266	46.8
		Rnd1_delRNA_3-6	5	HY189852.1	96.296	27	0.19	1	0	304	330	292	266	46.8
		Rnd1_delRNA_3-6	5	CX865732.1	96.296	27	0.19	1	0	304	330	323	297	46.8
		Rnd1_delRNA_3-6	5	CD366945.1	96.296	27	0.19	1	0	304	330	317	291	46.8
		Rnd1_delRNA_3-6	5	CD366875.1	96.296	27	0.19	1	0	304	330	319	293	46.8
		Rnd1_delRNA_3-6	5	CB529822.1	96.296	27	0.19	1	0	304	330	310	284	46.8
		Rnd1_delRNA_3-6	5	CB241823.1	96.296	27	0.19	1	0	304	330	315	289	46.8
		Rnd1_delRNA_3-6	5	CB240639.1	96.296	27	0.19	1	0	304	330	321	295	46.8
		Rnd1_delRNA_3-6	5	CA423695.1	96.296	27	0.19	1	0	304	330	310	284	46.8
		Rnd1_delRNA_3-6	5	CA422843.1	96.296	27	0.19	1	0	304	330	312	286	46.8
		Rnd1_delRNA_3-6	5	CA306085.1	96.296	27	0.19	1	0	304	330	310	284	46.8
		Rnd1_delRNA_3-6	5	BU736101.1	96.296	27	0.19	1	0	304	330	324	298	46.8
		Rnd1_delRNA_3-6	5	BU628740.1	96.296	27	0.19	1	0	304	330	317	291	46.8
		Rnd1_delRNA_3-6	5	BU620481.1	96.296	27	0.19	1	0	304	330	315	289	46.8
		Rnd1_delRNA_3-6	5	BU618767.1	96.296	27	0.19	1	0	304	330	319	293	46.8
		Rnd1_delRNA_3-6	5	BU076880.1	96.296	27	0.19	1	0	304	330	291	265	46.8
		Rnd1_delRNA_3-6	5	BU073290.1	96.296	27	0.19	1	0	304	330	308	282	46.8
		Rnd1_delRNA_3-6	5	BQ575834.1	96.296	27	0.19	1	0	304	330	315	289	46.8
		Rnd1_delRNA_3-6	5	BQ010565.1	96.296	27	0.19	1	0	304	330	320	294	46.8
		Rnd1_delRNA_3-6	5	BM978017.1	96.296	27	0.19	1	0	304	330	310	284	46.8
		Rnd1_delRNA_3-6	5	BM974902.1	96.296	27	0.19	1	0	304	330	310	284	46.8
		Rnd1_delRNA_3-6	5	BM974880.1	96.296	27	0.19	1	0	304	330	310	284	46.8
		Rnd1_delRNA_3-6	5	BM875380.1	96.296	27	0.19	1	0	304	330	308	282	46.8
		Rnd1_delRNA_3-6	5	BM509272.1	96.296	27	0.19	1	0	304	330	310	284	46.8
		Rnd1_delRNA_3-6	5	BM351874.1	96.296	27	0.19	1	0	304	330	322	296	46.8
		Rnd1_delRNA_3-6	5	BF510884.1	96.296	27	0.19	1	0	304	330	320	294	46.8
		Rnd1_delRNA_3-6	5	BF510957.1	96.296	27	0.19	1	0	304	330	320	294	46.8
		Rnd1_delRNA_3-6	5	BF000550.1	96.296	27	0.19	1	0	304	330	298	272	46.8
		Rnd1_delRNA_3-6	5	AW008392.1	96.296	27	0.19	1	0	304	330	315	289	46.8
		Rnd1_delRNA_3-6	5	AI761780.1	96.296	27	0.19	1	0	304	330	318	292	46.8
		Rnd1_delRNA_3-6	5	AI613301.1	96.296	27	0.19	1	0	304	330	302	276	46.8
		Rnd1_delRNA_3-6	5	AI251777.1	96.296	27	0.19	1	0	304	330	309	283	46.8
		Rnd1_delRNA_3-6	5	AI246759.1	96.296	27	0.19	1	0	304	330	297	271	46.8
		Rnd1_delRNA_3-6	5	AI023259.1	96.296	27	0.19	1	0	304	330	477	451	46.8
		Rnd1_delRNA_3-6	5	AA922721.1	96.296	27	0.19	1	0	304	330	297	271	46.8
		Rnd1_delRNA_3-6	5	AA902797.1	96.296	27	0.19	1	0	304	330	305	279	46.8
		Rnd1_delRNA_3-6	5	AA860202.1	96.296	27	0.19	1	0	304	330	297	271	46.8
		Rnd1_delRNA_3-6	5	AA858081.1	96.296	27	0.19	1	0	304	330	315	289	46.8
		Rnd1_delRNA_3-6	5	AA853005.1	96.296	27	0.19	1	0	304	330	258	232	46.8
		Rnd1_delRNA_3-6	5	AA852999.1	96.296	27	0.19	1	0	304	330	258	232	46.8
		Rnd1_delRNA_3-6	5	AA811487.1	96.296	27	0.19	1	0	304	330	121	95	46.8
		Rnd1_delRNA_3-6	5	AA774477.1	96.296	27	0.19	1	0	304	330	303	277	46.8
		Rnd1_delRNA_3-6	5	AA757748.1	96.296	27	0.19	1	0	304	330	299	273	46.8
		Rnd1_delRNA_3-6	5	AA678403.1	96.296	27	0.19	1	0	304	330	292	266	46.8
		Rnd1_delRNA_3-6	5	AA629960.1	96.296	27	0.19	1	0	304	330	249	223	46.8
		Rnd1_delRNA_3-6	5	AA525845.1	96.296	27	0.19	1	0	304	330	297	271	46.8
		Rnd1_delRNA_3-6	5	AA454146.1	96.296	27	0.19	1	0	304	330	253	227	46.8
		Rnd1_delRNA_3-6	5	N64348.1	96.296	27	0.19	1	0	304	330	300	274	46.8
		Rnd1_delRNA_3-6	5	N30606.1	96.296	27	0.19	1	0	304	330	302	276	46.8
		Rnd1_delRNA_3-6	5	DB512330.1	96.296	27	0.19	1	0	304	330	144	170	46.8
		Rnd1_delRNA_3-6	5	DB552607.1	96.296	27	0.19	1	0	304	330	168	194	46.8
		Rnd1_delRNA_3-6	5	DB524356.1	96.296	27	0.19	1	0	304	330	198	224	46.8
		Rnd1_delRNA_3-6	5	DB538376.1	96.296	27	0.19	1	0	304	330	118	144	46.8
		Rnd1_delRNA_3-6	5	DB522748.1	96.296	27	0.19	1	0	304	330	162	188	46.8
		Rnd1_delRNA_3-6	5	DB536500.1	96.296	27	0.19	1	0	304	330	166	192	46.8
		Rnd1_delRNA_3-6	5	DB138527.1	96.296	27	0.19	1	0	304	330	265	291	46.8
		Rnd1_delRNA_3-6	5	DA135616.1	96.296	27	0.19	1	0	304	330	364	390	46.8
		Rnd1_delRNA_3-6	5	BP386821.1	96.296	27	0.19	1	0	304	330	194	220	46.8
		Rnd1_delRNA_3-6	5	CF126105.1	96.296	27	0.19	1	0	304	330	532	558	46.8
		Rnd1_delRNA_3-6	5	BU531726.1	96.296	27	0.19	1	0	304	330	547	573	46.8
		Rnd1_delRNA_3-6	5	BU154896.1	96.296	27	0.19	1	0	304	330	683	709	46.8
		Rnd1_delRNA_3-6	5	BU077220.1	96.296	27	0.19	1	0	304	330	474	500	46.8
		Rnd1_delRNA_3-6	5	DB534627.1	96.154	26	0.7	1	0	305	330	130	155	44.9
		Rnd1_delRNA_3-6	5	BF031340.1	90.625	32	0.7	3	0	1197	1228	32	63	44.9
		Rnd1_delRNA_3-6	5	BF511411.1	92.593	27	2.7	2	0	304	330	320	294	43
		Rnd1_delRNA_3-6	5	BI860248.1	96	25	2.7	1	0	306	330	707	731	43
		Rnd1_delRNA_3-7	0	BG776516.1	100	22	2.4	0	0	111	132	671	650	43
		Rnd1_delRNA_3-7	0	BG027709.1	100	22	2.4	0	0	4847	4868	850	829	43
		Rnd1_delRNA_3-7	0	CV407796.1	100	21	9.1	0	0	1261	1281	30	10	41.1
		Rnd1_delRNA_3-7	0	BG106036.1	92.593	27	9.1	2	0	244	270	276	302	41.1
		Rnd1_delRNA_3-7	1	BG493644.1	100	22	2.4	0	0	1590	1611	165	144	43
		Rnd1_delRNA_3-7	1	CB105249.1	100	21	9.1	0	0	4596	4616	65	45	41.1
		Rnd1_delRNA_3-7	2	CD245174.1	96	25	2.4	1	0	1648	1672	707	683	43
		Rnd1_delRNA_3-7	2	BP242336.1	95.833	24	9.1	1	0	4260	4283	515	492	41.1
		Rnd1_delRNA_3-7	4	BE178490.1	93.103	29	0.63	2	0	2787	2815	36	8	44.9
		Rnd1_delRNA_3-7	4	DR422824.1	92.857	28	2.4	2	0	2788	2815	726	699	43
		Rnd1_delRNA_3-7	4	CX163440.1	92.857	28	2.4	2	0	2788	2815	197	170	43
		Rnd1_delRNA_3-7	4	BG430257.1	92.857	28	2.4	2	0	2788	2815	447	420	43
		Rnd1_delRNA_3-7	4	AW961525.1	92.857	28	2.4	2	0	2788	2815	327	300	43
		Rnd1_delRNA_3-7	4	H62158.1	92.857	28	2.4	2	0	2788	2815	188	161	43
		Rnd1_delRNA_3-7	4	H54176.1	92.857	28	2.4	2	0	2788	2815	292	265	43
		Rnd1_delRNA_3-7	4	DB531330.1	100	21	9.1	0	0	1953	1973	3	23	41.1
		Rnd1_delRNA_3-7	4	BQ651381.1	100	21	9.1	0	0	3319	3339	397	417	41.1
		Rnd1_delRNA_3-7	4	AL589424.1	100	21	9.1	0	0	3521	3541	355	375	41.1
		Rnd1_delRNA_3-7	4	BF573836.1	95.833	24	9.1	1	0	3219	3242	318	295	41.1
		Rnd1_delRNA_3-7	5	BX956502.1	93.333	30	0.17	2	0	3601	3630	70	41	46.8
		Rnd1_delRNA_3-7	5	T47162.1	95.833	24	9.1	1	0	3601	3624	160	183	41.1
		Rnd1_delRNA_3-7	5	BP238000.1	100	21	9.1	0	0	3258	3278	123	103	41.1
		Rnd1_delRNA_3-7	5	BF780099.1	95.833	24	9.1	1	0	562	585	80	57	41.1
		Rnd1_delRNA_3-7	5	BF348869.1	95.833	24	9.1	1	0	562	585	80	57	41.1
		Rnd1_delRNA_3-7	5	AW939889.1	95.833	24	9.1	1	0	562	585	80	57	41.1
		Rnd1_delRNA_3-7	6	BQ706456.1	100	22	2.4	0	0	838	859	727	706	43
		Rnd1_delRNA_3-7	6	W28819.1	95.833	24	9.1	1	0	1151	1174	187	210	41.1
		Rnd1_delRNA_3-7	6	HY115145.1	95.833	24	9.1	1	0	4285	4308	523	500	41.1
		Rnd1_delRNA_3-7	6	HY003233.1	95.833	24	9.1	1	0	4285	4308	192	169	41.1
		Rnd1_delRNA_3-7	6	EB386141.1	95.833	24	9.1	1	0	4285	4308	394	371	41.1
		Rnd1_delRNA_3-7	6	DB132582.1	95.833	24	9.1	1	0	4285	4308	420	397	41.1
		Rnd1_delRNA_3-7	6	DB165382.1	95.833	24	9.1	1	0	4285	4308	236	213	41.1
		Rnd1_delRNA_3-7	6	DB157682.1	95.833	24	9.1	1	0	4285	4308	105	82	41.1
		Rnd1_delRNA_3-7	6	DB232851.1	95.833	24	9.1	1	0	4285	4308	219	196	41.1
		Rnd1_delRNA_3-7	6	DA282642.1	95.833	24	9.1	1	0	4285	4308	486	463	41.1
		Rnd1_delRNA_3-7	6	CB267454.1	95.833	24	9.1	1	0	4285	4308	244	221	41.1
		Rnd1_delRNA_3-7	6	BQ880112.1	95.833	24	9.1	1	0	4285	4308	157	134	41.1
		Rnd1_delRNA_3-7	6	BM476150.1	95.833	24	9.1	1	0	4285	4308	524	501	41.1
		Rnd1_delRNA_3-7	6	BG680662.1	95.833	24	9.1	1	0	4285	4308	267	244	41.1
		Rnd1_delRNA_3-7	6	BG565247.1	100	21	9.1	0	0	210	230	500	480	41.1
		Rnd1_delRNA_3-7	7	BX643091.1	92.593	27	9.1	2	0	1837	1863	235	209	41.1
		Rnd1_delRNA_3-7	7	BQ940885.1	100	21	9.1	0	0	4290	4310	718	698	41.1
		Rnd1_delRNA_3-7	8	HY353375.1	96	25	2.4	1	0	1933	1957	233	209	43
		Rnd1_delRNA_3-7	8	HY204169.1	96	25	2.4	1	0	4299	4323	66	42	43
		Rnd1_delRNA_3-7	8	DB552986.1	96	25	2.4	1	0	1933	1957	257	281	43
		Rnd1_delRNA_3-7	8	DB372456.1	96	25	2.4	1	0	1933	1957	129	105	43
		Rnd1_delRNA_3-7	8	DB365966.1	96	25	2.4	1	0	1933	1957	124	100	43
		Rnd1_delRNA_3-7	8	AL547482.3	96	25	2.4	1	0	1933	1957	264	288	43
		Rnd1_delRNA_3-7	8	AL547449.3	96	25	2.4	1	0	1933	1957	69	45	43
		Rnd1_delRNA_3-7	8	BM422470.1	96	25	2.4	1	0	1933	1957	145	121	43
		Rnd1_delRNA_3-7	8	BQ446837.1	96	25	2.4	1	0	1933	1957	133	109	43
		Rnd1_delRNA_3-7	8	BQ181525.1	96	25	2.4	1	0	1933	1957	136	112	43
		Rnd1_delRNA_3-7	8	BI493044.1	96	25	2.4	1	0	1933	1957	132	108	43
		Rnd1_delRNA_3-7	8	AW296113.1	96	25	2.4	1	0	1933	1957	246	222	43
		Rnd1_delRNA_3-7	8	AW183596.1	96	25	2.4	1	0	1933	1957	117	93	43
		Rnd1_delRNA_3-7	8	AW022080.1	96	25	2.4	1	0	1933	1957	23	47	43
		Rnd1_delRNA_3-7	8	AI911348.1	96	25	2.4	1	0	1933	1957	120	96	43
		Rnd1_delRNA_3-7	8	AI565497.1	96	25	2.4	1	0	1933	1957	136	112	43
		Rnd1_delRNA_3-7	8	AI436060.1	96	25	2.4	1	0	1933	1957	136	112	43
		Rnd1_delRNA_3-7	8	AI341318.1	96	25	2.4	1	0	1933	1957	117	93	43
		Rnd1_delRNA_3-7	8	AI274080.1	96	25	2.4	1	0	1933	1957	131	107	43
		Rnd1_delRNA_3-7	8	AI241199.1	96	25	2.4	1	0	1933	1957	121	97	43
		Rnd1_delRNA_3-7	8	AA937161.1	96	25	2.4	1	0	1933	1957	123	99	43
		Rnd1_delRNA_3-7	8	AA460949.1	96	25	2.4	1	0	1933	1957	121	97	43
		Rnd1_delRNA_3-7	8	AA449268.1	96	25	2.4	1	0	1933	1957	122	98	43
		Rnd1_delRNA_3-7	8	T24025.1	96	25	2.4	1	0	1933	1957	120	96	43
		Rnd1_delRNA_3-7	8	GD143485.1	95.833	24	9.1	1	0	4920	4943	32	9	41.1
		Rnd1_delRNA_3-7	8	DB352807.1	100	21	9.1	0	0	663	683	35	15	41.1
		Rnd1_delRNA_3-7	8	BF837492.1	100	21	9.1	0	0	755	775	138	158	41.1
		Rnd1_delRNA_3-7	8	BF106781.1	100	21	9.1	0	0	3779	3799	1044	1064	41.1
		Rnd1_delRNA_3-7	8	BE006559.1	100	21	9.1	0	0	3378	3398	159	139	41.1
		Rnd1_delRNA_3-7	8	AW833301.1	100	21	9.1	0	0	755	775	326	346	41.1
		Rnd1_delRNA_3-7	8	AW833299.1	100	21	9.1	0	0	755	775	322	342	41.1
		Rnd1_delRNA_3-7	8	AW833292.1	100	21	9.1	0	0	755	775	302	322	41.1
		Rnd1_delRNA_3-7	8	AW833276.1	100	21	9.1	0	0	755	775	250	270	41.1
		Rnd1_delRNA_3-7	8	AI696907.1	100	21	9.1	0	0	663	683	41	21	41.1
		Rnd1_delRNA_3-7	9	BF108672.1	100	21	9.1	0	0	4251	4271	451	431	41.1
		Rnd1_delRNA_3-8	0	FN097087.1	100	23	0.57	0	0	590	612	65	43	44.9
		Rnd1_delRNA_3-8	0	BG254379.1	100	21	8.3	0	0	12	32	391	411	41.1
		Rnd1_delRNA_3-8	0	BG024750.1	95.833	24	8.3	1	0	209	232	658	681	41.1
		Rnd1_delRNA_3-8	1	BM476535.1	100	23	0.57	0	0	3277	3299	61	83	44.9
		Rnd1_delRNA_3-8	1	AA730852.1	96	25	2.2	1	0	1422	1446	135	159	43
		Rnd1_delRNA_3-8	1	DB315692.1	100	21	8.3	0	0	1489	1509	360	380	41.1
		Rnd1_delRNA_3-8	1	HX788891.1	100	21	8.3	0	0	1489	1509	80	60	41.1
		Rnd1_delRNA_3-8	1	HX786016.1	100	21	8.3	0	0	1489	1509	80	60	41.1
		Rnd1_delRNA_3-8	1	BG944260.1	95.833	24	8.3	1	0	605	628	339	316	41.1
		Rnd1_delRNA_3-8	1	AI583868.1	95.833	24	8.3	1	0	605	628	358	335	41.1
		Rnd1_delRNA_3-8	2	HY119402.1	100	21	8.3	0	0	3203	3223	181	161	41.1
		Rnd1_delRNA_3-8	2	ES315088.1	100	21	8.3	0	0	2162	2182	82	102	41.1
		Rnd1_delRNA_3-8	2	BG778656.1	100	21	8.3	0	0	2162	2182	232	252	41.1
		Rnd1_delRNA_3-8	3	CR735778.1	90	30	8.3	3	0	3619	3648	742	713	41.1
		Rnd1_delRNA_3-8	3	BF214971.1	95.833	24	8.3	1	0	3446	3469	326	303	41.1
		Rnd1_delRNA_3-8	3	AI242932.1	90	30	8.3	3	0	3619	3648	104	133	41.1
		Rnd1_delRNA_3-8	3	H92989.1	90	30	8.3	3	0	3619	3648	101	130	41.1
		Rnd1_delRNA_3-8	4	BI481476.1	96	25	2.2	1	0	69	93	330	354	43
		Rnd1_delRNA_3-8	4	BF028957.1	100	21	8.3	0	0	3653	3673	771	791	41.1
		Rnd1_delRNA_3-8	4	DR423497.1	100	21	8.3	0	0	1408	1428	380	360	41.1
		Rnd1_delRNA_3-8	4	CN360786.1	100	21	8.3	0	0	1408	1428	554	534	41.1
		Rnd1_delRNA_3-8	4	CD357149.1	100	21	8.3	0	0	1408	1428	220	200	41.1
		Rnd1_delRNA_3-8	4	CD299582.1	100	21	8.3	0	0	1408	1428	112	92	41.1
		Rnd1_delRNA_3-8	4	BG676146.1	100	21	8.3	0	0	1408	1428	400	380	41.1
		Rnd1_delRNA_3-8	4	BG505141.1	100	21	8.3	0	0	1408	1428	352	332	41.1
		Rnd1_delRNA_3-8	4	BF129428.1	100	21	8.3	0	0	2476	2496	615	595	41.1
		Rnd1_delRNA_3-8	4	AV729492.1	100	21	8.3	0	0	1408	1428	87	67	41.1
		Rnd1_delRNA_3-8	4	AA425031.1	100	21	8.3	0	0	1408	1428	102	82	41.1
		Rnd1_delRNA_3-8	4	W01046.1	100	21	8.3	0	0	1408	1428	62	42	41.1
		Rnd1_delRNA_3-8	4	N20606.1	100	21	8.3	0	0	1408	1428	90	70	41.1
		Rnd1_delRNA_3-8	4	H81682.1	100	21	8.3	0	0	1408	1428	102	82	41.1
		Rnd1_delRNA_3-8	4	T99512.1	100	21	8.3	0	0	1408	1428	210	190	41.1
		Rnd1_delRNA_3-8	5	DA988998.1	100	23	0.57	0	0	530	552	467	445	44.9
		Rnd1_delRNA_3-8	5	DA416162.1	100	23	0.57	0	0	530	552	446	424	44.9
		Rnd1_delRNA_3-8	5	DA095628.1	100	23	0.57	0	0	530	552	438	416	44.9
		Rnd1_delRNA_3-8	5	DA093842.1	100	23	0.57	0	0	530	552	299	277	44.9
		Rnd1_delRNA_3-8	5	CN360079.1	100	23	0.57	0	0	530	552	50	28	44.9
		Rnd1_delRNA_3-8	5	AW961173.1	100	23	0.57	0	0	530	552	217	195	44.9
		Rnd1_delRNA_3-8	5	AA307508.1	100	23	0.57	0	0	530	552	218	196	44.9
		Rnd1_delRNA_3-8	5	H78775.1	100	23	0.57	0	0	530	552	192	170	44.9
		Rnd1_delRNA_3-8	5	BX380770.2	100	23	0.57	0	0	530	552	528	550	44.9
		Rnd1_delRNA_3-8	5	BQ018036.1	100	23	0.57	0	0	530	552	568	590	44.9
		Rnd1_delRNA_3-8	6	HY092582.1	100	21	8.3	0	0	776	796	114	94	41.1
		Rnd1_delRNA_3-8	6	BQ303481.1	100	21	8.3	0	0	2562	2582	61	81	41.1
		Rnd1_delRNA_3-8	6	BE874347.1	100	21	8.3	0	0	30	50	524	544	41.1
		Rnd1_delRNA_3-8	7	BF997746.1	92.857	28	2.2	2	0	2357	2384	480	507	43
		Rnd1_delRNA_3-8	7	CA393312.1	100	21	8.3	0	0	613	633	327	347	41.1
		Rnd1_delRNA_3-8	7	BE258882.1	92.593	27	8.3	2	0	1508	1534	523	549	41.1
		Rnd1_delRNA_3-8	7	AI283281.1	100	21	8.3	0	0	420	440	374	394	41.1
		Rnd1_delRNA_3-8	7	AV687046.1	95.833	24	8.3	1	0	628	651	300	277	41.1
		Rnd1_delRNA_3-8	8	DA487464.1	96	25	2.2	1	0	1675	1699	254	230	43
		Rnd1_delRNA_3-8	8	DA070842.1	96	25	2.2	1	0	1675	1699	296	272	43
		Rnd1_delRNA_3-8	8	CD653274.1	90	30	8.3	3	0	788	817	7	36	41.1
		Rnd1_delRNA_3-8	8	AW894771.1	92.593	27	8.3	2	0	791	817	259	233	41.1
		Rnd1_delRNA_3-8	9	BF247667.1	100	21	8.3	0	0	1829	1849	488	508	41.1
		Rnd1_delRNA_3-8	10	BG707481.1	90	30	8.3	3	0	3299	3328	515	486	41.1
		Rnd1_delRNA_3-9	0	CB995467.1	96	25	2	1	0	2029	2053	686	662	43
		Rnd1_delRNA_3-9	0	BE156469.1	100	21	7.6	0	0	2542	2562	435	415	41.1
		Rnd1_delRNA_3-9	0	BE156468.1	100	21	7.6	0	0	2542	2562	407	387	41.1
		Rnd1_delRNA_3-9	0	BE156459.1	100	21	7.6	0	0	2542	2562	417	397	41.1
		Rnd1_delRNA_3-9	0	BM912656.1	95.833	24	7.6	1	0	1819	1842	1191	1214	41.1
		Rnd1_delRNA_3-9	0	BG119000.1	100	21	7.6	0	0	2138	2158	631	651	41.1
		Rnd1_delRNA_3-9	0	AW857447.1	100	21	7.6	0	0	2542	2562	260	280	41.1
		Rnd1_delRNA_3-9	1	AA494513.1	100	22	2	0	0	137	158	361	382	43
		Rnd1_delRNA_3-9	1	N55355.1	100	22	2	0	0	137	158	361	382	43
		Rnd1_delRNA_3-9	1	BG987653.1	95.833	24	7.6	1	0	12	35	44	21	41.1
		Rnd1_delRNA_3-9	1	BE537132.1	95.833	24	7.6	1	0	12	35	605	582	41.1
		Rnd1_delRNA_3-9	1	BE183713.1	95.833	24	7.6	1	0	12	35	89	66	41.1
		Rnd1_delRNA_3-9	1	AA209279.1	95.833	24	7.6	1	0	12	35	285	262	41.1
		Rnd1_delRNA_3-9	1	W07385.1	95.833	24	7.6	1	0	12	35	148	125	41.1
		Rnd1_delRNA_3-9	2	BX341578.2	96	25	2	1	0	3513	3537	384	360	43
		Rnd1_delRNA_3-9	2	CB990739.1	96.667	30	2	0	1	3225	3254	234	262	43
		Rnd1_delRNA_3-9	3	BE792696.1	100	21	7.6	0	0	709	729	360	380	41.1
		Rnd1_delRNA_3-9	3	AW978159.1	95.833	24	7.6	1	0	1253	1276	306	329	41.1
		Rnd1_delRNA_3-9	3	AW340661.1	95.833	24	7.6	1	0	1253	1276	290	313	41.1
		Rnd1_delRNA_3-9	3	AW183689.1	95.833	24	7.6	1	0	1253	1276	307	330	41.1
		Rnd1_delRNA_3-9	3	AA815209.1	95.833	24	7.6	1	0	1253	1276	291	314	41.1
		Rnd1_delRNA_3-9	3	AA455622.1	95.833	24	7.6	1	0	1253	1276	307	330	41.1
		Rnd1_delRNA_3-9	3	BI005449.1	100	21	7.6	0	0	2408	2428	361	341	41.1
		Rnd1_delRNA_3-9	3	BF996070.1	95.833	24	7.6	1	0	2411	2434	88	65	41.1
		Rnd1_delRNA_3-9	3	AA455675.1	95.833	24	7.6	1	0	1253	1276	355	332	41.1
		Rnd1_delRNA_3-9	4	CN259080.1	96.154	26	0.53	1	0	137	162	227	202	44.9
		Rnd1_delRNA_3-9	4	BE902170.1	96	25	2	1	0	15	39	144	168	43
		Rnd1_delRNA_3-9	4	CB957792.1	95.833	24	7.6	1	0	1544	1567	755	778	41.1
		Rnd1_delRNA_3-9	4	AW752735.1	100	21	7.6	0	0	3263	3283	129	149	41.1
		Rnd1_delRNA_3-9	4	CX755956.1	95.833	24	7.6	1	0	1499	1522	715	692	41.1
		Rnd1_delRNA_3-9	4	BX119651.1	100	21	7.6	0	0	3263	3283	245	225	41.1
		Rnd1_delRNA_3-9	4	BG751251.1	92.593	27	7.6	2	0	2240	2266	210	184	41.1
		Rnd1_delRNA_3-9	4	BF833945.1	100	21	7.6	0	0	3263	3283	214	194	41.1
		Rnd1_delRNA_3-9	4	BF801131.1	100	21	7.6	0	0	3263	3283	255	235	41.1
		Rnd1_delRNA_3-9	4	BF765133.1	100	21	7.6	0	0	71	91	132	112	41.1
		Rnd1_delRNA_3-9	4	N77286.1	100	21	7.6	0	0	3263	3283	172	152	41.1
		Rnd1_delRNA_3-9	5	BX416656.2	92.857	28	2	2	0	2269	2296	268	241	43
		Rnd1_delRNA_3-9	5	BU101584.1	100	22	2	0	0	2576	2597	107	86	43
		Rnd1_delRNA_3-9	5	BM839375.1	96	25	2	1	0	2269	2293	249	225	43
		Rnd1_delRNA_3-9	5	R59653.1	100	22	2	0	0	2576	2597	277	256	43
		Rnd1_delRNA_3-9	5	Z43939.1	100	22	2	0	0	2576	2597	279	258	43
		Rnd1_delRNA_3-9	5	HY098563.1	95.833	24	7.6	1	0	2268	2291	70	47	41.1
		Rnd1_delRNA_3-9	5	DA999158.1	95.833	24	7.6	1	0	2268	2291	280	257	41.1
		Rnd1_delRNA_3-9	5	DA813081.1	95.833	24	7.6	1	0	1238	1261	723	700	41.1
		Rnd1_delRNA_3-9	5	DA669353.1	90	30	7.6	3	0	2269	2298	45	16	41.1
		Rnd1_delRNA_3-9	5	BI862290.1	100	21	7.6	0	0	1385	1405	548	528	41.1
		Rnd1_delRNA_3-9	5	BG528234.1	100	21	7.6	0	0	1385	1405	562	542	41.1
		Rnd1_delRNA_3-9	5	BG403206.1	100	21	7.6	0	0	1385	1405	629	609	41.1
		Rnd1_delRNA_3-9	5	BG289755.1	100	21	7.6	0	0	1385	1405	543	523	41.1
		Rnd1_delRNA_3-9	5	BG249389.1	100	21	7.6	0	0	1385	1405	537	517	41.1
		Rnd1_delRNA_3-9	5	BG168305.1	100	21	7.6	0	0	1385	1405	542	522	41.1
		Rnd1_delRNA_3-9	5	BF790824.1	100	21	7.6	0	0	1385	1405	559	539	41.1
		Rnd1_delRNA_3-9	5	BF790478.1	100	21	7.6	0	0	1385	1405	562	542	41.1
		Rnd1_delRNA_3-9	5	BF698274.1	100	21	7.6	0	0	1385	1405	440	420	41.1
		Rnd1_delRNA_3-9	5	BF693655.1	100	21	7.6	0	0	1385	1405	563	543	41.1
		Rnd1_delRNA_3-9	5	BF692778.1	100	21	7.6	0	0	1385	1405	559	539	41.1
		Rnd1_delRNA_3-9	5	BF680466.1	100	21	7.6	0	0	1385	1405	568	548	41.1
		Rnd1_delRNA_3-9	5	BF672273.1	100	21	7.6	0	0	1385	1405	561	541	41.1
		Rnd1_delRNA_3-9	5	BF671518.1	100	21	7.6	0	0	1385	1405	579	559	41.1
		Rnd1_delRNA_3-9	5	BF665314.1	100	21	7.6	0	0	1385	1405	558	538	41.1
		Rnd1_delRNA_3-9	5	BF031793.1	100	21	7.6	0	0	1385	1405	123	103	41.1
		Rnd1_delRNA_3-9	5	BF029676.1	100	21	7.6	0	0	1385	1405	544	524	41.1
		Rnd1_delRNA_3-9	5	BE866694.1	100	21	7.6	0	0	1385	1405	539	519	41.1
		Rnd1_delRNA_3-9	5	BE737705.1	100	21	7.6	0	0	1385	1405	535	515	41.1
		Rnd1_delRNA_3-9	5	BE565913.1	100	21	7.6	0	0	1385	1405	540	520	41.1
		Rnd1_delRNA_3-9	5	BE178743.1	100	21	7.6	0	0	3536	3556	541	561	41.1
		Rnd1_delRNA_3-9	6	DA394652.1	100	22	2	0	0	88	109	467	446	43
		Rnd1_delRNA_3-9	6	CB139655.1	100	22	2	0	0	3161	3182	151	130	43
		Rnd1_delRNA_3-9	6	BG285785.1	96	25	2	1	0	2165	2189	831	807	43
		Rnd1_delRNA_3-9	6	AW974683.1	96	25	2	1	0	1348	1372	350	326	43
		Rnd1_delRNA_3-9	6	W74352.1	100	22	2	0	0	3161	3182	174	153	43
		Rnd1_delRNA_3-9	6	W16898.1	100	22	2	0	0	3161	3182	201	180	43
		Rnd1_delRNA_3-9	6	DB354860.1	100	22	2	0	0	3161	3182	101	122	43
		Rnd1_delRNA_3-9	6	CK825262.1	100	22	2	0	0	3161	3182	107	128	43
		Rnd1_delRNA_3-9	6	BU743019.1	100	22	2	0	0	3161	3182	363	384	43
		Rnd1_delRNA_3-9	6	BU742840.1	100	22	2	0	0	3161	3182	119	140	43
		Rnd1_delRNA_3-9	6	BQ003073.1	100	22	2	0	0	3161	3182	356	377	43
		Rnd1_delRNA_3-9	6	BM310524.1	100	22	2	0	0	3161	3182	100	121	43
		Rnd1_delRNA_3-9	6	AI884688.1	100	22	2	0	0	3161	3182	427	448	43
		Rnd1_delRNA_3-9	6	AI017036.1	100	22	2	0	0	3161	3182	351	372	43
		Rnd1_delRNA_3-9	6	AA854032.1	100	22	2	0	0	3161	3182	347	368	43
		Rnd1_delRNA_3-9	6	W76547.1	100	22	2	0	0	3161	3182	342	363	43
		Rnd1_delRNA_3-9	6	N80904.1	100	22	2	0	0	3161	3182	349	370	43
		Rnd1_delRNA_3-9	7	AI183600.1	95.833	24	7.6	1	0	3486	3509	298	275	41.1
		Rnd1_delRNA_3-9	9	CB962100.1	96	25	2	1	0	601	625	546	570	43
		Rnd1_delRNA_3-9	9	HY139270.1	95.833	24	7.6	1	0	685	708	476	499	41.1
		Rnd1_delRNA_3-9	9	CU448397.1	100	21	7.6	0	0	3036	3056	150	130	41.1
		Rnd1_delRNA_3-9	10	BI561606.1	100	21	7.6	0	0	3769	3789	668	648	41.1
		Rnd1_delRNA_3-9	10	AI476155.1	100	21	7.6	0	0	2022	2042	237	217	41.1
		Rnd1_delRNA_3-9	10	BX413420.2	100	21	7.6	0	0	1709	1729	331	351	41.1
		Rnd1_delRNA_3-9	10	AW238021.1	100	21	7.6	0	0	3103	3123	71	91	41.1
		Rnd1_delRNA_3-9	11	AV686363.1	88.235	34	2	4	0	15	48	182	215	43
		Rnd1_delRNA_3-9	11	AW811205.1	96	25	2	1	0	3890	3914	185	209	43
		Rnd1_delRNA_3-9	11	AW338478.1	96	25	2	1	0	1645	1669	67	43	43
		Rnd1_delRNA_3-9	11	BI007507.1	100	21	7.6	0	0	1916	1936	138	118	41.1
		Rnd1_delRNA_3-10	0	DA943492.1	100	21	7	0	0	800	820	314	294	41.1
		Rnd1_delRNA_3-10	0	CD298703.1	100	21	7	0	0	3303	3323	720	740	41.1
		Rnd1_delRNA_3-10	0	BM473530.1	100	21	7	0	0	2003	2023	986	966	41.1
		Rnd1_delRNA_3-10	1	AW810220.1	100	22	1.8	0	0	3793	3814	40	61	43
		Rnd1_delRNA_3-10	1	BX387396.2	100	21	7	0	0	3177	3197	477	497	41.1
		Rnd1_delRNA_3-10	1	BX384892.2	100	21	7	0	0	3177	3197	505	525	41.1
		Rnd1_delRNA_3-10	1	BX324347.2	100	21	7	0	0	3177	3197	505	525	41.1
		Rnd1_delRNA_3-10	1	BF697099.1	100	21	7	0	0	3108	3128	638	618	41.1
		Rnd1_delRNA_3-10	1	BF694354.1	95.833	24	7	1	0	2306	2329	834	811	41.1
		Rnd1_delRNA_3-10	1	F11677.1	100	21	7	0	0	1010	1030	225	205	41.1
		Rnd1_delRNA_3-10	2	DW431277.1	96	25	1.8	1	0	2091	2115	190	166	43
		Rnd1_delRNA_3-10	2	AU185036.1	100	22	1.8	0	0	3156	3177	42	21	43
		Rnd1_delRNA_3-10	2	BG171171.1	96	25	1.8	1	0	2091	2115	281	257	43
		Rnd1_delRNA_3-10	2	AW377232.1	100	21	7	0	0	2091	2111	367	347	41.1
		Rnd1_delRNA_3-10	2	BX367922.2	92.593	27	7	2	0	3630	3656	799	825	41.1
		Rnd1_delRNA_3-10	2	BI459932.1	100	21	7	0	0	3358	3378	410	430	41.1
		Rnd1_delRNA_3-10	2	BG619406.1	100	21	7	0	0	2090	2110	191	211	41.1
		Rnd1_delRNA_3-10	2	BG284229.1	100	21	7	0	0	3154	3174	535	555	41.1
		Rnd1_delRNA_3-10	3	EB362530.1	96.154	26	0.49	1	0	397	422	221	196	44.9
		Rnd1_delRNA_3-10	3	BG613338.1	100	22	1.8	0	0	123	144	356	377	43
		Rnd1_delRNA_3-10	3	BG534959.1	92.593	27	7	2	0	396	422	561	587	41.1
		Rnd1_delRNA_3-10	3	BF964917.1	92.593	27	7	2	0	396	422	248	274	41.1
		Rnd1_delRNA_3-10	4	BQ691729.1	93.103	29	0.49	2	0	2913	2941	243	271	44.9
		Rnd1_delRNA_3-10	4	DA571991.1	100	22	1.8	0	0	51	72	341	320	43
		Rnd1_delRNA_3-10	4	BQ271647.1	100	21	7	0	0	3485	3505	404	384	41.1
		Rnd1_delRNA_3-10	4	BG542572.1	95.833	24	7	1	0	2522	2545	183	160	41.1
		Rnd1_delRNA_3-10	4	BQ377797.1	95.833	24	7	1	0	2522	2545	178	201	41.1
		Rnd1_delRNA_3-10	4	BQ365388.1	100	21	7	0	0	3520	3540	126	146	41.1
		Rnd1_delRNA_3-10	5	BF791726.1	96	25	1.8	1	0	2	26	679	655	43
		Rnd1_delRNA_3-10	5	BU601452.1	100	22	1.8	0	0	2840	2861	558	579	43
		Rnd1_delRNA_3-10	5	BQ684406.1	100	22	1.8	0	0	289	310	621	642	43
		Rnd1_delRNA_3-10	5	BF763931.1	95.833	24	7	1	0	287	310	297	274	41.1
		Rnd1_delRNA_3-10	5	BF763828.1	95.833	24	7	1	0	287	310	334	311	41.1
		Rnd1_delRNA_3-10	5	BF763649.1	95.833	24	7	1	0	287	310	365	342	41.1
		Rnd1_delRNA_3-10	5	BF763633.1	95.833	24	7	1	0	287	310	354	331	41.1
		Rnd1_delRNA_3-10	5	BF762700.1	95.833	24	7	1	0	287	310	347	324	41.1
		Rnd1_delRNA_3-10	5	BF761839.1	95.833	24	7	1	0	287	310	348	325	41.1
		Rnd1_delRNA_3-10	5	DA901003.1	100	21	7	0	0	1524	1544	531	551	41.1
		Rnd1_delRNA_3-10	5	BE875048.1	87.879	33	7	4	0	1045	1077	684	716	41.1
		Rnd1_delRNA_3-10	5	AW391906.1	100	21	7	0	0	1147	1167	108	128	41.1
		Rnd1_delRNA_3-10	6	BE382465.1	96.154	26	0.49	1	0	1978	2003	480	505	44.9
		Rnd1_delRNA_3-10	6	AA100565.1	96	25	0.49	1	0	2655	2679	321	345	44.9
		Rnd1_delRNA_3-10	6	BQ893135.1	100	21	7	0	0	3097	3117	841	861	41.1
		Rnd1_delRNA_3-10	6	BQ222534.1	95.833	24	7	1	0	1154	1177	750	727	41.1
		Rnd1_delRNA_3-10	7	AW339988.1	96.154	26	0.49	1	0	3466	3491	298	273	44.9
		Rnd1_delRNA_3-10	7	DA875839.1	95.833	24	7	1	0	1565	1588	308	331	41.1
		Rnd1_delRNA_3-10	7	DA517687.1	95.833	24	7	1	0	1565	1588	342	365	41.1
		Rnd1_delRNA_3-10	7	BQ712303.1	95.833	24	7	1	0	71	94	177	154	41.1
		Rnd1_delRNA_3-10	7	BF734869.1	95.833	24	7	1	0	1546	1569	100	77	41.1
		Rnd1_delRNA_3-10	8	BI031487.1	96	25	1.8	1	0	1562	1586	97	121	43
		Rnd1_delRNA_3-10	8	DB266987.1	100	21	7	0	0	207	227	518	538	41.1
		Rnd1_delRNA_3-10	8	DA703821.1	100	21	7	0	0	207	227	13	33	41.1
		Rnd1_delRNA_3-10	8	BQ223495.1	95.833	24	7	1	0	188	211	767	790	41.1
		Rnd1_delRNA_3-10	8	BI224580.1	100	21	7	0	0	207	227	98	118	41.1
		Rnd1_delRNA_3-10	8	BG547216.1	92.593	27	7	2	0	3528	3554	455	481	41.1
		Rnd1_delRNA_3-10	8	AU135071.1	100	21	7	0	0	207	227	63	83	41.1
		Rnd1_delRNA_3-10	8	AU135069.1	100	21	7	0	0	207	227	63	83	41.1
		Rnd1_delRNA_3-10	8	N88044.1	100	21	7	0	0	207	227	202	222	41.1
		Rnd1_delRNA_3-10	8	L25485.1	100	21	7	0	0	207	227	134	154	41.1
		Rnd1_delRNA_3-10	8	BQ277415.1	100	21	7	0	0	3489	3509	849	829	41.1
		Rnd1_delRNA_3-10	9	CD358224.1	90	30	7	3	0	2321	2350	692	721	41.1
		Rnd1_delRNA_3-10	10	DC375750.1	100	21	7	0	0	2516	2536	290	270	41.1
		Rnd1_delRNA_3-10	10	BI256153.1	95.833	24	7	1	0	2988	3011	74	51	41.1
		Rnd1_delRNA_3-10	12	FN078420.1	100	21	7	0	0	414	434	63	43	41.1
		Rnd1_delRNA_3-10	12	BG168619.1	100	21	7	0	0	2781	2801	956	976	41.1
		Rnd1_delRNA_3-10	12	BE410043.1	100	21	7	0	0	1965	1985	524	544	41.1
		Rnd1_delRNA_3-11	0	BU501279.1	96	25	1.7	1	0	3043	3067	869	845	43
		Rnd1_delRNA_3-11	0	BM552827.1	100	22	1.7	0	0	1881	1902	1353	1332	43
		Rnd1_delRNA_3-11	0	CB242304.1	100	21	6.5	0	0	2711	2731	402	422	41.1
		Rnd1_delRNA_3-11	0	BQ681034.1	100	21	6.5	0	0	3039	3059	660	680	41.1
		Rnd1_delRNA_3-11	0	AW026600.1	100	21	6.5	0	0	1869	1889	326	346	41.1
		Rnd1_delRNA_3-11	1	BI601397.1	96	25	1.7	1	0	3251	3275	363	387	43
		Rnd1_delRNA_3-11	1	BF367729.1	100	21	6.5	0	0	382	402	188	168	41.1
		Rnd1_delRNA_3-11	2	AI653401.1	100	21	6.5	0	0	3307	3327	253	273	41.1
		Rnd1_delRNA_3-11	2	BQ490691.1	100	21	6.5	0	0	3307	3327	136	116	41.1
		Rnd1_delRNA_3-11	2	CN411685.1	100	21	6.5	0	0	3307	3327	503	483	41.1
		Rnd1_delRNA_3-11	3	BM804017.1	92.593	27	6.5	2	0	607	633	1010	1036	41.1
		Rnd1_delRNA_3-11	4	BU661609.1	100	21	6.5	0	0	2402	2422	44	64	41.1
		Rnd1_delRNA_3-11	5	CV372210.1	100	24	0.12	0	0	2544	2567	335	358	46.8
		Rnd1_delRNA_3-11	5	CV323354.1	100	21	6.5	0	0	126	146	39	19	41.1
		Rnd1_delRNA_3-11	5	BI061324.1	100	21	6.5	0	0	3341	3361	98	78	41.1
		Rnd1_delRNA_3-11	6	CV396117.1	95.833	24	6.5	1	0	1276	1299	103	80	41.1
		Rnd1_delRNA_3-11	6	BI770964.1	100	21	6.5	0	0	913	933	790	770	41.1
		Rnd1_delRNA_3-11	6	AU134571.1	100	21	6.5	0	0	913	933	137	117	41.1
		Rnd1_delRNA_3-11	6	AV726693.1	100	21	6.5	0	0	913	933	162	142	41.1
		Rnd1_delRNA_3-11	6	BX372412.2	100	21	6.5	0	0	913	933	246	266	41.1
		Rnd1_delRNA_3-11	6	BF212679.1	100	21	6.5	0	0	2369	2389	469	489	41.1
		Rnd1_delRNA_3-11	7	BG706726.1	100	21	6.5	0	0	1671	1691	292	272	41.1
		Rnd1_delRNA_3-11	7	BE928749.1	100	21	6.5	0	0	3424	3444	55	35	41.1
		Rnd1_delRNA_3-11	7	AI499060.1	92.593	27	6.5	2	0	1960	1986	593	567	41.1
		Rnd1_delRNA_3-11	7	BF368626.1	95.833	24	6.5	1	0	718	741	165	188	41.1
		Rnd1_delRNA_3-11	8	DB553205.1	96	25	1.7	1	0	3231	3255	313	337	43
		Rnd1_delRNA_3-11	8	BX110733.1	95.833	24	6.5	1	0	3373	3396	300	323	41.1
		Rnd1_delRNA_3-11	8	BQ897664.1	95.833	24	6.5	1	0	2703	2726	629	652	41.1
		Rnd1_delRNA_3-11	8	BE908180.1	95.833	24	6.5	1	0	777	800	496	519	41.1
		Rnd1_delRNA_3-11	8	AI559549.1	95.833	24	6.5	1	0	3373	3396	288	311	41.1
		Rnd1_delRNA_3-11	9	BP289698.1	100	23	0.45	0	0	3249	3271	454	432	44.9
		Rnd1_delRNA_3-11	9	DB216760.1	92.857	28	1.7	2	0	857	884	457	430	43
		Rnd1_delRNA_3-11	9	BI253788.1	100	21	6.5	0	0	3249	3269	1032	1052	41.1
		Rnd1_delRNA_3-11	9	BG166885.1	100	21	6.5	0	0	2100	2120	1709	1729	41.1
		Rnd1_delRNA_3-11	9	BF671827.1	100	21	6.5	0	0	3101	3121	560	580	41.1
		Rnd1_delRNA_3-11	9	DB147937.1	92.593	27	6.5	2	0	3240	3266	302	276	41.1
		Rnd1_delRNA_3-11	9	BI601341.1	95.833	24	6.5	1	0	1718	1741	750	727	41.1
		Rnd1_delRNA_3-11	10	DA246272.1	95.833	24	6.5	1	0	3151	3174	1	24	41.1
		Rnd1_delRNA_3-11	10	DN914714.1	95.833	24	6.5	1	0	3151	3174	361	384	41.1
		Rnd1_delRNA_3-11	10	CD635309.1	95.833	24	6.5	1	0	3151	3174	207	230	41.1
		Rnd1_delRNA_3-11	10	BI906055.1	95.833	24	6.5	1	0	3151	3174	105	128	41.1
		Rnd1_delRNA_3-11	11	AW949502.1	100	21	6.5	0	0	2908	2928	531	511	41.1
		Rnd1_delRNA_3-11	11	R93121.1	100	21	6.5	0	0	4	24	75	55	41.1
		Rnd1_delRNA_3-11	11	BU958499.1	95.833	24	6.5	1	0	3015	3038	621	644	41.1
		Rnd1_delRNA_3-11	11	BM919466.1	95.833	24	6.5	1	0	2645	2668	844	867	41.1
		Rnd1_delRNA_3-11	11	BG621787.1	100	21	6.5	0	0	2718	2738	311	331	41.1
		Rnd1_delRNA_3-11	11	AV682416.1	100	21	6.5	0	0	2512	2532	509	529	41.1
		Rnd1_delRNA_3-11	12	BF850272.1	96	25	1.7	1	0	1847	1871	22	46	43
		Rnd1_delRNA_3-11	13	BQ710684.1	100	23	0.45	0	0	48	70	1011	989	44.9
		Rnd1_delRNA_3-11	13	BF353455.1	100	21	6.5	0	0	2730	2750	184	204	41.1
		Rnd1_delRNA_3-11	13	BQ342108.1	95.833	24	6.5	1	0	537	560	340	317	41.1
		Rnd1_delRNA_3-11	13	BG122439.1	100	21	6.5	0	0	1230	1250	539	519	41.1
		Rnd1_delRNA_3-12	0	BM721675.1	96.154	26	0.42	1	0	534	559	67	42	44.9
		Rnd1_delRNA_3-12	1	BQ879074.1	100	21	6	0	0	275	295	814	834	41.1
		Rnd1_delRNA_3-12	1	BG987268.1	100	21	6	0	0	560	580	25	5	41.1
		Rnd1_delRNA_3-12	2	GD261268.1	100	21	6	0	0	2545	2565	401	421	41.1
		Rnd1_delRNA_3-12	2	CK903705.1	100	21	6	0	0	2988	3008	1	21	41.1
		Rnd1_delRNA_3-12	2	BQ953174.1	95.833	24	6	1	0	3204	3227	809	832	41.1
		Rnd1_delRNA_3-12	2	BI963742.1	100	21	6	0	0	2988	3008	1	21	41.1
		Rnd1_delRNA_3-12	2	BG460405.1	100	21	6	0	0	2985	3005	573	593	41.1
		Rnd1_delRNA_3-12	3	DB356767.1	100	22	1.6	0	0	2548	2569	490	469	43
		Rnd1_delRNA_3-12	3	AV711627.1	95.833	24	6	1	0	2355	2378	593	570	41.1
		Rnd1_delRNA_3-12	3	W44496.1	95.833	24	6	1	0	176	199	415	392	41.1
		Rnd1_delRNA_3-12	3	FN124206.1	100	21	6	0	0	1672	1692	18	38	41.1
		Rnd1_delRNA_3-12	3	BP382977.1	92	25	6	2	0	1117	1141	749	773	41.1
		Rnd1_delRNA_3-12	3	BU597844.1	100	21	6	0	0	2548	2568	754	774	41.1
		Rnd1_delRNA_3-12	3	BQ362451.1	100	21	6	0	0	1309	1329	517	537	41.1
		Rnd1_delRNA_3-12	5	AW733044.1	100	22	1.6	0	0	3173	3194	390	411	43
		Rnd1_delRNA_3-12	5	BU839677.1	100	21	6	0	0	1987	2007	526	546	41.1
		Rnd1_delRNA_3-12	5	BQ648946.1	100	21	6	0	0	1987	2007	538	558	41.1
		Rnd1_delRNA_3-12	5	BQ644683.1	100	21	6	0	0	1987	2007	518	538	41.1
		Rnd1_delRNA_3-12	5	BM479085.1	95.833	24	6	1	0	1065	1088	726	703	41.1
		Rnd1_delRNA_3-12	6	AW886088.1	96.154	26	0.42	1	0	253	278	122	97	44.9
		Rnd1_delRNA_3-12	6	BQ920897.1	100	21	6	0	0	904	924	813	833	41.1
		Rnd1_delRNA_3-12	6	BE622211.1	100	21	6	0	0	490	510	1026	1006	41.1
		Rnd1_delRNA_3-12	7	BF917030.1	92.593	27	6	2	0	1355	1381	332	306	41.1
		Rnd1_delRNA_3-12	7	BE069045.1	100	21	6	0	0	3271	3291	166	186	41.1
		Rnd1_delRNA_3-12	7	AA640934.1	100	21	6	0	0	2300	2320	782	802	41.1
		Rnd1_delRNA_3-12	8	BG498322.1	100	22	1.6	0	0	1820	1841	421	442	43
		Rnd1_delRNA_3-12	8	BM012647.1	100	21	6	0	0	1650	1670	793	773	41.1
		Rnd1_delRNA_3-12	8	AW341444.1	100	21	6	0	0	2332	2352	68	48	41.1
		Rnd1_delRNA_3-12	8	AA906249.1	100	21	6	0	0	2332	2352	68	48	41.1
		Rnd1_delRNA_3-12	9	BF669499.1	100	22	1.6	0	0	531	552	744	723	43
		Rnd1_delRNA_3-12	9	AI128736.1	96	25	1.6	1	0	1984	2008	353	377	43
		Rnd1_delRNA_3-12	10	EC554689.1	95.833	24	6	1	0	2844	2867	82	105	41.1
		Rnd1_delRNA_3-12	10	BF966683.1	95.833	24	6	1	0	3193	3216	1201	1224	41.1
		Rnd1_delRNA_3-12	10	AW236368.1	95.833	24	6	1	0	2181	2204	483	506	41.1
		Rnd1_delRNA_3-12	10	AI559136.1	100	21	6	0	0	231	251	37	57	41.1
		Rnd1_delRNA_3-12	10	AA788577.1	95.833	24	6	1	0	2181	2204	485	508	41.1
		Rnd1_delRNA_3-12	10	BQ070008.1	95.833	24	6	1	0	2181	2204	447	424	41.1
		Rnd1_delRNA_3-12	10	BQ061009.1	95.833	24	6	1	0	2181	2204	433	410	41.1
		Rnd1_delRNA_3-12	10	BQ051415.1	95.833	24	6	1	0	2181	2204	443	420	41.1
		Rnd1_delRNA_3-12	10	BM454913.1	95.833	24	6	1	0	2181	2204	449	426	41.1
		Rnd1_delRNA_3-12	10	BE774200.1	95.833	24	6	1	0	2181	2204	154	131	41.1
		Rnd1_delRNA_3-12	11	AW852059.1	100	23	0.42	0	0	1672	1694	38	16	44.9
		Rnd1_delRNA_3-12	12	AV715516.2	100	23	0.42	0	0	2329	2351	765	787	44.9
		Rnd1_delRNA_3-12	12	CR739907.1	100	22	1.6	0	0	2534	2555	291	270	43
		Rnd1_delRNA_3-12	12	BE066415.1	100	22	1.6	0	0	2534	2555	138	117	43
		Rnd1_delRNA_3-12	14	DB346976.1	100	22	1.6	0	0	2244	2265	250	271	43
		Rnd1_delRNA_3-12	14	BG954780.1	100	22	1.6	0	0	1813	1834	342	363	43
		Rnd1_delRNA_3-12	14	AA961284.1	100	22	1.6	0	0	2244	2265	250	271	43
		Rnd1_delRNA_3-12	14	HY208090.1	95.833	24	6	1	0	2053	2076	397	420	41.1
		Rnd1_delRNA_3-12	14	HY201189.1	95.833	24	6	1	0	2053	2076	394	417	41.1
