# Supplementary material for: Transcripts with systematic nucleotide deletion of 1-12 nucleotide in human mitochondrion suggest potential non-canonical transcription
Source: PLoS One. 2019 May 23;14(5):e0217356. doi: 10.1371/journal.pone.0217356 (PMC6532905; doi:10.1371/journal.pone.0217356)
Supplement: S6 File — The EST-delRNAs mapping with delRNAs detected in the whole cell transcriptome are highlighted green, and EST-delRNAs mapping with delRNAs detected in the purified mito-transcriptome are highlighted yellow. EST-delRNAs mapping along with delRNAs of both transcriptomes are highlighted blue. (XLSX) [file pone.0217356.s007.xlsx]

## Sheet: Sheet1
	delRNA3-k	n	accession	% identity	length	e-value	mismatch	gap opens	5'	3'	sub 5'	sub 3'	bit score
	delRNA_3-1	0	BM479376.1	96.667	30	6	0	1	324	352	952	981	43
		0	CV365221.1	94.444	36	0.11	1	1	623	657	87	52	48.8
		0	EC458250.1	100	22	6	0	0	1282	1303	28	49	43
		0	EC576218.1	96	25	6	1	0	1282	1306	26	50	43
		0	EC511634.1	100	27	0.008	0	0	1282	1308	18	44	52.6
		0	EC547070.1	100	24	0.42	0	0	1285	1308	30	53	46.8
		0	EC535460.1	100	24	0.42	0	0	1285	1308	16	39	46.8
		0	AA096396.1	100	24	0.42	0	0	1285	1308	6	29	46.8
		0	EC537179.1	100	22	6	0	0	1287	1308	36	57	43
		0	EC565755.1	100	24	0.42	0	0	1546	1569	15	38	46.8
		0	EC477238.1	100	24	0.42	0	0	1546	1569	13	36	46.8
		0	AA089905.1	94.595	37	0.029	1	1	1546	1581	270	306	50.7
		0	EC472948.1	97.059	34	0.029	0	1	1549	1581	33	66	50.7
		0	AA092640.1	96.296	27	0.42	1	0	1550	1576	277	303	46.8
		0	CF457362.1	93.548	31	0.11	2	0	1888	1918	781	811	48.8
		0	EC467643.1	96	25	6	1	0	2068	2092	25	1	43
		0	EC509377.1	100	24	0.42	0	0	2074	2097	25	48	46.8
		0	CD642128.1	93.75	32	6	1	1	2078	2108	674	705	43
		0	BE067323.1	90.323	31	6	3	0	3542	3572	84	54	43
		0	AU185049.1	93.333	30	0.42	2	0	4802	4831	568	539	46.8
		0	BF242306.1	90.909	33	0.42	3	0	5380	5412	691	723	46.8
		0	BE892569.1	94.545	55	6.04e-11	2	1	5584	5638	696	749	79.5
		0	BE877895.1	96	25	6	1	0	5593	5617	750	774	43
		0	BE874636.1	92.857	42	2.58e-06	3	0	5599	5640	760	801	64.1
		0	AA095495.1	96.429	28	0.11	1	0	5883	5910	319	346	48.8
		0	CD641405.1	96.97	33	0.00014	1	0	6160	6192	626	658	58.4
		0	EC555242.1	92.5	40	0.029	2	1	6340	6378	5	44	50.7
		0	EC530987.1	100	27	0.008	0	0	6343	6369	82	108	52.6
		0	AA413445.1	100	27	0.008	0	0	6343	6369	27	1	52.6
		0	EC487552.1	94.118	34	1.6	1	1	6343	6375	95	128	44.9
		0	EC444829.1	97.059	34	3.71e-05	1	0	6343	6376	82	115	60.3
		0	EC560176.1	97.143	35	9.77e-06	1	0	6343	6377	75	109	62.2
		0	EC459777.1	97.143	35	9.77e-06	1	0	6343	6377	52	86	62.2
		0	EC561687.1	94.118	34	1.6	1	1	6344	6376	92	125	44.9
		0	EC536066.1	97.059	34	3.71e-05	1	0	6344	6377	15	48	60.3
		0	EC532394.1	96.429	28	0.11	1	0	6350	6377	18	45	48.8
		0	EC540320.1	96.296	27	0.42	1	0	6351	6377	12	38	46.8
		0	EC497883.1	96.296	27	0.42	1	0	6351	6377	65	91	46.8
		0	EC445357.1	96.296	27	0.42	1	0	6351	6377	86	112	46.8
		0	BE964471.2	100	22	6	0	0	6895	6916	93	72	43
		0	BE875926.1	92.308	39	0.00014	3	0	7243	7281	719	757	58.4
		0	AA095372.1	96.875	32	0.42	0	1	7254	7284	258	289	46.8
		0	CV364335.1	90.625	32	1.6	3	0	7347	7378	49	18	44.9
		0	AL038488.1	100	23	1.6	0	0	7465	7487	177	199	44.9
		0	BQ432640.1	100	23	1.6	0	0	7465	7487	176	154	44.9
		0	EC515902.1	93.939	33	6	1	1	7685	7716	35	67	43
		0	EC511072.1	93.939	33	6	1	1	7685	7716	47	79	43
		0	BF102952.1	94.286	35	0.42	1	1	7700	7733	586	620	46.8
		0	BF240426.1	100	27	0.008	0	0	8188	8214	447	473	52.6
		0	BU662389.1	93.103	29	1.6	2	0	10571	10599	455	427	44.9
		0	BX351996.2	96	25	6	1	0	10712	10736	689	713	43
		0	BE890976.1	96	25	6	1	0	11594	11618	677	701	43
		0	BE877002.1	93.333	30	0.42	2	0	11700	11729	803	832	46.8
		1	BE971689.1	100	24	0.42	0	0	211	234	60	37	46.8
		1	BI063505.1	96.296	27	0.42	1	0	496	522	22	48	46.8
		1	EC522965.1	96.296	27	0.42	1	0	1282	1308	24	50	46.8
		1	EC512344.1	96.296	27	0.42	1	0	1282	1308	24	50	46.8
		1	EC566266.1	96	25	6	1	0	1284	1308	34	58	43
		1	EC565604.1	96	25	6	1	0	1284	1308	26	50	43
		1	EC491400.1	96	25	6	1	0	1284	1308	26	50	43
		1	EC479819.1	96	25	6	1	0	1284	1308	106	82	43
		1	N87849.1	93.75	32	0.029	2	0	1399	1430	122	153	50.7
		1	AA096396.1	94.286	35	0.42	1	1	1399	1432	137	171	46.8
		1	Z19205.1	96.552	29	0.029	1	0	1718	1746	93	65	50.7
		1	CD640030.1	93.182	44	4.73e-08	3	0	1834	1877	669	712	69.9
		1	CD656420.1	100	31	3.71e-05	0	0	1849	1879	778	808	60.3
		1	CF456411.1	100	22	6	0	0	1853	1874	795	816	43
		1	EC482284.1	100	22	6	0	0	1858	1879	91	112	43
		1	EC517666.1	100	23	1.6	0	0	1859	1881	70	92	44.9
		1	EC477603.1	100	22	6	0	0	1860	1881	33	54	43
		1	CF454155.1	94.737	38	9.77e-06	2	0	2047	2084	812	849	62.2
		1	CF456192.1	95.455	44	0.002	0	2	2173	2215	807	849	54.5
		1	CF454132.1	96.97	33	0.11	0	1	2184	2216	809	840	48.8
		1	CF455185.1	96	50	8.68e-10	1	1	2184	2233	787	835	75.7
		1	CF456565.1	92.157	51	6.8e-07	3	1	2185	2234	734	784	66.1
		1	CF455047.1	93.182	44	0.00014	2	1	2211	2253	788	831	58.4
		1	CD242605.1	90.625	32	1.6	3	0	3445	3476	785	816	44.9
		1	CV358455.1	92.857	28	6	2	0	3921	3948	86	59	43
		1	CF455225.1	90.909	33	0.42	3	0	3933	3965	782	814	46.8
		1	ES308152.1	96	25	6	1	0	4012	4036	183	159	43
		1	DR423387.1	96	25	6	1	0	4012	4036	380	356	43
		1	CX760268.1	96	25	6	1	0	4012	4036	168	144	43
		1	CD641586.1	100	23	1.6	0	0	4966	4988	718	740	44.9
		1	BF573946.1	100	27	0.008	0	0	6163	6189	638	664	52.6
		1	CD642127.1	93.023	43	6.8e-07	3	0	6163	6205	631	673	66.1
		1	CD641405.1	90.698	43	3.71e-05	4	0	6163	6205	630	672	60.3
		1	CD639346.1	90.909	44	9.77e-06	4	0	6163	6206	624	667	62.2
		1	EC582513.1	96.429	28	0.11	1	0	6165	6192	75	48	48.8
		1	CD641434.1	92.683	41	9.77e-06	3	0	6165	6205	634	674	62.2
		1	CD641214.1	92.857	42	2.58e-06	3	0	6165	6206	635	676	64.1
		1	EC540657.1	100	25	0.11	0	0	6168	6192	71	47	48.8
		1	EC480945.1	100	25	0.11	0	0	6168	6192	60	36	48.8
		1	EC466851.1	100	25	0.11	0	0	6168	6192	72	48	48.8
		1	CD239940.1	92.308	39	0.00014	3	0	6168	6206	640	678	58.4
		1	EC570515.1	100	22	6	0	0	6171	6192	55	34	43
		1	EC494397.1	100	22	6	0	0	6171	6192	69	48	43
		1	BF238801.1	90.625	32	1.6	3	0	8378	8409	628	659	44.9
		1	BE768846.1	96.296	27	0.42	1	0	8869	8895	53	79	46.8
		1	CV377438.1	92.857	42	2.58e-06	3	0	11566	11607	57	16	64.1
		1	CF456112.1	91.176	34	0.11	3	0	11671	11704	797	830	48.8
		1	CF455285.1	91.176	34	0.11	3	0	11671	11704	791	824	48.8
		1	CF455034.1	91.176	34	0.11	3	0	11671	11704	821	854	48.8
		1	CF454545.1	91.176	34	0.11	3	0	11671	11704	796	829	48.8
		1	CF455054.1	91.667	36	0.008	3	0	11671	11706	831	866	52.6
		1	CF454257.1	91.667	36	0.008	3	0	11671	11706	799	834	52.6
		1	CF454220.1	91.667	36	0.008	3	0	11671	11706	824	859	52.6
		1	CF456527.1	90.625	32	1.6	3	0	11675	11706	809	840	44.9
		2	EC468681.1	96.774	31	1.6	0	1	1042	1071	20	50	44.9
		2	AV706412.1	96.296	27	0.42	1	0	1774	1800	614	640	46.8
		2	AV722627.1	94.444	36	3.71e-05	2	0	1774	1809	656	691	60.3
		2	CD640030.1	92.5	40	9.77e-06	3	0	1837	1876	673	712	62.2
		2	EC482284.1	88.372	43	1.6	2	1	1839	1878	70	112	44.9
		2	CD656420.1	94.444	36	0.11	1	1	1844	1878	773	808	48.8
		2	CF456411.1	96.429	28	0.11	1	0	1846	1873	789	816	48.8
		2	EC517666.1	100	24	0.42	0	0	1858	1881	70	93	46.8
		2	EC477603.1	100	23	1.6	0	0	1859	1881	33	55	44.9
		2	CF456458.1	90	40	0.002	4	0	2248	2287	802	841	54.5
		2	BF691279.1	94.118	34	0.002	2	0	3877	3910	702	735	54.5
		2	BF132032.1	96.429	28	0.11	1	0	3922	3949	656	683	48.8
		2	BE879995.1	93.333	30	0.42	2	0	3922	3951	717	746	46.8
		2	BE877495.1	93.333	30	0.42	2	0	4093	4122	694	723	46.8
		2	BE874553.1	94.118	34	0.002	2	0	4094	4127	765	798	54.5
		2	BE825408.1	91.667	48	4.73e-08	4	0	5286	5333	147	100	69.9
		2	CD639346.1	94.118	34	0.002	2	0	6163	6196	625	658	54.5
		2	EC582513.1	96.97	33	0.00014	1	0	6166	6198	73	41	58.4
		2	EC479219.1	97.059	34	0.029	0	1	6166	6198	43	76	50.7
		2	EC538708.1	97.059	34	0.029	0	1	6166	6198	73	40	50.7
		2	EC491601.1	97.059	34	0.029	0	1	6166	6198	74	41	50.7
		2	EC451335.1	97.059	34	0.029	0	1	6166	6198	71	38	50.7
		2	CD642127.1	96.429	28	0.11	1	0	6169	6196	638	665	48.8
		2	CD641434.1	96.429	28	0.11	1	0	6169	6196	639	666	48.8
		2	CD640495.1	96.429	28	0.11	1	0	6169	6196	637	664	48.8
		2	CD239940.1	96.429	28	0.11	1	0	6169	6196	642	669	48.8
		2	CD639132.1	96.667	30	0.008	1	0	6169	6198	639	668	52.6
		2	EC540657.1	96.667	30	0.008	1	0	6169	6198	69	40	52.6
		2	EC480945.1	96.667	30	0.008	1	0	6169	6198	58	29	52.6
		2	EC466851.1	96.667	30	0.008	1	0	6169	6198	70	41	52.6
		2	EC543637.1	96.774	31	1.6	0	1	6169	6198	58	88	44.9
		2	EC577702.1	96.774	31	1.6	0	1	6169	6198	58	28	44.9
		2	EC565215.1	96.774	31	1.6	0	1	6169	6198	70	40	44.9
		2	EC520802.1	96.774	31	1.6	0	1	6169	6198	59	29	44.9
		2	EC505599.1	96.774	31	1.6	0	1	6169	6198	58	28	44.9
		2	EC490185.1	96.774	31	1.6	0	1	6169	6198	68	38	44.9
		2	EC474677.1	96.774	31	1.6	0	1	6169	6198	72	42	44.9
		2	EC570515.1	96.552	29	0.029	1	0	6170	6198	55	27	50.7
		2	EC494397.1	96.552	29	0.029	1	0	6170	6198	69	41	50.7
		2	EC477615.1	100	24	0.42	0	0	6565	6588	54	77	46.8
		2	BG399879.1	100	23	1.6	0	0	8375	8397	717	739	44.9
		2	CD652055.1	91.176	34	0.11	3	0	11642	11675	766	799	48.8
		2	CF454426.1	91.429	35	0.029	3	0	11683	11717	790	824	50.7
		2	CF456568.1	92.5	40	3.71e-05	3	0	11683	11722	815	854	60.3
		2	CF455235.1	92.683	41	9.77e-06	3	0	11683	11723	840	880	62.2
		2	CF456660.1	96.154	26	1.6	1	0	11686	11711	808	833	44.9
		2	CF456527.1	96.296	27	0.42	1	0	11686	11712	821	847	46.8
		2	CF454222.1	93.548	31	0.11	2	0	11687	11717	843	873	48.8
		2	CF457220.1	94.444	36	0.00014	2	0	11688	11723	820	855	58.4
		2	CF456343.1	94.444	36	0.00014	2	0	11688	11723	845	880	58.4
		3	AV752682.1	96	25	6	1	0	1760	1784	628	652	43
		3	BE898262.1	92.5	40	0.029	2	1	2554	2592	715	754	50.7
		3	AW984632.1	100	23	1.6	0	0	3706	3728	33	11	44.9
		3	BE958104.1	96.154	26	1.6	1	0	3880	3905	627	652	44.9
		3	BF691279.1	100	23	1.6	0	0	3886	3908	712	734	44.9
		3	BF674790.1	100	23	1.6	0	0	3886	3908	604	626	44.9
		3	BF672838.1	92.857	28	6	2	0	3889	3916	719	746	43
		3	BF573858.1	96.875	32	0.42	0	1	3889	3919	714	745	46.8
		3	EC547390.1	96	25	6	1	0	4065	4089	73	97	43
		3	BG255821.1	100	27	0.008	0	0	4630	4656	2	28	52.6
		3	CD641000.1	93.75	32	0.029	2	0	4936	4967	682	713	50.7
		3	BF971471.1	96.154	26	1.6	1	0	6354	6379	244	269	44.9
		3	AW984609.1	96.774	31	0.002	1	0	6372	6402	4	34	54.5
		3	BE142308.1	91.892	37	0.002	3	0	6666	6702	622	658	54.5
		3	BE877039.1	96.296	27	0.42	1	0	7282	7308	776	802	46.8
		3	CF455041.1	100	24	0.42	0	0	8800	8823	779	802	46.8
		3	CF454478.1	97.059	34	0.029	0	1	8974	9006	860	893	50.7
		3	BM557613.1	96	25	6	1	0	10327	10351	1106	1130	43
		3	BX454021.2	93.103	29	1.6	2	0	10554	10582	263	291	44.9
		3	CD655397.1	94.595	37	0.029	1	1	11638	11674	752	787	50.7
		3	CD652055.1	97.059	34	3.71e-05	1	0	11641	11674	766	799	60.3
		3	CF455264.1	93.939	33	0.008	2	0	11642	11674	775	807	52.6
		3	CF454644.1	96.875	32	0.000533	1	0	11643	11674	771	802	56.4
		3	CF454444.1	96.667	30	0.008	1	0	11645	11674	791	820	52.6
		3	CF455150.1	92.857	28	6	2	0	11683	11710	817	844	43
		3	CF456451.1	93.548	31	0.11	2	0	11683	11713	807	837	48.8
		3	CF456568.1	93.75	32	0.029	2	0	11683	11714	816	847	50.7
		3	CF455235.1	93.75	32	0.029	2	0	11683	11714	841	872	50.7
		3	CF454426.1	93.75	32	0.029	2	0	11683	11714	791	822	50.7
		3	CF454205.1	93.75	32	0.029	2	0	11683	11714	817	848	50.7
		3	CF457227.1	93.939	33	0.008	2	0	11683	11715	851	883	52.6
		3	CF455112.1	93.103	29	1.6	2	0	11685	11713	845	873	44.9
		3	CF454222.1	93.333	30	0.42	2	0	11685	11714	842	871	46.8
		3	CF454117.1	93.548	31	0.11	2	0	11685	11715	817	847	48.8
		3	CF456591.1	100	22	6	0	0	11692	11713	826	847	43
		3	CF456527.1	100	22	6	0	0	11692	11713	828	849	43
		3	CF455081.1	100	22	6	0	0	11692	11713	824	845	43
		3	CF457220.1	100	23	1.6	0	0	11692	11714	825	847	44.9
		3	CF456343.1	100	23	1.6	0	0	11692	11714	850	872	44.9
		3	CF454220.1	100	23	1.6	0	0	11692	11714	847	869	44.9
		3	CF456767.1	100	24	0.42	0	0	11692	11715	851	874	46.8
		3	CF454515.1	100	24	0.42	0	0	11692	11715	824	847	46.8
	delRNA_3-2	0	BG395473.1	100	22	4.8	0	0	2477	2498	689	710	43
		0	BG005817.1	100	22	4.8	0	0	3866	3887	363	384	43
		0	DB471807.1	93.103	29	1.3	2	0	4510	4538	68	40	44.9
		0	AV718771.1	93.103	29	1.3	2	0	4510	4538	86	114	44.9
		0	BM148350.1	96	25	4.8	1	0	7898	7922	187	163	43
		1	CK823119.1	92.857	28	4.8	2	0	329	356	464	437	43
		1	BU581081.1	92.857	28	4.8	2	0	329	356	531	504	43
		1	BQ300802.1	92.857	28	4.8	2	0	329	356	98	71	43
		1	BQ100822.1	92.857	28	4.8	2	0	329	356	466	439	43
		1	BQ100779.1	92.857	28	4.8	2	0	329	356	467	440	43
		1	BQ100763.1	92.857	28	4.8	2	0	329	356	466	439	43
		1	BU631778.1	100	23	1.3	0	0	2248	2270	123	101	44.9
		1	CD358182.1	100	22	4.8	0	0	3038	3059	514	535	43
		1	BE905645.1	96	25	4.8	1	0	7046	7070	618	642	43
		1	BU656677.1	100	22	4.8	0	0	9164	9185	448	469	43
		1	AL120257.1	90.323	31	4.8	3	0	9643	9673	85	55	43
		2	BM460711.1	96.154	26	1.3	1	0	6547	6572	888	913	44.9
		3	BG460466.1	100	22	4.8	0	0	1497	1518	715	736	43
		3	BE152425.1	93.103	29	1.3	2	0	3822	3850	12	40	44.9
		3	BG104602.1	92.857	28	4.8	2	0	8844	8871	836	863	43
		4	BU838871.1	100	22	4.8	0	0	5699	5720	668	689	43
		4	BM925651.1	100	22	4.8	0	0	5903	5924	773	752	43
		4	BG744725.1	96	25	4.8	1	0	5993	6017	252	228	43
		4	CD517535.1	96.154	26	1.3	1	0	6263	6288	419	394	44.9
		4	AV660702.1	100	22	4.8	0	0	7281	7302	321	300	43
	delRNA_3-3	0	AL561899.3	100	24	0.28	0	0	563	586	148	125	46.8
		0	BF856347.1	96.667	30	0.005	1	0	1733	1762	31	2	52.6
		0	BI036552.1	100	24	0.28	0	0	2217	2240	88	65	46.8
		0	BE738040.1	100	22	4	0	0	3895	3916	553	574	43
		0	BE151989.1	100	22	4	0	0	7018	7039	81	60	43
		1	BG999140.1	96	25	4	1	0	3722	3746	196	172	43
		1	BG623754.1	96	25	4	1	0	3722	3746	490	466	43
		1	BG997639.1	93.75	32	0.019	2	0	3722	3753	211	180	50.7
		2	BU180820.1	100	22	4	0	0	192	213	881	860	43
		2	HY119402.1	92.857	28	4	2	0	2281	2308	481	454	43
		2	BF901141.1	92.857	28	4	2	0	2281	2308	383	410	43
		2	DA227985.1	96	25	4	1	0	2284	2308	404	380	43
		2	BG819880.1	96	25	4	1	0	2284	2308	168	144	43
		2	AL038015.3	96	25	4	1	0	2284	2308	64	40	43
		2	AL037993.2	96	25	4	1	0	2284	2308	64	40	43
		2	AV734685.1	96	25	4	1	0	2284	2308	97	121	43
		2	DA954146.1	100	22	4	0	0	2787	2808	87	66	43
		2	DA595069.1	100	22	4	0	0	2787	2808	78	57	43
		2	BU933570.1	92.857	28	4	2	0	7071	7098	562	535	43
		3	AA581342.1	100	22	4	0	0	1016	1037	138	159	43
		3	BE541304.1	100	22	4	0	0	1584	1605	608	587	43
		4	CR738178.1	100	22	4	0	0	702	723	352	331	43
		4	BX414280.2	90.323	31	4	3	0	3831	3861	397	427	43
		4	AI126474.1	90.323	31	4	3	0	3831	3861	408	438	43
		4	R13716.1	96	25	4	1	0	5453	5477	327	303	43
	del7	0	AW043585.1	100	23	0.9	0	0	663	685	655	633	44.9
		0	BG197771.1	100	22	3.4	0	0	2354	2375	317	338	43
		0	CD655200.1	96.154	26	0.9	1	0	6038	6063	751	726	44.9
		1	BM554346.1	100	22	3.4	0	0	2069	2090	753	774	43
		1	AW813831.1	96.154	26	0.9	1	0	3601	3626	659	634	44.9
		1	CD520988.1	96.154	26	0.9	1	0	3618	3643	519	544	44.9
		1	AW381280.1	92.857	28	3.4	2	0	4500	4527	349	376	43
		1	AW381279.1	92.857	28	3.4	2	0	4500	4527	354	381	43
		1	AW381277.1	92.857	28	3.4	2	0	4500	4527	365	392	43
		2	T86672.1	96	25	3.4	1	0	487	511	361	337	43
		2	DA569056.1	96	25	3.4	1	0	3216	3240	544	520	43
		2	BF128197.1	100	25	0.063	0	0	4245	4269	1129	1105	48.8
		2	BE973664.1	96.154	26	0.9	1	0	5647	5672	89	114	44.9
		3	CV356131.1	96.154	26	0.9	1	0	895	920	292	267	44.9
		3	BI033311.1	96.154	26	0.9	1	0	895	920	269	244	44.9
		3	R23520.1	90.323	31	3.4	3	0	2873	2903	335	365	43
		3	BF382178.1	100	23	0.9	0	0	4940	4962	349	371	44.9
		3	CN348308.1	100	22	3.4	0	0	5599	5620	224	245	43
		3	CN348307.1	100	22	3.4	0	0	5599	5620	452	473	43
		4	BG035452.1	92.857	28	3.4	2	0	1032	1059	787	760	43
		4	CD678321.1	92.857	28	3.4	2	0	2026	2053	459	432	43
		4	AW020461.2	92.857	28	3.4	2	0	2026	2053	245	218	43
		4	AL573436.3	92.857	28	3.4	2	0	2026	2053	280	307	43
		4	BU676668.1	92.857	28	3.4	2	0	2026	2053	311	338	43
		4	BI491481.1	92.857	28	3.4	2	0	2026	2053	310	337	43
		4	BF431947.1	92.857	28	3.4	2	0	2026	2053	329	356	43
		4	BF224455.1	92.857	28	3.4	2	0	2026	2053	316	343	43
		4	BE670204.1	92.857	28	3.4	2	0	2026	2053	304	331	43
		4	BE220381.1	92.857	28	3.4	2	0	2026	2053	300	327	43
		4	AW976115.1	92.857	28	3.4	2	0	2026	2053	299	326	43
		4	AI367608.1	92.857	28	3.4	2	0	2026	2053	313	340	43
		4	AI332485.1	92.857	28	3.4	2	0	2026	2053	313	340	43
		4	AI220359.1	92.857	28	3.4	2	0	2026	2053	296	323	43
		4	AI091119.1	92.857	28	3.4	2	0	2026	2053	279	306	43
		4	AA778527.1	92.857	28	3.4	2	0	2026	2053	307	334	43
		4	AA761716.1	92.857	28	3.4	2	0	2026	2053	311	338	43
		4	N58916.1	92.857	28	3.4	2	0	2026	2053	297	324	43
		4	BF374915.1	96.154	26	0.9	1	0	4490	4515	112	137	44.9
		4	AW811907.1	96.154	26	0.9	1	0	4490	4515	162	187	44.9
		4	BQ717600.1	96	25	3.4	1	0	5739	5763	777	753	43
		5	BP420030.1	96	25	3.4	1	0	1151	1175	380	356	43
		5	BJ997965.1	96	25	3.4	1	0	1151	1175	191	215	43
		5	BU145875.1	96	25	3.4	1	0	1151	1175	32	56	43
		5	BQ213893.1	96	25	3.4	1	0	1151	1175	265	289	43
		5	BG166127.1	96	25	3.4	1	0	1151	1175	39	63	43
		5	HY037075.1	96.154	26	0.9	1	0	2531	2556	279	304	44.9
		5	CB270820.1	96.154	26	0.9	1	0	2531	2556	114	139	44.9
		5	BG394090.1	100	22	3.4	0	0	6944	6965	1025	1046	43
		6	DB345180.1	100	22	3.4	0	0	3960	3981	266	287	43
		6	EH338327.1	96	25	3.4	1	0	3960	3984	5	29	43
		6	DA431911.1	96	25	3.4	1	0	3960	3984	223	247	43
		6	BE545831.1	96	25	3.4	1	0	6262	6286	699	723	43
	del8	0	AA323491.1	100	22	3	0	0	1950	1971	211	232	43
		1	BQ647568.1	96	25	3	1	0	5434	5458	954	930	43
		1	BE888119.1	92.857	28	3	2	0	5872	5899	533	506	43
		2	BM913945.1	100	22	3	0	0	3289	3310	811	832	43
		2	BM548683.1	100	22	3	0	0	3747	3768	931	952	43
		4	CD517991.1	93.103	29	0.79	2	0	3644	3672	973	945	44.9
		5	BG030091.1	96	25	3	1	0	818	842	671	695	43
		5	BE877386.1	100	24	0.21	0	0	821	844	748	771	46.8
		5	BG538170.1	100	22	3	0	0	3694	3715	694	715	43
		6	BF334447.1	100	22	3	0	0	4466	4487	41	62	43
		6	BE843109.1	100	22	3	0	0	4466	4487	81	102	43
		6	BE843098.1	100	22	3	0	0	4466	4487	86	107	43
		6	AW859021.1	100	22	3	0	0	4466	4487	67	88	43
		6	AW858883.1	100	22	3	0	0	4466	4487	82	103	43
		6	AW819129.1	100	22	3	0	0	4466	4487	91	112	43
		6	AW819071.1	100	22	3	0	0	4466	4487	68	89	43
		6	AW819068.1	100	22	3	0	0	4466	4487	78	99	43
		6	AW818377.1	100	22	3	0	0	4466	4487	76	97	43
		6	DB098578.1	100	22	3	0	0	4466	4487	503	482	43
		6	DB063756.1	100	22	3	0	0	4466	4487	502	481	43
		6	CV571814.1	100	22	3	0	0	4466	4487	79	58	43
		6	BU192721.1	100	22	3	0	0	4466	4487	110	89	43
		6	BU171070.1	100	22	3	0	0	4466	4487	96	75	43
		6	BQ923104.1	100	22	3	0	0	4466	4487	417	396	43
		6	BQ364394.1	100	22	3	0	0	4466	4487	355	334	43
		6	BG165382.1	100	22	3	0	0	4466	4487	572	551	43
		6	BE927394.1	100	22	3	0	0	4466	4487	214	193	43
		6	BE843100.1	100	22	3	0	0	4466	4487	323	302	43
		6	BE843087.1	100	22	3	0	0	4466	4487	174	153	43
		6	AW862005.1	100	22	3	0	0	4466	4487	212	191	43
		6	AW858884.1	100	22	3	0	0	4466	4487	202	181	43
		6	AW819150.1	100	22	3	0	0	4466	4487	202	181	43
		6	AW819148.1	100	22	3	0	0	4466	4487	218	197	43
		7	BM466857.1	100	22	3	0	0	5516	5537	656	677	43
	del9	0	AI247518.1	96	25	2.7	1	0	3474	3498	206	230	43
		1	BE799768.1	100	22	2.7	0	0	223	244	609	630	43
		1	W79142.1	100	22	2.7	0	0	1190	1211	53	74	43
		2	BG620105.1	100	22	2.7	0	0	3146	3167	118	139	43
		2	BI034756.1	100	22	2.7	0	0	3835	3856	132	111	43
		3	BU167202.1	100	22	2.7	0	0	1247	1268	719	740	43
		3	BF985466.1	100	22	2.7	0	0	2113	2134	32	11	43
		3	BG573938.1	100	22	2.7	0	0	2113	2134	128	149	43
		3	D78897.1	100	22	2.7	0	0	2113	2134	179	200	43
		4	AI685266.1	96	25	2.7	1	0	971	995	121	145	43
		4	HY364155.1	100	22	2.7	0	0	4091	4112	265	286	43
		6	EC571405.1	96.154	26	0.7	1	0	2416	2441	31	6	44.9
		6	EC523606.1	96.154	26	0.7	1	0	2416	2441	32	7	44.9
		6	AI870932.1	100	22	2.7	0	0	3613	3634	226	247	43
		6	AV743220.1	100	22	2.7	0	0	3868	3889	146	167	43
		6	BF573514.1	100	24	0.19	0	0	4147	4170	196	173	46.8
		6	BX645758.1	93.103	29	0.7	2	0	4768	4796	255	283	44.9
		6	BG545263.1	96.154	26	0.7	1	0	5301	5326	292	317	44.9
		7	DA101514.1	92.857	28	2.7	2	0	620	647	253	226	43
		7	CV379216.1	92.857	28	2.7	2	0	620	647	82	109	43
		7	DA316611.1	100	22	2.7	0	0	2375	2396	184	163	43
		7	BE160572.1	96	25	2.7	1	0	4376	4400	315	339	43
		8	BE891906.1	96	25	2.7	1	0	625	649	383	407	43
		8	BE899175.1	96	25	2.7	1	0	1813	1837	296	272	43
	delRNA_3-7	0	BF979342.1	100	21	9.1	0	0	333	353	516	536	41.1
		0	BX643735.1	100	21	9.1	0	0	2817	2837	169	149	41.1
		0	AV753232.1	100	21	9.1	0	0	3958	3978	353	333	41.1
		0	BF821852.1	92.593	27	9.1	2	0	4456	4482	326	300	41.1
		0	BM018848.1	100	21	9.1	0	0	4746	4766	772	752	41.1
		1	BG495874.1	90	30	9.1	3	0	629	658	494	523	41.1
		1	BE966048.2	100	21	9.1	0	0	3594	3614	1067	1087	41.1
		1	BE087686.1	95.833	24	9.1	1	0	4213	4236	261	238	41.1
		1	BQ881207.1	95.833	24	9.1	1	0	4350	4373	787	764	41.1
		2	BX445901.2	95.833	24	9.1	1	0	7	30	772	795	41.1
		2	BE513001.1	92.593	27	9.1	2	0	1425	1451	794	820	41.1
		2	BQ921179.1	92.857	28	2.4	2	0	1566	1593	823	796	43
		2	BU543577.1	95.833	24	9.1	1	0	1572	1595	791	814	41.1
		2	BM908389.1	100	22	2.4	0	0	2670	2691	965	986	43
		2	BF669005.1	100	21	9.1	0	0	3468	3488	270	250	41.1
		2	BM909477.1	100	21	9.1	0	0	4482	4502	916	936	41.1
		3	BF979088.1	100	21	9.1	0	0	419	439	281	301	41.1
		3	CN295438.1	100	21	9.1	0	0	802	822	447	467	41.1
		3	CK300312.1	100	21	9.1	0	0	802	822	303	283	41.1
		3	BQ188949.1	100	21	9.1	0	0	802	822	495	515	41.1
		3	BM979063.1	100	21	9.1	0	0	802	822	303	283	41.1
		3	AI500221.1	100	21	9.1	0	0	802	822	285	265	41.1
		3	AI424987.1	100	21	9.1	0	0	802	822	288	268	41.1
		3	AA493600.1	100	21	9.1	0	0	802	822	214	234	41.1
		3	BM453347.1	95.833	24	9.1	1	0	1062	1085	830	853	41.1
		3	DB528137.1	100	21	9.1	0	0	1597	1617	94	74	41.1
		3	DB321301.1	100	21	9.1	0	0	2951	2971	131	111	41.1
		3	BU625130.1	100	21	9.1	0	0	2951	2971	130	110	41.1
		3	BM989135.1	100	21	9.1	0	0	2951	2971	141	121	41.1
		3	AV719050.1	100	21	9.1	0	0	2951	2971	111	91	41.1
		3	AV718689.1	100	21	9.1	0	0	2951	2971	116	96	41.1
		3	AV699326.1	100	21	9.1	0	0	2951	2971	114	94	41.1
		3	AV652792.1	100	21	9.1	0	0	2951	2971	428	448	41.1
		3	BE326618.1	100	21	9.1	0	0	2951	2971	114	94	41.1
		3	AW296938.1	100	21	9.1	0	0	2951	2971	138	118	41.1
		3	AI478384.1	100	21	9.1	0	0	2951	2971	126	106	41.1
		3	AI300119.1	100	21	9.1	0	0	2951	2971	121	101	41.1
		3	AI033600.1	100	21	9.1	0	0	2951	2971	113	93	41.1
		3	AI032704.1	100	21	9.1	0	0	2951	2971	123	103	41.1
		3	AA679440.1	100	21	9.1	0	0	2951	2971	63	43	41.1
		3	H38206.1	100	21	9.1	0	0	2951	2971	133	113	41.1
		3	R09125.1	100	21	9.1	0	0	2951	2971	132	112	41.1
		3	R08924.1	100	21	9.1	0	0	2951	2971	123	103	41.1
		3	T87659.1	100	21	9.1	0	0	2951	2971	125	105	41.1
		4	BQ212465.1	95.833	24	9.1	1	0	128	151	1039	1062	41.1
		4	AL568869.3	100	23	0.63	0	0	1127	1149	759	737	44.9
		4	BP237779.1	100	21	9.1	0	0	1893	1913	59	79	41.1
		4	DA830499.1	96	25	2.4	1	0	2297	2321	629	653	43
		4	DB083085.1	92.593	27	9.1	2	0	2989	3015	294	268	41.1
		4	BI523098.1	100	22	2.4	0	0	3779	3800	1311	1332	43
		4	BE385513.1	95.833	24	9.1	1	0	4579	4602	623	600	41.1
		5	BQ718705.1	95.833	24	9.1	1	0	85	108	504	527	41.1
		5	BF204235.1	95.833	24	9.1	1	0	160	183	171	148	41.1
		5	BI870441.1	100	21	9.1	0	0	292	312	731	711	41.1
		5	BP390339.1	100	21	9.1	0	0	1266	1286	162	142	41.1
		5	BQ224078.1	100	21	9.1	0	0	1266	1286	534	514	41.1
		5	BM713710.1	100	21	9.1	0	0	1266	1286	350	330	41.1
		5	BF793327.1	100	21	9.1	0	0	1266	1286	297	277	41.1
		5	BF666641.1	100	21	9.1	0	0	1266	1286	545	525	41.1
		5	AI299429.1	100	21	9.1	0	0	1266	1286	252	232	41.1
		5	AI298209.1	100	21	9.1	0	0	1266	1286	255	235	41.1
		5	AA096347.1	100	21	9.1	0	0	1266	1286	27	7	41.1
		5	HY255412.1	100	21	9.1	0	0	1266	1286	405	425	41.1
		5	HY246115.1	100	21	9.1	0	0	1266	1286	405	425	41.1
		5	HY241010.1	100	21	9.1	0	0	1266	1286	405	425	41.1
		5	CN337093.1	100	21	9.1	0	0	1266	1286	418	438	41.1
		5	AL566079.3	100	21	9.1	0	0	1266	1286	385	405	41.1
		5	BX113604.1	100	21	9.1	0	0	1266	1286	404	424	41.1
		5	CA313512.1	100	21	9.1	0	0	1266	1286	426	446	41.1
		5	BU739013.1	100	21	9.1	0	0	1266	1286	426	446	41.1
		5	BU683066.1	100	21	9.1	0	0	1266	1286	429	449	41.1
		5	BM973368.1	100	21	9.1	0	0	1266	1286	426	446	41.1
		5	BF055479.1	100	21	9.1	0	0	1266	1286	413	433	41.1
		5	AW593729.1	100	21	9.1	0	0	1266	1286	407	427	41.1
		5	AW440567.1	100	21	9.1	0	0	1266	1286	408	428	41.1
		5	AW196909.1	100	21	9.1	0	0	1266	1286	412	432	41.1
		5	AW195266.1	100	21	9.1	0	0	1266	1286	419	439	41.1
		5	AW173058.1	100	21	9.1	0	0	1266	1286	409	429	41.1
		5	AI762566.1	100	21	9.1	0	0	1266	1286	410	430	41.1
		5	AA993023.1	100	21	9.1	0	0	1266	1286	413	433	41.1
		5	AA971237.1	100	21	9.1	0	0	1266	1286	416	436	41.1
		5	AA946581.1	100	21	9.1	0	0	1266	1286	412	432	41.1
		5	AA937199.1	100	21	9.1	0	0	1266	1286	412	432	41.1
		5	AA873822.1	100	21	9.1	0	0	1266	1286	352	372	41.1
		5	AA872681.1	100	21	9.1	0	0	1266	1286	321	341	41.1
		5	AA041341.1	100	21	9.1	0	0	1266	1286	414	434	41.1
		5	GO349078.1	100	22	2.4	0	0	1608	1629	792	771	43
		5	EH331815.1	100	22	2.4	0	0	1608	1629	50	29	43
		5	AA166628.1	100	22	2.4	0	0	1608	1629	79	58	43
		5	W86330.1	100	22	2.4	0	0	1608	1629	317	296	43
		5	BF999156.1	100	22	2.4	0	0	1608	1629	127	148	43
		5	AA164869.1	100	22	2.4	0	0	1608	1629	25	46	43
		5	BQ686563.1	100	25	0.044	0	0	2217	2241	848	872	48.8
		5	BU196981.1	100	21	9.1	0	0	2223	2243	857	877	41.1
		5	BQ333031.1	92.593	27	9.1	2	0	2234	2260	131	157	41.1
		5	BF794025.1	100	22	2.4	0	0	2900	2921	516	537	43
		6	BI553716.1	100	21	9.1	0	0	1303	1323	519	499	41.1
		6	BQ363788.1	100	21	9.1	0	0	4068	4088	67	47	41.1
		7	BE153322.1	100	21	9.1	0	0	166	186	145	125	41.1
		7	AL551712.3	96	25	2.4	1	0	726	750	304	280	43
		7	BX482190.1	96	25	2.4	1	0	726	750	428	404	43
		7	BG011517.1	100	21	9.1	0	0	1187	1207	129	109	41.1
		7	HY197856.1	100	21	9.1	0	0	2170	2190	379	359	41.1
		7	BX501818.1	100	21	9.1	0	0	3313	3333	137	117	41.1
		8	CF594082.1	100	21	9.1	0	0	2194	2214	489	509	41.1
		8	AV661807.1	100	21	9.1	0	0	2618	2638	81	101	41.1
		8	AV661795.1	100	21	9.1	0	0	2618	2638	81	101	41.1
		9	BF798678.1	95.833	24	9.1	1	0	2519	2542	83	106	41.1
		9	BF798658.1	95.833	24	9.1	1	0	2519	2542	72	95	41.1
		9	CV328543.1	95.833	24	9.1	1	0	3657	3680	118	141	41.1
		9	BI018726.1	95.833	24	9.1	1	0	3657	3680	168	191	41.1
		9	BF898024.1	95.833	24	9.1	1	0	3657	3680	184	207	41.1
		9	BF898010.1	95.833	24	9.1	1	0	3657	3680	194	217	41.1
		9	BI028355.1	95.833	24	9.1	1	0	3657	3680	135	112	41.1
	delRNA_3-8	0	R87212.1	95.833	24	8.3	1	0	520	543	356	333	41.1
		0	DB526290.1	100	21	8.3	0	0	710	730	61	81	41.1
		0	DB525566.1	100	21	8.3	0	0	710	730	75	95	41.1
		0	DB519454.1	100	21	8.3	0	0	710	730	89	109	41.1
		0	DB337518.1	100	21	8.3	0	0	710	730	330	310	41.1
		0	AL040750.1	100	21	8.3	0	0	710	730	671	651	41.1
		0	AI025825.1	100	21	8.3	0	0	710	730	362	342	41.1
		1	BE618915.1	90.323	31	2.2	3	0	1269	1299	154	184	43
		1	CD387003.1	100	21	8.3	0	0	1431	1451	727	747	41.1
		1	CB997858.1	100	21	8.3	0	0	1445	1465	719	699	41.1
		1	BE794347.1	95.833	24	8.3	1	0	2965	2988	768	745	41.1
		1	CO249941.1	92.593	27	8.3	2	0	3425	3451	239	265	41.1
		2	AA669612.1	100	21	8.3	0	0	1917	1937	360	380	41.1
		2	BF910447.1	100	21	8.3	0	0	2944	2964	43	63	41.1
		2	CD356924.1	100	21	8.3	0	0	3374	3394	548	528	41.1
		2	DB137673.1	100	21	8.3	0	0	3608	3628	373	353	41.1
		2	DB134470.1	100	21	8.3	0	0	3608	3628	81	61	41.1
		2	DB212878.1	100	21	8.3	0	0	3608	3628	485	465	41.1
		2	DB227148.1	100	21	8.3	0	0	3608	3628	126	106	41.1
		2	DB219311.1	100	21	8.3	0	0	3608	3628	311	291	41.1
		2	BX479153.1	100	21	8.3	0	0	3608	3628	138	118	41.1
		2	AL700143.1	100	21	8.3	0	0	3608	3628	360	340	41.1
		2	BX107314.1	100	21	8.3	0	0	4261	4281	466	486	41.1
		3	BQ654334.1	95.833	24	8.3	1	0	606	629	709	732	41.1
		3	BQ182149.1	95.833	24	8.3	1	0	606	629	731	708	41.1
		3	BM911603.1	95.833	24	8.3	1	0	606	629	678	701	41.1
		3	AW629947.1	95.833	24	8.3	1	0	606	629	524	547	41.1
		3	BF575610.1	100	21	8.3	0	0	1142	1162	377	357	41.1
		3	AW150730.1	100	21	8.3	0	0	1238	1258	535	515	41.1
		3	FN099377.1	100	21	8.3	0	0	1307	1327	7	27	41.1
		3	DA255112.1	100	21	8.3	0	0	1307	1327	66	46	41.1
		3	BX482165.1	100	21	8.3	0	0	1307	1327	386	366	41.1
		3	AW967889.1	100	21	8.3	0	0	1307	1327	389	409	41.1
		3	AL046115.1	100	21	8.3	0	0	1307	1327	317	297	41.1
		3	AA453561.1	100	21	8.3	0	0	1307	1327	217	197	41.1
		3	HY300764.1	100	22	2.2	0	0	2578	2599	61	40	43
		3	BJ991722.1	100	22	2.2	0	0	2578	2599	403	382	43
		3	DB544176.1	100	22	2.2	0	0	2578	2599	42	63	43
		3	DB526744.1	100	22	2.2	0	0	2578	2599	23	44	43
		3	DB539953.1	100	22	2.2	0	0	2578	2599	23	44	43
		3	DB522632.1	100	22	2.2	0	0	2578	2599	21	42	43
		3	DB569083.1	100	22	2.2	0	0	2578	2599	62	83	43
		3	DB375218.1	100	22	2.2	0	0	2578	2599	439	418	43
		3	BP423063.1	100	22	2.2	0	0	2578	2599	82	103	43
		3	BP384165.1	100	22	2.2	0	0	2578	2599	57	78	43
		3	CK823394.1	100	22	2.2	0	0	2578	2599	452	431	43
		3	CA425856.1	100	22	2.2	0	0	2578	2599	467	446	43
		3	CA418501.1	100	22	2.2	0	0	2578	2599	458	437	43
		3	BU939852.1	100	22	2.2	0	0	2578	2599	696	717	43
		3	BU743142.1	100	22	2.2	0	0	2578	2599	457	436	43
		3	BQ428060.1	100	22	2.2	0	0	2578	2599	16	37	43
		3	BQ014599.1	100	22	2.2	0	0	2578	2599	451	430	43
		3	BQ009200.1	100	22	2.2	0	0	2578	2599	457	436	43
		3	BQ008521.1	100	22	2.2	0	0	2578	2599	462	441	43
		3	BM998469.1	100	22	2.2	0	0	2578	2599	457	436	43
		3	BM982037.1	100	22	2.2	0	0	2578	2599	457	436	43
		3	BM973442.1	100	22	2.2	0	0	2578	2599	460	439	43
		3	BM930462.1	100	22	2.2	0	0	2578	2599	336	357	43
		3	BM921259.1	100	22	2.2	0	0	2578	2599	41	62	43
		3	BM893777.1	100	22	2.2	0	0	2578	2599	452	431	43
		3	BM739077.1	100	22	2.2	0	0	2578	2599	510	531	43
		3	BM738974.1	100	22	2.2	0	0	2578	2599	510	531	43
		3	BI492237.1	100	22	2.2	0	0	2578	2599	458	437	43
		3	BG502924.1	100	22	2.2	0	0	2578	2599	275	296	43
		3	BG111051.1	100	22	2.2	0	0	2578	2599	442	463	43
		3	BF542160.1	100	22	2.2	0	0	2578	2599	181	202	43
		3	BF435345.1	100	22	2.2	0	0	2578	2599	444	423	43
		3	BF433520.1	100	22	2.2	0	0	2578	2599	451	430	43
		3	BF109261.1	100	22	2.2	0	0	2578	2599	445	424	43
		3	BF108731.1	100	22	2.2	0	0	2578	2599	442	421	43
		3	BF036285.1	100	22	2.2	0	0	2578	2599	146	167	43
		3	BE349228.1	100	22	2.2	0	0	2578	2599	446	425	43
		3	AW299842.1	100	22	2.2	0	0	2578	2599	466	445	43
		3	AW043626.1	100	22	2.2	0	0	2578	2599	452	431	43
		3	AW021363.1	100	22	2.2	0	0	2578	2599	268	289	43
		3	AI916884.1	100	22	2.2	0	0	2578	2599	448	427	43
		3	AI742911.1	100	22	2.2	0	0	2578	2599	431	410	43
		3	AI692961.1	100	22	2.2	0	0	2578	2599	459	438	43
		3	AI690586.1	100	22	2.2	0	0	2578	2599	442	421	43
		3	AI675355.1	100	22	2.2	0	0	2578	2599	441	420	43
		3	AI658975.1	100	22	2.2	0	0	2578	2599	440	419	43
		3	AI651418.1	100	22	2.2	0	0	2578	2599	449	428	43
		3	AI625000.1	100	22	2.2	0	0	2578	2599	441	420	43
		3	AI479568.1	100	22	2.2	0	0	2578	2599	451	430	43
		3	AI418865.1	100	22	2.2	0	0	2578	2599	434	413	43
		3	AI377503.1	100	22	2.2	0	0	2578	2599	442	421	43
		3	AI366887.1	100	22	2.2	0	0	2578	2599	451	430	43
		3	AI332420.1	100	22	2.2	0	0	2578	2599	450	429	43
		3	AI167271.1	100	22	2.2	0	0	2578	2599	439	418	43
		3	AI091379.1	100	22	2.2	0	0	2578	2599	444	423	43
		3	AI084606.1	100	22	2.2	0	0	2578	2599	449	428	43
		3	AI040175.1	100	22	2.2	0	0	2578	2599	453	432	43
		3	AI039629.1	100	22	2.2	0	0	2578	2599	443	422	43
		3	AI039015.1	100	22	2.2	0	0	2578	2599	452	431	43
		3	AI034444.1	100	22	2.2	0	0	2578	2599	458	437	43
		3	AI016103.1	100	22	2.2	0	0	2578	2599	452	431	43
		3	AA825823.1	100	22	2.2	0	0	2578	2599	448	427	43
		3	AA744751.1	100	22	2.2	0	0	2578	2599	448	427	43
		3	AA744748.1	100	22	2.2	0	0	2578	2599	448	427	43
		3	AA521456.1	100	22	2.2	0	0	2578	2599	448	427	43
		3	AA281485.1	100	22	2.2	0	0	2578	2599	439	418	43
		3	AA160283.1	100	22	2.2	0	0	2578	2599	444	423	43
		4	BF238253.1	95.833	24	8.3	1	0	1093	1116	985	1008	41.1
		4	BG529284.1	92.593	27	8.3	2	0	1254	1280	452	478	41.1
		4	BI522369.1	100	26	0.011	0	0	2033	2058	391	366	50.7
		4	BU150004.1	100	21	8.3	0	0	2523	2543	135	115	41.1
		4	BF919689.1	100	21	8.3	0	0	2973	2993	117	97	41.1
		4	CR747111.1	95.833	24	8.3	1	0	3918	3941	262	285	41.1
		4	CB164117.1	95.833	24	8.3	1	0	3918	3941	469	492	41.1
		4	BE174367.1	95.833	24	8.3	1	0	3918	3941	227	250	41.1
		4	DB072547.1	100	21	8.3	0	0	3947	3967	145	165	41.1
		5	CD616062.1	100	21	8.3	0	0	837	857	492	512	41.1
		5	BQ016584.1	95.833	24	8.3	1	0	1924	1947	36	13	41.1
		5	BM459473.1	95.833	24	8.3	1	0	2305	2328	829	852	41.1
		5	AW973686.1	100	21	8.3	0	0	2816	2836	166	186	41.1
		5	BG253081.1	100	21	8.3	0	0	3269	3289	1146	1166	41.1
		6	H87416.1	100	21	8.3	0	0	1751	1771	317	297	41.1
		6	BX431318.2	100	21	8.3	0	0	1926	1946	683	663	41.1
		7	BU934369.1	100	22	2.2	0	0	614	635	778	757	43
		7	BM563999.1	100	23	0.57	0	0	3781	3803	1065	1087	44.9
		8	BU430515.1	100	21	8.3	0	0	1656	1676	554	534	41.1
		8	AL079449.1	92.857	28	2.2	2	0	2207	2234	120	93	43
		8	BE878247.1	96	25	2.2	1	0	2352	2376	715	739	43
		8	AU253653.2	95.833	24	8.3	1	0	2620	2643	684	661	41.1
		8	CV316846.1	95.833	24	8.3	1	0	4414	4437	235	212	41.1
		8	BF032294.1	100	21	8.3	0	0	4425	4445	1047	1067	41.1
		9	BF305510.1	100	21	8.3	0	0	1696	1716	713	693	41.1
		9	BG818272.1	96	25	2.2	1	0	2087	2111	466	490	43
		9	AI535919.1	100	21	8.3	0	0	2783	2803	135	155	41.1
		9	BX107880.1	100	21	8.3	0	0	2982	3002	588	568	41.1
		9	BU561117.1	100	21	8.3	0	0	2982	3002	46	26	41.1
		9	AA644376.1	100	21	8.3	0	0	2982	3002	96	116	41.1
		9	DB501359.1	96	25	2.2	1	0	3201	3225	130	106	43
		9	BI599897.1	96	25	2.2	1	0	3201	3225	135	111	43
		9	EW712513.1	96	25	2.2	1	0	3201	3225	330	354	43
		9	BX371926.2	100	22	2.2	0	0	3219	3240	164	143	43
		9	CN406847.1	100	22	2.2	0	0	3219	3240	112	133	43
		9	BU161487.1	100	22	2.2	0	0	3219	3240	371	392	43
		9	AI291923.1	100	21	8.3	0	0	3440	3460	362	342	41.1
		9	AW959301.1	92.593	27	8.3	2	0	3708	3734	490	516	41.1
		10	CK005885.1	96.154	26	0.57	1	0	3381	3406	393	418	44.9
		10	T88842.1	100	22	2.2	0	0	4027	4048	336	357	43
	delRNA_3-9	0	DW413808.1	92.593	27	7.6	2	0	72	98	107	81	41.1
		0	DB306962.1	92.593	27	7.6	2	0	72	98	159	185	41.1
		0	AI698367.1	92.593	27	7.6	2	0	72	98	160	186	41.1
		0	AI382283.1	92.593	27	7.6	2	0	72	98	159	185	41.1
		0	AA705126.1	92.593	27	7.6	2	0	72	98	22	48	41.1
		0	AA682385.1	92.593	27	7.6	2	0	72	98	171	197	41.1
		0	AA665977.1	92.593	27	7.6	2	0	72	98	158	184	41.1
		0	AA203620.1	92.593	27	7.6	2	0	72	98	461	435	41.1
		0	W92814.1	92.593	27	7.6	2	0	72	98	153	179	41.1
		0	R05835.1	92.593	27	7.6	2	0	72	98	148	174	41.1
		0	T86196.1	92.593	27	7.6	2	0	72	98	158	184	41.1
		0	BG325982.1	92.857	28	2	2	0	73	100	525	552	43
		0	BF037995.1	96	25	2	1	0	76	100	457	481	43
		0	HY349247.1	100	21	7.6	0	0	91	111	147	167	41.1
		0	HY310962.1	100	21	7.6	0	0	91	111	147	167	41.1
		0	HY122179.1	100	21	7.6	0	0	91	111	70	50	41.1
		0	EL952994.1	100	21	7.6	0	0	91	111	254	234	41.1
		0	DB301913.1	100	21	7.6	0	0	91	111	403	423	41.1
		0	AL539911.3	100	21	7.6	0	0	91	111	647	627	41.1
		0	CF265113.1	100	21	7.6	0	0	91	111	488	468	41.1
		0	CF264974.1	100	21	7.6	0	0	91	111	690	670	41.1
		0	BX452232.1	100	21	7.6	0	0	91	111	103	83	41.1
		0	BU187041.1	100	21	7.6	0	0	91	111	549	529	41.1
		0	BU153331.1	100	21	7.6	0	0	91	111	276	256	41.1
		0	BQ636423.1	100	21	7.6	0	0	91	111	276	256	41.1
		0	BM312888.1	100	21	7.6	0	0	91	111	403	423	41.1
		0	BE882675.1	100	21	7.6	0	0	91	111	217	197	41.1
		0	AW151016.1	100	21	7.6	0	0	91	111	249	269	41.1
		0	AI590038.1	100	21	7.6	0	0	91	111	266	286	41.1
		0	W49488.1	100	21	7.6	0	0	91	111	71	51	41.1
		0	CA943497.1	100	21	7.6	0	0	1266	1286	493	473	41.1
		0	BG340793.1	100	25	0.037	0	0	1278	1302	337	361	48.8
		0	EC537178.1	100	21	7.6	0	0	1293	1313	68	88	41.1
		0	CA455507.1	100	21	7.6	0	0	2286	2306	309	329	41.1
		0	BQ321027.1	95.833	24	7.6	1	0	2484	2507	245	268	41.1
		0	DN918141.1	96	25	2	1	0	2575	2599	444	420	43
		0	DN918140.1	96	25	2	1	0	2575	2599	442	466	43
		0	AA856934.1	100	22	2	0	0	2586	2607	114	93	43
		0	BF125076.1	96	25	2	1	0	2803	2827	908	932	43
		0	HY138388.1	95.833	24	7.6	1	0	3576	3599	379	356	41.1
		0	HY140392.1	95.833	24	7.6	1	0	3576	3599	379	356	41.1
		0	HY104360.1	95.833	24	7.6	1	0	3576	3599	369	346	41.1
		0	DB219910.1	95.833	24	7.6	1	0	3576	3599	151	128	41.1
		0	DB068727.1	95.833	24	7.6	1	0	3576	3599	481	458	41.1
		0	DA311672.1	95.833	24	7.6	1	0	3576	3599	368	345	41.1
		0	DA224483.1	95.833	24	7.6	1	0	3576	3599	309	286	41.1
		0	DA249581.1	95.833	24	7.6	1	0	3576	3599	365	342	41.1
		0	DA240166.1	95.833	24	7.6	1	0	3576	3599	374	351	41.1
		0	CB996282.1	95.833	24	7.6	1	0	3576	3599	404	381	41.1
		0	CB991286.1	95.833	24	7.6	1	0	3576	3599	404	381	41.1
		0	CB990727.1	95.833	24	7.6	1	0	3576	3599	404	381	41.1
		0	CB988376.1	95.833	24	7.6	1	0	3576	3599	399	376	41.1
		1	AI648473.1	100	21	7.6	0	0	2122	2142	128	108	41.1
		1	H05112.1	92.593	27	7.6	2	0	2697	2723	192	218	41.1
		1	AA053179.1	93.103	29	0.53	2	0	3080	3108	135	163	44.9
		1	CF593588.1	95.833	24	7.6	1	0	3244	3267	102	79	41.1
		2	BQ960681.1	100	21	7.6	0	0	3089	3109	693	713	41.1
		2	AI934803.1	93.103	29	0.53	2	0	3450	3478	207	179	44.9
		2	BI756819.1	100	23	0.53	0	0	3458	3480	986	964	44.9
		2	BG678272.1	100	21	7.6	0	0	3513	3533	797	817	41.1
		2	CB155842.1	95.833	24	7.6	1	0	3964	3987	160	137	41.1
		2	AA371053.1	95.833	24	7.6	1	0	3964	3987	44	21	41.1
		2	AW601743.1	95.833	24	7.6	1	0	3964	3987	465	488	41.1
		2	AW577417.1	95.833	24	7.6	1	0	3964	3987	117	140	41.1
		2	AW577400.1	95.833	24	7.6	1	0	3964	3987	135	158	41.1
		2	AW373792.1	95.833	24	7.6	1	0	3964	3987	115	138	41.1
		3	BM542926.1	100	23	0.53	0	0	1042	1064	753	775	44.9
		3	BF214506.1	95.833	24	7.6	1	0	2680	2703	71	94	41.1
		4	BM544641.1	96	25	2	1	0	2083	2107	960	984	43
		4	BQ929611.1	100	21	7.6	0	0	2168	2188	234	254	41.1
		4	T59046.1	100	21	7.6	0	0	2704	2724	370	350	41.1
		4	BF673389.1	100	22	2	0	0	3626	3647	546	567	43
		4	AW242841.1	92.857	28	2	2	0	3629	3656	320	347	43
		5	BM466984.1	100	21	7.6	0	0	859	879	974	994	41.1
		5	BP271750.1	95.833	24	7.6	1	0	1328	1351	353	376	41.1
		5	BG178585.1	96	25	2	1	0	1606	1630	568	592	43
		5	AU118829.1	100	24	0.14	0	0	2995	3018	224	247	46.8
		5	HY122322.1	92.593	27	7.6	2	0	3078	3104	401	375	41.1
		5	HY016960.1	92.593	27	7.6	2	0	3078	3104	393	419	41.1
		5	BG913724.1	92.593	27	7.6	2	0	3660	3686	841	867	41.1
		6	DA572300.1	92.593	27	7.6	2	0	538	564	213	239	41.1
		6	CB996137.1	100	21	7.6	0	0	1554	1574	705	725	41.1
		6	GD263113.1	100	21	7.6	0	0	1555	1575	237	257	41.1
		7	BI489285.1	100	22	2	0	0	123	144	494	515	43
		7	DA385941.1	100	21	7.6	0	0	578	598	171	191	41.1
		7	BI552158.1	100	21	7.6	0	0	2446	2466	512	492	41.1
		7	BF154612.1	100	21	7.6	0	0	2524	2544	168	148	41.1
		7	BE078593.1	100	21	7.6	0	0	2524	2544	311	331	41.1
		7	BF964752.1	100	22	2	0	0	2699	2720	547	526	43
		7	M85326.1	95.833	24	7.6	1	0	3053	3076	235	212	41.1
		7	CK004594.1	96	25	2	1	0	3620	3644	283	307	43
		7	CD559227.1	96	25	2	1	0	3620	3644	108	132	43
		7	BQ721960.1	100	21	7.6	0	0	4053	4073	908	928	41.1
		8	BE968054.1	100	21	7.6	0	0	2088	2108	92	72	41.1
		8	AW799406.1	100	21	7.6	0	0	2748	2768	106	126	41.1
		9	FN067621.1	96	25	2	1	0	1063	1087	54	78	43
		9	BU161449.1	96	25	2	1	0	1063	1087	440	464	43
		9	BQ639822.1	96	25	2	1	0	1063	1087	369	393	43
		9	BF686219.1	96	25	2	1	0	1063	1087	328	352	43
		9	AW059645.1	96	25	2	1	0	1063	1087	43	67	43
		9	AA427762.1	96	25	2	1	0	1063	1087	372	396	43
		9	AA424459.1	96	25	2	1	0	1063	1087	385	409	43
		9	AA174158.1	96	25	2	1	0	1063	1087	55	79	43
		9	HY345205.1	96	25	2	1	0	1063	1087	179	155	43
		9	HY261024.1	96	25	2	1	0	1063	1087	197	173	43
		9	DA184471.1	96	25	2	1	0	1063	1087	163	139	43
		9	BX360882.2	96	25	2	1	0	1063	1087	174	150	43
		9	BX331074.2	96	25	2	1	0	1063	1087	160	136	43
		9	BQ006752.1	96	25	2	1	0	1063	1087	197	173	43
		9	BM663364.1	96	25	2	1	0	1063	1087	222	198	43
		9	BG236463.1	96	25	2	1	0	1063	1087	204	180	43
		9	AW270918.1	96	25	2	1	0	1063	1087	179	155	43
		9	AI937752.1	96	25	2	1	0	1063	1087	211	187	43
		9	AI262928.1	96	25	2	1	0	1063	1087	201	177	43
		9	AI199065.1	96	25	2	1	0	1063	1087	209	185	43
		9	AA954965.1	96	25	2	1	0	1063	1087	182	158	43
		9	AA862323.1	96	25	2	1	0	1063	1087	177	153	43
		9	AA464965.1	96	25	2	1	0	1063	1087	197	173	43
		9	AA425710.1	96	25	2	1	0	1063	1087	200	176	43
		9	AA424415.1	96	25	2	1	0	1063	1087	200	176	43
		9	AA043294.1	96	25	2	1	0	1063	1087	183	159	43
		9	AA035647.1	96	25	2	1	0	1063	1087	178	154	43
		9	BQ429866.1	100	22	2	0	0	2999	3020	713	734	43
		9	AV655036.1	95.833	24	7.6	1	0	3992	4015	529	506	41.1
		10	BE882228.1	95.833	24	7.6	1	0	68	91	812	835	41.1
		10	GD157311.1	95.833	24	7.6	1	0	1348	1371	425	402	41.1
		10	BM547451.1	92.593	27	7.6	2	0	2031	2057	664	690	41.1
		11	AW939224.1	100	21	7.6	0	0	250	270	33	13	41.1
		11	BI489220.1	100	23	0.53	0	0	937	959	885	863	44.9
		11	CD518929.1	100	21	7.6	0	0	2375	2395	618	638	41.1
	delRNA_3-10	0	BE741266.1	100	22	1.8	0	0	113	134	55	76	43
		0	BG571745.1	95.833	24	7	1	0	482	505	389	412	41.1
		0	BG534979.1	100	22	1.8	0	0	996	1017	206	185	43
		0	DA092465.1	93.103	29	0.49	2	0	2136	2164	444	416	44.9
		0	BG116710.1	100	22	1.8	0	0	2544	2565	1016	995	43
		0	AA778525.1	92.593	27	7	2	0	2940	2966	213	187	41.1
		1	BF104512.1	100	21	7	0	0	5	25	426	406	41.1
		1	BE889449.1	95.833	24	7	1	0	97	120	550	573	41.1
		1	CV320000.1	100	21	7	0	0	2201	2221	25	45	41.1
		1	BF035911.1	95.833	24	7	1	0	3552	3575	832	809	41.1
		2	AW950598.1	95.833	24	7	1	0	436	459	79	56	41.1
		2	BG426702.1	95.833	24	7	1	0	582	605	583	606	41.1
		2	BU949373.1	100	23	0.49	0	0	936	958	196	218	44.9
		2	BG338767.1	100	23	0.49	0	0	2018	2040	604	626	44.9
		3	AI248438.1	95.833	24	7	1	0	301	324	349	372	41.1
		3	T97164.1	95.833	24	7	1	0	301	324	164	141	41.1
		3	T70752.1	95.833	24	7	1	0	301	324	164	141	41.1
		3	BF926413.1	100	21	7	0	0	807	827	192	212	41.1
		3	BF359596.1	100	21	7	0	0	807	827	160	140	41.1
		3	BF829748.1	100	22	1.8	0	0	2009	2030	13	34	43
		3	CN359385.1	95.833	24	7	1	0	3341	3364	154	177	41.1
		3	BM712031.1	95.833	24	7	1	0	3341	3364	441	464	41.1
		3	DB301474.1	95.833	24	7	1	0	3341	3364	32	9	41.1
		3	CB241818.1	95.833	24	7	1	0	3341	3364	50	27	41.1
		3	BU785515.1	95.833	24	7	1	0	3341	3364	32	9	41.1
		3	BU674123.1	95.833	24	7	1	0	3341	3364	50	27	41.1
		3	BQ045201.1	95.833	24	7	1	0	3341	3364	50	27	41.1
		3	BM670305.1	95.833	24	7	1	0	3341	3364	50	27	41.1
		3	BM069563.1	95.833	24	7	1	0	3341	3364	32	9	41.1
		3	AW779189.1	95.833	24	7	1	0	3341	3364	35	12	41.1
		3	AW295798.1	95.833	24	7	1	0	3341	3364	49	26	41.1
		3	AW194104.1	95.833	24	7	1	0	3341	3364	32	9	41.1
		3	AW194102.1	95.833	24	7	1	0	3341	3364	33	10	41.1
		3	AW182098.1	95.833	24	7	1	0	3341	3364	35	12	41.1
		3	AW118685.1	95.833	24	7	1	0	3341	3364	35	12	41.1
		3	AW103294.1	95.833	24	7	1	0	3341	3364	33	10	41.1
		3	AW083512.1	95.833	24	7	1	0	3341	3364	34	11	41.1
		3	AW074290.1	95.833	24	7	1	0	3341	3364	32	9	41.1
		3	AL039828.2	95.833	24	7	1	0	3341	3364	63	40	41.1
		3	AW000818.1	95.833	24	7	1	0	3341	3364	36	13	41.1
		3	AI969434.1	95.833	24	7	1	0	3341	3364	40	17	41.1
		3	AI698733.1	95.833	24	7	1	0	3341	3364	35	12	41.1
		3	AI689104.1	95.833	24	7	1	0	3341	3364	35	12	41.1
		3	AI682027.1	95.833	24	7	1	0	3341	3364	37	14	41.1
		3	AI521370.1	95.833	24	7	1	0	3341	3364	37	14	41.1
		3	AI354620.1	95.833	24	7	1	0	3341	3364	33	10	41.1
		3	AI302109.1	95.833	24	7	1	0	3341	3364	43	20	41.1
		3	AI285900.1	95.833	24	7	1	0	3341	3364	37	14	41.1
		3	AI280931.1	95.833	24	7	1	0	3341	3364	32	9	41.1
		3	AI023638.1	95.833	24	7	1	0	3341	3364	35	12	41.1
		3	AI015351.1	95.833	24	7	1	0	3341	3364	45	22	41.1
		3	AA960974.1	95.833	24	7	1	0	3341	3364	32	9	41.1
		3	AA926676.1	95.833	24	7	1	0	3341	3364	36	13	41.1
		3	AA922377.1	95.833	24	7	1	0	3341	3364	32	9	41.1
		3	AA908219.1	95.833	24	7	1	0	3341	3364	31	8	41.1
		3	AA877361.1	95.833	24	7	1	0	3341	3364	31	8	41.1
		3	AA872166.1	95.833	24	7	1	0	3341	3364	32	9	41.1
		3	AA863399.1	95.833	24	7	1	0	3341	3364	32	9	41.1
		3	AA843746.1	95.833	24	7	1	0	3341	3364	39	16	41.1
		3	AA833593.1	95.833	24	7	1	0	3341	3364	35	12	41.1
		3	AA815434.1	95.833	24	7	1	0	3341	3364	37	14	41.1
		3	AA639611.1	95.833	24	7	1	0	3341	3364	32	9	41.1
		3	AA516438.1	95.833	24	7	1	0	3341	3364	33	10	41.1
		3	AA480171.1	95.833	24	7	1	0	3341	3364	33	10	41.1
		3	AA224149.1	95.833	24	7	1	0	3341	3364	31	8	41.1
		3	AA085655.1	95.833	24	7	1	0	3341	3364	33	10	41.1
		3	AA011508.1	95.833	24	7	1	0	3341	3364	32	9	41.1
		3	N70196.1	95.833	24	7	1	0	3341	3364	34	11	41.1
		3	T98479.1	95.833	24	7	1	0	3341	3364	26	3	41.1
		3	BG501154.1	95.833	24	7	1	0	3694	3717	1133	1110	41.1
		4	CF595728.1	100	22	1.8	0	0	798	819	422	443	43
		4	DA757548.1	100	21	7	0	0	1066	1086	219	199	41.1
		4	DR000264.1	100	21	7	0	0	1066	1086	204	184	41.1
		4	BP229563.1	100	21	7	0	0	1066	1086	228	208	41.1
		4	BF061700.1	100	21	7	0	0	1066	1086	111	91	41.1
		4	AA854138.1	100	21	7	0	0	1066	1086	149	129	41.1
		4	W15267.1	100	21	7	0	0	1066	1086	164	144	41.1
		4	R77282.1	100	21	7	0	0	1066	1086	103	83	41.1
		4	R24513.1	100	21	7	0	0	1066	1086	109	89	41.1
		4	BF761953.1	100	21	7	0	0	2799	2819	279	299	41.1
		4	BF575158.1	95.833	24	7	1	0	3786	3809	839	862	41.1
		5	BQ223578.1	100	21	7	0	0	75	95	709	729	41.1
		5	BX411859.2	95.833	24	7	1	0	1560	1583	23	46	41.1
		5	BM873913.1	92.593	27	7	2	0	2343	2369	396	422	41.1
		5	BM874303.1	92.593	27	7	2	0	2343	2369	62	36	41.1
		5	BI192920.1	92.857	28	1.8	2	0	3193	3220	688	715	43
		6	BQ226546.1	100	21	7	0	0	1446	1466	652	672	41.1
		6	BG987652.1	92.593	27	7	2	0	3078	3104	406	432	41.1
		6	AA937686.1	100	21	7	0	0	3567	3587	324	304	41.1
		7	AL703282.1	92.857	28	1.8	2	0	790	817	504	477	43
		8	BF031350.1	95.833	24	7	1	0	2267	2290	280	303	41.1
		8	BX380724.2	100	22	1.8	0	0	3220	3241	624	603	43
		8	CD630129.1	100	22	1.8	0	0	3220	3241	284	263	43
		8	BU617742.1	100	22	1.8	0	0	3220	3241	681	660	43
		8	BP235563.1	100	22	1.8	0	0	3220	3241	54	75	43
		8	CN429084.1	100	22	1.8	0	0	3220	3241	325	346	43
		8	BX390558.2	100	22	1.8	0	0	3220	3241	53	74	43
		8	BX390553.2	100	22	1.8	0	0	3220	3241	51	72	43
		8	BX390552.2	100	22	1.8	0	0	3220	3241	63	84	43
		8	BX399915.2	100	22	1.8	0	0	3220	3241	535	556	43
		8	BX380725.2	100	22	1.8	0	0	3220	3241	279	300	43
		8	CD630130.1	100	22	1.8	0	0	3220	3241	165	186	43
		8	CF128338.1	100	22	1.8	0	0	3220	3241	380	401	43
		8	CD514601.1	100	22	1.8	0	0	3220	3241	512	533	43
		8	BM930348.1	100	22	1.8	0	0	3220	3241	101	122	43
		8	H27260.1	100	22	1.8	0	0	3220	3241	212	233	43
		8	H12800.1	100	22	1.8	0	0	3220	3241	230	251	43
		8	H12557.1	100	22	1.8	0	0	3220	3241	46	67	43
		8	H00825.1	100	22	1.8	0	0	3220	3241	167	188	43
		8	R55547.1	100	22	1.8	0	0	3220	3241	22	43	43
		8	R23780.1	100	22	1.8	0	0	3220	3241	102	123	43
		9	BF792021.1	100	21	7	0	0	1958	1978	54	34	41.1
		9	CD237573.1	100	22	1.8	0	0	2844	2865	40	19	43
		10	DB325444.1	100	21	7	0	0	991	1011	263	283	41.1
		10	DB318863.1	100	21	7	0	0	991	1011	265	285	41.1
		10	DB330892.1	100	21	7	0	0	991	1011	263	283	41.1
		10	DB330738.1	100	21	7	0	0	991	1011	263	283	41.1
		10	DB330700.1	100	21	7	0	0	991	1011	266	286	41.1
		10	AJ711770.1	100	21	7	0	0	991	1011	263	283	41.1
		10	AJ710589.1	100	21	7	0	0	991	1011	290	310	41.1
		10	AJ710008.1	100	21	7	0	0	991	1011	291	311	41.1
		10	AJ708919.1	100	21	7	0	0	991	1011	286	306	41.1
		10	AJ708647.1	100	21	7	0	0	991	1011	263	283	41.1
		10	AJ707945.1	100	21	7	0	0	991	1011	287	307	41.1
		10	AJ707141.1	100	21	7	0	0	991	1011	288	308	41.1
		10	CD620392.1	100	21	7	0	0	991	1011	52	72	41.1
		10	CD620391.1	100	21	7	0	0	991	1011	216	236	41.1
		10	CD620385.1	100	21	7	0	0	991	1011	293	313	41.1
		10	CD620379.1	100	21	7	0	0	991	1011	217	237	41.1
		10	CD620377.1	100	21	7	0	0	991	1011	247	267	41.1
		10	BX647061.1	100	21	7	0	0	991	1011	255	275	41.1
		10	CB242598.1	100	21	7	0	0	991	1011	286	306	41.1
		10	BU690072.1	100	21	7	0	0	991	1011	285	305	41.1
		10	EC442507.1	100	21	7	0	0	991	1011	35	15	41.1
		10	BP319878.1	100	21	7	0	0	991	1011	112	92	41.1
		10	BP319479.1	100	21	7	0	0	991	1011	416	396	41.1
		10	BP319254.1	100	21	7	0	0	991	1011	187	167	41.1
		10	BP318452.1	100	21	7	0	0	991	1011	112	92	41.1
		10	BP318270.1	100	21	7	0	0	991	1011	356	336	41.1
		10	BP318040.1	100	21	7	0	0	991	1011	193	173	41.1
		10	BP317900.1	100	21	7	0	0	991	1011	542	522	41.1
		10	BP317737.1	100	21	7	0	0	991	1011	500	480	41.1
		10	BP264968.1	100	21	7	0	0	991	1011	351	331	41.1
		10	AJ711984.1	100	21	7	0	0	991	1011	326	306	41.1
		10	AJ711881.1	100	21	7	0	0	991	1011	208	188	41.1
		10	AJ711841.1	100	21	7	0	0	991	1011	247	227	41.1
		10	AJ711665.1	100	21	7	0	0	991	1011	409	389	41.1
		10	AJ711599.1	100	21	7	0	0	991	1011	198	178	41.1
		10	AJ711583.1	100	21	7	0	0	991	1011	167	147	41.1
		10	AJ711521.1	100	21	7	0	0	991	1011	337	317	41.1
		10	AJ711390.1	100	21	7	0	0	991	1011	146	126	41.1
		10	AJ711388.1	100	21	7	0	0	991	1011	144	124	41.1
		10	AJ711263.1	100	21	7	0	0	991	1011	320	300	41.1
		10	AJ710986.1	100	21	7	0	0	991	1011	320	300	41.1
		10	AJ710950.1	100	21	7	0	0	991	1011	167	147	41.1
		10	AJ710882.1	100	21	7	0	0	991	1011	162	142	41.1
		10	AJ710866.1	100	21	7	0	0	991	1011	171	151	41.1
		10	AJ710800.1	100	21	7	0	0	991	1011	357	337	41.1
		10	AJ710792.1	100	21	7	0	0	991	1011	186	166	41.1
		10	AJ710610.1	100	21	7	0	0	991	1011	357	337	41.1
		10	AJ710035.1	100	21	7	0	0	991	1011	144	124	41.1
		10	AJ709743.1	100	21	7	0	0	991	1011	191	171	41.1
		10	AJ709658.1	100	21	7	0	0	991	1011	394	374	41.1
		10	AJ709595.1	100	21	7	0	0	991	1011	134	114	41.1
		10	AJ709589.1	100	21	7	0	0	991	1011	165	145	41.1
		10	AJ709528.1	100	21	7	0	0	991	1011	289	269	41.1
		10	AJ708824.1	100	21	7	0	0	991	1011	245	225	41.1
		10	AJ708813.1	100	21	7	0	0	991	1011	172	152	41.1
		10	AJ708585.1	100	21	7	0	0	991	1011	154	134	41.1
		10	AJ707685.1	100	21	7	0	0	991	1011	326	306	41.1
		10	AJ707599.1	100	21	7	0	0	991	1011	472	452	41.1
		10	AJ707166.1	100	21	7	0	0	991	1011	328	308	41.1
		10	AJ706990.1	100	21	7	0	0	991	1011	174	154	41.1
		10	AJ706915.1	100	21	7	0	0	991	1011	191	171	41.1
		10	AJ706793.1	100	21	7	0	0	991	1011	161	141	41.1
		10	AJ706781.1	100	21	7	0	0	991	1011	162	142	41.1
		10	CD620390.1	100	21	7	0	0	991	1011	714	694	41.1
		10	CD620378.1	100	21	7	0	0	991	1011	467	447	41.1
		10	AJ574253.1	100	21	7	0	0	991	1011	72	52	41.1
		10	AJ574238.1	100	21	7	0	0	991	1011	146	126	41.1
		10	AJ574206.1	100	21	7	0	0	991	1011	160	140	41.1
		10	AJ574192.1	100	21	7	0	0	991	1011	129	109	41.1
		10	AJ574188.1	100	21	7	0	0	991	1011	91	71	41.1
		10	AJ574187.1	100	21	7	0	0	991	1011	134	114	41.1
		10	AJ574166.1	100	21	7	0	0	991	1011	99	79	41.1
		10	AJ574160.1	100	21	7	0	0	991	1011	232	212	41.1
		10	AJ574118.1	100	21	7	0	0	991	1011	171	151	41.1
		10	AJ574054.1	100	21	7	0	0	991	1011	114	94	41.1
		10	AJ573976.1	100	21	7	0	0	991	1011	77	57	41.1
		10	AJ573857.1	100	21	7	0	0	991	1011	153	133	41.1
		10	AJ573778.1	100	21	7	0	0	991	1011	94	74	41.1
		10	AJ573763.1	100	21	7	0	0	991	1011	117	97	41.1
		10	AJ573745.1	100	21	7	0	0	991	1011	162	142	41.1
		10	AJ573706.1	100	21	7	0	0	991	1011	164	144	41.1
		10	AJ573681.1	100	21	7	0	0	991	1011	38	18	41.1
		10	AJ573669.1	100	21	7	0	0	991	1011	147	127	41.1
		10	AJ573652.1	100	21	7	0	0	991	1011	187	167	41.1
		10	AJ573642.1	100	21	7	0	0	991	1011	110	90	41.1
		10	AJ573637.1	100	21	7	0	0	991	1011	56	36	41.1
		10	AJ573622.1	100	21	7	0	0	991	1011	147	127	41.1
		10	AJ573554.1	100	21	7	0	0	991	1011	42	22	41.1
		10	AJ573532.1	100	21	7	0	0	991	1011	143	123	41.1
		10	AJ573509.1	100	21	7	0	0	991	1011	143	123	41.1
		10	AJ573400.1	100	21	7	0	0	991	1011	189	169	41.1
		10	AJ573329.1	100	21	7	0	0	991	1011	150	130	41.1
		10	AJ573287.1	100	21	7	0	0	991	1011	150	130	41.1
		10	F15868.2	96	25	1.8	1	0	991	1015	26	2	43
		10	BF726313.1	96.154	26	0.49	1	0	1759	1784	351	326	44.9
		10	FN053576.1	100	21	7	0	0	1889	1909	75	55	41.1
		10	DA717761.1	100	21	7	0	0	1889	1909	446	426	41.1
		10	BX952733.1	100	21	7	0	0	3248	3268	215	195	41.1
		11	BP208672.1	100	21	7	0	0	181	201	182	202	41.1
		11	BP208668.1	100	21	7	0	0	181	201	182	202	41.1
		11	HY148218.1	100	26	0.009	0	0	2334	2359	174	149	50.7
		11	EL947350.1	100	26	0.009	0	0	2334	2359	285	260	50.7
		11	DB056488.1	100	26	0.009	0	0	2334	2359	456	431	50.7
		11	DA571164.1	100	26	0.009	0	0	2334	2359	290	265	50.7
		11	DA363253.1	100	26	0.009	0	0	2334	2359	286	261	50.7
		11	DA072496.1	100	26	0.009	0	0	2334	2359	353	328	50.7
		11	DA137951.1	100	26	0.009	0	0	2334	2359	357	332	50.7
		11	DA143026.1	100	26	0.009	0	0	2334	2359	510	485	50.7
		11	BM804845.1	100	26	0.009	0	0	2334	2359	498	473	50.7
		11	AA084293.1	100	26	0.009	0	0	2334	2359	181	156	50.7
		11	AA084057.1	100	26	0.009	0	0	2334	2359	174	149	50.7
		11	R12873.1	100	26	0.009	0	0	2334	2359	208	183	50.7
		11	BM904050.1	100	25	0.034	0	0	2335	2359	474	450	48.8
		11	DB082510.1	95.833	24	7	1	0	3770	3793	39	16	41.1
		11	CN393998.1	95.833	24	7	1	0	3770	3793	143	120	41.1
		11	CN393993.1	95.833	24	7	1	0	3770	3793	370	347	41.1
		11	CK824537.1	95.833	24	7	1	0	3770	3793	358	335	41.1
		11	CA848563.1	95.833	24	7	1	0	3770	3793	400	377	41.1
		11	CA405792.1	95.833	24	7	1	0	3770	3793	176	153	41.1
		11	BQ379630.1	95.833	24	7	1	0	3770	3793	334	311	41.1
		11	BQ379550.1	95.833	24	7	1	0	3770	3793	334	311	41.1
		11	BM824845.1	95.833	24	7	1	0	3770	3793	381	358	41.1
		11	BM714803.1	95.833	24	7	1	0	3770	3793	227	204	41.1
		11	BM263611.1	95.833	24	7	1	0	3770	3793	407	384	41.1
		11	BI828852.1	95.833	24	7	1	0	3770	3793	782	759	41.1
		11	AA252422.1	95.833	24	7	1	0	3770	3793	151	128	41.1
		11	HY242826.1	95.833	24	7	1	0	3770	3793	26	49	41.1
		11	AW351843.1	95.833	24	7	1	0	3770	3793	75	98	41.1
		11	W03584.1	95.833	24	7	1	0	3770	3793	21	44	41.1
		11	H41955.1	95.833	24	7	1	0	3770	3793	171	194	41.1
		11	H21785.1	95.833	24	7	1	0	3770	3793	155	178	41.1
		12	BE869102.1	96	25	1.8	1	0	117	141	1360	1384	43
		12	BX361151.2	100	21	7	0	0	548	568	85	65	41.1
	delRNA_3-11	0	BM455118.1	95.833	24	6.5	1	0	836	859	942	965	41.1
		0	DA200209.1	100	21	6.5	0	0	844	864	386	406	41.1
		0	BF744594.1	100	24	0.12	0	0	2169	2192	218	241	46.8
		0	BE279182.1	100	25	0.031	0	0	2944	2968	129	105	48.8
		0	BQ932355.1	100	21	6.5	0	0	3505	3525	620	600	41.1
		1	BM908791.1	96.154	26	0.45	1	0	273	298	336	361	44.9
		1	BX645773.1	92.593	27	6.5	2	0	1371	1397	238	264	41.1
		1	AV704566.1	92.857	28	1.7	2	0	2453	2480	682	655	43
		1	DB569587.1	100	21	6.5	0	0	2792	2812	30	10	41.1
		1	BU558117.1	100	21	6.5	0	0	2792	2812	702	682	41.1
		1	BG675476.1	100	21	6.5	0	0	2792	2812	611	591	41.1
		1	BF750560.1	100	21	6.5	0	0	3225	3245	30	10	41.1
		2	BU858775.1	100	22	1.7	0	0	57	78	713	734	43
		2	BG256895.1	96	25	1.7	1	0	57	81	834	858	43
		2	BX643992.1	93.103	29	0.45	2	0	205	233	448	420	44.9
		2	BF677185.1	95.833	24	6.5	1	0	217	240	276	299	41.1
		2	BG250911.1	96.154	26	0.45	1	0	219	244	592	617	44.9
		2	AA219041.1	95.833	24	6.5	1	0	420	443	128	105	41.1
		2	AI277875.1	100	21	6.5	0	0	448	468	452	432	41.1
		2	CN293841.1	100	21	6.5	0	0	1805	1825	435	415	41.1
		2	DB246413.1	95.833	24	6.5	1	0	2790	2813	289	266	41.1
		2	DA736995.1	95.833	24	6.5	1	0	2790	2813	232	209	41.1
		2	DA309333.1	95.833	24	6.5	1	0	2790	2813	545	522	41.1
		2	DN997135.1	95.833	24	6.5	1	0	2790	2813	350	327	41.1
		2	BP356459.1	95.833	24	6.5	1	0	2790	2813	368	345	41.1
		2	CV026785.1	95.833	24	6.5	1	0	2790	2813	199	176	41.1
		2	BX409689.2	95.833	24	6.5	1	0	2790	2813	145	122	41.1
		2	BU956123.1	95.833	24	6.5	1	0	2790	2813	490	467	41.1
		2	BE900966.1	95.833	24	6.5	1	0	2790	2813	346	323	41.1
		2	BE867486.1	95.833	24	6.5	1	0	2790	2813	613	590	41.1
		2	BE743750.1	95.833	24	6.5	1	0	2790	2813	547	524	41.1
		2	BE409871.1	95.833	24	6.5	1	0	2790	2813	374	351	41.1
		2	BE407723.1	95.833	24	6.5	1	0	2790	2813	345	322	41.1
		2	BE407667.1	95.833	24	6.5	1	0	2790	2813	344	321	41.1
		2	AW452107.1	95.833	24	6.5	1	0	2790	2813	353	376	41.1
		2	HY186309.1	100	22	1.7	0	0	3402	3423	84	105	43
		2	BQ772375.1	100	22	1.7	0	0	3402	3423	49	70	43
		3	BF790130.1	95.833	24	6.5	1	0	51	74	931	954	41.1
		3	AA748350.1	90	30	6.5	3	0	51	80	66	95	41.1
		3	H17038.1	100	21	6.5	0	0	99	119	424	404	41.1
		3	DB506989.1	100	21	6.5	0	0	381	401	194	174	41.1
		3	HY188561.1	95.833	24	6.5	1	0	2344	2367	367	390	41.1
		3	BE612884.1	100	21	6.5	0	0	2643	2663	43	63	41.1
		3	BG122530.1	90	30	6.5	3	0	2977	3006	877	848	41.1
		3	AI089187.1	100	21	6.5	0	0	3101	3121	76	96	41.1
		3	AI087800.1	100	21	6.5	0	0	3101	3121	76	96	41.1
		3	BG991475.1	100	21	6.5	0	0	3109	3129	483	503	41.1
		3	DB523716.1	100	21	6.5	0	0	3109	3129	274	254	41.1
		4	BM906728.1	90	30	6.5	3	0	51	80	1002	1031	41.1
		4	DA084983.1	100	21	6.5	0	0	1194	1214	533	513	41.1
		4	CN414128.1	100	21	6.5	0	0	2045	2065	426	406	41.1
		4	AL526670.3	100	21	6.5	0	0	2045	2065	370	350	41.1
		4	BX349297.1	100	21	6.5	0	0	2045	2065	571	551	41.1
		4	BQ918872.1	100	21	6.5	0	0	2045	2065	639	619	41.1
		4	BQ278437.1	100	21	6.5	0	0	2045	2065	653	633	41.1
		4	BG774318.1	100	21	6.5	0	0	2045	2065	648	628	41.1
		4	BF764274.1	100	21	6.5	0	0	2045	2065	123	103	41.1
		4	BF311612.1	100	21	6.5	0	0	2045	2065	692	672	41.1
		4	BE926933.1	100	21	6.5	0	0	2045	2065	323	303	41.1
		4	BE394150.1	100	21	6.5	0	0	2045	2065	380	360	41.1
		4	BE186007.1	100	21	6.5	0	0	2045	2065	323	303	41.1
		4	HY239590.1	100	21	6.5	0	0	2045	2065	423	443	41.1
		4	HY198541.1	100	21	6.5	0	0	2045	2065	423	443	41.1
		4	HY184240.1	100	21	6.5	0	0	2045	2065	417	437	41.1
		4	HY189317.1	100	21	6.5	0	0	2045	2065	424	444	41.1
		4	AU145391.2	100	21	6.5	0	0	2045	2065	423	443	41.1
		4	AL563696.3	100	21	6.5	0	0	2045	2065	387	407	41.1
		4	AL526587.3	100	21	6.5	0	0	2045	2065	402	422	41.1
		4	BU624430.1	100	21	6.5	0	0	2045	2065	221	241	41.1
		4	AW006523.1	100	21	6.5	0	0	2045	2065	435	455	41.1
		4	AI347079.1	100	21	6.5	0	0	2045	2065	187	207	41.1
		4	AI018041.1	100	21	6.5	0	0	2045	2065	191	211	41.1
		4	AV751922.1	100	23	0.45	0	0	2986	3008	127	105	44.9
		5	AA081732.1	100	21	6.5	0	0	1238	1258	518	538	41.1
		5	BP251891.1	95.833	24	6.5	1	0	1773	1796	466	443	41.1
		5	CD389488.1	100	22	1.7	0	0	1775	1796	838	817	43
		5	CD385446.1	100	21	6.5	0	0	1776	1796	883	863	41.1
		5	BI037373.1	100	22	1.7	0	0	2150	2171	178	157	43
		5	BI037306.1	100	22	1.7	0	0	2150	2171	147	126	43
		5	BQ218774.1	100	22	1.7	0	0	2332	2353	895	916	43
		5	W79010.1	100	22	1.7	0	0	3414	3435	279	300	43
		6	AA151302.1	95.833	24	1.7	1	0	594	617	118	95	43
		6	BM564767.1	100	21	6.5	0	0	769	789	736	716	41.1
		6	BG999405.1	100	21	6.5	0	0	1353	1373	256	236	41.1
		6	BQ954200.1	100	21	6.5	0	0	2944	2964	657	677	41.1
		7	HY149793.1	100	21	6.5	0	0	129	149	241	261	41.1
		7	HY152705.1	100	21	6.5	0	0	129	149	129	149	41.1
		7	HY138578.1	100	21	6.5	0	0	129	149	216	236	41.1
		7	HY146726.1	100	21	6.5	0	0	129	149	291	311	41.1
		7	HY124337.1	100	21	6.5	0	0	129	149	241	261	41.1
		7	HY121050.1	100	21	6.5	0	0	129	149	138	158	41.1
		7	HY118178.1	100	21	6.5	0	0	129	149	198	218	41.1
		7	HY108787.1	100	21	6.5	0	0	129	149	129	149	41.1
		7	HY104790.1	100	21	6.5	0	0	129	149	138	158	41.1
		7	HY044125.1	100	21	6.5	0	0	129	149	379	399	41.1
		7	HY015946.1	100	21	6.5	0	0	129	149	322	342	41.1
		7	DB497956.1	100	21	6.5	0	0	129	149	133	153	41.1
		7	DB477525.1	100	21	6.5	0	0	129	149	200	220	41.1
		7	DB474518.1	100	21	6.5	0	0	129	149	375	395	41.1
		7	DB470211.1	100	21	6.5	0	0	129	149	384	404	41.1
		7	DB485695.1	100	21	6.5	0	0	129	149	72	92	41.1
		7	DB264520.1	100	21	6.5	0	0	129	149	411	431	41.1
		7	DA709589.1	100	21	6.5	0	0	129	149	110	130	41.1
		7	DB030983.1	100	21	6.5	0	0	129	149	363	383	41.1
		7	DA741096.1	100	21	6.5	0	0	129	149	233	253	41.1
		7	DA845497.1	100	21	6.5	0	0	129	149	476	496	41.1
		7	DA850022.1	100	21	6.5	0	0	129	149	92	112	41.1
		7	DA384248.1	100	21	6.5	0	0	129	149	562	582	41.1
		7	DA462434.1	100	21	6.5	0	0	129	149	641	661	41.1
		7	DA540416.1	100	21	6.5	0	0	129	149	546	566	41.1
		7	DA359733.1	100	21	6.5	0	0	129	149	170	190	41.1
		7	DA359507.1	100	21	6.5	0	0	129	149	386	406	41.1
		7	DA357397.1	100	21	6.5	0	0	129	149	414	434	41.1
		7	DA362030.1	100	21	6.5	0	0	129	149	386	406	41.1
		7	DA512028.1	100	21	6.5	0	0	129	149	118	138	41.1
		7	DA361579.1	100	21	6.5	0	0	129	149	285	305	41.1
		7	DA694658.1	100	21	6.5	0	0	129	149	476	496	41.1
		7	DA360344.1	100	21	6.5	0	0	129	149	387	407	41.1
		7	DA609822.1	100	21	6.5	0	0	129	149	200	220	41.1
		7	DA692629.1	100	21	6.5	0	0	129	149	397	417	41.1
		7	DA613316.1	100	21	6.5	0	0	129	149	413	433	41.1
		7	DA160596.1	100	21	6.5	0	0	129	149	396	416	41.1
		7	DA073465.1	100	21	6.5	0	0	129	149	396	416	41.1
		7	DA255647.1	100	21	6.5	0	0	129	149	420	440	41.1
		7	DA059171.1	100	21	6.5	0	0	129	149	407	427	41.1
		7	DA143457.1	100	21	6.5	0	0	129	149	363	383	41.1
		7	DA136754.1	100	21	6.5	0	0	129	149	404	424	41.1
		7	DA063307.1	100	21	6.5	0	0	129	149	423	443	41.1
		7	DA141806.1	100	21	6.5	0	0	129	149	361	381	41.1
		7	DA282816.1	100	21	6.5	0	0	129	149	238	258	41.1
		7	DA086862.1	100	21	6.5	0	0	129	149	373	393	41.1
		7	DA130209.1	100	21	6.5	0	0	129	149	396	416	41.1
		7	DR003248.1	100	21	6.5	0	0	129	149	405	425	41.1
		7	DN994004.1	100	21	6.5	0	0	129	149	332	352	41.1
		7	BP362185.1	100	21	6.5	0	0	129	149	91	111	41.1
		7	BP212516.1	100	21	6.5	0	0	129	149	397	417	41.1
		7	BP201344.1	100	21	6.5	0	0	129	149	396	416	41.1
		7	BP198819.1	100	21	6.5	0	0	129	149	231	251	41.1
		7	BX440087.2	100	21	6.5	0	0	129	149	621	641	41.1
		7	BX440086.2	100	21	6.5	0	0	129	149	622	642	41.1
		7	BX441463.2	100	21	6.5	0	0	129	149	255	275	41.1
		7	BX423092.2	100	21	6.5	0	0	129	149	60	80	41.1
		7	BX422859.2	100	21	6.5	0	0	129	149	107	127	41.1
		7	BX381980.2	100	21	6.5	0	0	129	149	665	685	41.1
		7	CN484385.1	100	21	6.5	0	0	129	149	134	154	41.1
		7	CN483019.1	100	21	6.5	0	0	129	149	252	272	41.1
		7	AL538177.3	100	21	6.5	0	0	129	149	638	658	41.1
		7	AL536254.3	100	21	6.5	0	0	129	149	89	109	41.1
		7	CF994823.1	100	21	6.5	0	0	129	149	178	198	41.1
		7	BX108824.1	100	21	6.5	0	0	129	149	48	68	41.1
		7	BU947810.1	100	21	6.5	0	0	129	149	68	88	41.1
		7	BU181736.1	100	21	6.5	0	0	129	149	315	335	41.1
		7	BU159864.1	100	21	6.5	0	0	129	149	317	337	41.1
		7	BQ878154.1	100	21	6.5	0	0	129	149	407	427	41.1
		7	BQ722992.1	100	21	6.5	0	0	129	149	358	378	41.1
		7	BQ672297.1	100	21	6.5	0	0	129	149	423	443	41.1
		7	BM724100.1	100	21	6.5	0	0	129	149	484	504	41.1
		7	BM690943.1	100	21	6.5	0	0	129	149	193	213	41.1
		7	BM555741.1	100	21	6.5	0	0	129	149	280	300	41.1
		7	BM040682.1	100	21	6.5	0	0	129	149	371	391	41.1
		7	BI915889.1	100	21	6.5	0	0	129	149	53	73	41.1
		7	BI820291.1	100	21	6.5	0	0	129	149	372	392	41.1
		7	BI549634.1	100	21	6.5	0	0	129	149	77	97	41.1
		7	BI458194.1	100	21	6.5	0	0	129	149	149	169	41.1
		7	BG767370.1	100	21	6.5	0	0	129	149	63	83	41.1
		7	BE782307.1	100	21	6.5	0	0	129	149	236	256	41.1
		7	BE781459.1	100	21	6.5	0	0	129	149	354	374	41.1
		7	R07066.1	100	21	6.5	0	0	129	149	51	71	41.1
		7	BQ574901.1	100	21	6.5	0	0	129	149	605	585	41.1
		7	BM552690.1	92.593	27	6.5	2	0	1662	1688	1327	1353	41.1
		7	FN081854.1	100	21	6.5	0	0	2211	2231	38	58	41.1
		8	R43786.1	100	22	1.7	0	0	441	462	200	179	43
		8	BG193689.1	100	24	0.12	0	0	515	538	730	707	46.8
		8	BX501069.1	96	25	1.7	1	0	606	630	128	104	43
		8	BX480710.1	96	25	1.7	1	0	1046	1070	474	498	43
		9	DW425668.1	95.833	24	6.5	1	0	2456	2479	199	222	41.1
		9	DW408050.1	95.833	24	6.5	1	0	2456	2479	199	222	41.1
		9	FN067431.1	95.833	24	6.5	1	0	2589	2612	62	39	41.1
		9	AL582415.3	92.857	28	1.7	2	0	2803	2830	570	543	43
		10	BF677828.1	100	21	6.5	0	0	117	137	502	522	41.1
		10	BX502452.1	100	22	1.7	0	0	483	504	195	216	43
		10	BM543596.1	100	21	6.5	0	0	1016	1036	468	488	41.1
		10	AW936033.1	100	22	1.7	0	0	1807	1828	91	70	43
		10	BF924329.1	96	25	1.7	1	0	2551	2575	31	7	43
		10	BF895416.1	96	25	1.7	1	0	2551	2575	37	13	43
		10	BF894556.1	96	25	1.7	1	0	2551	2575	115	139	43
		10	BF803352.1	96	25	1.7	1	0	2551	2575	34	10	43
		10	CD245267.1	96	25	1.7	1	0	3420	3444	537	561	43
		10	BU740486.1	96	25	1.7	1	0	3420	3444	296	272	43
		10	BU738609.1	96	25	1.7	1	0	3420	3444	304	280	43
		10	BM717131.1	96	25	1.7	1	0	3420	3444	418	442	43
		10	BM714060.1	96	25	1.7	1	0	3420	3444	418	442	43
		10	BM675245.1	96	25	1.7	1	0	3420	3444	303	279	43
		10	BG394633.1	96	25	1.7	1	0	3420	3444	30	54	43
		10	AI744063.1	96	25	1.7	1	0	3420	3444	46	22	43
		11	BQ003950.1	95.833	24	6.5	1	0	1002	1025	57	80	41.1
		11	AW817254.1	100	21	6.5	0	0	1003	1023	440	420	41.1
		11	AW864824.1	100	21	6.5	0	0	1180	1200	212	232	41.1
		11	BM462923.1	90	30	6.5	3	0	1189	1218	571	542	41.1
		11	CD656479.1	100	21	6.5	0	0	1761	1781	688	708	41.1
		11	BG401415.1	100	22	1.7	0	0	3498	3519	815	794	43
		12	BM981867.1	100	21	6.5	0	0	82	102	13	33	41.1
		12	BF155540.1	100	24	0.12	0	0	1405	1428	129	152	46.8
		12	CA389319.1	100	21	6.5	0	0	1767	1787	385	365	41.1
		12	BE904429.1	95.833	24	6.5	1	0	2385	2408	556	579	41.1
		12	BX508766.1	96	25	1.7	1	0	2740	2764	305	281	43
		12	BU537450.1	95.833	24	6.5	1	0	3113	3136	461	484	41.1
		13	HY290571.1	95.833	24	6.5	1	0	16	39	332	355	41.1
		13	HY281974.1	95.833	24	6.5	1	0	16	39	301	324	41.1
		13	HY270061.1	95.833	24	6.5	1	0	16	39	332	355	41.1
		13	HY252394.1	95.833	24	6.5	1	0	16	39	269	292	41.1
		13	HY220709.1	95.833	24	6.5	1	0	16	39	269	292	41.1
		13	HY186012.1	95.833	24	6.5	1	0	16	39	269	292	41.1
		13	AL565008.3	95.833	24	6.5	1	0	16	39	222	245	41.1
		13	CA433925.1	95.833	24	6.5	1	0	16	39	287	310	41.1
		13	BQ102278.1	95.833	24	6.5	1	0	16	39	274	297	41.1
		13	BM682598.1	95.833	24	6.5	1	0	16	39	288	311	41.1
		13	BM313875.1	95.833	24	6.5	1	0	16	39	292	315	41.1
		13	BF195714.1	95.833	24	6.5	1	0	16	39	272	295	41.1
		13	BF195536.1	95.833	24	6.5	1	0	16	39	272	295	41.1
		13	BF002462.1	95.833	24	6.5	1	0	16	39	276	299	41.1
		13	BE674527.1	95.833	24	6.5	1	0	16	39	284	307	41.1
		13	BE645078.1	95.833	24	6.5	1	0	16	39	273	296	41.1
		13	BE464991.1	95.833	24	6.5	1	0	16	39	277	300	41.1
		13	AW518575.1	95.833	24	6.5	1	0	16	39	102	125	41.1
		13	AW028614.1	95.833	24	6.5	1	0	16	39	270	293	41.1
		13	AI936640.1	95.833	24	6.5	1	0	16	39	268	291	41.1
		13	AI803364.1	95.833	24	6.5	1	0	16	39	278	301	41.1
		13	AI373860.1	95.833	24	6.5	1	0	16	39	333	356	41.1
		13	AI339776.1	95.833	24	6.5	1	0	16	39	285	308	41.1
		13	AI167180.1	95.833	24	6.5	1	0	16	39	272	295	41.1
		13	AI097584.1	95.833	24	6.5	1	0	16	39	299	322	41.1
		13	HY098053.1	95.833	24	6.5	1	0	16	39	421	398	41.1
		13	BX464753.2	95.833	24	6.5	1	0	16	39	509	486	41.1
		13	AL533103.3	95.833	24	6.5	1	0	16	39	545	522	41.1
		13	AL527989.3	95.833	24	6.5	1	0	16	39	515	492	41.1
		13	CD674271.1	95.833	24	6.5	1	0	16	39	483	460	41.1
		13	CD671920.1	95.833	24	6.5	1	0	16	39	487	464	41.1
		13	CB991810.1	95.833	24	6.5	1	0	16	39	343	320	41.1
		13	BQ924138.1	95.833	24	6.5	1	0	16	39	507	484	41.1
		13	BQ086168.1	95.833	24	6.5	1	0	16	39	148	125	41.1
		13	BM726172.1	95.833	24	6.5	1	0	16	39	183	160	41.1
		13	BM314154.1	95.833	24	6.5	1	0	16	39	367	344	41.1
		13	BI835070.1	95.833	24	6.5	1	0	16	39	482	459	41.1
		13	BI833051.1	95.833	24	6.5	1	0	16	39	519	496	41.1
		13	BI599231.1	95.833	24	6.5	1	0	16	39	525	502	41.1
		13	BI256665.1	95.833	24	6.5	1	0	16	39	486	463	41.1
		13	BI223588.1	95.833	24	6.5	1	0	16	39	495	472	41.1
		13	BG028753.1	95.833	24	6.5	1	0	16	39	504	481	41.1
		13	C01766.1	95.833	24	6.5	1	0	16	39	76	53	41.1
		13	BF982631.1	92.593	27	6.5	2	0	192	218	920	946	41.1
		13	DB235070.1	96.296	27	0.12	1	0	750	776	200	174	46.8
		13	BG001103.1	100	21	6.5	0	0	2400	2420	188	168	41.1
		13	BX348246.2	100	21	6.5	0	0	2537	2557	813	833	41.1
		13	HY049923.1	96.552	29	0.008	1	0	2856	2884	222	194	50.7
		13	DB098498.1	96.552	29	0.008	1	0	2856	2884	195	167	50.7
		13	DB089847.1	96.552	29	0.008	1	0	2856	2884	213	185	50.7
		13	AI889312.1	100	21	6.5	0	0	3342	3362	693	673	41.1
	delRNA_3-12	0	AI581293.1	95.833	24	6	1	0	92	115	26	3	41.1
		0	AI660458.1	100	22	1.6	0	0	94	115	413	392	43
		0	BG118636.1	95.833	24	6	1	0	427	450	1757	1780	41.1
		0	BQ683742.1	95.833	24	6	1	0	2958	2981	853	876	41.1
		0	BF976523.1	100	21	6	0	0	3287	3307	46	66	41.1
		1	BQ432790.1	96	25	1.6	1	0	638	662	368	344	43
		1	AL707200.1	96	25	1.6	1	0	638	662	366	342	43
		1	BQ057503.1	100	23	0.42	0	0	1895	1917	1150	1172	44.9
		1	BE742774.1	95.833	24	6	1	0	1897	1920	828	805	41.1
		1	BM553765.1	96.429	28	0.029	1	0	2132	2159	864	891	48.8
		2	BM913234.1	100	21	6	0	0	702	722	479	499	41.1
		2	CB068436.1	95.833	24	6	1	0	1733	1756	254	277	41.1
		2	BU729988.1	95.833	24	6	1	0	1733	1756	271	294	41.1
		2	BE674269.1	95.833	24	6	1	0	1733	1756	259	282	41.1
		2	BE550077.1	95.833	24	6	1	0	1733	1756	255	278	41.1
		2	AW340049.1	95.833	24	6	1	0	1733	1756	256	279	41.1
		2	AW014493.1	95.833	24	6	1	0	1733	1756	270	293	41.1
		2	AI807331.1	95.833	24	6	1	0	1733	1756	255	278	41.1
		2	AI703499.1	95.833	24	6	1	0	1733	1756	255	278	41.1
		2	AA917027.1	95.833	24	6	1	0	1733	1756	255	278	41.1
		2	AA813588.1	95.833	24	6	1	0	1733	1756	256	279	41.1
		2	CB177273.1	95.833	24	6	1	0	1733	1756	440	417	41.1
		2	BM715254.1	95.833	24	6	1	0	1733	1756	418	395	41.1
		2	AV737843.1	95.833	24	6	1	0	1733	1756	329	306	41.1
		2	DA069472.1	100	21	6	0	0	2088	2108	110	130	41.1
		2	DB324775.1	100	21	6	0	0	2088	2108	484	464	41.1
		2	BQ082207.1	100	21	6	0	0	2766	2786	272	252	41.1
		2	AW885031.1	100	21	6	0	0	2766	2786	228	208	41.1
		2	BI552607.1	100	21	6	0	0	3052	3072	825	845	41.1
		3	CA312825.1	95.833	24	6	1	0	695	718	110	87	41.1
		3	BU685696.1	95.833	24	6	1	0	695	718	108	85	41.1
		3	DR158268.1	100	21	6	0	0	1995	2015	679	699	41.1
		3	CX163916.1	100	21	6	0	0	1995	2015	683	703	41.1
		3	CN274736.1	100	21	6	0	0	1995	2015	204	224	41.1
		4	HY348487.1	95.833	24	6	1	0	977	1000	367	344	41.1
		4	HY343280.1	100	21	6	0	0	1717	1737	115	95	41.1
		4	AV657071.1	95.833	24	6	1	0	2597	2620	224	247	41.1
		5	AA253441.1	96	25	1.6	1	0	94	118	271	295	43
		5	AI375809.1	96	25	1.6	1	0	94	118	203	179	43
		5	AA253442.1	96	25	1.6	1	0	94	118	203	179	43
		5	BM672025.1	100	21	6	0	0	192	212	602	622	41.1
		5	BX952066.1	100	21	6	0	0	488	508	428	448	41.1
		5	AA427657.1	100	21	6	0	0	2974	2994	28	48	41.1
		5	BM470245.1	100	21	6	0	0	2985	3005	873	893	41.1
		5	BF343253.1	100	23	0.42	0	0	3027	3049	466	444	44.9
		6	AW748643.1	95.833	24	6	1	0	374	397	122	145	41.1
		6	BQ719078.1	95.833	24	6	1	0	374	397	237	214	41.1
		6	EL594667.1	96	25	1.6	1	0	413	437	36	60	43
		6	FN078268.1	100	21	6	0	0	516	536	7	27	41.1
		6	BG676108.1	100	21	6	0	0	788	808	77	57	41.1
		6	BG181769.1	100	21	6	0	0	1108	1128	700	680	41.1
		7	BM043833.1	100	21	6	0	0	375	395	655	675	41.1
		7	AV689920.1	100	21	6	0	0	870	890	4	24	41.1
		7	AV686586.1	100	21	6	0	0	870	890	3	23	41.1
		7	AV685975.1	100	21	6	0	0	870	890	3	23	41.1
		7	AV683195.1	100	21	6	0	0	870	890	3	23	41.1
		7	AW799670.1	100	21	6	0	0	2816	2836	92	72	41.1
		8	BE780208.1	100	21	6	0	0	4	24	695	715	41.1
		8	BP424291.1	100	21	6	0	0	54	74	66	46	41.1
		8	R19746.1	100	21	6	0	0	54	74	70	50	41.1
		8	BU846354.1	93.103	29	0.42	2	0	948	976	848	876	44.9
		8	BG537797.1	100	24	0.11	0	0	1627	1650	883	906	46.8
		8	DA749921.1	95.833	24	6	1	0	1751	1774	451	428	41.1
		8	DA788989.1	95.833	24	6	1	0	1751	1774	548	525	41.1
		8	DA788561.1	95.833	24	6	1	0	1751	1774	335	312	41.1
		8	DA783004.1	95.833	24	6	1	0	1751	1774	253	230	41.1
		8	DA710714.1	95.833	24	6	1	0	1751	1774	301	278	41.1
		8	DA773718.1	95.833	24	6	1	0	1751	1774	272	249	41.1
		8	DA810849.1	95.833	24	6	1	0	1751	1774	309	286	41.1
		8	DA810842.1	95.833	24	6	1	0	1751	1774	310	287	41.1
		8	DA798000.1	95.833	24	6	1	0	1751	1774	312	289	41.1
		8	DA680578.1	95.833	24	6	1	0	1751	1774	155	132	41.1
		8	DA630310.1	95.833	24	6	1	0	1751	1774	299	276	41.1
		8	DA499595.1	95.833	24	6	1	0	1751	1774	293	270	41.1
		8	DA288502.1	95.833	24	6	1	0	1751	1774	263	240	41.1
		8	DA291884.1	95.833	24	6	1	0	1751	1774	299	276	41.1
		8	DA307398.1	95.833	24	6	1	0	1751	1774	377	354	41.1
		8	DR001098.1	95.833	24	6	1	0	1751	1774	286	263	41.1
		8	AI878824.1	95.833	24	6	1	0	1751	1774	354	331	41.1
		8	AA478860.1	95.833	24	6	1	0	1751	1774	167	144	41.1
		9	EB386975.1	100	21	6	0	0	1556	1576	9	29	41.1
		9	AI479552.1	96.154	26	0.42	1	0	1991	2016	256	231	44.9
		9	DA139967.1	100	21	6	0	0	2181	2201	70	50	41.1
		9	DA284493.1	100	21	6	0	0	2181	2201	211	191	41.1
		9	BF573489.1	100	21	6	0	0	2447	2467	709	689	41.1
		9	AA584902.1	100	22	1.6	0	0	2822	2843	127	106	43
		9	DB042291.1	96	25	1.6	1	0	3220	3244	229	205	43
		10	BG574125.1	100	21	6	0	0	57	77	775	795	41.1
		10	BQ676359.1	100	21	6	0	0	483	503	770	790	41.1
		10	BG171293.1	100	21	6	0	0	679	699	834	854	41.1
		10	BM548370.1	100	21	6	0	0	731	751	961	981	41.1
		10	BF871475.1	100	22	1.6	0	0	1255	1276	153	174	43
		10	AA534431.1	100	24	0.11	0	0	1291	1314	38	61	46.8
		10	BM903542.1	95.833	24	6	1	0	1677	1700	1561	1584	41.1
		11	BM916181.1	95.833	24	6	1	0	2791	2814	1009	1032	41.1
		11	FN116937.1	100	21	6	0	0	2805	2825	7	27	41.1
		12	HY149535.1	92.593	27	6	2	0	2004	2030	231	205	41.1
		12	BF790673.1	100	21	6	0	0	2711	2731	780	760	41.1
		13	BF106773.1	100	23	0.42	0	0	1874	1896	692	714	44.9
		13	FN109103.1	100	21	6	0	0	2614	2634	37	17	41.1
		14	DN912426.1	95.833	24	6	1	0	67	90	10	33	41.1
		14	AA085931.1	92.593	27	6	2	0	325	351	353	327	41.1
		14	N70453.1	92.593	27	6	2	0	325	351	385	359	41.1
		14	BG958395.1	100	21	6	0	0	956	976	380	400	41.1
		14	DB261632.1	100	21	6	0	0	1399	1419	215	195	41.1
		14	DB133885.1	100	21	6	0	0	1399	1419	431	411	41.1
		14	DB172958.1	100	21	6	0	0	1399	1419	209	189	41.1
		14	DA715855.1	100	21	6	0	0	1399	1419	224	204	41.1
		14	DB022191.1	100	21	6	0	0	1399	1419	540	520	41.1
		14	DA742380.1	100	21	6	0	0	1399	1419	54	34	41.1
		14	DA772983.1	100	21	6	0	0	1399	1419	209	189	41.1
		14	DA797442.1	100	21	6	0	0	1399	1419	428	408	41.1
		14	DB001402.1	100	21	6	0	0	1399	1419	273	253	41.1
		14	DA492897.1	100	21	6	0	0	1399	1419	238	218	41.1
		14	DA452736.1	100	21	6	0	0	1399	1419	558	538	41.1
		14	DA648588.1	100	21	6	0	0	1399	1419	142	122	41.1
		14	DA271125.1	100	21	6	0	0	1399	1419	505	485	41.1
		14	DA201326.1	100	21	6	0	0	1399	1419	23	3	41.1
		14	CX866811.1	100	21	6	0	0	1399	1419	358	338	41.1
		14	AU129983.2	100	21	6	0	0	1399	1419	213	193	41.1
		14	BP380315.1	100	21	6	0	0	1399	1419	440	420	41.1
		14	BP312414.1	100	21	6	0	0	1399	1419	103	83	41.1
		14	BP277439.1	100	21	6	0	0	1399	1419	51	31	41.1
		14	CV030294.1	100	21	6	0	0	1399	1419	114	94	41.1
		14	CN365571.1	100	21	6	0	0	1399	1419	204	184	41.1
		14	BX390728.2	100	21	6	0	0	1399	1419	686	666	41.1
		14	CB154884.1	100	21	6	0	0	1399	1419	110	90	41.1
		14	BU155771.1	100	21	6	0	0	1399	1419	541	521	41.1
		14	BU155729.1	100	21	6	0	0	1399	1419	580	560	41.1
		14	BQ936045.1	100	21	6	0	0	1399	1419	697	677	41.1
		14	BG163758.1	100	21	6	0	0	1399	1419	138	118	41.1
		14	BF981495.1	100	21	6	0	0	1399	1419	86	66	41.1
		14	AU135777.1	100	21	6	0	0	1399	1419	336	316	41.1
		14	AU132238.1	100	21	6	0	0	1399	1419	209	189	41.1
		14	AU131313.1	100	21	6	0	0	1399	1419	222	202	41.1
		14	AL578026.3	100	21	6	0	0	1399	1419	399	419	41.1
		14	AI819275.1	100	21	6	0	0	1399	1419	439	459	41.1
		14	BU781898.1	100	21	6	0	0	1618	1638	80	60	41.1
		14	CV324469.1	93.75	32	6	1	1	2385	2415	221	190	41.1
		14	CV324467.1	93.75	32	6	1	1	2385	2415	226	195	41.1
		14	CV324464.1	93.75	32	6	1	1	2385	2415	223	192	41.1
		14	CV410300.1	93.75	32	6	1	1	2385	2415	82	113	41.1
		14	BI040276.1	93.75	32	6	1	1	2385	2415	52	83	41.1
		14	BE740000.1	90	30	6	3	0	2386	2415	588	617	41.1
		14	BI908014.1	100	22	1.6	0	0	2691	2712	666	645	43
		14	BQ435990.1	95.833	24	6	1	0	2896	2919	918	941	41.1
