# Supplementary material for: Transcripts with systematic nucleotide deletion of 1-12 nucleotide in human mitochondrion suggest potential non-canonical transcription
Source: PLoS One. 2019 May 23;14(5):e0217356. doi: 10.1371/journal.pone.0217356 (PMC6532905; doi:10.1371/journal.pone.0217356)
Supplement: S7 File — Columns are: 1. systematic deletion lengths (k = 1 to 12 deleted nucleotides); 2. ‘n’: nucleotides deleted before del-transcription starts; 3–5. Numbers of delRNAs detected, coverage on del -transformed mitogenome with their average lengths for each del-transformation in the human EST database; 6–8. Numbers of delRNAs detected, coverage and their average lengths in the purified mitochondrial transcriptome data (SRX084350-SRX084355 and SRX087285); 9–10. Numbers of overlapping delRNAs overlap average lengths; and 11. Numbers of overlapping delRNAs expected by chance. (XLSX) [file pone.0217356.s008.xlsx]

## Sheet: Sheet1
1	2	3	4	5	6	7	8	9	10	11
delRNA3-k	n	Human EST database			Mitochondrial transcriptome			delRNAs in both datasets
		No. of delRNAs	Coverage	Avg. delRNAs length	No. of delRNAs	Coverage	Avg. delRNAs length	No. Of overlapping delRNAs	Avg. length	Expected No.
delRNA3-1	0	53	771	29.56	8	236	29.5	2	24	0.751368
	1	54	614	31.91	7	196	28	0	0	0.598729
	2	50	456	31.58	11	296	26.9091	0	0	0.797232
	3	42	505	28.41	10	303	30.3	0	0	0.715159
delRNA3-2	0	5	98	25.4	12	367	30.5833	2	25	0.151459
	1	11	151	26.45	39	1145	29.359	8	22.6667	0.929779
	2	1	26	26	44	1287	29.25	0	0	0.122284
	3	3	79	26.33	20	536	26.8	0	0	0.160362
	4	5	117	23.4	39	1133	29.0513	2	25.5	0.514487
delRNA3-3	0	5	122	24.4	34	1013	29.7941	2	16.5	0.556072
	1	3	32	27.33	2	51	25.5	0	0	0.0130975
	2	11	100	25	17	479	28.1765	9	25	0.42063
	3	2	44	22	25	793	31.72	0	0	0.16212
	4	4	78	27.25	25	730	29.2	0	0	0.29394
	5	0	0	0	23	613	26.6522	0	0	0
delRNA3-4	0	3	71	23.67	27	753	27.8889	2	18	0.294126
	1	6	132	26.33	17	503	29.5882	0	0	0.370616
	2	4	101	25.25	23	652	28.3478	1	25	0.347302
	3	6	102	25	17	524	30.8235	4	24	0.34357
	4	21	107	27.67	24	701	29.2083	0	0	1.21771
	5	8	73	24.88	34	941	27.6765	5	25	0.705029
	6	4	50	24.25	23	670	29.1304	3	24	0.269756
delRNA3-5	0	1	22	22	19	566	29.7895	1	22	0.0791888
	1	2	53	26.5	29	831	28.6552	0	0	0.257444
	2	2	44	22	22	652	29.6364	0	0	0.182842
	3	0	0	0	21	613	29.1905	0	0	0
	4	1	29	29	29	833	28.7241	0	0	0.134718
	5	3	49	23.67	22	700	31.8182	2	24.5	0.255754
	6	24	22	22	22	631	28.6818	24	22	1.25769
	7	1	22	22	17	510	30	0	0	0.0711412
delRNA3-6	0	1	25	25	18	496	27.5556	1	23	0.0856574
	1	2	44	22	19	535	28.1579	1	26	0.172582
	2	2	44	22	19	523	27.5263	1	22	0.170409
	3	4	44	22	14	428	30.5714	0	0	0.210793
	4	2	47	23.5	16	457	28.5625	1	25	0.150851
	5	0	0	0	19	524	27.5789	0	0	0
	6	7	149	25	20	554	27.7	4	23	0.620971
	7	4	75	25.75	19	540	28.4211	2	28	0.324611
	8	2	50	25	14	436	31.1429	0	0	0.14234
delRNA3-7	0	5	111	22.2	15	445	29.6667	0	0	0.391427
	1	4	99	24.75	14	429	30.6429	1	30	0.312135
	2	7	145	23.86	14	435	31.0714	1	20	0.510666
	3	28	108	21.11	14	384	27.4286	8	21	1.23405
	4	7	166	23.71	14	449	32.0714	1	27	0.550111
	5	45	178	21.51	3	79	26.3333	6	22	0.411451
	6	2	42	21	10	305	30.5	0	0	0.103643
	7	6	109	22.33	15	465	31	4	20	0.445261
	8	3	42	21	18	493	27.3889	0	0	0.224894
	9	7	48	24	14	418	29.8571	0	0	0.362045
delRNA3-8	0	7	45	21.43	16	461	28.8125	6	21	0.436615
	1	5	117	24.8	15	448	29.8667	4	22.5	0.441925
	2	11	105	21	14	416	29.7143	8	21	0.668805
	3	79	109	22	18	600	33.3333	67	16	5.4604
	4	9	164	23.56	11	386	35.0909	3	24.6667	0.58385
	5	5	111	22.2	19	561	29.5263	1	16	0.543584
	6	2	42	21	16	464	29	1	19	0.176991
	7	2	45	22.5	17	493	29	1	19	0.193695
	8	6	130	23.83	16	482	30.125	3	22.5	0.55
	9	14	176	22.79	18	498	27.6667	11	22.75	1.12168
	10	2	48	24	9	276	30.6667	1	26	0.10885
delRNA3-9	0	52	215	23.61	9	345	38.3333	43	24	2.39978
	1	4	101	25.25	11	334	30.3636	1	29	0.29546
	2	10	97	23.8	14	441	31.5	1	21	0.69645
	3	2	47	23.5	17	478	28.1176	0	0	0.211905
	4	5	98	23.4	18	596	33.1111	4	22.5	0.572809
	5	7	148	25	15	481	32.0667	4	23.5	0.674596
	6	3	49	23	15	423	28.2	0	0	0.241971
	7	10	177	22.3	12	370	30.8333	0	0	0.703212
	8	2	42	21	14	413	29.5	0	0	0.170732
	9	29	71	24.86	13	418	32.1538	0	0	1.5751
	10	3	75	25	10	292	29.2	0	0	0.196329
	11	3	65	21.67	12	362	30.1667	0	0	0.225308
delRNA3-10	0	6	146	24.33	13	403	31	3	24	0.564183
	1	4	90	22.5	9	244	27.1111	0	0	0.233464
	2	4	94	23.5	14	453	32.3571	1	13	0.408889
	3	56	115	23.86	11	349	31.7273	52	23.83	2.72013
	4	11	88	21.36	14	388	27.7143	9	20.89	0.718954
	5	5	100	25.4	17	492	28.9412	2	13	0.543791
	6	3	69	23	7	183	26.1429	2	23.5	0.134902
	7	1	28	28	11	345	31.3636	0	0	0.0853595
	8	21	46	22.09	11	297	27	21	22.1	0.881438
	9	2	43	21.5	15	448	29.8667	2	21	0.201438
	10	98	93	21.09	12	322	26.8333	95	21	4.27085
	11	33	71	24.58	17	484	28.4706	15	25.27	2.24562
	12	2	46	23	14	398	28.4286	0	0	0.188235
delRNA3-11	0	5	99	23	11	281	25.5455	1	21	0.35107
	1	7	123	23.57	10	296	29.6	1	18	0.464809
	2	25	177	23.84	13	393	30.2308	8	23.88	1.70693
	3	11	176	23.18	9	284	31.5556	3	25	0.662725
	4	25	95	21.44	14	409	29.2143	1	23	1.62655
	5	8	111	22	8	223	27.875	0	0	0.376126
	6	4	87	21.75	10	304	30.4	0	0	0.293637
	7	86	69	21.07	10	283	28.3	84	21	3.52309
	8	4	96	24	12	333	27.75	1	21	0.349662
	9	4	76	25	10	294	29.4	0	0	0.272523
	10	16	136	24.13	13	348	26.77	8	25	1.03266
	11	6	106	23.17	11	334	30.3636	2	18	0.446227
	12	6	139	23.17	10	316	31.6	2	21	0.462556
	13	51	170	24.24	11	320	29.0909	5	26.6	2.56053
delRNA3-12	0	5	93	23	15	431	28.7333	2	23	0.535607
	1	5	79	25	6	184	30.6667	0	0	0.21032
	2	19	108	23.05	5	161	32.2	0	0	0.542999
	3	5	45	22.2	14	370	26.4286	0	0	0.37417
	4	3	69	23	11	354	32.1818	2	21.5	0.274744
	5	8	122	22.75	12	354	29.5	2	15.5	0.648159
	6	6	112	22.67	12	377	31.4167	3	21.67	0.544056
	7	6	63	21	17	485	28.5294	1	21	0.600634
	8	23	119	23.83	12	369	30.75	20	23.6	1.49593
	9	7	136	22.43	14	387	27.6429	2	20.5	0.695987
	10	7	154	22	8	239	29.875	1	21	0.438292
	11	2	35	22.5	9	237	26.3333	0	0	0.11904
	12	2	48	24	11	297	27	0	0	0.169282
	13	2	44	22	11	343	31.1818	0	0	0.176524
	14	46	191	22.7	13	392	30.1538	7	29.29	3.0952
