# Supplementary material for: Transcripts with systematic nucleotide deletion of 1-12 nucleotide in human mitochondrion suggest potential non-canonical transcription
Source: PLoS One. 2019 May 23;14(5):e0217356. doi: 10.1371/journal.pone.0217356 (PMC6532905; doi:10.1371/journal.pone.0217356)
Supplement: S8 File — Description as in S4 and S7 Files. (XLSX) [file pone.0217356.s009.xlsx]

## Sheet: Sheet1
delRNA3-k	n	Human EST database			Whole cell transcriptome			delRNAs in both datasets
		No. of delRNAs	Coverage	Avg. delRNAs length	No. of delRNAs	Coverage	Avg. delRNAs length	No. Of overlapping delRNAs	Avg. length	Expected No.
delRNA3-1	0	53	771	29.56	13	466	35.8462	2	20.5	1.39689
	1	54	614	31.91	8	270	33.75	0	0	0.784197
	2	50	456	31.58	20	733	36.65	0	0	1.84141
	3	42	505	28.41	10	343	34.3	3	20.3333	0.782749
delRNA3-2	0	5	98	25.4	12	410	34.1667	2	21	0.162274
	1	11	151	26.45	12	403	33.5833	1	21	0.314135
	2	1	26	26	15	508	33.8667	0	0	0.045171
	3	3	79	26.33	12	432	36	0	0	0.112877
	4	5	117	23.4	11	398	36.1818	0	0	0.164839
delRNA3-3	0	5	122	24.4	15	526	35.0667	1	22	0.269194
	1	3	32	27.33	10	368	36.8	0	0	0.0859488
	2	11	100	25	10	347	34.7	7	25.86	0.290741
	3	2	44	22	7	253	36.1429	0	0	0.0491309
	4	4	78	27.25	11	392	35.6364	0	0	0.146427
	5	0	0	0	9	286	31.7778	0	0	0
delRNA3-4	0	3	71	23.67	9	319	35.4444	0	0	0.11241
	1	6	132	26.33	13	478	36.7692	1	26	0.322862
	2	4	101	25.25	6	253	42.1667	0	0	0.11396
	3	6	102	25	10	376	37.6	0	0	0.230737
	4	21	107	27.67	9	344	38.2222	2	26	0.576631
	5	8	73	24.88	11	379	34.4545	5	25	0.270108
	6	4	50	24.25	10	352	35.2	3	24	0.134385
delRNA3-5	0	1	22	22	12	485	40.4167	1	20	0.0602768
	1	2	53	26.5	9	355	39.4444	0	0	0.0955255
	2	2	44	22	10	430	43	0	0	0.104619
	3	0	0	0	8	263	32.875	0	0	0
	4	1	29	29	6	255	42.5	0	0	0.0345244
	5	3	49	23.67	13	575	44.2308	2	24.5	0.190085
	6	24	22	22	9	307	34.1111	24	22	0.608885
	7	1	22	22	10	300	30	0	0	0.0418477
delRNA3-6	0	1	25	25	8	267	33.375	1	23	0.0422854
	1	2	44	22	7	239	34.1429	0	0	0.0711699
	2	2	44	22	9	319	35.4444	0	0	0.0936255
	3	4	44	22	8	280	35	0	0	0.133285
	4	2	47	23.5	6	200	33.3333	0	0	0.061753
	5	0	0	0	9	329	36.5556	0	0	0
	6	7	149	25	15	526	35.0667	3	27	0.535766
	7	4	75	25.75	7	209	29.8571	2	18	0.123234
	8	2	50	25	6	207	34.5	0	0	0.0646505
delRNA3-7	0	5	111	22.2	13	429	33	1	21	0.361038
	1	4	99	24.75	10	327	32.7	2	26	0.231234
	2	7	145	23.86	6	217	36.1667	1	27	0.24039
	3	28	108	21.11	6	195	32.5	0	0	0.614611
	4	7	166	23.71	10	382	38.2	1	27	0.436104
	5	45	178	21.51	11	366	33.2727	38	19.47	1.8543
	6	2	42	21	3	106	35.3333	0	0	0.0340109
	7	6	109	22.33	7	216	30.8571	1	21	0.207185
	8	3	42	21	4	125	31.25	0	0	0.0546388
	9	7	48	24	10	369	36.9	0	0	0.308211
delRNA3-8	0	7	45	21.43	3	122	40.6667	0	0	0.109403
	1	5	117	24.8	7	248	35.4286	4	17.5	0.227765
	2	11	105	21	5	251	50.2	7	18	0.363496
	3	79	109	22	8	251	31.375	0	0	2.28993
	4	9	164	23.56	2	58	29	0	0	0.0940265
	5	5	111	22.2	9	324	36	0	0	0.289712
	6	2	42	21	11	392	35.6364	0	0	0.137832
	7	2	45	22.5	6	274	45.6667	1	19	0.0904867
	8	6	130	23.83	11	370	33.6364	1	24	0.403761
	9	14	176	22.79	5	202	40.4	0	0	0.410177
	10	2	48	24	12	402	33.5	1	26	0.152655
delRNA3-9	0	52	215	23.61	6	262	43.6667	15	26.92	1.80077
	1	4	101	25.25	5	225	45	2	24.5	0.169645
	2	10	97	23.8	4	172	43	2	26	0.254528
	3	2	47	23.5	7	271	38.7143	0	0	0.105168
	4	5	98	23.4	11	377	34.2727	4	23.5	0.357764
	5	7	148	25	8	257	32.125	2	20	0.360179
	6	3	49	23	6	212	35.3333	1	27	0.112292
	7	10	177	22.3	5	169	33.8	0	0	0.310915
	8	2	42	21	7	243	34.7143	1	21	0.0941801
	9	29	71	24.86	8	253	31.625	27	25	0.95448
	10	3	75	25	3	101	33.6667	0	0	0.0637527
	11	3	65	21.67	6	227	37.8333	0	0	0.129317
delRNA3-10	0	6	146	24.33	9	346	38.4444	2	24	0.443137
	1	4	90	22.5	6	194	32.3333	1	24	0.172026
	2	4	94	23.5	9	347	38.5556	1	19	0.292026
	3	56	115	23.86	9	326	36.2222	54	19.35	2.5217
	4	11	88	21.36	8	280	35	1	19	0.494641
	5	5	100	25.4	11	411	37.3636	0	0	0.412418
	6	3	69	23	11	355	32.2727	1	21	0.238431
	7	1	28	28	8	274	34.25	0	0	0.065098
	8	21	46	22.09	14	474	33.8571	20	22	1.38536
	9	2	43	21.5	7	259	37	1	21	0.107059
	10	98	93	21.09	4	170	42.5	1	26	2.22641
	11	33	71	24.58	4	112	28	31	24.81	0.520261
	12	2	46	23	11	372	33.8182	0	0	0.163399
delRNA3-11	0	5	99	23	5	202	40.4	1	24	0.211852
	1	7	123	23.57	5	186	37.2	0	0	0.269848
	2	25	177	23.84	6	231	38.5	5	25.2	0.962416
	3	11	176	23.18	6	209	34.8333	4	24	0.472269
	4	25	95	21.44	6	276	46	1	23	1.05152
	5	8	111	22	8	278	34.75	0	0	0.438063
	6	4	87	21.75	8	317	39.625	1	22	0.276464
	7	86	69	21.07	2	109	54.5	0	0	1.33896
	8	4	96	24	5	156	31.2	0	0	0.155405
	9	4	76	25	6	238	39.6667	1	21	0.198198
	10	16	136	24.13	5	177	35.4	0	0	0.494369
	11	6	106	23.17	6	196	32.6667	0	0	0.255068
	12	6	139	23.17	8	299	37.375	2	23	0.409065
	13	51	170	24.24	7	244	34.8571	47	24.38	1.9192
delRNA3-12	0	5	93	23	10	374	37.4	3	23.33	0.42245
	1	5	79	25	12	493	41.0833	0	0	0.514937
	2	19	108	23.05	17	567	33.3529	3	21	1.90238
	3	5	45	22.2	6	209	34.8333	2	24	0.198401
	4	3	69	23	6	208	34.6667	0	0	0.156608
	5	8	122	22.75	9	331	36.7778	0	0	0.565178
	6	6	112	22.67	8	309	38.625	1	19	0.414906
	7	6	63	21	8	359	44.875	1	21	0.401026
	8	23	119	23.83	11	348	31.6364	18	24	1.4051
	9	7	136	22.43	15	520	34.6667	3	22.6667	0.85697
	10	7	154	22	6	199	33.1667	2	19.5	0.349578
	11	2	35	22.5	5	179	35.8	2	21	0.0804164
	12	2	48	24	10	409	40.9	0	0	0.195836
	13	2	44	22	9	314	34.8889	0	0	0.154496
	14	46	191	22.7	12	447	37.25	6	30.8333	3.4481
