# Supplementary material for: Transcripts with systematic nucleotide deletion of 1-12 nucleotide in human mitochondrion suggest potential non-canonical transcription
Source: PLoS One. 2019 May 23;14(5):e0217356. doi: 10.1371/journal.pone.0217356 (PMC6532905; doi:10.1371/journal.pone.0217356)
Supplement: S9 File — (XLSX) [file pone.0217356.s010.xlsx]

## Sheet: Sheet1
				1	2	3	4	5	6	7	8	9	10	11	12	13	14	15	16
				delRNA3-k	n	accession	% identity	length	e-value	mismatch	gap opens	5'	3'	sub 5'	sub 3'	bit score	5'	3'	Mapped region
				delRNA_3-1	0	BE964471.2	100	22	6	0	0	6895	6916	93	72	43	9193.33	9221.33	Protein Coding
				delRNA_3-2	0	DB471807.1	93.103	29	1.3	2	0	4510	4538	68	40	44.9	7516.67	7563.33	tRNA region
				delRNA_3-2	0	AV718771.1	93.103	29	1.3	2	0	4510	4538	86	114	44.9	7516.67	7563.33	tRNA region
				delRNA_3-3	0	BE151989.1	100	22	4	0	0	7018	7039	81	60	43	14036	14078	Protein Coding
				delRNA_3-3	2	HY119402.1	92.857	28	4	2	0	2281	2308	481	454	43	4564	4618	Protein Coding
				delRNA_3-3	2	BF901141.1	92.857	28	4	2	0	2281	2308	383	410	43	4564	4618	Protein Coding
				delRNA_3-3	2	DA227985.1	96	25	4	1	0	2284	2308	404	380	43	4570	4618	Protein Coding
				delRNA_3-3	2	BG819880.1	96	25	4	1	0	2284	2308	168	144	43	4570	4618	Protein Coding
				delRNA_3-3	2	AL038015.3	96	25	4	1	0	2284	2308	64	40	43	4570	4618	Protein Coding
				delRNA_3-3	2	AL037993.2	96	25	4	1	0	2284	2308	64	40	43	4570	4618	Protein Coding
				delRNA_3-3	2	AV734685.1	96	25	4	1	0	2284	2308	97	121	43	4570	4618	Protein Coding
				delRNA_3-4	5	BP420030.1	96	25	3.4	1	0	1151	1175	380	356	43	2690.67	2746.67	rRNA region
				delRNA_3-4	5	BJ997965.1	96	25	3.4	1	0	1151	1175	191	215	43	2690.67	2746.67	rRNA region
				delRNA_3-4	5	BU145875.1	96	25	3.4	1	0	1151	1175	32	56	43	2690.67	2746.67	rRNA region
				delRNA_3-4	5	BQ213893.1	96	25	3.4	1	0	1151	1175	265	289	43	2690.67	2746.67	rRNA region
				delRNA_3-4	5	BG166127.1	96	25	3.4	1	0	1151	1175	39	63	43	2690.67	2746.67	rRNA region
				delRNA_3-4	6	DB345180.1	100	22	3.4	0	0	3960	3981	266	287	43	9246	9295	Protein Coding
				delRNA_3-4	6	EH338327.1	96	25	3.4	1	0	3960	3984	5	29	43	9246	9302	Protein Coding
				delRNA_3-4	6	DA431911.1	96	25	3.4	1	0	3960	3984	223	247	43	9246	9302	Protein Coding
				delRNA_3-5	0	AA323491.1	100	22	3	0	0	1950	1971	211	232	43	5200	5256	Protein Coding
				delRNA_3-5	5	BG030091.1	96	25	3	1	0	818	842	671	695	43	2186.33	2250.33	rRNA region
				delRNA_3-5	5	BE877386.1	100	24	0.21	0	0	821	844	748	771	46.8	2194.33	2255.67	rRNA region
				delRNA_3-5	6	BF334447.1	100	22	3	0	0	4466	4487	41	62	43	11915.3	11971.3	Protein Coding
				delRNA_3-5	6	BE843109.1	100	22	3	0	0	4466	4487	81	102	43	11915.3	11971.3	Protein Coding
				delRNA_3-5	6	BE843098.1	100	22	3	0	0	4466	4487	86	107	43	11915.3	11971.3	Protein Coding
				delRNA_3-5	6	AW859021.1	100	22	3	0	0	4466	4487	67	88	43	11915.3	11971.3	Protein Coding
				delRNA_3-5	6	AW858883.1	100	22	3	0	0	4466	4487	82	103	43	11915.3	11971.3	Protein Coding
				delRNA_3-5	6	AW819129.1	100	22	3	0	0	4466	4487	91	112	43	11915.3	11971.3	Protein Coding
				delRNA_3-5	6	AW819071.1	100	22	3	0	0	4466	4487	68	89	43	11915.3	11971.3	Protein Coding
				delRNA_3-5	6	AW819068.1	100	22	3	0	0	4466	4487	78	99	43	11915.3	11971.3	Protein Coding
				delRNA_3-5	6	AW818377.1	100	22	3	0	0	4466	4487	76	97	43	11915.3	11971.3	Protein Coding
				delRNA_3-5	6	DB098578.1	100	22	3	0	0	4466	4487	503	482	43	11915.3	11971.3	Protein Coding
				delRNA_3-5	6	DB063756.1	100	22	3	0	0	4466	4487	502	481	43	11915.3	11971.3	Protein Coding
				delRNA_3-5	6	CV571814.1	100	22	3	0	0	4466	4487	79	58	43	11915.3	11971.3	Protein Coding
				delRNA_3-5	6	BU192721.1	100	22	3	0	0	4466	4487	110	89	43	11915.3	11971.3	Protein Coding
				delRNA_3-5	6	BU171070.1	100	22	3	0	0	4466	4487	96	75	43	11915.3	11971.3	Protein Coding
				delRNA_3-5	6	BQ923104.1	100	22	3	0	0	4466	4487	417	396	43	11915.3	11971.3	Protein Coding
				delRNA_3-5	6	BQ364394.1	100	22	3	0	0	4466	4487	355	334	43	11915.3	11971.3	Protein Coding
				delRNA_3-5	6	BG165382.1	100	22	3	0	0	4466	4487	572	551	43	11915.3	11971.3	Protein Coding
				delRNA_3-5	6	BE927394.1	100	22	3	0	0	4466	4487	214	193	43	11915.3	11971.3	Protein Coding
				delRNA_3-5	6	BE843100.1	100	22	3	0	0	4466	4487	323	302	43	11915.3	11971.3	Protein Coding
				delRNA_3-5	6	BE843087.1	100	22	3	0	0	4466	4487	174	153	43	11915.3	11971.3	Protein Coding
				delRNA_3-5	6	AW862005.1	100	22	3	0	0	4466	4487	212	191	43	11915.3	11971.3	Protein Coding
				delRNA_3-5	6	AW858884.1	100	22	3	0	0	4466	4487	202	181	43	11915.3	11971.3	Protein Coding
				delRNA_3-5	6	AW819150.1	100	22	3	0	0	4466	4487	202	181	43	11915.3	11971.3	Protein Coding
				delRNA_3-5	6	AW819148.1	100	22	3	0	0	4466	4487	218	197	43	11915.3	11971.3	Protein Coding
				delRNA_3-6	0	AI247518.1	96	25	2.7	1	0	3474	3498	206	230	43	10422	10494	Multiple region
				delRNA_3-6	6	EC571405.1	96.154	26	0.7	1	0	2416	2441	31	6	44.9	7254	7329	Protein Coding
				delRNA_3-6	6	EC523606.1	96.154	26	0.7	1	0	2416	2441	32	7	44.9	7254	7329	Protein Coding
				delRNA_3-6	6	BX645758.1	93.103	29	0.7	2	0	4768	4796	255	283	44.9	14310	14394	Protein Coding
				delRNA_3-6	7	DA101514.1	92.857	28	2.7	2	0	620	647	253	226	43	1867	1948	rRNA region
				delRNA_3-6	7	CV379216.1	92.857	28	2.7	2	0	620	647	82	109	43	1867	1948	rRNA region
				delRNA_3-7	1	BG495874.1	90	30	9.1	3	0	629	658	494	523	41.1	2097.67	2194.33	rRNA region
				delRNA_3-7	4	DB083085.1	92.593	27	9.1	2	0	2989	3015	294	268	41.1	9967.33	10054	Multiple region
				delRNA_3-7	5	GO349078.1	100	22	2.4	0	0	1608	1629	792	771	43	5365	5435	Protein Coding
				delRNA_3-7	5	EH331815.1	100	22	2.4	0	0	1608	1629	50	29	43	5365	5435	Protein Coding
				delRNA_3-7	5	AA166628.1	100	22	2.4	0	0	1608	1629	79	58	43	5365	5435	Protein Coding
				delRNA_3-7	5	W86330.1	100	22	2.4	0	0	1608	1629	317	296	43	5365	5435	Protein Coding
				delRNA_3-7	5	BF999156.1	100	22	2.4	0	0	1608	1629	127	148	43	5365	5435	Protein Coding
				delRNA_3-7	5	AA164869.1	100	22	2.4	0	0	1608	1629	25	46	43	5365	5435	Protein Coding
				delRNA_3-8	1	BE618915.1	90.323	31	2.2	3	0	1269	1299	154	184	43	4654	4764	Protein Coding
				delRNA_3-8	1	CD387003.1	100	21	8.3	0	0	1431	1451	727	747	41.1	5248	5321.33	Protein Coding
				delRNA_3-8	1	CB997858.1	100	21	8.3	0	0	1445	1465	719	699	41.1	5299.33	5372.67	Protein Coding
				delRNA_3-8	1	BE794347.1	95.833	24	8.3	1	0	2965	2988	768	745	41.1	10872.7	10957	Protein Coding
				delRNA_3-8	2	DB137673.1	100	21	8.3	0	0	3608	3628	373	353	41.1	13231.3	13304.7	Protein Coding
				delRNA_3-8	2	DB134470.1	100	21	8.3	0	0	3608	3628	81	61	41.1	13231.3	13304.7	Protein Coding
				delRNA_3-8	2	DB212878.1	100	21	8.3	0	0	3608	3628	485	465	41.1	13231.3	13304.7	Protein Coding
				delRNA_3-8	2	DB227148.1	100	21	8.3	0	0	3608	3628	126	106	41.1	13231.3	13304.7	Protein Coding
				delRNA_3-8	2	DB219311.1	100	21	8.3	0	0	3608	3628	311	291	41.1	13231.3	13304.7	Protein Coding
				delRNA_3-8	2	BX479153.1	100	21	8.3	0	0	3608	3628	138	118	41.1	13231.3	13304.7	Protein Coding
				delRNA_3-8	2	AL700143.1	100	21	8.3	0	0	3608	3628	360	340	41.1	13231.3	13304.7	Protein Coding
				delRNA_3-8	7	BU934369.1	100	22	2.2	0	0	614	635	778	757	43	2258.33	2335.33	rRNA region
				delRNA_3-8	8	BE878247.1	96	25	2.2	1	0	2352	2376	715	739	43	8632	8720	Protein Coding
				delRNA_3-8	10	CK005885.1	96.154	26	0.57	1	0	3381	3406	393	418	44.9	12407	12498.7	Protein Coding
				delRNA_3-9	0	DW413808.1	92.593	27	7.6	2	0	72	98	107	81	41.1	288	392	dloop
				delRNA_3-9	0	DB306962.1	92.593	27	7.6	2	0	72	98	159	185	41.1	288	392	dloop
				delRNA_3-9	0	AI698367.1	92.593	27	7.6	2	0	72	98	160	186	41.1	288	392	dloop
				delRNA_3-9	0	AI382283.1	92.593	27	7.6	2	0	72	98	159	185	41.1	288	392	dloop
				delRNA_3-9	0	AA705126.1	92.593	27	7.6	2	0	72	98	22	48	41.1	288	392	dloop
				delRNA_3-9	0	AA682385.1	92.593	27	7.6	2	0	72	98	171	197	41.1	288	392	dloop
				delRNA_3-9	0	AA665977.1	92.593	27	7.6	2	0	72	98	158	184	41.1	288	392	dloop
				delRNA_3-9	0	AA203620.1	92.593	27	7.6	2	0	72	98	461	435	41.1	288	392	dloop
				delRNA_3-9	0	W92814.1	92.593	27	7.6	2	0	72	98	153	179	41.1	288	392	dloop
				delRNA_3-9	0	R05835.1	92.593	27	7.6	2	0	72	98	148	174	41.1	288	392	dloop
				delRNA_3-9	0	T86196.1	92.593	27	7.6	2	0	72	98	158	184	41.1	288	392	dloop
				delRNA_3-9	0	BG325982.1	92.857	28	2	2	0	73	100	525	552	43	292	400	dloop
				delRNA_3-9	0	BF037995.1	96	25	2	1	0	76	100	457	481	43	304	400	dloop
				delRNA_3-9	1	AA053179.1	93.103	29	0.53	2	0	3080	3108	135	163	44.9	12321	12433	Multiple region
				delRNA_3-9	4	BM544641.1	96	25	2	1	0	2083	2107	960	984	43	8336	8432	Multiple region
				delRNA_3-9	4	BQ929611.1	100	21	7.6	0	0	2168	2188	234	254	41.1	8676	8756	Protein Coding
				delRNA_3-9	4	BF673389.1	100	22	2	0	0	3626	3647	546	567	43	14508	14592	Protein Coding
				delRNA_3-9	4	AW242841.1	92.857	28	2	2	0	3629	3656	320	347	43	14520	14628	Protein Coding
				delRNA_3-9	5	BM466984.1	100	21	7.6	0	0	859	879	974	994	41.1	3441	3521	Protein Coding
				delRNA_3-10	0	DA092465.1	93.103	29	0.49	2	0	2136	2164	444	416	44.9	9256	9377.33	Protein Coding
				delRNA_3-10	3	AI248438.1	95.833	24	7	1	0	301	324	349	372	41.1	1307.33	1407	rRNA region
				delRNA_3-10	3	T97164.1	95.833	24	7	1	0	301	324	164	141	41.1	1307.33	1407	rRNA region
				delRNA_3-10	3	T70752.1	95.833	24	7	1	0	301	324	164	141	41.1	1307.33	1407	rRNA region
				delRNA_3-10	3	CN359385.1	95.833	24	7	1	0	3341	3364	154	177	41.1	14480.7	14580.3	Protein Coding
				delRNA_3-10	3	BM712031.1	95.833	24	7	1	0	3341	3364	441	464	41.1	14480.7	14580.3	Protein Coding
				delRNA_3-10	3	DB301474.1	95.833	24	7	1	0	3341	3364	32	9	41.1	14480.7	14580.3	Protein Coding
				delRNA_3-10	3	CB241818.1	95.833	24	7	1	0	3341	3364	50	27	41.1	14480.7	14580.3	Protein Coding
				delRNA_3-10	3	BU785515.1	95.833	24	7	1	0	3341	3364	32	9	41.1	14480.7	14580.3	Protein Coding
				delRNA_3-10	3	BU674123.1	95.833	24	7	1	0	3341	3364	50	27	41.1	14480.7	14580.3	Protein Coding
				delRNA_3-10	3	BQ045201.1	95.833	24	7	1	0	3341	3364	50	27	41.1	14480.7	14580.3	Protein Coding
				delRNA_3-10	3	BM670305.1	95.833	24	7	1	0	3341	3364	50	27	41.1	14480.7	14580.3	Protein Coding
				delRNA_3-10	3	BM069563.1	95.833	24	7	1	0	3341	3364	32	9	41.1	14480.7	14580.3	Protein Coding
				delRNA_3-10	3	AW779189.1	95.833	24	7	1	0	3341	3364	35	12	41.1	14480.7	14580.3	Protein Coding
				delRNA_3-10	3	AW295798.1	95.833	24	7	1	0	3341	3364	49	26	41.1	14480.7	14580.3	Protein Coding
				delRNA_3-10	3	AW194104.1	95.833	24	7	1	0	3341	3364	32	9	41.1	14480.7	14580.3	Protein Coding
				delRNA_3-10	3	AW194102.1	95.833	24	7	1	0	3341	3364	33	10	41.1	14480.7	14580.3	Protein Coding
				delRNA_3-10	3	AW182098.1	95.833	24	7	1	0	3341	3364	35	12	41.1	14480.7	14580.3	Protein Coding
				delRNA_3-10	3	AW118685.1	95.833	24	7	1	0	3341	3364	35	12	41.1	14480.7	14580.3	Protein Coding
				delRNA_3-10	3	AW103294.1	95.833	24	7	1	0	3341	3364	33	10	41.1	14480.7	14580.3	Protein Coding
				delRNA_3-10	3	AW083512.1	95.833	24	7	1	0	3341	3364	34	11	41.1	14480.7	14580.3	Protein Coding
				delRNA_3-10	3	AW074290.1	95.833	24	7	1	0	3341	3364	32	9	41.1	14480.7	14580.3	Protein Coding
				delRNA_3-10	3	AL039828.2	95.833	24	7	1	0	3341	3364	63	40	41.1	14480.7	14580.3	Protein Coding
				delRNA_3-10	3	AW000818.1	95.833	24	7	1	0	3341	3364	36	13	41.1	14480.7	14580.3	Protein Coding
				delRNA_3-10	3	AI969434.1	95.833	24	7	1	0	3341	3364	40	17	41.1	14480.7	14580.3	Protein Coding
				delRNA_3-10	3	AI698733.1	95.833	24	7	1	0	3341	3364	35	12	41.1	14480.7	14580.3	Protein Coding
				delRNA_3-10	3	AI689104.1	95.833	24	7	1	0	3341	3364	35	12	41.1	14480.7	14580.3	Protein Coding
				delRNA_3-10	3	AI682027.1	95.833	24	7	1	0	3341	3364	37	14	41.1	14480.7	14580.3	Protein Coding
				delRNA_3-10	3	AI521370.1	95.833	24	7	1	0	3341	3364	37	14	41.1	14480.7	14580.3	Protein Coding
				delRNA_3-10	3	AI354620.1	95.833	24	7	1	0	3341	3364	33	10	41.1	14480.7	14580.3	Protein Coding
				delRNA_3-10	3	AI302109.1	95.833	24	7	1	0	3341	3364	43	20	41.1	14480.7	14580.3	Protein Coding
				delRNA_3-10	3	AI285900.1	95.833	24	7	1	0	3341	3364	37	14	41.1	14480.7	14580.3	Protein Coding
				delRNA_3-10	3	AI280931.1	95.833	24	7	1	0	3341	3364	32	9	41.1	14480.7	14580.3	Protein Coding
				delRNA_3-10	3	AI023638.1	95.833	24	7	1	0	3341	3364	35	12	41.1	14480.7	14580.3	Protein Coding
				delRNA_3-10	3	AI015351.1	95.833	24	7	1	0	3341	3364	45	22	41.1	14480.7	14580.3	Protein Coding
				delRNA_3-10	3	AA960974.1	95.833	24	7	1	0	3341	3364	32	9	41.1	14480.7	14580.3	Protein Coding
				delRNA_3-10	3	AA926676.1	95.833	24	7	1	0	3341	3364	36	13	41.1	14480.7	14580.3	Protein Coding
				delRNA_3-10	3	AA922377.1	95.833	24	7	1	0	3341	3364	32	9	41.1	14480.7	14580.3	Protein Coding
				delRNA_3-10	3	AA908219.1	95.833	24	7	1	0	3341	3364	31	8	41.1	14480.7	14580.3	Protein Coding
				delRNA_3-10	3	AA877361.1	95.833	24	7	1	0	3341	3364	31	8	41.1	14480.7	14580.3	Protein Coding
				delRNA_3-10	3	AA872166.1	95.833	24	7	1	0	3341	3364	32	9	41.1	14480.7	14580.3	Protein Coding
				delRNA_3-10	3	AA863399.1	95.833	24	7	1	0	3341	3364	32	9	41.1	14480.7	14580.3	Protein Coding
				delRNA_3-10	3	AA843746.1	95.833	24	7	1	0	3341	3364	39	16	41.1	14480.7	14580.3	Protein Coding
				delRNA_3-10	3	AA833593.1	95.833	24	7	1	0	3341	3364	35	12	41.1	14480.7	14580.3	Protein Coding
				delRNA_3-10	3	AA815434.1	95.833	24	7	1	0	3341	3364	37	14	41.1	14480.7	14580.3	Protein Coding
				delRNA_3-10	3	AA639611.1	95.833	24	7	1	0	3341	3364	32	9	41.1	14480.7	14580.3	Protein Coding
				delRNA_3-10	3	AA516438.1	95.833	24	7	1	0	3341	3364	33	10	41.1	14480.7	14580.3	Protein Coding
				delRNA_3-10	3	AA480171.1	95.833	24	7	1	0	3341	3364	33	10	41.1	14480.7	14580.3	Protein Coding
				delRNA_3-10	3	AA224149.1	95.833	24	7	1	0	3341	3364	31	8	41.1	14480.7	14580.3	Protein Coding
				delRNA_3-10	3	AA085655.1	95.833	24	7	1	0	3341	3364	33	10	41.1	14480.7	14580.3	Protein Coding
				delRNA_3-10	3	AA011508.1	95.833	24	7	1	0	3341	3364	32	9	41.1	14480.7	14580.3	Protein Coding
				delRNA_3-10	3	N70196.1	95.833	24	7	1	0	3341	3364	34	11	41.1	14480.7	14580.3	Protein Coding
				delRNA_3-10	3	T98479.1	95.833	24	7	1	0	3341	3364	26	3	41.1	14480.7	14580.3	Protein Coding
				delRNA_3-10	4	CF595728.1	100	22	1.8	0	0	798	819	422	443	43	3462	3553	Protein Coding
				delRNA_3-10	6	AA937686.1	100	21	7	0	0	3567	3587	324	304	41.1	15463	15549.7	Protein Coding
				delRNA_3-10	8	BX380724.2	100	22	1.8	0	0	3220	3241	624	603	43	13961.3	14052.3	Protein Coding
				delRNA_3-10	8	CD630129.1	100	22	1.8	0	0	3220	3241	284	263	43	13961.3	14052.3	Protein Coding
				delRNA_3-10	8	BU617742.1	100	22	1.8	0	0	3220	3241	681	660	43	13961.3	14052.3	Protein Coding
				delRNA_3-10	8	BP235563.1	100	22	1.8	0	0	3220	3241	54	75	43	13961.3	14052.3	Protein Coding
				delRNA_3-10	8	CN429084.1	100	22	1.8	0	0	3220	3241	325	346	43	13961.3	14052.3	Protein Coding
				delRNA_3-10	8	BX390558.2	100	22	1.8	0	0	3220	3241	53	74	43	13961.3	14052.3	Protein Coding
				delRNA_3-10	8	BX390553.2	100	22	1.8	0	0	3220	3241	51	72	43	13961.3	14052.3	Protein Coding
				delRNA_3-10	8	BX390552.2	100	22	1.8	0	0	3220	3241	63	84	43	13961.3	14052.3	Protein Coding
				delRNA_3-10	8	BX399915.2	100	22	1.8	0	0	3220	3241	535	556	43	13961.3	14052.3	Protein Coding
				delRNA_3-10	8	BX380725.2	100	22	1.8	0	0	3220	3241	279	300	43	13961.3	14052.3	Protein Coding
				delRNA_3-10	8	CD630130.1	100	22	1.8	0	0	3220	3241	165	186	43	13961.3	14052.3	Protein Coding
				delRNA_3-10	8	CF128338.1	100	22	1.8	0	0	3220	3241	380	401	43	13961.3	14052.3	Protein Coding
				delRNA_3-10	8	CD514601.1	100	22	1.8	0	0	3220	3241	512	533	43	13961.3	14052.3	Protein Coding
				delRNA_3-10	8	BM930348.1	100	22	1.8	0	0	3220	3241	101	122	43	13961.3	14052.3	Protein Coding
				delRNA_3-10	8	H27260.1	100	22	1.8	0	0	3220	3241	212	233	43	13961.3	14052.3	Protein Coding
				delRNA_3-10	8	H12800.1	100	22	1.8	0	0	3220	3241	230	251	43	13961.3	14052.3	Protein Coding
				delRNA_3-10	8	H12557.1	100	22	1.8	0	0	3220	3241	46	67	43	13961.3	14052.3	Protein Coding
				delRNA_3-10	8	H00825.1	100	22	1.8	0	0	3220	3241	167	188	43	13961.3	14052.3	Protein Coding
				delRNA_3-10	8	R55547.1	100	22	1.8	0	0	3220	3241	22	43	43	13961.3	14052.3	Protein Coding
				delRNA_3-10	8	R23780.1	100	22	1.8	0	0	3220	3241	102	123	43	13961.3	14052.3	Protein Coding
				delRNA_3-10	9	BF792021.1	100	21	7	0	0	1958	1978	54	34	41.1	8493.67	8580.33	Protein Coding
				delRNA_3-10	10	BF726313.1	96.154	26	0.49	1	0	1759	1784	351	326	44.9	7632.33	7740.67	Protein Coding
				delRNA_3-10	11	HY148218.1	100	26	0.009	0	0	2334	2359	174	149	50.7	10125	10233.3	Protein Coding
				delRNA_3-10	11	EL947350.1	100	26	0.009	0	0	2334	2359	285	260	50.7	10125	10233.3	Protein Coding
				delRNA_3-10	11	DB056488.1	100	26	0.009	0	0	2334	2359	456	431	50.7	10125	10233.3	Protein Coding
				delRNA_3-10	11	DA571164.1	100	26	0.009	0	0	2334	2359	290	265	50.7	10125	10233.3	Protein Coding
				delRNA_3-10	11	DA363253.1	100	26	0.009	0	0	2334	2359	286	261	50.7	10125	10233.3	Protein Coding
				delRNA_3-10	11	DA072496.1	100	26	0.009	0	0	2334	2359	353	328	50.7	10125	10233.3	Protein Coding
				delRNA_3-10	11	DA137951.1	100	26	0.009	0	0	2334	2359	357	332	50.7	10125	10233.3	Protein Coding
				delRNA_3-10	11	DA143026.1	100	26	0.009	0	0	2334	2359	510	485	50.7	10125	10233.3	Protein Coding
				delRNA_3-10	11	BM804845.1	100	26	0.009	0	0	2334	2359	498	473	50.7	10125	10233.3	Protein Coding
				delRNA_3-10	11	AA084293.1	100	26	0.009	0	0	2334	2359	181	156	50.7	10125	10233.3	Protein Coding
				delRNA_3-10	11	AA084057.1	100	26	0.009	0	0	2334	2359	174	149	50.7	10125	10233.3	Protein Coding
				delRNA_3-10	11	R12873.1	100	26	0.009	0	0	2334	2359	208	183	50.7	10125	10233.3	Protein Coding
				delRNA_3-10	11	BM904050.1	100	25	0.034	0	0	2335	2359	474	450	48.8	10129.3	10233.3	Protein Coding
				delRNA_3-11	0	BF744594.1	100	24	0.12	0	0	2169	2192	218	241	46.8	10122	10229.3	Protein Coding
				delRNA_3-11	2	BU858775.1	100	22	1.7	0	0	57	78	713	734	43	268	366	dloop
				delRNA_3-11	2	BG256895.1	96	25	1.7	1	0	57	81	834	858	43	268	380	dloop
				delRNA_3-11	2	BX643992.1	93.103	29	0.45	2	0	205	233	448	420	44.9	958.667	1089.33	rRNA region
				delRNA_3-11	2	BF677185.1	95.833	24	6.5	1	0	217	240	276	299	41.1	1014.67	1122	rRNA region
				delRNA_3-11	2	BG250911.1	96.154	26	0.45	1	0	219	244	592	617	44.9	1024	1140.67	rRNA region
				delRNA_3-11	3	BF790130.1	95.833	24	6.5	1	0	51	74	931	954	41.1	241	348.333	dloop
				delRNA_3-11	3	AA748350.1	90	30	6.5	3	0	51	80	66	95	41.1	241	376.333	dloop
				delRNA_3-11	4	AV751922.1	100	23	0.45	0	0	2986	3008	127	105	44.9	13938.7	14041.3	Protein Coding
				delRNA_3-11	12	BX508766.1	96	25	1.7	1	0	2740	2764	305	281	43	12798.7	12910.7	Protein Coding
				delRNA_3-11	13	DB235070.1	96.296	27	0.12	1	0	750	776	200	174	46.8	3513	3634.33	Protein Coding
				delRNA_3-11	13	HY049923.1	96.552	29	0.008	1	0	2856	2884	222	194	50.7	13341	13471.7	Protein Coding
				delRNA_3-11	13	DB098498.1	96.552	29	0.008	1	0	2856	2884	195	167	50.7	13341	13471.7	Protein Coding
				delRNA_3-11	13	DB089847.1	96.552	29	0.008	1	0	2856	2884	213	185	50.7	13341	13471.7	Protein Coding
				delRNA_3-12	0	AI581293.1	95.833	24	6	1	0	92	115	26	3	41.1	460	575	dloop
				delRNA_3-12	0	AI660458.1	100	22	1.6	0	0	94	115	413	392	43	470	575	dloop
				delRNA_3-12	7	AW799670.1	100	21	6	0	0	2816	2836	92	72	41.1	14087	14187	Protein Coding
				delRNA_3-12	8	DA749921.1	95.833	24	6	1	0	1751	1774	451	428	41.1	8763	8878	Protein Coding
				delRNA_3-12	8	DA788989.1	95.833	24	6	1	0	1751	1774	548	525	41.1	8763	8878	Protein Coding
				delRNA_3-12	8	DA788561.1	95.833	24	6	1	0	1751	1774	335	312	41.1	8763	8878	Protein Coding
				delRNA_3-12	8	DA783004.1	95.833	24	6	1	0	1751	1774	253	230	41.1	8763	8878	Protein Coding
				delRNA_3-12	8	DA710714.1	95.833	24	6	1	0	1751	1774	301	278	41.1	8763	8878	Protein Coding
				delRNA_3-12	8	DA773718.1	95.833	24	6	1	0	1751	1774	272	249	41.1	8763	8878	Protein Coding
				delRNA_3-12	8	DA810849.1	95.833	24	6	1	0	1751	1774	309	286	41.1	8763	8878	Protein Coding
				delRNA_3-12	8	DA810842.1	95.833	24	6	1	0	1751	1774	310	287	41.1	8763	8878	Protein Coding
				delRNA_3-12	8	DA798000.1	95.833	24	6	1	0	1751	1774	312	289	41.1	8763	8878	Protein Coding
				delRNA_3-12	8	DA680578.1	95.833	24	6	1	0	1751	1774	155	132	41.1	8763	8878	Protein Coding
				delRNA_3-12	8	DA630310.1	95.833	24	6	1	0	1751	1774	299	276	41.1	8763	8878	Protein Coding
				delRNA_3-12	8	DA499595.1	95.833	24	6	1	0	1751	1774	293	270	41.1	8763	8878	Protein Coding
				delRNA_3-12	8	DA288502.1	95.833	24	6	1	0	1751	1774	263	240	41.1	8763	8878	Protein Coding
				delRNA_3-12	8	DA291884.1	95.833	24	6	1	0	1751	1774	299	276	41.1	8763	8878	Protein Coding
				delRNA_3-12	8	DA307398.1	95.833	24	6	1	0	1751	1774	377	354	41.1	8763	8878	Protein Coding
				delRNA_3-12	8	DR001098.1	95.833	24	6	1	0	1751	1774	286	263	41.1	8763	8878	Protein Coding
				delRNA_3-12	8	AI878824.1	95.833	24	6	1	0	1751	1774	354	331	41.1	8763	8878	Protein Coding
				delRNA_3-12	8	AA478860.1	95.833	24	6	1	0	1751	1774	167	144	41.1	8763	8878	Protein Coding
				delRNA_3-12	9	AI479552.1	96.154	26	0.42	1	0	1991	2016	256	231	44.9	9964	10089	Multiple region
				delRNA_3-12	10	BG171293.1	100	21	6	0	0	679	699	834	854	41.1	3405	3505	Protein Coding
				delRNA_3-12	14	BU781898.1	100	21	6	0	0	1618	1638	80	60	41.1	8104	8204	Protein Coding
				delRNA_3-12	14	CV324469.1	93.75	32	6	1	1	2385	2415	221	190	41.1	11939	12089	Protein Coding
				delRNA_3-12	14	CV324467.1	93.75	32	6	1	1	2385	2415	226	195	41.1	11939	12089	Protein Coding
				delRNA_3-12	14	CV324464.1	93.75	32	6	1	1	2385	2415	223	192	41.1	11939	12089	Protein Coding
				delRNA_3-12	14	CV410300.1	93.75	32	6	1	1	2385	2415	82	113	41.1	11939	12089	Protein Coding
				delRNA_3-12	14	BI040276.1	93.75	32	6	1	1	2385	2415	52	83	41.1	11939	12089	Protein Coding
				delRNA_3-12	14	BE740000.1	90	30	6	3	0	2386	2415	588	617	41.1	11944	12089	Protein Coding
1
1
1
1
1
1
1
1
1
1
1
1
1
1
1
1
1
1
1
1
1
1
1
1
1
1
1
1
1
1
1
1
1
1
1
1
1
1
1
1
1
1
1
1
1
1
1
1
1
1
1
1
1
1
1
1
1
1
1
1
1
1
1
1
1
1
1
1
1
1
1
1
1
1
1
1
1
1
1
1
1
