# Supplementary material for: Transcripts with systematic nucleotide deletion of 1-12 nucleotide in human mitochondrion suggest potential non-canonical transcription
Source: PLoS One. 2019 May 23;14(5):e0217356. doi: 10.1371/journal.pone.0217356 (PMC6532905; doi:10.1371/journal.pone.0217356)
Supplement: S10 File — The table shows the percentage of homopolymers in delRNAs detected for each del-transformation in Genbank’s Human EST database. It also shows the homopolymer percentage in mitogenomic regions covered by overlapping delRNAs detected in the EST database and the whole cell transcriptome, and delRNAs detected in the EST database and the purified mitochondrial transcriptome. (XLSX) [file pone.0217356.s011.xlsx]

## Sheet: Sheet1
							No. of trinucleotides		No. of homopoly-mers in	Percent Homopolymers (%)		Ratio (A/B)	P of Chi-square
						delRNA3-k	In detected delRNAs	In remaining del-transformed mitogenome	delRNAs	In detected delRNAs (A)	In remaining del-transformed mitogenome (B)
					Genbank’s human EST database	delRNA3-1	802	15767	80	9.97	8.82	1.13	0.39
						delRNA3-2	169	16400	19	11.24	8.85	1.27	0.17
						delRNA3-3	136	16433	21	15.44	8.82	1.75	0.04
						delRNA3-4	213	16356	22	10.32	8.86	1.17	0.45
						delRNA3-5	87	16482	14	16.09	8.84	1.82	0.02
						delRNA3-6	172	16397	25	14.53	8.82	1.65	0.02
						delRNA3-7	376	16193	47	12.5	8.79	1.42	0.01
						delRNA3-8	397	16172	53	13.35	7.90	169	0.00
						delRNA3-9	401	16168	65	16.21	8.70	1.86	0.00
						delRNA3-10	334	16235	50	14.97	8.75	1.71	0.00
						delRNA3-11	454	16115	90	19.82	8.57	2.31	0.00
						delRNA3-12	403	16166	68	16.87	8.68	1.94	0.00
					EST-delRNAs overlapping delRNAs detected in purified mt transcriptome	delRNA3-1	18	16551	4	22.22	8.86	2.51	-
						delRNA3-2	60	16509	10	16.67	8.85	1.88	0.03
						delRNA3-3	47	16522	5	10.64	8.87	1.20	-
						delRNA3-4	58	16511	8	13.79	8.86	1.56	0.19
						delRNA3-5	26	16543	6	23.08	8.86	2.61	-
						delRNA3-6	80	16489	9	11.25	8.87	1.27	0.45
						delRNA3-7	76	16493	11	14.47	8.85	1.64	0.09
						delRNA3-8	176	16393	32	18.18	7.91	2.30	0.00
						delRNA3-9	92	16477	22	23.91	8.79	2.72	0.00
						delRNA3-10	143	16426	24	16.78	8.81	1.91	0.00
						delRNA3-11	106	16463	30	28.30	8.75	3.23	0.00
						delRNA3-12	97	16472	14	14.43	8.85	1.63	0.05
					EST-delRNAs overlapping delRNAs detected in whole cell transcriptome	delRNA3-1	34	16535	4	11.77	8.87	1.33	-
						delRNA3-2	25	16544	4	16.00	8.87	1.80	-
						delRNA3-3	36	16533	3	8.33	8.88	0.94	-
						delRNA3-4	37	16532	8	21.62	8.85	2.44	-
						delRNA3-5	26	16543	6	23.08	8.86	2.61	-
						delRNA3-6	34	16535	5	14.71	8.87	1.66	-
						delRNA3-7	56	16513	15	26.79	8.82	3.04	-
						delRNA3-8	56	16513	13	23.21	7.97	2.91	-
						delRNA3-9	110	16459	28	25.45	8.77	2.90	0.00
						delRNA3-10	96	16473	24	25.00	8.78	2.85	0.00
						delRNA3-11	75	16494	22	29.33	8.79	3.34	0.00
						delRNA3-12	97	16472	15	15.46	8.84	1.75	0.02
