# Supplementary material for: Transcripts with systematic nucleotide deletion of 1-12 nucleotide in human mitochondrion suggest potential non-canonical transcription
Source: PLoS One. 2019 May 23;14(5):e0217356. doi: 10.1371/journal.pone.0217356 (PMC6532905; doi:10.1371/journal.pone.0217356)
Supplement: S11 File — Columns show their percentage in the delRNAs detected in Genbank’s human EST database and in the remaining transformed mitogenome for each del-transformed version, and the chi-square P value testing for difference in circular codon frequencies. The last two columns show the percentages of X in EST-delRNAs overlapping delRNAs detected in the whole cell, and in the purified mitochondrial transcriptome. Note: Total number of trinucleotides in the delRNAs and in the remaining del-transformed mitogenome for whole cell transcriptome, mito-transcriptome and in overlapping delRNAs is given in S10 File. (XLSX) [file pone.0217356.s012.xlsx]

## Sheet: Sheet1
				Genbank’s human EST database				Overlapping delRNAs in Whole cell transcriptome				Overlapping delRNAs in Mito-transcriptome
			delRNA3-k	Percentage of X (%)		Ratio		Percentage of X (%)		Ratio		Percentage of X (%)		Ratio	P of Chi-square
						(A/B)				(C/D)				(E/F)
				In del-RNAs	In remaining del-transformed mitogenome (B)		P of Chi-square	In del-RNAs	In remaining del-transformed mitogenome (D)		P of Chi-square	In del-RNAs	In remaining del-transformed mitogenome (F)
				(A)				(C)				(E)
			delRNA3-1	27.56	30.62	0.9	0.066	20.59	30.49	0.68	0.21	22.22	30.48	0.73	0.446
			delRNA3-2	32.54	30.45	1.07	0.554	25	30.48	0.82	-	26.67	30.49	0.87	0.522
			delRNA3-3	36.76	30.42	1.21	0.11	44.44	30.45	1.46	0.197	38.3	30.45	1.26	0.244
			delRNA3-4	28.64	30.5	0.94	0.559	18.92	30.5	0.62	0.126	25.86	30.49	0.85	0.446
			delRNA3-5	20.69	30.52	0.68	0.047	23.08	30.48	0.76	0.413	23.08	30.48	0.76	0.413
			delRNA3-6	29.65	30.48	0.97	0.729	20.59	30.49	0.68	0.21	26.25	30.49	0.86	0.409
			delRNA3-7	28.39	30.52	0.93	0.368	23.21	30.5	0.76	0.237	25	30.5	0.82	0.299
			delRNA3-8	30.48	30.47	1	1	33.93	30.46	1.11	0.572	28.98	30.49	0.94	0.633
			delRNA3-9	28.43	30.52	0.93	0.368	20.91	30.54	0.69	0.029	29.35	30.48	0.96	0.806
			delRNA3-10	31.44	30.45	1.03	0.698	26.04	30.5	0.85	0.345	28.67	30.49	0.94	0.431
			delRNA3-11	37.45	30.28	1.24	0.001	48	30.39	1.58	0	33.96	30.45	1.12	0.435
			delRNA3-12	37.47	30.3	1.24	0.002	41.24	30.41	1.36	0.021	38.17	30.43	1.25	0.099
