# Supplementary material for: Transcripts with systematic nucleotide deletion of 1-12 nucleotide in human mitochondrion suggest potential non-canonical transcription
Source: PLoS One. 2019 May 23;14(5):e0217356. doi: 10.1371/journal.pone.0217356 (PMC6532905; doi:10.1371/journal.pone.0217356)
Supplement: S12 File — Description and columns as for S11 File. (XLSX) [file pone.0217356.s013.xlsx]

## Sheet: Sheet1
				Genbank’s human EST database				Overlapping delRNAs in Whole cell transcriptome				Overlapping delRNAs in Mito-transcriptome
			delRNA3-k	Percentage of X0 (MIT) (%)		Ratio		Percentage of X0 (MIT) (%)		Ratio		Percentage of X0 (MIT) (%)		Ratio	P of Chi-square
						(A/B)				(C/D)				(E/F)
				In del-RNAs	In remaining del-transformed mitogenome (B)		P of Chi-square	In del-RNAs	In remaining del-transformed mitogenome (D)		P of Chi-square	In del-RNAs	In remaining del-transformed mitogenome (F)
				(A)				(C)				(E)
			delRNA3-1	28.8	31.12	0.93	0.17	26.47	31.02	0.85	0.57	33.33	31.01	1.08	0.82
			delRNA3-2	31.36	31.01	1.01	0.92	18.75	31.02	0.6	-	31.37	31.01	1.01	1
			delRNA3-3	38.97	30.94	1.126	0.04	55.56	30.98	1.79	0.02	43.33	30.99	1.4	0.14
			delRNA3-4	28.64	31.04	0.92	0.45	21.62	31.03	0.7	0.22	24.14	31.03	0.78	0.26
			delRNA3-5	22.99	31.05	0.74	0.1	19.23	31.03	0.62	0.19	19.23	31.03	0.62	0.19
			delRNA3-6	22.67	31.1	0.73	0.02	11.76	31.05	0.38	0.02	16.9	31.07	0.54	0.01
			delRNA3-7	26.86	31.12	0.86	0.08	21.43	31.04	0.69	0.12	23.19	31.04	0.75	0.15
			delRNA3-8	29.47	31.05	0.95	0.5	28.57	31.02	0.92	0.69	27.84	31.04	0.9	0.36
			delRNA3-9	29.93	31.04	0.96	0.63	20	31.08	0.64	0.01	27.17	31.03	0.88	0.42
			delRNA3-10	31.14	31.01	1	1	31.25	31.01	1.01	1	30.07	31.02	0.97	0.81
			delRNA3-11	37.22	30.83	1.21	0	56	30.89	1.81	0	34.91	30.99	1.13	0.38
			delRNA3-12	34.74	30.92	1.12	0.1	35.05	30.99	1.13	0.39	27.83	31.03	0.9	0.5
